# Supplementary material for: Multi-omics Comparative Analysis Reveals Multiple Layers of Host Signaling Pathway Regulation by the Gut Microbiota
Source: mSystems. 2017 Oct 24;2(5):e00107-17. doi: 10.1128/mSystems.00107-17 (PMC5655592; doi:10.1128/mSystems.00107-17)
Supplement: TABLE S1 [file sys005172143sd2.xlsx]

## Sheet: Table_S1
MULTI-OMICS COMPARATIVE ANALYSIS REVEALS MULTIPLE LAYERS OF HOST SIGNALING PATHWAY REGULATION BY THE GUT MICROBIOTA
Nathan P. Manes, Natalia Shulzhenko, Arthur G. Nuccio, Sara Azeem, Andrey Morgun, Aleksandra Nita-Lazar
Table S1. Raw microarray data from the transcriptome data subset										Mouse ID	OME26	OME11	OME10	OME08	OME18	OME07	OME16	OME03	OME13	OME05	OME12	OME25	OME31	OME22	OME34	OME27	OME38	OME29	OME40	OME36	OME02	OME20	OME19	OME09	OME17	OME06	OME15	OME04	OME14	OME01	OME35	OME21	OME32	OME23	OME37	OME28	OME39	OME30	OME26
The unadjusted reporter spot foreground and background intensity values (median pixel intensity) from the TXT files produced by Agilent Feature Extraction.										Germ Status	C	GF	C	C	GF	C	GF	C	GF	C	GF	C	GF	C	GF	C	GF	C	GF	GF	C	GF	GF	C	GF	C	GF	C	GF	C	GF	C	GF	C	GF	C	GF	C	C
										Sex	M	F	M	M	M	M	M	F	F	F	F	F	F	F	F	M	M	M	M	M	F	M	M	M	M	M	F	F	F	F	F	F	F	F	M	M	M	M	M
										Strain	B10A	balbc	balbc	balbc	balbc	balbc	balbc	balbc	balbc	balbc	balbc	B10A	B10A	B10A	B10A	B10A	B10A	B10A	B10A	B10A	balbc	balbc	balbc	balbc	balbc	balbc	balbc	balbc	balbc	balbc	B10A	B10A	B10A	B10A	B10A	B10A	B10A	B10A	B10A
										Microarray	251713810411_1_4	251713810415_1_1	251713810415_1_2	251713810417_1_1	251713810417_1_2	251713810417_1_3	251713810417_1_4	251713810418_1_1	251713810418_1_2	251713810418_1_3	251713810418_1_4	251713810439_1_1	251713810439_1_2	251713810439_1_3	251713810439_1_4	251713810442_1_1	251713810442_1_2	251713810442_1_3	251713810442_1_4	251713810411_1_4	251713810415_1_1	251713810415_1_2	251713810417_1_1	251713810417_1_2	251713810417_1_3	251713810417_1_4	251713810418_1_1	251713810418_1_2	251713810418_1_3	251713810418_1_4	251713810439_1_1	251713810439_1_2	251713810439_1_3	251713810439_1_4	251713810442_1_1	251713810442_1_2	251713810442_1_3	251713810442_1_4	251713810411_1_4
										Color	GREEN	GREEN	GREEN	GREEN	GREEN	GREEN	GREEN	GREEN	GREEN	GREEN	GREEN	GREEN	GREEN	GREEN	GREEN	GREEN	GREEN	GREEN	GREEN	RED	RED	RED	RED	RED	RED	RED	RED	RED	RED	RED	RED	RED	RED	RED	RED	RED	RED	RED	GREEN
										Value	Spot median intensity	Spot median intensity	Spot median intensity	Spot median intensity	Spot median intensity	Spot median intensity	Spot median intensity	Spot median intensity	Spot median intensity	Spot median intensity	Spot median intensity	Spot median intensity	Spot median intensity	Spot median intensity	Spot median intensity	Spot median intensity	Spot median intensity	Spot median intensity	Spot median intensity	Spot median intensity	Spot median intensity	Spot median intensity	Spot median intensity	Spot median intensity	Spot median intensity	Spot median intensity	Spot median intensity	Spot median intensity	Spot median intensity	Spot median intensity	Spot median intensity	Spot median intensity	Spot median intensity	Spot median intensity	Spot median intensity	Spot median intensity	Spot median intensity	Spot median intensity	Background median intensity
ID (NCBI GEO GPL9354; spot unique ID)	FeatureNum (spot unique ID)	ProbeUID (probe unique ID)	Probe ID (probe unique ID)	Short Probe ID (probe unique ID)	Probe Count (number of reporter spots)	Probe Sequence	Gene Symbol (bioDBnet)	Entrez Gene ID	Entrez Gene Description	Other Gene IDs	OME26 Spot	OME11 Spot	OME10 Spot	OME08 Spot	OME18 Spot	OME07 Spot	OME16 Spot	OME03 Spot	OME13 Spot	OME05 Spot	OME12 Spot	OME25 Spot	OME31 Spot	OME22 Spot	OME34 Spot	OME27 Spot	OME38 Spot	OME29 Spot	OME40 Spot	OME36 Spot	OME02 Spot	OME20 Spot	OME19 Spot	OME09 Spot	OME17 Spot	OME06 Spot	OME15 Spot	OME04 Spot	OME14 Spot	OME01 Spot	OME35 Spot	OME21 Spot	OME32 Spot	OME23 Spot	OME37 Spot	OME28 Spot	OME39 Spot	OME30 Spot	OME26 Background
6686397_1	1	0	GE_BrightCorner	GE_BrightCorner	14	None (Spot Type = Control)	GENE: <none>	(none)	(none)	(none)	30271.2	19912.8	11948.5	41224.9	30385.8	55446	30840.2	38066.7	35050.7	28610.2	51295.4	36270.6	48852.5	62505.2	46837.5	71664.2	74243.8	125763	37731.7	40834.7	5089	4159.5	44682.8	42685.8	29832.9	28808.9	40013.7	42883	63427	59513.9	32884.2	45455.5	21382.9	78358.7	34904.1	66087.6	76485.6	96541	20
6685865_1	2	1	DarkCorner	DarkCorner	604	None (Spot Type = Control)	GENE: <none>	(none)	(none)	(none)	55.5	64.5	20	84	49	43	48	46.5	51.5	50	120	151	100	106	63	99	56	90	43	48	36	38	69	51	50	57	47	46	49	101	126.5	92	84.5	62	78	52	53	47.5	20
6685333_1	3	1	DarkCorner	DarkCorner	604	None (Spot Type = Control)	GENE: <none>	(none)	(none)	(none)	60	1093.5	21	82.5	44	47	46	44.5	54.5	45.5	203	268	67	147	84.5	126	77	139	45	53	145	39	76	52.5	50	49	49	49.5	47	168.5	184	68	96	88.5	100	63	101.5	46	21
6684801_1	4	1	DarkCorner	DarkCorner	604	None (Spot Type = Control)	GENE: <none>	(none)	(none)	(none)	62	102	18	78	58	44	51.5	42	51	39	119	269	62.5	180	79.5	98	54	86	50	60	41	35	82	64	53.5	52.5	47	53	50	87	170	60.5	160.5	92	76	47	63	50	20
6684269_1	5	1	DarkCorner	DarkCorner	604	None (Spot Type = Control)	GENE: <none>	(none)	(none)	(none)	58.5	122	20	105.5	60	42	43	46	51	42	329.5	224	69	148	235	118.5	50	118	217	52	40	37	100.5	53	45	50	49	51	44	261.5	150	73	108.5	362	106.5	40	72.5	271	20
6683737_1	6	1	DarkCorner	DarkCorner	604	None (Spot Type = Control)	GENE: <none>	(none)	(none)	(none)	51	55	18	75	54	44	50	44	55	51	221	236	63	284	88	72	54	215	78	50	41	33	75	64	50	48.5	50	50	53	179	167	71	190	89.5	59	46	149	75.5	20
6683205_1	7	1	DarkCorner	DarkCorner	604	None (Spot Type = Control)	GENE: <none>	(none)	(none)	(none)	48	34	19	81	51	45	52.5	47	56	48	336.5	234	60	210	87	83	52	137	267.5	47	38	37	75	255	52	55	47	51	60	246	165	68	141.5	100	63	40.5	83	295.5	19
6682673_1	8	1	DarkCorner	DarkCorner	604	None (Spot Type = Control)	GENE: <none>	(none)	(none)	(none)	48	42	21	82	40	40	57	47	55	42	291.5	232	59.5	303	68	178	50	100	44	45	33	33	74.5	116	47	58	51	54	42.5	231.5	157.5	62.5	194	77	159	50	71	49	19.5
6682141_1	9	1	DarkCorner	DarkCorner	604	None (Spot Type = Control)	GENE: <none>	(none)	(none)	(none)	55	25	19	78.5	45	43	68	45	54	41	551.5	252.5	59.5	93	69.5	97	54	1098	155	45	37	32.5	77	54	51	76	48	54.5	45	434	168	66.5	83	71.5	79	48	339.5	187	20
6681609_1	10	1	DarkCorner	DarkCorner	604	None (Spot Type = Control)	GENE: <none>	(none)	(none)	(none)	54	27.5	20	86	43	45	113	50	50	43.5	328.5	252	66	122	76	373	53	171	98	45	35.5	38	73	53	53	96	47	54	50	253.5	171	59	95	64	305	52	98	85	20
6681077_1	11	1	DarkCorner	DarkCorner	604	None (Spot Type = Control)	GENE: <none>	(none)	(none)	(none)	53.5	25.5	20	76	47	48	72	42	51	42	471.5	244.5	56	128	113.5	92	52.5	155	96	45	38	35	67	49	48	67	47.5	52	48	341	163	61	105.5	142.5	74	50	84	94.5	20
6680545_1	12	3	Mme-M400003073	M400003073	1	ACAGACACACACACACACACACACACACTCGAGGTTCAGATCAGATCACAGCTACAGCTC	GENE: Zfp764	233893	zinc finger protein 764	MGI:MGI:2443580|Ensembl:ENSMUSG00000045757|Vega:OTTMUSG00000022482	137517	149114	138318	68778.3	75618.8	167181	171525	77365.1	73338.3	112912	133306	210263	40307.7	178895	160306	122541	240427	203311	53823.1	128498	31843.1	37490.5	94862.5	80531.3	69835.2	68756.3	77715.7	99814.7	135224	81054.3	142848	55620.6	72348	221462	63961.2	133913	104194	98820.4	20
6680013_1	13	4	Mme-M300016566	M300016566	1	GAAGCTTGGCTCCTGTAAGACTTCCCAGAAGCTTACGCAGGCTAAGGCTTGAGAATTCTG	GENE: Sh3tc2	225608	SH3 domain and tetratricopeptide repeats 2	MGI:MGI:2444417|Ensembl:ENSMUSG00000045629	110	57	82	146	131	134.5	181.5	87	118	105.5	461	369	46	330	267	254.5	151	1171	180	139	39	44.5	138	104	85	126.5	93	97.5	114	355	287	59	278.5	149	233.5	94	500	98	20
6679481_1	14	6	Mme-M400004115	M400004115	1	AGGGGCTTTAAAGAGGGTGATAGCAAGACACAGAGGAGCCTGCAGTGTGGAAAGAAAATA	GENE: Olfr720	258387	olfactory receptor 720	MGI:MGI:3030554|Ensembl:ENSMUSG00000052417|Vega:OTTMUSG00000058428	1990	1059	644	1293	1385	2595.5	2378	1435	2260.5	1778.5	2592	2631.5	101	2821	2467	6302.5	2188	5514	1039	1234	176	141	1266	1013.5	944	870	1077	1463	1818.5	1483	1458	172	1327	2444	4350	1315	2227	1849	20
6678949_1	15	8	Mme-M400008099	M400008099	1	GCTGCTCCTCTGCCTGGTGACCTTTCCAAGCTGTATCCTTTCCCAGGTGCAGCTGAAGGA	GENE: <none>	(none)	(none)	(none)	2921	1828	1492	3505.5	2610.5	3709	3908	2052	3736	1961	3635	8034	2597.5	4722.5	2284	4065	2952	9947.5	1924	2357	456	489.5	3968	2793.5	1984	2216	2181	3497.5	2879	3761.5	2852	6811	1413.5	4675	1894	2641	5128	13459	20
6678417_1	16	10	Mme-M400017004	M400017004	1	TGATTTTCTTGTTCTTTGGAGCAAAGATGAGGTTACTTCATGGTCAAGAGGAGAGGCTCA	GENE: <none>	(none)	(none)	(none)	54.5	27	27	63	46	50	77	41	53	159	170	212	68.5	174	85	203	98.5	384	410	45.5	35	38	65	49.5	49	73	42.5	58	121.5	123	152	67	143	124	158	82.5	153.5	501.5	20
6677885_1	17	11	Mme-M200006064	M200006064	1	ACCTAGTCATGTTCTACTGCCAGACCTTTCCCTGGGGGCTTGAACACAGAATGGGAGGTG	GENE: Chtf8	214987	CTF8, chromosome transmission fidelity factor 8	MGI:MGI:2443370|Ensembl:ENSMUSG00000046691|Vega:OTTMUSG00000042130	2191	688	523	1851	2787	3608	3369	1659	2706.5	2196	3590	3426.5	3042	5012	3107	1275	3138	4101	2112	2145	131	148	1672.5	2557.5	1722	1447.5	2093	2619.5	1748.5	3777	2314.5	2532	2612.5	2751.5	874	1278	2563.5	2100	20
6677353_1	18	13	Mme-M300008250	M300008250	1	GTTGTGCTTGGATGCTGAAGTGGCCTTAGCAACTGGGCAGCTCCCTGCCTCAAACAGTCA	GENE: Tfdp2	211586	transcription factor Dp 2	MGI:MGI:107167|Ensembl:ENSMUSG00000032411|Vega:OTTMUSG00000047569	1160	1250	1575	2171.5	1950	3231	3390	1412.5	2030.5	1754	3345.5	1640	1354	1856	1970	530	898	2437	25031	607.5	267	402	2651	1579.5	1072.5	903.5	1330.5	1262.5	1606	2070	1097	1186.5	790	1451	337	585	1094.5	32258.4	20
6676821_1	19	15	Mme-M400013727	M400013727	1	CTCCTGCTCGGCTCCCCTAGGATGTATCCTTAGGGTAAACCTGTTAGCGCGGGGCTGCGC	GENE: 1700012D01Rik	72243	RIKEN cDNA 1700012D01 gene	MGI:MGI:1919493|Ensembl:ENSMUSG00000040195	2320.5	431.5	469	1121	790	1092	991	656.5	778.5	696	1082	2118	975	1387	759	1130	846	2236.5	837	922	112	121	947	628	324	333	629	503	582	690	952	875.5	467	625	545	528	919	1073	19
6676289_1	20	17	Mme-M400003523	M400003523	1	CAACGTCTCCAATAATCGGCTTACAGGGCTGGAGCCACTAGCAGCTTGTGAGAACCTGCA	GENE: Lrrc61	243371	leucine rich repeat containing 61	MGI:MGI:2652848|Ensembl:ENSMUSG00000073096|Vega:OTTMUSG00000024299	287.5	119	148	274.5	297	378.5	290	153.5	252	288	645	638.5	340.5	763.5	491.5	2728	448	1144	435	164.5	44	63	228	258	167.5	180	135	216	253	479	370.5	310	314	588.5	1499	278	584	611	19.5
6675757_1	21	19	Mme-M400006864	M400006864	1	ACGGGGCATCAGTTTGCCTGGTCCATCCTTTTTGCAAGTTCTTTTGAGTAGGTGGGGGGA	GENE: <none>	(none)	(none)	(none)	664	377	293	456	451	410.5	603	425	538	392.5	856	850	365.5	557.5	519.5	748	313.5	1050	369.5	485	85.5	105	520	406	222	320	378	443.5	418	634	562	404.5	272.5	641.5	346	220	409	507.5	20
6675225_1	22	21	Mme-M400011153	M400011153	1	CAAGCATCCTTACATCGTTGGGTTCAACCCCCATTATTGAACAAAGTACCAAGGGTGGCA	GENE: Tnfrsf1b	21938	tumor necrosis factor receptor superfamily, member 1b	MGI:MGI:1314883	219	145	144	155.5	129.5	160	163.5	119	153	203.5	271.5	367	143	452	488	1937	115	1293	220.5	162	60	75	178.5	111.5	114.5	128	112	153	246.5	219	260.5	174	275	637	1669.5	98	554.5	271	20
6674693_1	23	23	Mme-M200014124	M200014124	1	CCTGGGGCCTTCCACAGATGGAAAGTTGTTCTCCTTGTTAGGGCAGATAAGCGGAGTGAC	GENE: Slf1	105377	SMC5-SMC6 complex localization factor 1	MGI:MGI:2145448|Ensembl:ENSMUSG00000021597|Vega:OTTMUSG00000033900	1351	420	475	392	460	581	513	241	493	458	793	1036	603	1822.5	929	858.5	615	1915	580	855	150	161	555	307	255	324	139	379	330.5	473	679	681	721	1036	629.5	481	1088	803	20
6674161_1	24	25	Mme-M300009874	M300009874	1	TTATGTGGTCCAAAATTGGGCACACCTCTGGCAATACACACCCCAGATAAAGACCCCCTA	GENE: Uvrag	78610	UV radiation resistance associated gene	MGI:MGI:1925860|Ensembl:ENSMUSG00000035354	1458	648	959	782.5	1080	1986	1376.5	665	974	1083.5	1605	917	1141.5	2358	1499	527	759	2108.5	1097	1217	198	281	703	787.5	743	549	555	576	928	908.5	525.5	959	877	1398	357	394	1086	1146	20
6673097_1	26	28	Mme-M400017476	M400017476	1	GACCACAAAATGTAGCTCTTGAACTTGTGGGACTGAGGTTGGGCAAGCAGTATAGAGAAT	GENE: <none>	(none)	(none)	(none)	1095	1625	1658	1411	1530	1753.5	1662	1361	1112	1566	1925.5	2235	1658	1517	1699	2507.5	1391	1947	1303	790	383	299	1135	875	616	481	889	620	975	969	1226	1097	935	1287	1247	547	849	811.5	19
6672565_1	27	30	Mme-M400008256	M400008256	1	GTCAGCCATCTTGAGGGGAGAGGAGGCCTTGGAGGAAGAAAAAGCATACATGTTCCCCCA	GENE: <none>	(none)	(none)	(none)	1004	220	180	985	435	1113	592.5	978	886	953	1281	1430.5	426	1662.5	1235	1413	881	4241.5	678.5	269	68	73	566	371	305.5	329	326	382	638	557	558.5	392	364	1404	746	644.5	1109	1111	19
6672033_1	28	32	Mme-M400006186	M400006186	1	GCAATATTTTCCTTGTTGGAATTCAGCATAGCAGGGGCCATGGCCTACTTTGCACACCAA	GENE: <none>	(none)	(none)	(none)	484	403	563	743.5	769	1321.5	787	597.5	1026	1047	1154.5	976	79.5	1375.5	902	821	324	1936.5	485	266	103	127	502.5	688	608	403	325	751	668	753.5	506	136	579.5	1398	419	282	660	564	19
6670969_1	30	35	Mme-M200015372	M200015372	1	CTGCTGTCGGACTCGGCACACATAACTGCACCTGCAGAGAATCCCTTACCTCCCGGACCT	GENE: 2410089E03Rik	73692	RIKEN cDNA 2410089E03 gene	MGI:MGI:1920942|Ensembl:ENSMUSG00000039801|Vega:OTTMUSG00000022443	374	287	260	585	458	695	495.5	269	466	363.5	658	963	559	875	712	483	503	1633.5	437	296	87	98	753	408	346	285	296	333	519	486	693.5	628	459	717	308	381.5	720	536	19
6670437_1	31	37	Mme-M200000255	M200000255	1	CTTTCTGACTCTAGTCATCTGCAATCCGCCACTCTCAGGGCCTCCAAGTTGGTATGTCTC	GENE: Hck	15162	hemopoietic cell kinase	MGI:MGI:96052|Ensembl:ENSMUSG00000003283|Vega:OTTMUSG00000015777	2033	2091	1507	2264	1702	3695	3186	2023	3159	3392	5160	5930	4094.5	5271	4484	3711.5	3127.5	7425	2075.5	1552	365	332	2819	1449	2608	1285	2182	1964	5119	3463	4679	4403.5	3796.5	3989	2025	2969.5	3702	3771	19
6669905_1	32	38	Mme-M400014565	M400014565	1	GAGTCCATACACGGCTCTCTAAAGCCCTACAGAGGGTTCATGTGTTTAGACCTGAGAAAT	GENE: Xpot	73192	exportin, tRNA (nuclear export receptor for tRNAs)	MGI:MGI:1920442|Ensembl:ENSMUSG00000034667	311	125.5	189.5	361	361	359	385	200	404	372	369	553.5	385	2078	457	259	332	1430	480.5	211	62.5	76.5	308.5	190	170	190.5	134	233	257	243	387.5	282	1393	357	184	173	439	494	19
6669373_1	33	40	Mme-M400005560	M400005560	1	TTTATCTGCAGCCCAAGAATCCTTATGCTCGAGAGAGGGGCAAGTTCTTTGGTCTCTTCT	GENE: Olfr90	258469	olfactory receptor 90	MGI:MGI:2177473|Ensembl:ENSMUSG00000056600|Vega:OTTMUSG00000037320	446	250.5	131	446	288	196.5	254	224	359	228.5	357	510	212	404	317	2374	520	1137.5	212.5	288	87	63	436	173	110.5	150	227	200	248	197	342.5	190	285	341	2049	276	525	299.5	19
6668841_1	34	42	Mme-M400006595	M400006595	1	CTTCCAGGACCTCATAATCAGGAGACTCAGAGGGAGCACCCTCCAGGACTTGGTACTAGA	GENE: <none>	(none)	(none)	(none)	428	721	632	610	803	1266	929	603	771.5	753	1450	950.5	803.5	1671	701	1501	583	1395	434.5	315	193	199.5	954	748.5	514	409.5	479	567	1075	1181	701	798.5	987	788	726	565.5	924	635	19
6668309_1	35	44	Mme-M300005674	M300005674	1	CTTCTTGCTTCTGCCTATTAAATTCTGGGATTAAAGCACCACTACACCTGGAAAAATATC	GENE: Zbp1	58203	Z-DNA binding protein 1	MGI:MGI:1927449|Ensembl:ENSMUSG00000027514|Vega:OTTMUSG00000016683	350	99.5	84	400.5	155	228	177.5	126	209	225	281	1771	276	3200	405	778	237	2878	499.5	114	47	44	175	133	121	152.5	109	217	224	268	377	732	972	1407.5	283	494	449	2870.5	19
6667777_1	36	46	Mme-M400009909	M400009909	1	GGCCCAGTTGGACACATGGCTGGTGGGGACAGTCCGGGCCATGCAGGAAAGCATGAAGGA	GENE: Acbd4	67131	acyl-Coenzyme A binding domain containing 4	MGI:MGI:1914381|Ensembl:ENSMUSG00000056938|Vega:OTTMUSG00000003297	7620	3427	4019	10082	7331	11794	7049	5393.5	6135.5	5768	11363	14018	4892	17949	7902	20581.8	9683.5	22185.4	5323	3553	839	1250	7552	10288	4307	3034.5	4808.5	4174	7737	8206	4932	3937	4597	6558	7525	10975.5	8458.5	13738	20
6667245_1	37	48	Mme-M300013943	M300013943	1	GAACAAAGAATTTAAAGATGCCTTAAGAAAGGCCTTGGGCTTGGGTCAAGCTCCCTTGTA	GENE: Olfr1414	259041	olfactory receptor 1414	MGI:MGI:3031248|Ensembl:ENSMUSG00000042849|Vega:OTTMUSG00000048562	56.5	25	27	85.5	49	47	62	90.5	52	568	47.5	248	61	857	180	2607	54	1164	164.5	50	34	35	72	55	58	58	86	51	384	50	178	60.5	572.5	267.5	1438	49	410	313	20
6666181_1	39	51	Mme-M400019174	M400019174	1	TGTCACTGACTTAGCCTTGAGGGGCCTTCATAGAATGACAAAAGTCCTAATCCTAGAATC	GENE: Pycard	66824	PYD and CARD domain containing	MGI:MGI:1931465	76	59	39.5	138.5	78	86	86.5	100.5	107	496	137	270	89	2222.5	196	1371	140	1329	118	80	44	45	142	85	70	80.5	97	87.5	379	99	192.5	98	1398.5	286	502	92	437	176	19
6665649_1	40	53	Mme-M400010795_80	M400010795_80	4	CAAAGGGGACTTCAGCTCGGCCGCTTGTGCCGATGCACCAATGATTGTGTTGGGTGTCAA	GENE: <none>	(none)	(none)	(none)	104	47	39	110.5	70.5	65	70	67	84	164	65	278	141	1587.5	182	652.5	106	1152	82	98	39	42	103.5	75.5	64	68	78	79	164.5	94	194	111	975.5	233	286	97	445	145	19
6665117_1	41	55	Mme-M300004888	M300004888	1	TCTCCATCAGTGAAGCCATCAAGCTCTGCGTCACCGTGGTGGCTTACGCTCCTGAGTCAT	GENE: <none>	(none)	(none)	(none)	113	46	37	130.5	74.5	86	84	85.5	103	106.5	104	311	66	353	180	161	105	716.5	93	109	39.5	42	137	77	64.5	67	83	99	120.5	86	237	86	223	254	107	110	245	143	19
6664053_1	43	58	Mme-M400005875	M400005875	1	AAACAGGACAGTCACCAACGACTACCAGCACCTGCTCAGCGGCTCCGTCGCTGGCCTGTT	GENE: <none>	(none)	(none)	(none)	18902.5	18394.5	5488	60502	22431.3	49213.5	37683.7	66620.5	53780.2	40799.9	76839.7	35946.3	7335	44821.2	12396	20959.1	50626.5	80041.7	20503.4	25693	4107.5	2422	54436.2	32838.1	16112	17849.5	54081.6	40933.1	73546	39484.5	21902.9	6342	10178	18576.5	10409	41142.4	49018.4	47780.9	19
6663521_1	44	59	Mme-M400019329	M400019329	1	TTGCTCTTTGGACAAAAGACAAGTACAACAATATCTCTCAAGGCAAAGTGAGGCTTGCTG	GENE: Gm12292	626959	predicted gene 12292	MGI:MGI:3649414	53	30	27	88	55	58	56	61	64.5	1154	74	261.5	93.5	135	112	186	79.5	510	92	47	36.5	34	80	56	56	60	59.5	59	796	59	183.5	89	121	120	158	65.5	238	77	18
6662989_1	45	61	Mme-M200008266	M200008266	1	TCAGCGCAAGTGTCAGCTGCCAAAGAATAGATTTACATGAAGAAGTGCCCACATGCTGGC	GENE: Fbxo33	70611	F-box protein 33	MGI:MGI:1917861|Ensembl:ENSMUSG00000035329|Vega:OTTMUSG00000034929	1747.5	815	1084	1433.5	1631	1684	1894.5	997	1063	1397	2193	2167.5	1989.5	2399	2220	633.5	1969	3435	1800	1629.5	206	244	881.5	847	651	678.5	854	661	1058	1197	1346	1140	1328	1416.5	348	673	1613	1174	19
6662457_1	46	62	Mme-M400014868	M400014868	1	ACATCTAACAGGTGGCTAATTTTCTCTTATGCCTTATTTCTGGAGGCACTGTTAGAGGGA	GENE: Pomt2	217734	protein-O-mannosyltransferase 2	MGI:MGI:2444430|Ensembl:ENSMUSG00000034126	97	58	48	123	154	142	135	78	109	119.5	123.5	273	122	260	165	205	101.5	2550	111	98	45	45	147	157.5	81	96	82	108	129	108.5	209	132	172.5	180	193	99	963	190	18
6661925_1	47	64	Mme-M400008838	M400008838	1	AAGCTGGAGGGGCAGTCTCTGGCACCATTCTAGCTGGTTCGAAGGCCATGACAGTAGCTG	GENE: Ifi27	52668	interferon, alpha-inducible protein 27	MGI:MGI:1277180|Ensembl:ENSMUSG00000064215|Vega:OTTMUSG00000021960	6952.5	2890.5	2870	2195.5	2888	7676	4909.5	2996	3295	3926	14015	5262	4471	7916.5	8372	6335	8919.5	10926	5066	6415	704	678	2719.5	2565	4403	3501.5	3344	2621	6075.5	11776	3943	3126	4644	5711.5	4091	5154	9011	5249	19
6661393_1	48	66	Mme-M400012663	M400012663	1	TCTGCTCTACACTGCCATCATGTCATATAAAGTATGTTGGGTTCTAGTCACAATGACCTA	GENE: Olfr1082	404473	olfactory receptor 1082	MGI:MGI:3030916	63	40	29	102	55.5	79	77	53	63	251	55	217.5	77	114.5	237	165	72	2157.5	55	64	40.5	36	100.5	58.5	78.5	77	56	54	194	58	157.5	70	88.5	272	135.5	61	842.5	73	19
6660861_1	49	67	Mme-M300018377	M300018377	1	CTATACCGATGCCTCCAAGAAGAAGGGCCAGGCTGGTTTTATCTCCAGCTTCTTCTCATT	GENE: Rtp2	224055	receptor transporter protein 2	MGI:MGI:2685451|Ensembl:ENSMUSG00000047531	180	87	72.5	175.5	191	224	237.5	148	158.5	199	316	401.5	174	442	328.5	505	233	2577	188	196.5	57.5	56	206	168	145	167.5	142	177	295	280	334.5	183	277	411	347.5	214	1153	302	18.5
6659797_1	51	70	Mme-M400014430	M400014430	1	GAAATTGCGAGTGGCACCATGGTATTTTTTGTGGAGCCTCACCCTCTCCTGGGCCCGCAC	GENE: Ttll8	239591	tubulin tyrosine ligase-like family, member 8	MGI:MGI:1922902|Ensembl:ENSMUSG00000022388|Vega:OTTMUSG00000023602	196	113	76	214	163.5	249	207	120	249.5	1101	383	403	281	608	694	928.5	351.5	2249	389.5	192	51	51	235	193	158	130	132	200.5	1244	284.5	338	301	363	896	539	276	899.5	580.5	19
6659265_1	52	72	Mme-M400005844	M400005844	1	AATGCTTCTTTGACTTCCAAGACAATAATTGACCCAGCCATGTGTGAAGAAGGCTACAAT	GENE: <none>	(none)	(none)	(none)	68	42	39	113	66	91	81	61.5	94	684	113	254	96	221	215.5	2435	88	6163	78.5	63	39	34.5	116	68.5	72	67.5	62	70	615	81	187	96.5	131	202.5	1056	77	2834	119	19
6658733_1	53	74	Mme-M300007013	M300007013	1	TAAGGATTGGAGCAGCAACCGACTGAAGAACTTGGACTTACACTTAGAGATTCTGGTCAA	GENE: Gdf3	14562	growth differentiation factor 3	MGI:MGI:95686|Ensembl:ENSMUSG00000030117|Vega:OTTMUSG00000021509	368.5	274	181	228.5	184.5	294	305	202	291.5	226.5	400	531	269	553	351	1649	193	1111.5	161	264.5	109.5	118	328	168	141	205	193	174	325	289	369	306	338	461	938	222	515	247	18
6658201_1	54	76	Mme-M400005567	M400005567	1	CTCTGCTCAAGCCACTGGAGTGGCTGCTCCTGCTCGGTTTCTCTTTGTAAACCGAGATTT	GENE: 4931429L15Rik	74361	RIKEN cDNA 4931429L15 gene	MGI:MGI:1921611|Ensembl:ENSMUSG00000056617|Vega:OTTMUSG00000034715	349.5	183	147.5	454	318	462	589	238.5	429.5	911	476	1016.5	621	1356	937.5	552.5	668	2572	711	217.5	73	78.5	406.5	253	199	311	197.5	308.5	794	289	511.5	607	423	886	295.5	492	972	1128	18
6657669_1	55	78	Mme-M300003657	M300003657	1	CTCCAAACCTGACCGCCGTCCACAGGAGATCTGGATCAGCTTTGTATAGCAGCTGCTCCC	GENE: Rttn	246102	rotatin	MGI:MGI:2179288|Ensembl:ENSMUSG00000023066	710	456	596	574	750	624	1014.5	511	940.5	661	1197.5	694	478	1364.5	863.5	596	435	1396.5	599	617	148	187.5	793	496	370	428	498	811	948	894	407	422	458.5	924	369	235	639.5	553.5	18
6657137_1	56	80	Mme-M400015036	M400015036	1	TGTGATCCACCTCGGGCCCCTCATAGAAGACTCCGAAGTTGAGATACACTTGTATAGAAC	GENE: Tmed6	66269	transmembrane emp24 protein transport domain containing 6	MGI:MGI:1913519|Ensembl:ENSMUSG00000031919	156	67	49	161	133.5	121	162	84.5	131.5	389.5	175.5	365.5	112	300.5	642.5	1674.5	113	594.5	87	149.5	45	45	192	133.5	85	126	105.5	140	432	158	257.5	168	145.5	882	1008.5	111.5	275.5	196	18
6656073_1	58	82	Mme-M300020855	M300020855	1	TGAAAGGACCTTGGATATAAAGGTAAAAGGCACCCCCGTGTCGGAACTCCTACTCTCCCA	GENE: Slc25a44	229517	solute carrier family 25, member 44	MGI:MGI:2444391|Ensembl:ENSMUSG00000050144|Vega:OTTMUSG00000052157	1066	526	628	787	1652	2722	4108.5	935	1652	2273	4690	2114	2579	2622	3421	1453	1887	4853	1760	832	199	210.5	772.5	1340	1089	1539	903	1119	2069	2599	1341	1748	1427	2146	927	984	2798	1293	18
6655541_1	59	84	Mme-M200006948	M200006948	1	TGTATGAGAAAGAAGATCACAAAGGTGTCATGATGGAGCTGAGCGAGGATTGCTCCTGCA	GENE: Crygc	12966	crystallin, gamma C	MGI:MGI:88523|Ensembl:ENSMUSG00000025952|Vega:OTTMUSG00000021759	101.5	88	35.5	153	112	136	118.5	92.5	132	895	195.5	339	144	371	261	346	120	1156	135	55.5	42	37.5	146	79	68	80.5	62	88	1015	100	196	119	185	273	234	84.5	405	139	18
6655009_1	60	86	Mme-M200010465	M200010465	1	AGGATGGATGGGCCATATGTTAAGGAATACAACTTTCCCCTGGAAACCACTGAAGGAAGT	GENE: Amer2	72125	APC membrane recruitment 2	MGI:MGI:1919375|Ensembl:ENSMUSG00000021986	87	78	60	144	81	76	99	65	79	1812.5	97.5	218	104	228	108	195.5	99	3225	72	86	47	49	182	115	70	90	82.5	92	1896.5	106	204	101	137	121	155	126.5	1252.5	87	19
6654477_1	61	88	Mme-M300002426	M300002426	1	GGCAATGAATGAGTCTGTGAGAGACAGACGAGGATGAGGAAGTTGCCTCTTCTGCATGGT	GENE: Spag9	70834	sperm associated antigen 9	MGI:MGI:1918084|Ensembl:ENSMUSG00000020859|Vega:OTTMUSG00000001645	460	290	188	330	400	863	1160.5	255	394	1412	857	560	449	941	1343.5	474	473	1117	717	275	74	62	284	258	197	270	194	221	1525	352	318	290	359	736.5	195	239.5	501	568.5	19
6653945_1	62	90	Mme-M300018258	M300018258	1	AGGTTGTGAGTGATCATCTGTGACTCAGACATGGAGGGAGGGATTGTTAAGACCAGAATC	GENE: Zbtb44	235132	zinc finger and BTB domain containing 44	MGI:MGI:1925123|Ensembl:ENSMUSG00000047412	859.5	359	237	695.5	802	1443	1272	623.5	788	1017.5	1390	1155.5	965	1011	1276.5	544	760	2067	699	645.5	113.5	83	514.5	606	360.5	446	517	601	800.5	759	814	708.5	645	1112	376	415.5	1101	583	18
6653413_1	63	92	Mme-M200001954	M200001954	1	CCTCATAATCCTGTTTTACCAGAAGGTCATAAAGTATATCTGGAGAATAGGCACGGACGG	GENE: Gpr19	14760	G protein-coupled receptor 19	MGI:MGI:892973|Ensembl:ENSMUSG00000032641|Vega:OTTMUSG00000024355	84	157	45	200	98	88	154	57	68	78	101.5	234	110	233	100	511.5	79.5	2466	98	65	51	40	166	106	66	110.5	66	65	102	80	167	100	146	135	399.5	76	1136	100	17
6652881_1	64	94	Mme-M300001544	M300001544	1	GCTGACATCATTTGCTTTTGACTGTTGAAATCTCCAAGTTCCTAGTGGTTTCGGTGCTTG	GENE: Svs3a	64335	seminal vesicle secretory protein 3A	MGI:MGI:1927635|Ensembl:ENSMUSG00000017003|Vega:OTTMUSG00000001084	70	125	52	112	63	61	61.5	49	59	138	58	207.5	67	240	309	72.5	62.5	1160	104	60	44	37.5	112	66.5	59.5	65.5	56	58	130	77	159.5	67	158	396	68	73	593	146	17
6652349_1	65	96	Mme-M200002313	M200002313	1	ACTCTACACCTAGACAGAAGGTGCCCTTTGACTAGCCTAGAACACTAACTCACACAGCAT	GENE: Fosl1	14283	fos-like antigen 1	MGI:MGI:107179|Ensembl:ENSMUSG00000024912	66	185	29	150	175	97	114	67.5	92	110.5	135	281	172	198	439	136	244.5	1972	169.5	106	48	39.5	210	158	88	93	72	78	117	87	302	94	216	438	114	74	782	133.5	18
6651285_1	67	99	Mme-M200000944	M200000944	1	CTTTGTCCCGACGATTATCCCACGATGAGACCAACATCTTTTCTACTCCTCGGGCACCAG	GENE: Gpr162	14788	G protein-coupled receptor 162	MGI:MGI:1315214|Ensembl:ENSMUSG00000038390|Vega:OTTMUSG00000056674	84	367	55	220.5	196	142	117	73	105.5	609	203	282	94	176.5	415.5	95	89	475	85.5	73	68	46	192	197	84	96	76	92.5	608	151	192	121	110.5	295	86	73	194	127.5	18
6650753_1	68	101	Mme-M200006035	M200006035	1	TGTCGAGCGAGGCCCTGGATAAGTGCAATTGTTACTTCCGCCCATGTTGCAGTGCTCCCA	GENE: Mtap	66902	methylthioadenosine phosphorylase	MGI:MGI:1914152|Ensembl:ENSMUSG00000062937|Vega:OTTMUSG00000007694	633.5	302	351.5	365	469.5	779	507	245	455	489.5	988	565.5	481	851	665.5	246	507	850	666	413.5	100	94	304	390	214	222	225	348	471	618	393.5	465	408	602.5	141	274	467	592.5	18
6650221_1	69	103	Mme-M400001281	M400001281	1	GAAATCACCTCTGTCGGCAGACCTGAAGAAGGTGAACATGTTCTTAAAGCCAGACTCCTG	GENE: Tdrd12	71981	tudor domain containing 12	MGI:MGI:1919231|Ensembl:ENSMUSG00000030491|Vega:OTTMUSG00000024875	84	210	78	124.5	226.5	104	259	77	167.5	104	183	263	209	165	203	193	101	286	113.5	95.5	51.5	62	116.5	141	110	95	79	76	153.5	82	193	141	130	117	134	60.5	149	76	18
6649689_1	70	105	Mme-M400014708	M400014708	1	GGCCAAGTATTTAGAGGTCAAATAAAAATTCCATTGTGTGTACAGACCTCAGAGCTCAGG	GENE: A130040M12Rik	319269	RIKEN cDNA A130040M12 gene	MGI:MGI:2441779	7520	8004	6434	3049.5	6274	4984	10015	3393.5	4868.5	4078	16742.5	4570	2875.5	2366	5351	1237	1713	8154.5	2264	2738	1681	1793	4304	2727	2269	3019	1269	2043.5	4270	5516.5	2103	3797	996	4560	531	1516	3255	3615	18
6649157_1	71	107	Mme-M300011172	M300011172	1	ATTCTAAAACCTGGGACTACTGAGAGTGGAGCCTTATCCTTGGACCCCAGTCATATAGGT	GENE: Nufip2	68564	nuclear fragile X mental retardation protein interacting protein 2	MGI:MGI:1915814	909	302	238	611	811	1271	740	489	757	750	2796	1110.5	934	1358	1822	609	798	2832	1257.5	448	106	87	546	567	272	337	306	411	534	1206	604.5	614	532	1804	288	435	1319	1287.5	18
6648625_1	72	109	Mme-M200004005	M200004005	1	ATGCTATGCTTGCTCATCATTCTGGGCCGCTATTTTGCCAGACATAAAGGTACATACTTC	GENE: Cadm1	54725	cell adhesion molecule 1	MGI:MGI:1889272|Ensembl:ENSMUSG00000032076|Vega:OTTMUSG00000024571	424	269	147.5	223	380	402	591	136	273	293.5	858	465	380	568.5	735	272	314	1043	548	453	68	68	205	191	137.5	235	183.5	161	384.5	455.5	353	247	384.5	458.5	174	143	594	377	17
6648093_1	73	110	Mme-M200004466	M200004466	1	GACCGGTCCTGTTGGGTTGCTTTCAATATTGTCTCCTCACCCTCTGGTGTTGATTCGACA	GENE: Sqle	20775	squalene epoxidase	MGI:MGI:109296|Ensembl:ENSMUSG00000022351|Vega:OTTMUSG00000034890	8279	1499	2576.5	3670	6691	7796	10665	2004	3694	7808.5	19646	4996	9956	20399.6	21160.1	3599	8668	21271.6	16174	9179	436	797.5	2396	3899.5	2559	4421	1982	1217	7371	7832	6621	5232	7968	22886.1	2342	4220	10934	13454	18
6647561_1	74	112	Mme-M400010872	M400010872	4	TCCTCGAACTCGACTTTTAATTCCCTCACTCGCGGCATCGGACCACCGGCGTGCCCCACC	GENE: Ptma	19231	prothymosin alpha	MGI:MGI:97803|Ensembl:ENSMUSG00000026238|Vega:OTTMUSG00000048097	32798.7	9238	15508	15961.5	59572	67313.4	45286.4	13834	44016	34724.7	65172.6	28704.4	33582	75630.2	52836.4	10723	30399.9	66383.4	26128.6	19844	1986	3730	15129.5	35521.6	18329	21156.3	7001	21132.8	27759.6	28531.5	12184.5	23826.8	16414.5	64148.1	4773	11402	29665.7	29963.7	18
6647029_1	75	1	DarkCorner	DarkCorner	604	None (Spot Type = Control)	GENE: <none>	(none)	(none)	(none)	52.5	92	22	103	81	52	39	43	46	193	39	193	62.5	203	339.5	223	50	1445.5	43	45	41	37	87	88	57	47	48	50	169	42	145	61.5	131	190	201	44	472.5	51.5	18
6646497_1	76	1	DarkCorner	DarkCorner	604	None (Spot Type = Control)	GENE: <none>	(none)	(none)	(none)	47.5	95.5	25.5	111	67	49.5	39	42	87	57.5	44	198.5	79	163	111	504.5	47	75	51	47.5	35.5	35	102	65	55.5	50	47	78	62	45	134.5	64	109.5	94.5	296.5	47	55	58	18
6645965_1	77	1	DarkCorner	DarkCorner	604	None (Spot Type = Control)	GENE: <none>	(none)	(none)	(none)	49	92	28	131	53	48	42	39	47.5	46.5	38	201	68.5	122	125	245	50	234.5	50	44	37	35	132	64	50	43.5	51.5	51.5	49	44	134	68.5	90.5	86.5	194	50	109.5	56.5	18
6645433_1	78	1	DarkCorner	DarkCorner	604	None (Spot Type = Control)	GENE: <none>	(none)	(none)	(none)	49.5	101	26	106	74	61	40	87	44	59	37	183	65.5	124	293.5	150	49.5	75	48	48.5	43	36	109	72	63	44	83	49	80	41	135	61.5	94	174	102	51.5	50.5	50	19
6644901_1	79	1	DarkCorner	DarkCorner	604	None (Spot Type = Control)	GENE: <none>	(none)	(none)	(none)	48.5	115	24	105.5	58	89	40	42.5	46	102	40	19595.5	61.5	804	93	214	48	68	49.5	42.5	45	34	121.5	67	91	49	47	52	102	48	14492	52.5	679	86	135	44	52	52	20
6644369_1	80	1	DarkCorner	DarkCorner	604	None (Spot Type = Control)	GENE: <none>	(none)	(none)	(none)	48	82.5	22	116.5	56.5	51	38.5	43.5	47	52	38	1367	58	134.5	85	207	50	68	45	45	37.5	34.5	112.5	58.5	62.5	46	48	51	51	46	1246.5	73	105.5	96	147	50	51	55	20
6643837_1	81	1	DarkCorner	DarkCorner	604	None (Spot Type = Control)	GENE: <none>	(none)	(none)	(none)	50	119	38	110	53	84	41	40	47	47	41	248	55	83	93	203	67	112	46.5	42	43	38	126	64	92	48.5	45	53	45.5	42.5	179	57	64	96	129	78	59	54	20
6643305_1	82	1	DarkCorner	DarkCorner	604	None (Spot Type = Control)	GENE: <none>	(none)	(none)	(none)	46	62	34	168	77	45	39	40	52	45	44	230	60	184.5	96	267	46	954	46.5	49	34	30	152	80	55	52	45	54	48	44	175	68	125	100	173	46	366	51	20
6642773_1	83	1	DarkCorner	DarkCorner	604	None (Spot Type = Control)	GENE: <none>	(none)	(none)	(none)	48	66	35	121	59	52	44.5	42	52	46	42	208	62	112.5	89	160	45	5864	45	48	37	38	122	59.5	54.5	52.5	47	54.5	44.5	46	133	57	87.5	92	108	44	3340	57	20
6642241_1	84	0	GE_BrightCorner	GE_BrightCorner	14	None (Spot Type = Control)	GENE: <none>	(none)	(none)	(none)	41311.3	18054	10098.5	38873.5	27330.9	57174.5	42145.7	32851.8	38463.2	30015.5	98427.6	62467.3	38439.5	77172.9	74039.2	28167	65757.2	101035	69537.3	57424.9	4923	4237.5	42970.2	37275.1	31628.8	40876.9	33513.4	42950.9	72970.7	102673	44570.7	40964	23097.4	117717	17421	60900.3	69858.6	150824	20
6641709_1	85	0	GE_BrightCorner	GE_BrightCorner	14	None (Spot Type = Control)	GENE: <none>	(none)	(none)	(none)	39928.3	17679.5	9334	39752.2	26484.8	47485	39517.8	34726.2	33877	30927.8	101772	31735.8	37367.7	69060.3	76306	26118.8	69637.9	127227	106948	55407.8	4721	4350	43618.5	38612	24913.7	38954	35895.2	37877.2	76520.7	108834	28919.9	36578.7	20606.4	118961	16615	63458	74259.5	253081	19
6686131_1	86	0	GE_BrightCorner	GE_BrightCorner	14	None (Spot Type = Control)	GENE: <none>	(none)	(none)	(none)	29404.4	20263.3	11595	34789.4	24133.4	52492.7	29637.2	36935.1	29044.2	31746.4	51502.6	52454.4	41074.7	79666.8	46714.5	39520.3	78619.4	155217	23512	39495.4	4991	3628	43197.6	43049.1	27773.5	25196.8	37336	28554.3	74008.2	61882.9	42354.3	39317	24317.7	73559.7	23818.7	68850.7	90344.8	62966.8	21
6685599_1	87	1	DarkCorner	DarkCorner	604	None (Spot Type = Control)	GENE: <none>	(none)	(none)	(none)	57	78	20	94	46	45	49	49	48.5	45	61	150	60.5	129	80	80	58	297	54	50	37	34	88	56	47	51	52	47	47	66	150	61.5	93	97.5	60	51	163.5	53	21
6685067_1	88	1	DarkCorner	DarkCorner	604	None (Spot Type = Control)	GENE: <none>	(none)	(none)	(none)	60	450	20	89	48	43	48	47	54	42	111	259	72	213	82	89	54.5	92	47	48	61	35	85	58	48	50	51	49	46	110	170	86	151	94	69	50	60	46	20
6684535_1	89	1	DarkCorner	DarkCorner	604	None (Spot Type = Control)	GENE: <none>	(none)	(none)	(none)	55	98.5	20	88	65	40	51	45	52	44.5	206.5	290	69	328	124	91.5	48	152	238	49	40	38	86	62	47	52	51	56	47.5	148.5	184	66	217	158	74	45	77	320	20
6684003_1	90	1	DarkCorner	DarkCorner	604	None (Spot Type = Control)	GENE: <none>	(none)	(none)	(none)	51	118	19	107	51	47	54	46.5	51.5	44	123	233	77	2479.5	83	77	58	201.5	119	45.5	44	36	96.5	59.5	49	56	53	53	42	100	155	71	1702.5	87	60	52	144.5	114	21
6683471_1	91	1	DarkCorner	DarkCorner	604	None (Spot Type = Control)	GENE: <none>	(none)	(none)	(none)	45.5	36	20	80	58	48	49	46.5	58	51.5	276	236	64	152	97	74.5	50	148	333.5	43.5	35	34	81	97	45	56	52	54	56	215	151	60	113	106	58.5	48	100	471.5	20
6682939_1	92	1	DarkCorner	DarkCorner	604	None (Spot Type = Control)	GENE: <none>	(none)	(none)	(none)	51	34	18	100	43.5	43	50	47	51	45.5	474	254	69	171	77	93	48.5	144	77.5	46	35	34	87	282.5	52	58	50	51	48.5	368	169.5	66	118	71	106	48	78	93	20
6682407_1	93	1	DarkCorner	DarkCorner	604	None (Spot Type = Control)	GENE: <none>	(none)	(none)	(none)	51	27	19	82	46.5	41	54	52	53	46	465	254.5	61	93	162	86	53	986	62.5	44	36.5	36	82.5	53	53	53	60	47	51	350	169	62	77	212	65	49	354.5	74.5	20.5
6681875_1	94	1	DarkCorner	DarkCorner	604	None (Spot Type = Control)	GENE: <none>	(none)	(none)	(none)	49	25	19	88	47	44	95	49.5	53	42	163	250	61	105	157.5	69	54.5	90	149	47	35	37	84	53	45.5	90	51	54	43	165.5	171	63	99	157.5	55	56.5	65	203	20
6681343_1	95	1	DarkCorner	DarkCorner	604	None (Spot Type = Control)	GENE: <none>	(none)	(none)	(none)	53	23.5	20	94	41.5	43	83	44	50	153	145	253	74.5	134.5	66	182	54	144	50.5	47	31	36	83	47	53	77.5	48	51.5	143.5	136	172	73	115	80	162	56	80.5	50.5	20
6680811_1	96	2	Mme-M300003327	M300003327	1	GACTGAGGGTCCACACCGTGTGGTGGCACATCTGTACGCACGGCAGCTGACATTGGAACA	GENE: Nudt16l1	66911	nudix (nucleoside diphosphate linked moiety X)-type motif 16-like 1	MGI:MGI:1914161|Ensembl:ENSMUSG00000022516	1808	438.5	524	633	650	1368.5	1446	423	692	742	1432.5	1023	831.5	2119	2097	313	682	1656	951.5	1630	81	152	732	922	771.5	833	503.5	650	1050.5	1114.5	730	1058	926	2493	284	464	1046.5	1417	20
6679747_1	98	5	Mme-M400002658	M400002658	1	CAGAGAGGGTCTTGGACAAGAACTCAGCTCCACAGGTAGCTGTAGAGCTC	GENE: Map3k9	338372	mitogen-activated protein kinase kinase kinase 9	MGI:MGI:2449952|Ensembl:ENSMUSG00000042724	146	130	110.5	130	91	178	161	92	143	128	542.5	349	42	343.5	167	136	105	416	100	96	60	67.5	178	93	103	111	80	131	138.5	360	260.5	62	179	206.5	91	91	202	152	20
6679215_1	99	7	Mme-M400000873	M400000873	1	TCTCTGAGGAGAATCATGGATTTCTATTGAATTTTCTTACTCTGCCCTTTCATCATTTGG	GENE: Crygf	12969	crystallin, gamma F	MGI:MGI:88526|Ensembl:ENSMUSG00000025945|Vega:OTTMUSG00000024984	51	32	20	96	56	57.5	80	51	66	66	447	282.5	59	194	76	88	63	2260	358	56	37	35	102	55	63	74	58.5	69	73	314	204.5	63.5	149	107	73	64.5	723	547.5	20
6678683_1	100	9	Mme-M400016214	M400016214	1	GATACATGTTTAAAGCTTTTATAGTTGTCACTTAGTGCTGAGCCAGGTGCAGGCTCTGTA	GENE: Tle4	21888	transducin-like enhancer of split 4	MGI:MGI:104633|Ensembl:ENSMUSG00000024642	145.5	124	103.5	171	187.5	299	273.5	155.5	254	300.5	333.5	555	276	470	329	667.5	291.5	981.5	352	138	65	56.5	211	166.5	237	148	137	187	350	266	418	362	298	411	722	166	427.5	519	21
6677619_1	102	12	Mme-M200015095	M200015095	1	ATCGGAAAGACGTGGGCAAGTGCTATGGAGAGAGACCTCATCAATGATTTTTATAATGAG	GENE: Prdm16	70673	PR domain containing 16	MGI:MGI:1917923|Ensembl:ENSMUSG00000039410|Vega:OTTMUSG00000010585	2890.5	729	701	1011	748	1068.5	880	625.5	825	538	2045	2957	1736	2825	1848.5	1045	2203	2939.5	1052.5	2208.5	209.5	289.5	1557	852.5	609.5	513.5	863.5	662	959.5	1438	2024	2449	1268	2620	660	1111	1842.5	1624	20
6677087_1	103	14	Mme-M400007858	M400007858	1	TATGATGGCTGTGTCCTTGTTTTATGGAACTGTGTTTGTCATGTATGCCCAGCCTGGAGC	GENE: Olfr1411	258483	olfactory receptor 1411	MGI:MGI:3031245|Ensembl:ENSMUSG00000062497|Vega:OTTMUSG00000048567	209.5	77	81	151	100	135	179	116	111	199	671.5	479	172	273	269	205.5	213.5	692	540	174	52	49.5	167	105	103.5	136	122	114	220.5	471.5	357	234	184	351.5	145	222.5	368	922.5	20
6676555_1	104	16	Mme-M2NC000005	M2NC000005	4	CGCATGGGCGTGCACGGTAAGGCGTCGTTCCGGTTTAAGTCTATACGTGTAGGGCGCGAT	GENE: <none>	(none)	(none)	(none)	98	44	51	125.5	70.5	99.5	149	99.5	91	150.5	190	343.5	92	201	139	226.5	140	581.5	226	86.5	39.5	41	150	81	80.5	110	95	83	169.5	143	259	130	128	170	186	125	303	294	19
6676023_1	105	18	Mme-M200015370	M200015370	1	GGGTCACGTGGGACACTTGAACGTCAAGGGGCATGAGTAACCCATAGACTCTGTTTGCTC	GENE: Arhgef10	234094	Rho guanine nucleotide exchange factor (GEF) 10	MGI:MGI:2444453|Ensembl:ENSMUSG00000071176|Vega:OTTMUSG00000034037	416	331	690	576	686	886.5	691	433	640	478	1140	586	390	665	529.5	214.5	364	1525	399	354	116	164	485	774.5	304.5	370	436	527	454	889.5	389	288	334	675	159.5	208	676	456.5	20
6675491_1	106	20	Mme-M400007771	M400007771	1	CTCCCTGCACTTGAGGCAGATGCAGGCAAATCTAGGCATCCTGGTGTACATATGAAGTTC	GENE: <none>	(none)	(none)	(none)	726	265.5	160	427	218	427	329	374	344	387	673	1096	544	1925	674	566	721.5	2248	419	695	121	86.5	476	263	229	239	401	386	564	561	714	1102	420.5	1835	294	875.5	899	1285.5	20
6674959_1	107	22	Mme-M400018174	M400018174	1	TTGGGCTGCTTATTTCCCAACAATAGTCACTTACCTCTGGCCAAGTACCCTTCCATAGAG	GENE: <none>	(none)	(none)	(none)	88	25	45	96	58	108	92	54	66	269	328	274	74	125	531.5	96	71	190	239	60	37	38.5	95	65	92.5	97	58	66	204	284	218.5	85	97	842	80.5	54	111	246	21
6674427_1	108	24	Mme-M300017853	M300017853	1	CTGCCTCCGTCACCAGCCAGCCTGGTCATCAGAAAGAAAACGTCATACCTTTACTCGTGA	GENE: Tapt1	231225	transmembrane anterior posterior transformation 1	MGI:MGI:2683537|Ensembl:ENSMUSG00000046985|Vega:OTTMUSG00000053809	3792	1385.5	1245	2157.5	1451.5	2405	1359.5	3309	2433	1870	3297	4186	243	2616	1748	3006	6209	9988.5	1409	3137	427.5	394	2551.5	1429	866	611.5	2637.5	2246	2611	2901	3087	350	1193	2162	1900	5155	7499	2484	22
6673895_1	109	26	Mme-M300006589	M300006589	1	GTTCCTAATAGCTTCCTGTCTGAAATAGTCTCAGTGGCCTCCTAGAGGAAGATTACATTT	GENE: Sult1d1	53315	sulfotransferase family 1D, member 1	MGI:MGI:1926341|Ensembl:ENSMUSG00000029273|Vega:OTTMUSG00000035956	2549	1892.5	2365	2077	4222	7522.5	7400	3029.5	4819	7653	14844	2644	10469	10594	9344	2068	5808	10616	8666	1999	787	673	2274	2481	1846.5	1933	1953.5	2172	7276	5135	1573	4313.5	4823.5	3495	1568.5	2124.5	9019	4031	20
6673363_1	110	27	Mme-M300012093	M300012093	1	CTAAAGAGTGTGATACAGTCAATTCCAACTGTCCACCAAATTCTGATGAC	GENE: Edaradd	171211	EDAR (ectodysplasin-A receptor)-associated death domain	MGI:MGI:1931001|Ensembl:ENSMUSG00000095105	87	75	48	134.5	64	141	208	71	103.5	124.5	675	375	54	353	155	183.5	125	1588.5	85	67	41	39	113.5	78	111	150	79	78	117.5	493	217	58	184	174	107.5	94	525	139	19
6672831_1	111	29	Mme-M400008369	M400008369	1	GAAAAAGGAAGCCAAGGAGAAGGGCGCCTGGGTTCAGCTGAAGCGCCCACCTGCGCCACT	GENE: <none>	(none)	(none)	(none)	8338	13659	8667	18818	32328.9	46023.2	49171.6	20798.6	23313.9	32323.3	40841.9	32870.7	57952.9	47108.1	29435.7	18353.5	43678.5	49767.4	44415.2	7815	2250	2427	18365	23930.1	17991	17403	18132.5	12558.5	31762	22194.6	21882.8	33178.5	21554.4	20599.9	11663	15516.5	32702.2	36725.5	19
6672299_1	112	31	Mme-M400004917	M400004917	1	ACTTTTGGGGGACAGGATGTCCTCTCACTGTACTCCTTAAAACTTTTCAGCCTGCCCTCT	GENE: 4930451E10Rik	78111	RIKEN cDNA 4930451E10 gene	MGI:MGI:1925361	164	149	114	198	148	200	243	108	181	176.5	294	456	132	316.5	563	284	153	2307	139.5	123	51	61.5	197.5	173	139	130.5	128	138	199.5	197.5	280	139	153.5	807	211	94	991	168.5	19
6671767_1	113	33	Mme-M300017006	M300017006	1	TCATCTGGAGTTTTAATGGTTGGACCTAACTTTAGAGTTGGGAAAAAAATCGGATGTGGC	GENE: Csnk1g3	70425	casein kinase 1, gamma 3	MGI:MGI:1917675|Ensembl:ENSMUSG00000073563	207	290.5	228	406.5	377	730	574	250	460	421.5	919.5	589	564	884	803.5	547.5	587.5	1471	410	135	108	130	388.5	377	281	296	222	296	461.5	551.5	386.5	413	381.5	713	302	370.5	781	422	20
6671235_1	114	34	Mme-M400003294	M400003294	1	GTACATGGATGTGATGTTGGAGAATTACAACAATCTGTTGTTTGTGGGGAACCCTTACAA	GENE: <none>	(none)	(none)	(none)	250	327.5	311.5	340.5	342.5	1377	378	283	317	412	587	584.5	547	963.5	780	1792	542	1322.5	480.5	178	118	122	344.5	343.5	1220	238.5	216	214	409	467	359.5	374	405.5	734	936	400.5	750	474.5	20
6670703_1	115	36	Mme-M400004231	M400004231	1	GGCTGTCATTGAGTTTGAGACACTACTGCCTCAGCTTCCCAAGTAACGTGGATTACCACC	GENE: Klrc2	16642	killer cell lectin-like receptor subfamily C, member 2	MGI:MGI:1336162|Ensembl:ENSMUSG00000052736|Vega:OTTMUSG00000032508	889.5	876	741	1495	1030	1507	1022	615.5	1042	813	1207	2055	947.5	3025.5	1618	766	1489	4381	870.5	948.5	153	235	2449.5	1023	1002	819.5	655.5	1673	1489	2057	1390.5	2120.5	1047.5	2422	318	852	1497	1894.5	19
6669639_1	117	39	E1A_r60_3	(+)E1A_r60_3	32	None (Spot Type = Control)	GENE: <none>	(none)	(none)	(none)	119	45	37	136.5	64	94	182	60.5	88	154	103	281	91	562	144	158	83	574	120.5	83.5	47	48	134.5	93	82	129	54	93	167	109	201	116	283	165	125.5	105	259	162	19.5
6669107_1	118	41	Mme-M200002983	M200002983	1	CATGAAGGATGCCTGGGGCCAAGTGAAAAACTACTGCCTGACTCTGTGGTGTGAGCATAC	GENE: Ncf2	17970	neutrophil cytosolic factor 2	MGI:MGI:97284|Ensembl:ENSMUSG00000026480|Vega:OTTMUSG00000049696	2383	699	949.5	1144.5	1212	1522	1229	790	1138.5	1376	2095	2332.5	1841	3744.5	1950.5	1349	2372	3575	1355.5	1889	167	204.5	1079.5	1006	535.5	519	690	812	1491	1518	1375	2209	1566.5	2636	818	1737	2157	2173	20
6668575_1	119	43	Mme-M200014164	M200014164	1	CAACTGCTGCATGAGTGGCTGCCCTAACTGTGTATGGGTAGATTATGCCGAAGCTCTGCT	GENE: Oxld1	66431	oxidoreductase like domain containing 1	MGI:MGI:1913681|Ensembl:ENSMUSG00000039670|Vega:OTTMUSG00000004185	2309	1540.5	2248	1772	2547.5	2729.5	2520	1514	2393	885	3589	2164.5	2381.5	3601	1903	2264.5	3904	9212.5	642072	1988.5	283	545	2041	2818	1370.5	1278.5	1603	2165	1187	2906	1623	2363.5	1489.5	1941	1276.5	4695	6296.5	668292	19
6668043_1	120	45	Mme-M300013772	M300013772	1	ACGGCCCCTTACCACCCATCTGGCTTTCACTCTCATTCCTAACTCTCAGCTTTTCTTTGG	GENE: Ttn	22138	titin	MGI:MGI:98864|Ensembl:ENSMUSG00000051747|Vega:OTTMUSG00000013134	16633.5	4771	905	22988.5	7247	19514	12643	31262.7	33586.1	18752	20901.8	46956.6	8326.5	29118.4	17351	14378	33187.9	65076.5	20851.3	26201.3	1416	501	24847.1	10900	12839	12936	26343.6	29281.9	46060.4	28014.8	29574.7	4553.5	10211	31527.2	9388	36520.1	54799.1	53997	18.5
6667511_1	121	47	Mme-M300010468	M300010468	1	ATCCTGTGTAGAGATAGCAGCTACCAACTCCATCCAGAGCTGCTGGCACTATAACAAATA	GENE: Atp13a2	74772	ATPase type 13A2	MGI:MGI:1922022|Ensembl:ENSMUSG00000036622|Vega:OTTMUSG00000010089	1422	1442	2040	1999.5	2634.5	2907	2702	1723.5	2039	1463	2829	2366	45	3568	2195	657.5	1872	2478	1849	1534	359	446	1770	2315	1328	1366	1672	2005.5	1665	2492	1880	95.5	1826	2103	590	865	1582	1830	20
6666979_1	122	49	Mme-NC_000913_yhjR	NC_000913_yhjR	4	GCGATAGGCTATATCTTCCAGAATGATATTGTGGCGTTAAAGCAGGCATTTTCACTGCCT	GENE: <none>	(none)	(none)	(none)	58	27	26	67.5	53.5	48	62	76	57	132.5	44	227.5	64.5	522	131	528	52	1268.5	88	53	38	36	65.5	57.5	57.5	59.5	83	52	109.5	54	163.5	61	384.5	139	337	48	445.5	111	20
6666447_1	123	50	Mme-M400018442	M400018442	1	CCCCCTCTAGTTCCACCAAACTCACAGAGTCACAATTCCTTACACTGGGGTTCTACAATA	GENE: D3Ertd254e	241944	DNA segment, Chr 3, ERATO Doi 254, expressed	MGI:MGI:1098769|Ensembl:ENSMUSG00000033883|Vega:OTTMUSG00000052214	562.5	806	360.5	593.5	509	640.5	604	374	1048	548	992.5	871.5	628	2342	555	582	511.5	1211	489	591.5	189	211.5	762	518	385.5	362	411	872	1171	989.5	829.5	507	1239	766.5	384	519.5	834	865	18
6665915_1	124	52	Mme-M400019416	M400019416	1	CGTGGAGACTAACGCAGGTAAAGCCTGCCTACAGACACCAGAAGTTCATCTGCTTCTCCG	GENE: 1700109K24Rik	74303	RIKEN cDNA 1700109K24 gene	MGI:MGI:1921553|Ensembl:ENSMUSG00000097267	299	262	251	314	251.5	453	243	245	293	414.5	346.5	590.5	259	498.5	288	244	327.5	1620.5	302	174	96	104	271	219	153	131	187.5	225	849	268.5	405	431	247	347	156	242	574.5	488	20
6665383_1	125	54	Mme-M300009886	M300009886	1	CTCCGGCTAGTGGTCAGTCATGGTTCTATTGATCTGGACATCAATAGTGGTGAGCCATGA	GENE: Suv420h2	232811	suppressor of variegation 4-20 homolog 2 (Drosophila)	MGI:MGI:2385262|Ensembl:ENSMUSG00000059851|Vega:OTTMUSG00000017303	217	116	152.5	261	318	390	322	184	297.5	414.5	404	539	247	750.5	400	410	298	1887	334	197	68	71.5	293	357	232	236	197	320.5	475.5	374	391	328	414	574	347	276	760	601	19
6664851_1	126	56	Mme-M200015269	M200015269	1	GACAAAACTGTCGCAGAATTCGATACCGTGGAAGATCTACTTAAGCACTTCAATCCAGTG	GENE: Pdgfd	71785	platelet-derived growth factor, D polypeptide	MGI:MGI:1919035|Ensembl:ENSMUSG00000032006	56.5	33	29	96.5	72.5	62	61	61.5	71.5	177	65	279	30	215	103	129	74.5	444	72.5	55.5	35.5	39.5	90	63	60	52	59	58	128.5	55	193.5	58	129.5	98	89	55.5	152	84	20
6664319_1	127	57	Mme-M300016097	M300016097	1	TCGATATAGCACCATCCTCACCAACAAGGCTGTTTTCATGATTGGTCTGGGTGTGCTAGT	GENE: Olfr594	258246	olfactory receptor 594	MGI:MGI:3030428|Ensembl:ENSMUSG00000073954|Vega:OTTMUSG00000019085	115422	100661	82260.3	100411	71053.7	119134	105457	87922.8	103671	55031	104604	180097	120323	189093	70951.2	79852.1	89154	174726	44415.2	132007	27544	50733.7	135105	112569	75647.5	97847.9	107210	120668	134447	103731	120231	121674	64436.2	127567	46315.2	98315.5	109138	133807	19
6663255_1	129	60	Mme-M400002550	M400002550	1	AAGTCAATGTTTCCACCTCACAGATGTCAATTTCCAGGAAAATGAACTCTCTCTGCTGTC	GENE: Gm13088	277668	predicted gene 13088	MGI:MGI:3649971|Ensembl:ENSMUSG00000078513|Vega:OTTMUSG00000010332	23730.9	11665	4699	26738.8	9468.5	23414.5	9634.5	19661	26184	18716	30605.4	41085.4	17588.5	27378.6	16899	12329	31076.1	65445	18140	37587.7	2901	2234	28069.2	14768.5	14399	9433	16887	23732.8	42107.2	33152.5	29020.6	13066.5	8601	33007.7	7236	31615.3	47674.5	44129.7	19
6662191_1	131	63	Mme-M200002780	M200002780	1	CCATGGACTGAAATTCCTAAGACATGAGACTCAAGGCCTGACAAGATCCGAATTGCAGAG	GENE: Rtcb	28088	RNA 2',3'-cyclic phosphate and 5'-OH ligase	MGI:MGI:106379|Ensembl:ENSMUSG00000001783|Vega:OTTMUSG00000023233	2121.5	933	1065.5	2332.5	3227.5	4048	5901	1414.5	3454	3025	9044	4146	4063.5	5418.5	4683.5	1578	3301	6099	5494	1791.5	287	365	2057	2058	1379	1994	1388	2421.5	2844	5657	2816	2591.5	2993.5	2788	1249	1410.5	3631	3995	19
6661659_1	132	65	Mme-M400008055	M400008055	1	AGCACATGATATTCTGGGGGCAACATCTGAAGGAGGAGTGCCACACCGGT	GENE: Abi1	11308	abl-interactor 1	MGI:MGI:104913|Ensembl:ENSMUSG00000058835|Vega:OTTMUSG00000016621	3433	913	1181	1565	1654	5071.5	2282	1361	2220	2861	5304.5	2017.5	2448	3644.5	4770	2899	2743.5	5383	2209.5	1748.5	305	432	1085	1004.5	1212.5	567	891	1301	2285	2316.5	932.5	1159	1226.5	2589	1424	1349	2305	1233.5	20
6660595_1	134	68	Mme-M300003624	M300003624	1	CAAGAATAAGACAGCACAAAAGGCTGCCAGCAAGGTGACCCTTTTGGAAGCCAATCGTGC	GENE: Fmnl3	22379	formin-like 3	MGI:MGI:109569|Ensembl:ENSMUSG00000023008|Vega:OTTMUSG00000028048	328.5	144	116	326.5	227	264	346	131	206.5	252	415	723.5	199.5	805	435	5040.5	246	3345	286	256	76	65	409	174	160.5	198.5	116	195.5	311	300	540.5	197	394	403	2445	192.5	1595.5	367	18
6660063_1	135	69	ETG02_36680	ETG02_36680	10	None (Spot Type = Control)	GENE: <none>	(none)	(none)	(none)	58	39	25	99.5	60	48.5	88	48.5	56	80	70	258	79	215	98	157	53.5	2003	46	45	35	31	99	62	56.5	79	51.5	59	80	68	167.5	78.5	157	98	149	51	940	58.5	19
6659531_1	136	71	Mme-M400010246	M400010246	1	GATGTCACGAGTATCCGAGATACTCGCTTTGGGAAGTTTGCAAAGATACCCAAGAGCCAG	GENE: Plcb2	18796	phospholipase C, beta 2	MGI:MGI:107465|Ensembl:ENSMUSG00000040061|Vega:OTTMUSG00000015372	56	38	23	93.5	59	48	101	48	63	959	48	257	71	122	133	431	50	1692	88	50	33	35	86	63	52	79	44	54	909	47	177.5	74	88	164	404	50	973	111	20
6658999_1	137	73	Mme-M200015666	M200015666	1	GGCTAGCATACTGGAGAAATGAAAGTGAGGCGGGAAATGCTTGTGTAGATGAACAGGGCA	GENE: 4921501E09Rik	74042	RIKEN cDNA 4921501E09 gene	MGI:MGI:1921292|Ensembl:ENSMUSG00000023350	546	122	45	263	239	350	327.5	193	307	364	497	682	435	1158	649	1137	464	1889	490	378	55	43.5	215	159	162.5	167.5	160	198	335	226	461	382	535.5	902	765	274	811	710	18
6658467_1	138	75	Mme-M300016735	M300016735	1	TTCCTCAGTTATGTATGGAAGCCAATGGGGAATCCAGTGTGTTCCCTTTTCTCATTCTCA	GENE: Hsf3	245525	heat shock transcription factor 3	MGI:MGI:3045337|Ensembl:ENSMUSG00000045802	220	34	25	95	64.5	78	101	77	68	409.5	175	301	117	166	219	224.5	184	1002	217	141	35	34	98	76	71	87	88	69	462.5	86	290	187	142.5	363	139	214	444	351	18
6657935_1	139	77	Mme-M300000468	M300000468	1	AGCACAAAGGGTGTGGCTACTGGCCCTAACCATGGACTACGTGGTTCTAACCAAAGACTC	GENE: Itpkc	233011	inositol 1,4,5-trisphosphate 3-kinase C	MGI:MGI:2442554|Ensembl:ENSMUSG00000003752|Vega:OTTMUSG00000023456	3604	3358	2991	4641.5	3710	6264	5589	3052	3363	3414.5	6734.5	6228	474	5784.5	6628	2678	4041	8538.5	4475.5	2835	814	1020	3828	3825	2452	2431.5	3428	3161.5	3329	4315.5	3770	1119	3224	5503	1263.5	1929.5	4207	5028.5	19
6657403_1	140	79	Mme-M400009629	M400009629	1	AGGGCAGTATGTGTGCCAGAGATCACCCTTGGACTTCTGCATGCTCGATAAAAGATCTAT	GENE: Herc1	235439	HECT and RLD domain containing E3 ubiquitin protein ligase family member 1	MGI:MGI:2384589|Ensembl:ENSMUSG00000038664|Vega:OTTMUSG00000017312	403	238	170	327	269	392.5	370.5	189	318.5	741	442	705	440	783	639.5	873.5	469	1123	450	315	100.5	93	389	276	181.5	242	197	246	751	311	546	529	363	712.5	475	400	702	825.5	19
6656871_1	141	81	E1A_r60_a97	(+)E1A_r60_a97	32	None (Spot Type = Control)	GENE: <none>	(none)	(none)	(none)	59	78.5	32	108	62.5	64	138	56.5	71	689	58	249	87	324	181	536	78.5	539.5	76	50.5	39	36	94.5	70	55	117	59.5	61	664	65	178	80	229.5	220	562	68	202.5	74	18.5
6655807_1	143	83	Mme-M400014548	M400014548	1	CTATACGCCTGTCACCTGCCGCTGGCAGAAGGACAATCACCAGCTTCCTATTGTCTGTCT	GENE: 6330576A10Rik	76198	RIKEN cDNA 6330576A10 gene	MGI:MGI:1923448	451.5	300	223.5	421	398	428	520	309	445	480	736.5	943	537.5	1051.5	752	370.5	431	1671.5	551	291.5	118	95.5	462	358.5	170.5	232	237.5	322	528	428	578	520.5	518.5	773.5	267	266	844	724	19
6655275_1	144	85	Mme-M400013412	M400013412	1	TGCGCGCGCGGGTTAGTTGTGTGTGCTTCACCTTGATTGAGTGGCATTGGCTCACATGAC	GENE: Cds2	110911	CDP-diacylglycerol synthase (phosphatidate cytidylyltransferase) 2	MGI:MGI:1332236|Ensembl:ENSMUSG00000058793|Vega:OTTMUSG00000015552	665.5	125	105	221	211	303	502	235	241	708	585.5	408	277.5	483	537	247	491	1044.5	524	514	53	58	246	191	150	232	199	165	681	325.5	323	284.5	273	598	187	349	523	824	19
6654743_1	145	87	Mme-M300012184	M300012184	1	CATCCGAGATGTCCCCATGCTGCACCTGGATGAGATCACCTTGTTCAAAAGCCGTGTGGC	GENE: Fbxl18	231863	F-box and leucine-rich repeat protein 18	MGI:MGI:2444450|Ensembl:ENSMUSG00000066640	1886	894	1153.5	4018	2700	7424.5	5545	2601	3278	3982.5	11089	974	1257	2811	3276	1258	2470	4341	1166	1621	202	268	2762	2059	1733.5	1743	2140	2216	4452.5	8394	816	1781	1350	3087	810	1403	1863	2329	19
6654211_1	146	89	Mme-M300006234	M300006234	1	AGTCTGCAGCTACAATTAAAAGCACTGCATGTTAAGAGGCGAGCAGAACCTTCCTCCTGA	GENE: Nasp	50927	nuclear autoantigenic sperm protein (histone-binding)	MGI:MGI:1355328|Ensembl:ENSMUSG00000028693|Vega:OTTMUSG00000009439	1610	712	552	2298.5	3514	4796	4034	1555.5	2865.5	3445.5	5170	3348	3000	4485	5217	1214	2746	5206	3958	971.5	180	150	1345.5	1404	998	1308	813.5	1334.5	2537	1742	1951	1502	1670	4094	618	758	2240	2442	19
6653679_1	147	91	Mme-M400015844	M400015844	1	TGGCTGGGCTAGCGGATACAGGGTCAATCTGTTAAAGTCAGGTGTCTGTCCTATACTAGC	GENE: <none>	(none)	(none)	(none)	589	189.5	111.5	240	161	245	209	174	226	1397.5	404.5	569.5	190	468	377.5	603	188	2562	212	320	74.5	59	272	159	141	148.5	135.5	214	1545	293	316	353	240	460.5	434.5	226	1190	464	18
6653147_1	148	93	Mme-M400009083	M400009083	1	TCCTGTGGCATAGAGAGAACAATGAGCAACCAGCACTCCAGTCCTCAGCACAGATTCTCC	GENE: Rbm27	225432	RNA binding motif protein 27	MGI:MGI:2147194|Ensembl:ENSMUSG00000024491	2696.5	1491	1115	1669	1450.5	3996.5	1957.5	1427	1969	3029	19336	3933.5	1675	5946	3495	2728	2231	7781.5	2493	1710.5	465	456	1553	1726	1738.5	1213	1159	1790	3647	5776	1877.5	3047.5	1675.5	7117	1202	2327	3157	6705	17
6652615_1	149	95	Mme-M400009793	M400009793	1	TGTCATGAAATGGAATGTGGGGAACAGGAGGAGGCTCCCTGAATTTACAGAGAGCGAGAA	GENE: <none>	(none)	(none)	(none)	315	138	143	184.5	105	241	184	427	164	707	423	683	389	447	567.5	179	112.5	1310	128	78	70	40	667.5	268.5	94	230	177	288	540	486	205	264	261	168.5	117.5	113.5	530	224	18
6652083_1	150	97	Mme-M200003071	M200003071	1	CTGATGAGAAGATTTTTATCTTCTGCAGTGCTGATGGCCGGGAGGAACCATTCAAAGCCA	GENE: Smarca2	67155	SWI/SNF related, matrix associated, actin dependent regulator of chromatin, subfamily a, member 2	MGI:MGI:99603|Ensembl:ENSMUSG00000024921|Vega:OTTMUSG00000040069	724.5	478	313	908	1001.5	2237	1721	665	1527	1275	2917	1074	836	1469	2096	529.5	755	1890	1331	541	121	105	936	629	737	733	536	1025	1271	1741	673	699	716.5	1518	292	387	873.5	1214	18
6651551_1	151	98	Mme-M400017619	M400017619	1	TTAGTTTGCTTCCTGTGAGTGTTTCATTGATGTGCCCTTAAAGTGGAACCATACTGAGTT	GENE: A130086K04Rik	319988	RIKEN cDNA A130086K04 gene	MGI:MGI:2443118	169.5	159	61	230.5	213.5	274	233	113	181.5	197	350	304	128	443	210	119	143	2238	144	121.5	56	46	223	213	149	158.5	142	151.5	299.5	264	225	275.5	215	369	83	199	947.5	368	19
6651019_1	152	100	Mme-M300010438	M300010438	1	TGGAGAGTTATGCCACAGACAATGAGAAAATGACATCTACTCCAGAGACATTGCTGGAGG	GENE: Upf3b	68134	UPF3 regulator of nonsense transcripts homolog B (yeast)	MGI:MGI:1915384|Ensembl:ENSMUSG00000036572|Vega:OTTMUSG00000017109	501	471	353	536.5	1022	1266	1237.5	690.5	871	847	1660	1115.5	958.5	1277	1546.5	364.5	505	2438	899	322	114	116	481	353	433	386	193.5	278.5	538	410	618	657	599	1011.5	183	268	935	630	19
6650487_1	153	102	Mme-M400013893	M400013893	1	GCTGAAAAGATGGTATTGAGTTTGTTATCCTGTTGTCTCACGAGTCGGGTTCTTGTCCCT	GENE: Tom1l2	216810	target of myb1-like 2 (chicken)	MGI:MGI:2443306|Ensembl:ENSMUSG00000000538|Vega:OTTMUSG00000005819	1072	1010.5	869	1239	984	1498	2089	638	1068.5	1248	1775	1780	1666	1891	2119	605	1278	1604	1223	1004	270.5	281	1490.5	1348	721	1106	852	1146.5	1965	1718	1783	1529	1694	1887	550	890	1390	1429	18
6649955_1	154	104	Mme-M400010419	M400010419	1	GGTATGACTATTACACGGTAAATATCAATGCAACGGGAGAGTGGAAGACCTTGGAAGCCC	GENE: <none>	(none)	(none)	(none)	5166.5	2240	1675.5	4380	3771	12103	4529	2454	4620	3740	4062.5	9767	4371	7895.5	8794	6885	5399.5	15703	4591	1989.5	720	590	3389.5	4215.5	2735	2819	1839.5	2653	6607	2031	3171.5	3799.5	2095.5	10908	2275	6641.5	7688	10541	18
6649423_1	155	106	Mme-M300000736	M300000736	1	CTATTTTAACCAGCATCTCAGGAGGTACTGTGTAATGTCTCATCGCAGGCCTGAGAATGC	GENE: <none>	(none)	(none)	(none)	371	323	218	615	594	1179	1334.5	382.5	579	857	1569	949	755.5	797	1621	1011.5	799.5	1409	1127	336	99.5	89	496	476	417	539.5	375.5	495	844.5	1123	631	547	543	1367	741	412.5	805	1083	19
6648891_1	156	108	Mme-M200007685	M200007685	1	GAAGATTTGGACCATGAGGTGCCTCGGAGAAGTTCTGGGTTTTAACAAAATGGCGAGTCT	GENE: Slc4a8	59033	solute carrier family 4 (anion exchanger), member 8	MGI:MGI:1928745|Ensembl:ENSMUSG00000023032|Vega:OTTMUSG00000035009	410	165	74.5	203.5	204	294	245	98	186	160	410	503	276	642	451	593	579.5	762.5	239	235	47	44.5	233.5	198	107	177	94	143.5	192	242	290	245	336.5	429.5	325.5	343.5	344	365	18
6647827_1	158	111	Mme-M400016106	M400016106	1	GGCCTTGGGTTTGTACCCCAGATACACACACACACACACAGAGAAATTTCAGTTATTAAT	GENE: <none>	(none)	(none)	(none)	23545.9	22662.2	15167	16613	15934	33741	44724.3	16497	19807.7	29266	65779.4	40810.3	34870.1	84452.5	63250.9	59967.9	56966.9	64241.3	25628.8	18685	7592	5504	23148.9	16106	12721	21015.1	14983	16548	37922.9	35287.6	31393.2	42954.6	29430.8	68086	23971.4	44650.3	36477.3	44160.3	19
6647295_1	159	113	Mme-M200005807	M200005807	1	AGTCATCCCTAGAGCCATGTGAACCAAGTGACACCCCTATAGCTCTCAGCCACCCCACTG	GENE: Pcp4l1	66425	Purkinje cell protein 4-like 1	MGI:MGI:1913675|Ensembl:ENSMUSG00000038370|Vega:OTTMUSG00000021662	2205.5	1640	2350	3939.5	3277.5	10303	5411	2978	4000	4503.5	5029	6169.5	4807	7133	8667	2945	4681	5429.5	4740.5	2141.5	376	304	2462	2995.5	1888	1845	1794	2404	3547	3878	3779	2435	2546	5501	842	1649.5	2383	3647.5	19
6646763_1	160	1	DarkCorner	DarkCorner	604	None (Spot Type = Control)	GENE: <none>	(none)	(none)	(none)	48	64	24	128	66	45	36	45.5	93	148.5	42	198.5	78	211	213.5	340	51	85.5	50	44	37	32	116	76	52	44.5	51.5	85	130	45	131.5	75	120	134.5	287.5	46	57.5	54	18
6646231_1	161	1	DarkCorner	DarkCorner	604	None (Spot Type = Control)	GENE: <none>	(none)	(none)	(none)	51	89	23	100	78	49.5	37	42	90	74	35	214	80	152	84.5	175.5	49	69.5	61	47	38	37	97	82	53	50	49	81	88	44	151.5	105	100	82	146.5	47	53.5	68	18
6645699_1	162	1	DarkCorner	DarkCorner	604	None (Spot Type = Control)	GENE: <none>	(none)	(none)	(none)	51	75	30	120	92	44	37	82	51	43	37	211	58	309	261.5	198	50	180	48	42	34	36.5	105	102	46	46	79	57.5	50.5	47	149	62	186	164.5	143.5	47.5	110	51	19
6645167_1	163	1	DarkCorner	DarkCorner	604	None (Spot Type = Control)	GENE: <none>	(none)	(none)	(none)	45	90	29	113	110	195.5	43	101	44.5	130	37.5	205.5	62	102	188	247	51	96.5	51	46	42	38	105.5	106	137	47	95	51	129	43.5	141.5	58	80	126	148	49	74	51.5	19
6644635_1	164	1	DarkCorner	DarkCorner	604	None (Spot Type = Control)	GENE: <none>	(none)	(none)	(none)	50	81	21	114	62	70	43	41	49	44	35	1840.5	59	130	92	253	47	77	48	49	38	34	102	68.5	77	50	44	49	50	41	1548	64	95	92	162	48	57	49	20
6644103_1	165	1	DarkCorner	DarkCorner	604	None (Spot Type = Control)	GENE: <none>	(none)	(none)	(none)	45	85.5	20	108.5	47	62	42.5	41.5	46	44	38	213	62	116	91.5	263	60.5	79	45	48.5	40	33	96.5	55	76.5	52	51.5	52	50	48.5	170	75	102	90.5	161.5	63	49	52.5	20
6643571_1	166	1	DarkCorner	DarkCorner	604	None (Spot Type = Control)	GENE: <none>	(none)	(none)	(none)	50	82.5	34	143.5	85.5	44	38	42	49	42	39.5	216	64	138	89.5	222	49	130	49	45	39	35	141	94.5	52.5	52	44	50	49	46.5	167	60.5	87	97.5	138	49	72	47	21
6643039_1	167	1	DarkCorner	DarkCorner	604	None (Spot Type = Control)	GENE: <none>	(none)	(none)	(none)	49	58	32	122	61	52	47	42	50	45	44	241	62.5	130	83.5	179.5	50.5	189	47	47	37	36.5	129	66	57.5	51	53	54.5	49	51	163	64.5	76	87	131	49	93	46	21
6642507_1	168	1	DarkCorner	DarkCorner	604	None (Spot Type = Control)	GENE: <none>	(none)	(none)	(none)	54	65	29	135	63	62	42	41	48	43	95.5	216.5	58	124	81	289	56	69	94	47	39.5	38	124	63	64	48	45	53	42	67	128.5	60	87	85	200	54	46	111	19
6641975_1	169	1	DarkCorner	DarkCorner	604	None (Spot Type = Control)	GENE: <none>	(none)	(none)	(none)	51.5	47	30	134	54	69	43	42	47	50	45	309.5	60.5	127.5	92	276	61	388	177	54.5	37	38	111	67	63	52	48	52	51	43	241.5	57.5	90	78.5	165	54.5	165	226	21
6641443_1	170	0	GE_BrightCorner	GE_BrightCorner	14	None (Spot Type = Control)	GENE: <none>	(none)	(none)	(none)	34785.6	17333.5	8949.5	38579	26839	47129.4	50305.5	28005.9	32969.6	32190.2	99162.6	61062.2	40799.4	70741	68202.5	21013	60014.6	85706.5	106081	48443.8	4729.5	4006.5	43221.8	37246	25762.9	46947.3	31378.9	39230.5	78787.4	105086	41367	38488.4	22361.2	107576	14959.5	57716.1	65247.4	247732	19
6686396_1	171	1	DarkCorner	DarkCorner	604	None (Spot Type = Control)	GENE: <none>	(none)	(none)	(none)	57.5	90	20	79	47.5	135	82	42.5	54.5	68	93.5	186	59.5	107.5	107.5	66	63	78.5	46	54	41	35	87	59	91	66	55	67	72	88	131	68	90	119.5	67	70	82	57	21
6685864_1	172	1	DarkCorner	DarkCorner	604	None (Spot Type = Control)	GENE: <none>	(none)	(none)	(none)	59	69	21	92	50	47	46	56	56	48	43	161	67	127.5	87	140	48	84	52	50	39	38	85	49	49	48	56	52	42	46	132	59	92.5	92	129	48.5	57	44	22
6685332_1	173	1	DarkCorner	DarkCorner	604	None (Spot Type = Control)	GENE: <none>	(none)	(none)	(none)	82	126.5	20	111	48	46	44	53	52	44	57	285	62	259	78	83.5	52	109	53	79	45	35	92	53	52	53	51.5	52	45	60	187.5	65	167	81.5	67	43	63	60	20.5
6684800_1	174	1	DarkCorner	DarkCorner	604	None (Spot Type = Control)	GENE: <none>	(none)	(none)	(none)	64	76	21	99.5	51	42	49.5	51.5	54.5	40.5	106	294.5	62	206.5	64	96	49	199.5	42.5	55	37	35	92	56	46.5	54	50.5	53	50.5	75	195	65	144.5	70.5	81.5	45	107.5	47	22
6684268_1	175	1	DarkCorner	DarkCorner	604	None (Spot Type = Control)	GENE: <none>	(none)	(none)	(none)	58	130	17	117	50	43	50	49	58	40	137.5	255	63	112	163	78	50	213	48	56	41	36	113	51	45	53.5	53	51	47	85.5	161.5	61	90	232.5	71	46	146	52	23
6683736_1	176	1	DarkCorner	DarkCorner	604	None (Spot Type = Control)	GENE: <none>	(none)	(none)	(none)	57	49	19	101	53	42	48	57	55	51	88	257	65.5	169	91.5	88	54	73	205	48	36	34	89	62	46.5	48	56	51	54	70.5	164	56.5	134	83.5	60	53	50	298	22.5
6683204_1	177	1	DarkCorner	DarkCorner	604	None (Spot Type = Control)	GENE: <none>	(none)	(none)	(none)	57	35	19	92.5	43	40	47	52	55	49	141	256	68	116	61	75.5	51	147.5	83	44	37	33	79.5	210.5	52	49	52	56.5	55	120	161	58	90	64	53	46	85.5	86	20
6682672_1	178	1	DarkCorner	DarkCorner	604	None (Spot Type = Control)	GENE: <none>	(none)	(none)	(none)	57.5	35	20	96	43	38.5	47	55	50	44	303	250	59	186	62	80	53	424	79	48	34	32.5	93	75	50.5	46	52	48	45	256	173	65	155	78	62	49.5	162	87	23
6682140_1	179	1	DarkCorner	DarkCorner	604	None (Spot Type = Control)	GENE: <none>	(none)	(none)	(none)	57	25	17	90	52	39.5	89	50	54	44	633	273	62	84	62	75	46	89	96	47	35	32	82	55	55.5	77	56	47.5	49	463	174	53	70	71.5	60	49	66.5	113	22
6681608_1	180	1	DarkCorner	DarkCorner	604	None (Spot Type = Control)	GENE: <none>	(none)	(none)	(none)	54	25	18	107.5	45	43	89.5	54	56	47	129	264	58	135	65	97.5	50	161	125	46	37	38	91	52	54	75	55	59	50	121	171.5	60.5	128.5	70	78.5	49.5	96	133	23
6681076_1	181	115	Mme-M400008222	M400008222	1	CTACCATGAACAAATTCTTCAGCAAGTAGAGTCTCAGAAAATGGCAGAACACAAAAGATA	GENE: <none>	(none)	(none)	(none)	55	29	25	118	55	61	99	50.5	61	66	510.5	298	93	182.5	105	94	78.5	236	148	46	35	34	99	57	71	92	57.5	57	62	353	198	83	144.5	101.5	76	74.5	110	133	22
6680544_1	182	117	Mme-M400002243	M400002243	1	GAGGAAGGCAGGGTAGACACGAGTCTAGGATTCATAGAAAGGAGGGAAGAGAGCTATGGA	GENE: Spdye4a	74673	speedy/RINGO cell cycle regulator family, member E4A	MGI:MGI:1921923|Ensembl:ENSMUSG00000039296|Vega:OTTMUSG00000031883	612	156	116	211.5	137	337	259	205	251.5	218.5	680	515	72	464	413	452	339.5	888.5	283	515	90	86.5	343.5	177	220	246	228	251.5	366	518	480	185	284	646	406	382.5	637	532.5	24
6680012_1	183	119	Mme-M200002965	M200002965	1	AAGGCCTGGACTTCTTGCCAAAGACAGCTACTCTTCTGTGGCCGTATTCCTGACTGTGTT	GENE: Tenm4	23966	teneurin transmembrane protein 4	MGI:MGI:2447063|Ensembl:ENSMUSG00000048078|Vega:OTTMUSG00000021244	117	131	142	171	135	206	172.5	170.5	169	219	475	515	150	326	323	407.5	148	574	183	94	56	50	164	111	136	126	123.5	159	183	382	331	176	224	242	369.5	152	315	229	22
6678948_1	185	121	Mme-M400001728	M400001728	1	TTTGTGAGCCAGTTCTACAGGGTCCTCATGAAACCTACCCCACCCCGTTGTCACCTGCCA	GENE: Rnps1	19826	ribonucleic acid binding protein S1	MGI:MGI:97960|Ensembl:ENSMUSG00000034681	4587	2573	3429	8764	8263	20001.9	10469	11237	20586.8	15513	27527.1	9043	10104	25771.9	14140	8303	28111.6	63101.4	19192.5	3953	484.5	875.5	7002	6399	9015	4401	8757	12459.5	20453.1	19331	5921	6845	7396	15500.5	3475	15381.5	33369	26904.1	23
6678416_1	186	123	Mme-M200003117	M200003117	1	TGATATTGGATGCGAACAGCACGGTGAATATCGCCTCACAGATACGGAAAGAGGAGAAGA	GENE: Rsph1	22092	radial spoke head 1 homolog (Chlamydomonas)	MGI:MGI:1194909|Ensembl:ENSMUSG00000024033	277	91.5	119	133.5	124	201	215	98	173.5	162	256	426	266.5	569.5	303	413	240	830	369	231	52	55	134.5	114	99	129	78	99	153	178	304.5	186	217.5	311.5	283.5	114.5	307.5	491	23.5
6677884_1	187	125	Mme-M400002869	M400002869	1	ACGCCACAAGAGAAAGCATACTGGGTATAGACCCTTCAAGTGTGAAAACTGCGACATGAC	GENE: <none>	(none)	(none)	(none)	59	28	86	112	66.5	55	145	60	71	129	161.5	265	71	134.5	92	799	75	235.5	262	52.5	34	41	96	63.5	58	112	48	67	134.5	123.5	191	68	98	100	519	64	117.5	392	21.5
6676820_1	189	127	Mme-M400015011	M400015011	1	GGCCAGAACTCAGTTGGACTCTTGTCTTAAAAGAGCTACACCCTCAAGTGTGTGAGATAT	GENE: 4930527E20Rik	78198	RIKEN cDNA 4930527E20 gene	MGI:MGI:1925448	50	28	44.5	107	56	54	76	57	62	72	358	270	73	117	258	85	65	397.5	604	52.5	33.5	32.5	105	69	53	70	58	66	73	281	183	76	88.5	306	72	56	179	1081	20.5
6676288_1	190	128	Mme-M300018513	M300018513	1	ACCCCTACCTACCTACCTATCTACATACACAGTCATGTGCCTCACAGTGAGGAAGCATGT	GENE: Sarnp	66118	SAP domain containing ribonucleoprotein	MGI:MGI:1913368|Ensembl:ENSMUSG00000078427	1868	1936	2917	6506	8762.5	11611	8809	3154	6229	3572.5	7066	5263.5	5366.5	10009.5	7076	2815.5	7163	9734.5	4686	1404.5	396	746	5392	4651	3706	3490	2003	3146.5	2369.5	3474.5	2868	3065	3554.5	6268	1496.5	2952.5	4212	4101	23
6675756_1	191	130	Mme-M300013439	M300013439	1	TCATGGCTGCATGCATTTTCTTCCTAACCACAGTCCAGCTCGGCCTGCACATATGGCAGC	GENE: Tnfrsf18	21936	tumor necrosis factor receptor superfamily, member 18	MGI:MGI:894675|Ensembl:ENSMUSG00000041954|Vega:OTTMUSG00000010984	314	178	160	329	326	480	400	285	450	347	745	668	409.5	939.5	549	315	340	1178	345	231	70	82	349	466	287.5	276	327	413	555	547	509	506	380	823	198	281	628.5	591	24
6675224_1	192	132	Mme-M400007848	M400007848	1	GCGTGTAGAGGCCATCAAGCCCAAGATGCCAAAAGGACCCAAACTCAAGCGGCTGTCTTT	GENE: <none>	(none)	(none)	(none)	22464.7	19588.5	17753	26336.3	41842.9	62656.3	55748.7	28552	36855.6	36026.6	49489.9	55628.3	56984.4	105986	46453.9	25932.6	53586	87902.6	36271.5	21735.4	3138	4120.5	26134	43165.3	30418.5	24924.2	28604.2	31270.6	43011.9	32743.1	35906.6	47612.8	45264.4	59233.3	21314.6	21374.3	58338.3	49555.5	22.5
6674692_1	193	133	Mme-M400011601	M400011601	1	CAAAGACCCACCTTACAAGGTAGAAGAGTCCGGGTACGCTGGCTTCATATTGCCAATTGA	GENE: Mllt3	70122	myeloid/lymphoid or mixed-lineage leukemia; translocated to, 3	MGI:MGI:1917372|Ensembl:ENSMUSG00000028496|Vega:OTTMUSG00000007699	655	282.5	501	276.5	390	649	484	250	389.5	605	817	497	319	725	672	177.5	211	1279	338.5	269	87.5	120.5	270.5	244	279	215	107	209	374.5	338	302	330.5	276	911.5	155.5	139	398	379	23
6674160_1	194	135	Mme-M300013192	M300013192	1	ACCCGTGGCAAAGAGCTGGAACACTGGGGGGAGATGCTTCGCAAGCCGAAGGAGCTGGTG	GENE: Syt15	319508	synaptotagmin XV	MGI:MGI:2442166|Ensembl:ENSMUSG00000041479|Vega:OTTMUSG00000027930	554	132	154	293	253.5	399	419	198	280	309	474	599	233	591	749	470	311	895	467	373	75	77	297.5	222	237	247	178	225	360	323.5	402	284	330.5	1230	338.5	253	463	685	23
6673628_1	195	137	Mme-M400004485	M400004485	1	CCAGTGCTACTGTCATAGGGTCCCAGGCCACACCTGTTTTTTACAGAATGCTAGACATTC	GENE: <none>	(none)	(none)	(none)	386	173	155	370.5	321	480	405.5	273	394	362.5	935.5	656	118	759	567	264.5	468	3199	320.5	241	76	91	485.5	330	296	236.5	230	323	433.5	679	493	144	370	722	180.5	400	1314	587.5	21.5
6673096_1	196	138	Mme-M200009597	M200009597	1	TGAGCAGTTTAAGGAGGTTTTGCCGGAGGACTGTCTACCTCGATCTCGGAGTCAGACCTG	GENE: Inpp4a	269180	inositol polyphosphate-4-phosphatase, type I	MGI:MGI:1931123|Ensembl:ENSMUSG00000026113|Vega:OTTMUSG00000033181	171.5	87	75.5	163.5	163	234.5	337	141	229	284	347	422	134.5	381	403	540	172	665	181.5	118	44	53	191.5	145	161	214	130.5	141	223	196	310	170	203	420	346	130	271	241.5	20
6672564_1	197	140	Mme-M400012946	M400012946	1	TATTCCCTTGTTTCTCTCTGAGCAATGTCTGGGCCCTGAGCTCCCTTTGCAGTCTGAAGG	GENE: Ccni	12453	cyclin I	MGI:MGI:1341077|Ensembl:ENSMUSG00000063015|Vega:OTTMUSG00000026616	5366	5675	5139	6482	11093	20382.2	20930.1	8939	12758.5	16676	17332	11520	18007	11300	15888	4978.5	8462	12529	14663	4812	1201	1216	5921	9635	8193.5	6943.5	9148	10017.5	15781	10553	8849	11938	6988	13348	3777.5	3988	8273	10427	22
6672032_1	198	141	Mme-M200000710	M200000710	1	ATTCTCTCCAGATCCCTCAAAGATCCCCATTAAGGTCCCCCAGCTGATCTTGCGCTCCAA	GENE: Cyp4b1	13120	cytochrome P450, family 4, subfamily b, polypeptide 1	MGI:MGI:103225|Ensembl:ENSMUSG00000028713|Vega:OTTMUSG00000008682	1118.5	2076	1431	1028	5174.5	3542	11790	1755	6129	1969.5	14295.5	1697.5	8587	2427	6486	466	3278.5	2058.5	4197.5	1025	300.5	784	3193	3529	3754	2531	3213.5	2331	5185.5	4766	3378.5	1989	4672	1538.5	1653	1011	5240.5	1129	20
6671500_1	199	143	Mme-M400011139	M400011139	1	TTCAGATGCAGTGAGGAGCACTGAGTCCTTTGCAATGTTTTCAGCCATAGACCTTTGGGT	GENE: Sox9	20682	SRY (sex determining region Y)-box 9	MGI:MGI:98371|Ensembl:ENSMUSG00000000567|Vega:OTTMUSG00000003313	974	450	584	550	683.5	1740	1349	563	967	1097.5	2150.5	1096	943.5	1414	1805	450.5	1100	2023.5	1423.5	741	131	185	602	434.5	543	501	440	505.5	1077.5	903	704	710.5	633	1311	297.5	525	1017	1245	21
6670968_1	200	145	Mme-M200014768	M200014768	1	GAGATCGAGGATCTAGTACTCCTGGATGAAGAAGCAAGACCCGTAAACTTACCTCCAGCA	GENE: Cdkn2aip	70925	CDKN2A interacting protein	MGI:MGI:1918175|Ensembl:ENSMUSG00000038069	252	147	214	364.5	474.5	2422	513	231	407.5	418	658.5	655	472.5	753	685.5	2171	515	1053.5	781	175	79.5	78	253	308	2249	193.5	160	183	330.5	335	382.5	331	383.5	505	1804	224.5	536	748	19
6670436_1	201	147	Mme-M300003763	M300003763	1	CTGACCGTTCCAGAGGTGAAAGTTCACTCAGGCCGAGGAGCGGAGGTGGAAAGCTCACAG	GENE: Igf2r	16004	insulin-like growth factor 2 receptor	MGI:MGI:96435|Ensembl:ENSMUSG00000023830|Vega:OTTMUSG00000034915	1247	808	1356	744	1290.5	1387	1722	1046	1412	1356	2260	1916	1354.5	4587.5	1451	2536	2424	8391	1669	595	171	351	709.5	1093	531	532	814	771	1191.5	1309	1055	1097	1218.5	1370	1158	2605.5	2786.5	2886	21
6669904_1	202	149	Mme-M400014177	M400014177	1	CCAGCCCAAATGGAGCCAACAGATGAATGGATAAGGAAAACGTGGCACATATATAAATGG	GENE: 4122401K19Rik	100306953	RIKEN cDNA 4122401K19 gene	MGI:MGI:1921583	179	294	272.5	205	229.5	226	412.5	164.5	244.5	318	308.5	359	185	361.5	188	156	189.5	785	160	123	71	102.5	212	124.5	144.5	163.5	110.5	135	290	163	243	209.5	243.5	268	158	245	352.5	268	19
6668308_1	205	152	Mme-M200001830	M200001830	1	CATATATAATATGTGCACAAGCAGGGGGACATGTGCGAGCTTGTGCCCAATTGTAACACT	GENE: Cdk16	18555	cyclin-dependent kinase 16	MGI:MGI:97516|Ensembl:ENSMUSG00000031065|Vega:OTTMUSG00000017159	698.5	681	752	998	1062	1219	1278	760	1158.5	939	1303	1263	977.5	1450.5	1105	663	1326	1605	1104.5	593	153	172	876	876	529.5	517	834	908.5	868	1010	950	589.5	1024.5	976	433	578.5	929.5	1070.5	19
6667776_1	206	154	Mme-M200006841	M200006841	1	CGTCATCGAAAGTGAGGCCATTATTTCAATCCTTTGCCATACTGTAAGGTGCCTACCACA	GENE: Pon1	18979	paraoxonase 1	MGI:MGI:103295|Ensembl:ENSMUSG00000002588|Vega:OTTMUSG00000042263	125	55	49.5	155	94.5	117	137	160	101	131	151.5	303	22	406	193	108	82	453	92	93.5	38	41	141	106.5	97	116.5	169.5	97	157.5	98	253	46	243	269	87	69	205	168	22
6667244_1	207	156	Mme-M400018031	M400018031	1	GGAGCACGATATTCACCTTGATTGGTTAAAAACGACAGCTTGAAAATCTGCATCGGCAAA	GENE: Cldn23	71908	claudin 23	MGI:MGI:1919158|Ensembl:ENSMUSG00000055976	57.5	33	31.5	88	59	52.5	82	230	63	159	54.5	280	32	158.5	138.5	148.5	62.5	661	90.5	49	36	35	84.5	61.5	62	78	203	67	136	65	204	46.5	120	160.5	123.5	62.5	246	97.5	21
6666712_1	208	158	Mme-NC_000964_ybaS	NC_000964_ybaS	4	TCTTATATTTACGGGAGGCATGAGGAATATTAGTGCCGGCGCAGTTCTTGCCGTTACGTT	GENE: <none>	(none)	(none)	(none)	106	88	110	250	199	258	192	178	207	251	216	322	130	475.5	203	202	152	1150	133	104	74	64.5	276	164	126	164	148	127.5	296	124	238	191.5	244	280	152	93	399	161	22
6666180_1	209	160	Mme-M300004907	M300004907	1	GGAGAATCGATCAGTTAAACCACTCTGTTCATGGGGCGTGGATTTACCCTCTCTGCCCAG	GENE: Stradb	227154	STE20-related kinase adaptor beta	MGI:MGI:2144047|Ensembl:ENSMUSG00000026027|Vega:OTTMUSG00000021303	298	287.5	349	540	586.5	546.5	760	421.5	620	598	857	840	549	796.5	637.5	330	626	1445	709	213	113.5	128	467	487	265	287.5	451	478.5	658	663.5	507	422	392.5	482.5	237	366	563	658	19
6665648_1	210	162	Mme-M200001206	M200001206	1	CACTTACAACAACATCACTTGTGCTGGCCCCGCCAACGTCTCAGGCCTCGACCTTCGAGA	GENE: Igfals	16005	insulin-like growth factor binding protein, acid labile subunit	MGI:MGI:107973|Ensembl:ENSMUSG00000046070	136.5	69	62.5	300	148.5	225.5	183	163	202	251	342	498	207	408	312	190	605	2996.5	385	133	47.5	47.5	286	138.5	120	124.5	177	221	418	283	333	222	205	358	125	702	1138	1018	20
6665116_1	211	164	Mme-M300001852	M300001852	1	AAATCTGTGGGAAATCTTTCACAGCAAAGAGCTCCCTTCAGACCCACATCAGGATCCACC	GENE: Zbtb24	268294	zinc finger and BTB domain containing 24	MGI:MGI:3039618|Ensembl:ENSMUSG00000019826	155	99	102	191	168.5	211	208	138	175	247	292	467	30	515	341.5	188.5	185.5	591	207	103	55	63	210	134.5	111	140	125.5	142	213	231	328	60	249	289	147	135.5	322	214	22
6664052_1	213	167	Mme-M400006482	M400006482	1	TGCCGATGCCCCCATGTTTGTGATGGTGAACCACGAGAAATATGACAACTCACTCAAGAT	GENE: <none>	(none)	(none)	(none)	75011.2	16228	29432.7	33105.6	56330.2	66997.3	99826.8	21615.2	39735.5	44153	87850.7	69763.3	96335.8	159826	88889	24570.4	96582.2	106390	65641.8	63432.4	3722	11313	30575.2	72199.8	51568.9	48432.1	23224.4	28573.7	69622.3	78773.1	45512.7	76461.1	66821.4	131515	21620	48861.7	78788.6	114889	30
6663520_1	214	169	Mme-M200014266	M200014266	1	TATTCTGGACTCCTCCTCTTCGGAACAGTGATTGCGACGGTTCTCATGGGAGTGACAGAA	GENE: Cybrd1	73649	cytochrome b reductase 1	MGI:MGI:2654575|Ensembl:ENSMUSG00000027015|Vega:OTTMUSG00000013155	399	129	92	282	207	207	242	250	390.5	220	337	939	301.5	580	330	258.5	916	1522	369	325	60	61	344	215	128	133	247	332.5	306	259	611	457.5	334	508	242.5	769	948	647	22
6662988_1	215	171	RC5	RC5	10	None (Spot Type = Control)	GENE: <none>	(none)	(none)	(none)	52.5	28	30	71	56	61	44	46	55.5	50	42	238	41	95	60	113	44.5	1444	48	48	36	36	71	63	76.5	49	49	51	51.5	45	167	52	91	67	88	46	500	46	21
6662456_1	216	173	Mme-M300011116	M300011116	1	AGGAAAGCCAGCGCCCCCGAAAAGCTCAGTGATGGGGAATATATCTCAGACGGTGAAGAA	GENE: Ank3	11735	ankyrin 3, epithelial	MGI:MGI:88026|Ensembl:ENSMUSG00000069601|Vega:OTTMUSG00000043361	1603	941	805	1235.5	1029	1272	1134	984	1084	596	1623.5	2224	1480	1702.5	1635	1631	2602	3824	889	1229.5	279	338	1638.5	965	467	554.5	1250	873	823	1162.5	1422	1787.5	775	1462	923.5	1796	2243.5	1538	20
6661392_1	218	176	Mme-M300007153	M300007153	1	GTCATCACACTCATCATGTTACTGCACAGGTTCCGGAGCCGGTACTGGTCTCCAGGACGA	GENE: Scnn1a	20276	sodium channel, nonvoltage-gated 1 alpha	MGI:MGI:101782|Ensembl:ENSMUSG00000030340|Vega:OTTMUSG00000038566	830	316	202	352	443	551	853	188	454	351	700.5	967.5	771	1325.5	1273	387.5	657	2176	857	900	76.5	78.5	475	328	311	292	347	332	777	427	872.5	591	885.5	981	332	420	1247	882	20
6660860_1	219	178	Mme-M400006798	M400006798	1	CTTTGCAAGACCCAGTCATCTCCAATGTCATAAGAGAACACATACTGGAGTAAAACCCTA	GENE: <none>	(none)	(none)	(none)	5143	3211.5	2306	2726	3775	6552	4120	4027	3372	4975	8766	10426	2637.5	10935	10962	3704.5	7718	14496	7748.5	4351.5	1034.5	980	2800	2512	1405	1749	2364	1700	4846	4331	6505	1636	4623	7516	3016.5	3324.5	10485.5	7473	20
6660328_1	220	180	Mme-M400003265	M400003265	1	AGACAAATGCTACCTGACTCTCACTCAAGCCATGAAGATGGGACTCGGAGGGAATCCCTA	GENE: Dync2h1	110350	dynein cytoplasmic 2 heavy chain 1	MGI:MGI:107736|Ensembl:ENSMUSG00000047193|Vega:OTTMUSG00000033489	279.5	181	107	284	197	247	218	192	191.5	207	279	818	40.5	456.5	219	268	204.5	1016	215.5	223.5	65	66	320	231	151	153	203.5	211.5	266	206	523.5	103	234	326	194	211	438	387	20
6659796_1	221	182	Mme-M400014273	M400014273	1	TCCAGGTTTACATTTACTCTCCCATACTTTCTGCATACTTCTCTAGTCAAGCTTGCCATT	GENE: 4930461C15Rik	74883	RIKEN cDNA 4930461C15 gene	MGI:MGI:1922133	41.5	39	24	108	57.5	82.5	102	46	57	131.5	45	264	80	111	443	90	52.5	641	72	41	37	33	101	65	74.5	84	59	54	139.5	53	193	80	98	543	87.5	49.5	229	80	20.5
6659264_1	222	184	Mme-M200007209	M200007209	1	CAACACTTGAAACTCTAAGAATGCTTACTTTGTGTAGTGTAAGGCCACCCGCGTTAGGCT	GENE: Mthfd2l	665563	methylenetetrahydrofolate dehydrogenase (NADP+ dependent) 2-like	MGI:MGI:1915871|Ensembl:ENSMUSG00000029376|Vega:OTTMUSG00000055511	97	60	42	131.5	82	115	125	65	87	132.5	116	286	99	337.5	423	259	87	2931.5	108	82	40	44	110	86	86.5	82	61	68	119	107	193	93	217.5	511	164	81	1293	110	19
6658200_1	224	187	Mme-M400001786	M400001786	1	TTCTGACTTGGACTCCCCAATCCCTCACGGGAGCCCTGTTTGTGCTCCCC	GENE: Isoc2a	664994	isochorismatase domain containing 2a	MGI:MGI:3609243|Ensembl:ENSMUSG00000086784	105	53.5	31	147	92	101	120	78.5	118	400	185	370.5	27	277	221	181	152	3961.5	120	104	38	36	167	94	88	98	84	121	374	132	254.5	59	157	263	141	172	1570.5	266.5	20
6657668_1	225	189	Mme-M400017962	M400017962	1	TCTCTCAGCCTCTTTATTCACCTTATGAAGGAAGCACTGGACTAGGTCAGGAAATGCCTG	GENE: A730056A06Rik	319783	RIKEN cDNA A730056A06 gene	MGI:MGI:2442718|Ensembl:ENSMUSG00000097756	58	67	31.5	120	74	67.5	160.5	61	70	127.5	64	243	77	113	247	118	76	355.5	76	54.5	39	32.5	108	77.5	64.5	107	70	65	136	59	175.5	75	98	317	101	67	172	66.5	20
6657136_1	226	191	ETG10_13482	ETG10_13482	10	None (Spot Type = Control)	GENE: <none>	(none)	(none)	(none)	47	42	33	107	56	66	55	54	59	298	43	255.5	71	210	157.5	156	51	313.5	48	44	37	34	95	62	62	56	51	64	278.5	51	171	64.5	154	198.5	128	42.5	143.5	51	19
6656604_1	227	193	Mme-M400019457	M400019457	1	GGAAAGATTTCTAAGAGATGGGAATCCCCAAACTCAAGCCATATGCATTCCAAGGGCATT	GENE: Sgip1	73094	SH3-domain GRB2-like (endophilin) interacting protein 1	MGI:MGI:1920344|Ensembl:ENSMUSG00000028524|Vega:OTTMUSG00000008057	48	54	50	119	65	49.5	67	56.5	56	132	55	265	93	332.5	128.5	586	58	423	56	48	35	36	107.5	63.5	53.5	70	59.5	61	129	55	180	83	232.5	125.5	485	45	165	54	20
6655540_1	229	196	Mme-M400019351	M400019351	1	AGCCTCAGTGCGCATCTCTGGTTTAGCTGCATCGTGGGCATAACTTTTACTCGCTACTGA	GENE: Dnajc13	235567	DnaJ heat shock protein family (Hsp40) member C13	MGI:MGI:2676368|Ensembl:ENSMUSG00000032560|Vega:OTTMUSG00000049291	294	89	66	314	147.5	139.5	187	94	178.5	433	210	522.5	231	438	265	254	207	4113.5	207	279	49	52	321	141	108.5	129	141	178.5	478.5	174	380.5	338	241	327	167.5	197	2314.5	409	20
6655008_1	230	198	Mme-M2NC000011	M2NC000011	4	GGAGTGATGTGACTACGTACAGGTCCGGTGCTAGTTGTGACCGACGACTAAAAGAGTATT	GENE: <none>	(none)	(none)	(none)	165	64.5	44	134	83	88	78	67	80.5	349	97	263	96	264	142	179	86.5	849	92	148	40	37	133.5	87	67	78	64	73.5	340	86	186.5	124	168.5	201.5	217	88	289	128	21
6654476_1	231	200	Mme-M300006230	M300006230	1	TAACTAGGCCCAGGGAAAGAAGCGAAGAGTAGGAGAAGAGATGTTTGGCAGAGTGTAGTG	GENE: Toe1	68276	target of EGR1, member 1 (nuclear)	MGI:MGI:1915526|Ensembl:ENSMUSG00000028688|Vega:OTTMUSG00000009757	589	307	251	453.5	489	867	868	378.5	495	741	972	903	702	1381	1558	432	723.5	2520	778	347	91	101	399.5	387	344	440	292.5	355.5	718.5	603.5	549	551	613	1411.5	244	494.5	1239	1060	21
6653944_1	232	202	Mme-M200015541	M200015541	1	GGCTAACTGGCTCCTCCCACTCTCCACATCCTGGAAAGGATGGCTCGGATTGGTAAAAGA	GENE: 4931414P19Rik	74359	RIKEN cDNA 4931414P19 gene	MGI:MGI:1921609|Ensembl:ENSMUSG00000022179	2573.5	727.5	641	1037	1030	1392	1187.5	901	1284.5	2085.5	1795	1418	1034	2225	2175	873	1394.5	3603	839	1872.5	218	263	1294	962	543	586	979	1141.5	2550.5	1386	909	1222	921	2597	541.5	1061.5	1852	1473.5	20
6652348_1	235	206	ETG04_27747	ETG04_27747	10	None (Spot Type = Control)	GENE: <none>	(none)	(none)	(none)	59	106	26	126.5	135	69	64	58	74	59	65	266	73.5	135	77	104	68	922.5	60	54	39	36.5	129.5	117	59	56	67	68	59	61.5	188	81.5	93	81	91.5	50	616.5	62	18.5
6651816_1	236	208	Mme-M300003258	M300003258	1	TTGAACCACGTGGTGAGGCAGGACTATTTCCCCAAGGCCCTTGCACCCCTGCTCTTGGCA	GENE: Rangap1	19387	RAN GTPase activating protein 1	MGI:MGI:103071|Ensembl:ENSMUSG00000022391	1127	629.5	472	784.5	1026.5	1584.5	1103	453	969	924.5	2001	1217.5	888	2677.5	1926	451	1110	2702	1319.5	849	155	162.5	872	811	781.5	662	522	957	1343	1624.5	857.5	1065	1093.5	2995	285	784	1479	2293	21
6651284_1	237	210	Mme-M200010454	M200010454	1	CACGGGTGCTTGCTCTGCTATTCTCCACACTACTCCTTGGGGTTGAAATACTATGTGTTC	GENE: 2310007B03Rik	71874	RIKEN cDNA 2310007B03 gene	MGI:MGI:1919124|Ensembl:ENSMUSG00000034159|Vega:OTTMUSG00000026755	3790	1758.5	1400	1361.5	1806	2942	2065	1281	1977	1370	2348	3208	2362	2756	3788.5	1097	1918	3219	2098	3156	506	590	1579.5	1542	1352	908	1540	1629	1650	1523.5	2252	2111	1753	3600.5	730	1365.5	2185	2797	18.5
6650220_1	239	212	Mme-M400002530	M400002530	1	AATCCTGTCAGTATTTCTCAGTGTCATCTACTCACTCTCAGCCACACCTGGCTACACGGT	GENE: Gm6614	625716	predicted gene 6614	MGI:MGI:3647159|Ensembl:ENSMUSG00000079263|Vega:OTTMUSG00000042482	113.5	189.5	65.5	141	176	217.5	248	105	253.5	172	170	360	130	418	205	109	121	513	133	104	57.5	46	166.5	153	136.5	143	133	157	239	128	251	162	238	230	98	138	277.5	208	19
6649156_1	241	214	Mme-M300006828	M300006828	1	CAACAGCATTGGGCCAACCAGTGACCAAGACCATGATAAACACAGTCGTGGCCAATGCAG	GENE: Lrwd1	71735	leucine-rich repeats and WD repeat domain containing 1	MGI:MGI:1918985|Ensembl:ENSMUSG00000029703|Vega:OTTMUSG00000025432	1408.5	928	899	1054.5	1282.5	1270	1262	595.5	916	578	1514	1659	1109.5	2499	1821	836	1236	2220	1139	1174	184	246	844	1168.5	518	694	573	896	653	1248	1045	1064.5	1116	2096	492	640	1224	1354	20
6648624_1	242	216	Mme-M200001162	M200001162	1	GACCTCAAAGCCCTCGTGTGCGCGGGACCCAGCAGGCCATATTAGTCATTTGGCAGAAGC	GENE: Cks1b	54124	CDC28 protein kinase 1b	MGI:MGI:1889208|Ensembl:ENSMUSG00000028044|Vega:OTTMUSG00000022072	4355	2844	2893.5	4083	5184	5563	3640	2305.5	3300	2897	5023.5	5731.5	4153	8939	4553.5	1910.5	4547	7187.5	3471.5	4260	583	730	3031.5	3884	2996	2414	2098	2839	3645	4195.5	3407	4135	3610	7505	1024.5	2245	4114.5	4783	20.5
6648092_1	243	218	Mme-M300001045	M300001045	1	GTTCGGCAGAGTTCTTTTGCATTGCTAGGTGACCTGACTAAAGCGTGCTTCCAGCATGTT	GENE: Tnpo1	238799	transportin 1	MGI:MGI:2681523|Ensembl:ENSMUSG00000009470|Vega:OTTMUSG00000024774	581	284	190	396	470.5	1146	929	254	267	622	1023	679	516	972.5	1304	488.5	360	1347.5	476	296	82	84	346.5	369	345	368.5	177	166.5	585	526	378	443	308.5	1046	270	256	598	438	22
6647560_1	244	220	Mme-M300015230	M300015230	1	CTGGATTAAGGGCCATGGGGGAAATGAGACCTGTGCAAGAGAGACTAACAATCTGTTGAA	GENE: Mill2	243864	MHC I like leukocyte 2	MGI:MGI:2179989|Ensembl:ENSMUSG00000040987|Vega:OTTMUSG00000058434	171.5	150.5	56	175	136	211	190	106	116.5	250.5	284.5	372.5	180	378.5	432	305	199	334	207	138.5	49.5	43	155	125	119.5	135	87	89.5	251	176.5	231	166	200	372.5	239	108	207	232	22
6647028_1	245	222	Mme-M400015731	M400015731	1	TAAGGATATGCTATGGAGGCAGTGTGATCCAGTTCATGCAGAGAGAACCCTTGTAAATAC	GENE: Gm30340	102632200	predicted gene, 30340	MGI:MGI:5589499	1436	459	232.5	444	425	715	620	377	598	576	1293	1110	502	807	1166	561	440	1721.5	512	869	118	96.5	615	420.5	335.5	418	308	429	672	698	777	683	391	1072	286	372	760.5	912	18
6646496_1	246	224	Mme-M200014024	M200014024	1	GTCAGAAGAGGGTGAAAACAGTGTGGCAACTGAGTGACAGCTCCCCTGTAGACCATTCCA	GENE: Zwilch	68014	zwilch kinetochore protein	MGI:MGI:1915264|Ensembl:ENSMUSG00000032400|Vega:OTTMUSG00000028817	700	286	244	339	391	607	306	227	490	537	895	562	346	897	692	444.5	498	1730	362	430	104	95.5	345	227	269	207	159.5	295	542	635	409	379.5	345	881	283.5	348.5	834	638	19
6645964_1	247	1	DarkCorner	DarkCorner	604	None (Spot Type = Control)	GENE: <none>	(none)	(none)	(none)	52	117.5	25	121.5	94	55	39	43.5	43.5	47	37	217	67	290	99	164	51.5	194	54	45.5	43	40	101	92	55	46	43	49.5	50	45	147.5	65	199	81	116.5	50.5	132	61.5	17
6645432_1	248	1	DarkCorner	DarkCorner	604	None (Spot Type = Control)	GENE: <none>	(none)	(none)	(none)	49	152	29	120	98	133	37.5	91	48.5	42	32	196.5	69	171	244	162	46.5	122.5	47	45	41	35.5	110	102	88	49	81	51	48.5	46	141	74.5	106	138	107	45	87.5	51.5	21
6644900_1	249	1	DarkCorner	DarkCorner	604	None (Spot Type = Control)	GENE: <none>	(none)	(none)	(none)	45	77.5	21	116	81	201	42	46	48	51	34	208	60	84	74.5	205	48	103	49	47	39.5	35.5	105	88.5	162.5	49	52	47	45	44	156	61	70	78	131	49	61	50	20
6644368_1	250	1	DarkCorner	DarkCorner	604	None (Spot Type = Control)	GENE: <none>	(none)	(none)	(none)	49	71	25	116	66	64	45	43	47	46	35	195	64.5	112	82	242.5	51.5	125.5	43	45	37	33	107.5	79	70	48	47	52.5	49	44	150	63.5	86	88.5	166	49	70.5	51	21
6643836_1	251	1	DarkCorner	DarkCorner	604	None (Spot Type = Control)	GENE: <none>	(none)	(none)	(none)	48	117	34.5	127	91	87	42	43	53	41.5	38	197	59	87	84	272	50	149	49	47	42	36	115	99	90	49	46	54	48	44	161	62.5	76	75	163	51	76	51	22
6643304_1	252	1	DarkCorner	DarkCorner	604	None (Spot Type = Control)	GENE: <none>	(none)	(none)	(none)	49	68	31	129	89.5	52	45	41	58	43	37	222	58	87	86	282	51	94.5	50	44	39	35	118	95	55.5	47	50	60	43	41.5	161	59	68	85	202.5	44.5	60	51	22
6642772_1	253	1	DarkCorner	DarkCorner	604	None (Spot Type = Control)	GENE: <none>	(none)	(none)	(none)	47	64.5	32	129	57	76	43	44	56	40	42	219.5	57.5	99.5	87.5	162	65	69	47.5	45	40.5	33.5	121	66	74	49	45	58	44	45	149	62	78	101.5	111	53.5	47	53	21
6642240_1	254	1	DarkCorner	DarkCorner	604	None (Spot Type = Control)	GENE: <none>	(none)	(none)	(none)	70.5	65	30.5	136.5	73.5	84	41	40	49	44	901.5	195	56	109	82	216	91.5	343	209	79	41.5	37.5	135	89	80	59	55	54	56	402	148	70	75	104	131	69	147	273	23
6641708_1	255	1	DarkCorner	DarkCorner	604	None (Spot Type = Control)	GENE: <none>	(none)	(none)	(none)	63	47	29.5	136	68	68	43	44	54	68	707.5	217	62	128.5	91.5	297.5	78.5	166	1910	61	34	40.5	145	76	69	55.5	50.5	57.5	68.5	326.5	149	56.5	94.5	101.5	158.5	68	131	2310.5	24
6686130_1	256	1	DarkCorner	DarkCorner	604	None (Spot Type = Control)	GENE: <none>	(none)	(none)	(none)	60	85	18	80	48	73	55	55	53	44.5	129	200	59	155	75	79	76	95	60.5	53	45	33	90	61	66.5	56	57	54	56	88	136.5	63.5	107	96	79	67	106	72.5	23
6685598_1	257	1	DarkCorner	DarkCorner	604	None (Spot Type = Control)	GENE: <none>	(none)	(none)	(none)	54	94.5	20	104.5	45	42	45	50.5	53	43	107.5	317	62	344	83	78	65	99	57	51.5	35	34	93.5	50	50	51	55	55	47.5	101	206	58	226	92	68.5	50	56	60	22
6685066_1	258	1	DarkCorner	DarkCorner	604	None (Spot Type = Control)	GENE: <none>	(none)	(none)	(none)	74.5	112	19	106.5	48.5	38	49.5	50.5	52	39	87.5	277	56.5	110	82	79	55	283	48.5	69.5	39.5	35	88	51	49	53	55	51	43.5	79.5	186	58.5	81	98.5	60	49.5	116	47.5	23
6684534_1	259	1	DarkCorner	DarkCorner	604	None (Spot Type = Control)	GENE: <none>	(none)	(none)	(none)	59	90.5	21	115	50	42.5	54	52	56.5	42	115	305	57	77.5	181.5	80	48	197.5	51	56	37	35	95	51	47	54	51	50	46	86	206	59.5	63	238	57	48	106	49	22.5
6684002_1	260	1	DarkCorner	DarkCorner	604	None (Spot Type = Control)	GENE: <none>	(none)	(none)	(none)	50	71.5	19	119	49	47	47	55	58	50.5	136	227	61	136	86	77	56	65	249	49	35.5	35.5	99.5	54.5	52.5	48.5	54	49	50.5	104	162	66	99	101.5	66	48	53	322	23
6683470_1	261	1	DarkCorner	DarkCorner	604	None (Spot Type = Control)	GENE: <none>	(none)	(none)	(none)	51.5	37	17.5	94.5	46	44.5	45.5	53	53	48	158	237	61.5	288	60.5	73	51	88	66.5	47	34	35.5	80	74	49	55	61	54	53	151	162.5	61.5	181	66.5	56	48	60	61.5	22
6682938_1	262	1	DarkCorner	DarkCorner	604	None (Spot Type = Control)	GENE: <none>	(none)	(none)	(none)	51.5	34	19	93	42	45.5	49	51	54	40	264	248	61	280	75	103	53	231	43	45.5	35	35.5	82	125	49	52	56	52	52	201	172	58	185	83	91	47	116	50	20.5
6682406_1	263	1	DarkCorner	DarkCorner	604	None (Spot Type = Control)	GENE: <none>	(none)	(none)	(none)	55.5	30	22	115	48	40	67.5	48	52	41	109	268	69.5	77	60	91.5	54.5	79.5	62	52	34	34	94	48	53	68.5	54	53	50	101	175	70	72	68	85	52	53.5	65	24
6681874_1	264	1	DarkCorner	DarkCorner	604	None (Spot Type = Control)	GENE: <none>	(none)	(none)	(none)	52	29	19	93	51.5	38	65	53	50	44	195	288	53	95	64	94.5	49	147	48	47	35	35.5	86.5	50	51	66	51	52	49	204	203	58	78.5	76	73.5	46	86	46	22
6681342_1	265	114	Mme-M400008786	M400008786	1	CGTCTCCTGGCTGGCACTTAGGGGGAAGCACTGTTGCTTTGGACCCCTCGTGCAAAGAAC	GENE: Ypel2	77864	yippee-like 2 (Drosophila)	MGI:MGI:1925114|Ensembl:ENSMUSG00000018427|Vega:OTTMUSG00000001220	880	499	380	478	614	710	601	457.5	637	558	1016	896	611	1494.5	829	961	847.5	2388	684	698	137	142	527	327	310	256.5	357	339	598.5	569	557	540.5	612.5	847	476	493.5	1116	965	23
6680810_1	266	116	Mme-M400019450	M400019450	1	TCACCATTGTATGTTCTGTTAATGAGAAACAAGTCATGAGCCTTACTCTACCCAAGGGAC	GENE: Gm19990	100503961	predicted gene, 19990	MGI:MGI:5012175	47.5	27.5	20	121	54	107.5	122	52.5	57	68	114	267	65.5	123	83	102	59	254	68	46	35.5	33	108	58	75.5	100	58	57	66	100.5	179	68.5	95	76	85	50	123	78.5	23
6680278_1	267	118	Mme-M400001621	M400001621	1	CAACCTCTGAAACCTCTTTTGCTTTTTCCCCCTTCCCCAAGGGATGCCTG	GENE: <none>	(none)	(none)	(none)	87	42	28.5	159	78.5	128	148	79	102	98	486	385.5	39	309	162	95	173	281	142.5	67.5	39	41	143	72.5	108	104	97	106	117	350	249.5	68.5	197	203	90	153	179	180	23
6679746_1	268	120	Mme-M300010548	M300010548	1	GCCAGGCCCCTCGACTCAAGTACCTCATTGGTGCTGCACCTGTAGCCTACGGCCTACCTA	GENE: Espl1	105988	extra spindle pole bodies 1, separase	MGI:MGI:2146156|Ensembl:ENSMUSG00000058290	1885	965.5	1112.5	1133	1867	1782	1472.5	1031.5	1434	1012	1582.5	2169.5	1439.5	3065	1552	426	1367	2233.5	1257.5	2137	262	273.5	930	1145.5	954	695.5	1264.5	1185	1285.5	1184	1406.5	1324	1370	2555	343	648	1341.5	1472.5	20
6678682_1	270	122	Mme-M300000922	M300000922	1	AAACCCGGATGAGCTTCTTTCCTACCTGGACCCCCCCGACCTTCCAAGCAATAGCAACGA	GENE: Zmiz1	328365	zinc finger, MIZ-type containing 1	MGI:MGI:3040693|Ensembl:ENSMUSG00000007817|Vega:OTTMUSG00000034637	9285	3401	2825.5	3472.5	3216	7574	7820	2511	4733	4234.5	8871	7063.5	5590	7403	6510	1754	4034	15660.5	2502	5670	379.5	641.5	3819	3308.5	3689	2266	4152	3715.5	7375	5208	4375	4203	4135	4813	1068	3069	8592.5	4680	24
6678150_1	271	124	Mme-M200010383	M200010383	1	AATAGTTACTACCATCCGGTGTTTGGAAAGGCAATTATCAAGAAATATCGACCAAATGCC	GENE: Chst9	71367	carbohydrate (N-acetylgalactosamine 4-0) sulfotransferase 9	MGI:MGI:1918617|Ensembl:ENSMUSG00000047161|Vega:OTTMUSG00000028196	50	25	37	106	51	46	195	52.5	56	241.5	518.5	250.5	69.5	124.5	106	144.5	57.5	115	70	49	41	34	97	55	51	139	51	52	211.5	388.5	188.5	66	100	119.5	127	51	78	77	23
6677086_1	273	126	Mme-M200002738	M200002738	1	GGGGGAATGTCTACTTTGGGGGCTCAGGGTGAGTGATATAAAGGGCTTTCGTGCATCAGT	GENE: Aqp7	11832	aquaporin 7	MGI:MGI:1314647|Ensembl:ENSMUSG00000028427|Vega:OTTMUSG00000006623	518	338	470	583	488	856	1213	717	659.5	744.5	1088	691	521	722.5	608	356	534.5	1322	849	350.5	111	128	741	554	529	653	479	375	775.5	599	565	280	474.5	595	348	284	737	1325	20
6676022_1	275	129	Mme-M200012531	M200012531	1	AGGCAGGAAATACTTTCACCTGCTCTGTGTTACATGAGGGCCTGCACAACCACCATACTG	GENE: <none>	(none)	(none)	(none)	189.5	280.5	137	1095	161	859	404	1548.5	546	486	1190.5	776.5	1492.5	739	2098	292	2844.5	4282	2807.5	323.5	92	50	263	693	159.5	472	815.5	2018	1214	1955.5	653	1652.5	776	1461	212	1388	2480	4368	25
6675490_1	276	131	Mme-M400019067	M400019067	1	TTATAAGGACATACTTTATAAGGAGGCAGATGGGGTGGCCGGCGGGCGGGTGTGTTTACC	GENE: D930003E18Rik	100048911	RIKEN cDNA D930003E18 gene	MGI:MGI:3697423	336	168	129.5	742	763.5	1695	927.5	953	1019.5	1173	1448	937	606	1418	992.5	750.5	1187	2094.5	735	215	58	59.5	644	603	706	404.5	811	653.5	1174	773	526	477.5	407.5	1151.5	368.5	636	943.5	1247	23
6674426_1	278	134	Mme-M400003980	M400003980	1	ACAGAAGAGTGCCTACCTGACACACTGTCAGAAGCACATGGATGCCATCTCCGTAGAGAT	GENE: Gm1966	434223	predicted gene 1966	MGI:MGI:3584360	67	48.5	41	148	74	81	239	79	97.5	91.5	256.5	345	83	201.5	442	386	107	513	91	67	38.5	39	150	91	78	171	83	108.5	101	212.5	244	120	114	584	264	90.5	235	101.5	21
6673894_1	279	136	Mme-M400016270	M400016270	1	GTGGCTCGCTAACTACGGTAACTAGTGGTTCCTAAAACCTAGCCAAGTATCTATCCCTCT	GENE: Jak1	16451	Janus kinase 1	MGI:MGI:96628|Ensembl:ENSMUSG00000028530|Vega:OTTMUSG00000008208	66.5	28	27.5	118	63	111	260	56	70	101.5	320	313	67	405	132	148	66.5	260	111	59	38	37	95.5	65	109	174	52	75.5	84.5	218	218	89	297	154	118	72	170	124	21
6672830_1	281	139	Mme-M400002491	M400002491	1	CCTCGGAAAAGATGAGGTTCTTCCAGGGCCGCCACTCCAGCAAGCACAAG	GENE: Cftr	12638	cystic fibrosis transmembrane conductance regulator	MGI:MGI:88388|Ensembl:ENSMUSG00000041301|Vega:OTTMUSG00000024173	1047	1096	1352.5	1020.5	1548	3718	1672	2245	3618	2939	6409	2064.5	1590	5287	3224	1849	7434	14070.5	5486	837	312	312	919	1177	849	619	867	1600	2145	3236	1273	968	1272	2932	783.5	3158	6126.5	5779	21
6671766_1	283	142	Mme-M300020084	M300020084	1	ACAGGTAAATCTCTTCTGGACCAAGGCCCATCTCTGGTTTGGCAACCCAACCAACGTAGC	GENE: Aqp9	64008	aquaporin 9	MGI:MGI:1891066|Ensembl:ENSMUSG00000032204|Vega:OTTMUSG00000023895	111	77	66	125	131.5	205	178	79.5	168	163.5	247	399	149	295	279	133.5	147	703.5	141.5	119	47	56	161	120.5	167	121	103.5	101	234.5	149	335	149	180	365	115	138.5	376	204	20
6671234_1	284	144	Mme-M400018038	M400018038	1	TCGACCGGACAGATGAATCCGTGCATGCACTAGTGTAGTCTTGCTTCTCAGAAGACGAAG	GENE: <none>	(none)	(none)	(none)	532	348.5	616	254	267	2545.5	382	226	322	297	594	555	267.5	500	576	124	282.5	761	337	380	99.5	105	217.5	170	2106	215	138	183	295	351	378	236	228.5	539	98	134.5	302	248	22.5
6670702_1	285	146	Mme-M400012521	M400012521	1	GGTCTCCAATTGCGGGCACTTGAGTTTAATTGCCAGCCTCAGCAGCCATGGCGCCTGTGA	GENE: Ushbp1	234395	Usher syndrome 1C binding protein 1	MGI:MGI:1922920|Ensembl:ENSMUSG00000034911	488	461	411	520	910.5	849	734.5	424	603.5	522	1008	932.5	627.5	1206.5	897	293	552	1148	863	389	98	102	608	686	439	326.5	485	355	615	610	571	625	568	734	192	283	555.5	1406	20
6670170_1	286	148	Mme-M400010721	M400010721	1	GGTGCGGGTTCTTGCCCCAGTTGGCTTTAATGGGTAAATAAAGTTGCCTGGACGCACGTG	GENE: Adprh	11544	ADP-ribosylarginine hydrolase	MGI:MGI:1098234|Ensembl:ENSMUSG00000002844	171	81	81.5	169	130	170	156	116	158	229	187	387	141	367.5	177	170	159.5	706	141	133	43	44	143	130	121	120	108	128	215	146	254	179	186	243	113	134.5	284.5	198	21
6669638_1	287	150	Mme-M400010907	M400010907	1	TCCTACGATATCTACTGTCCTTAAAGCAGGTGGAGTTGGCTTGAATCTCTGCGCACGTTC	GENE: Hltf	20585	helicase-like transcription factor	MGI:MGI:1196437|Ensembl:ENSMUSG00000002428|Vega:OTTMUSG00000026001	159	70	60	186	138	251.5	186.5	107	192	178	259	418	237.5	768	311	268	214.5	949.5	186	94	47	46	174	126	115	117.5	88	137	188	149	261	201.5	451	296	143	155	387.5	239.5	23
6668574_1	289	151	Mme-M400013971	M400013971	1	ACTAAACGGGGTTTCTCCTTCCAACCTCTTCACATCGAGATCACACATTACCCTCAACCC	GENE: 3110054G05Rik	73239	RIKEN cDNA 3110054G05 gene	MGI:MGI:1920489	98	84.5	74	166.5	107	111	122	103.5	120	135	117	420	104	310.5	105	207	142	588	350	95	43.5	46	147.5	109.5	88.5	103	102.5	112	143	111	288	123	198.5	150.5	188	279.5	347	575.5	20.5
6668042_1	290	153	Mme-M400003387	M400003387	1	GGTAGATATGTCCAGAGTGGTATGCTATCAGCTCCTGGCTGTGGTTTATCTGGTTGGAAT	GENE: Olfr1153	258633	olfactory receptor 1153	MGI:MGI:3030987|Ensembl:ENSMUSG00000048197|Vega:OTTMUSG00000013866	68.5	28	27	99	55.5	61	79	56.5	57.5	89	75	226	21.5	301.5	129	1058	76.5	601.5	73	54	38	38	97	65	60	63	61	75.5	84.5	73	180	49	208.5	165	884.5	75	240.5	161	19
6667510_1	291	155	Mme-M200014180	M200014180	1	AGCATGTTCCTGATGATCAAAGCATTCCTTCCCAAAATGCTTGCTCAGAAGTCAGGCAAC	GENE: Bdh2	69772	3-hydroxybutyrate dehydrogenase, type 2	MGI:MGI:1917022|Ensembl:ENSMUSG00000028167|Vega:OTTMUSG00000029709	55	35	34.5	127	56	70	82	150	74	107.5	79	290	29	180.5	179	123.5	69	387	93	50	39	35.5	106	66	57	69	134.5	62	112	74	212	48	124	227	88	54.5	172	117	21
6666978_1	292	157	Mme-M400013367	M400013367	1	AACTGAGGCAGGAGGATCGTGAGTTTGAGACTACCCAGGACTACATACCAAGACTGTCAC	GENE: Tecpr1	70381	tectonin beta-propeller repeat containing 1	MGI:MGI:1917631|Ensembl:ENSMUSG00000066621|Vega:OTTMUSG00000025570	5099	5216	4152	3988	3872.5	5033	4301	4203	4324.5	4087	7315	6795	6125.5	8968	8286	9415	13093.5	13071.5	5788	4972	1159.5	1205	4372	3513.5	2322	1877	4232	3373.5	4848	5605	5615	5154.5	4524	7539	4700	8914.5	7962.5	7666.5	25.5
6666446_1	293	159	Mme-M400010634	M400010634	1	CTTTCAGAGATCTGCGAACCTTCACCAGCAACAAAGATTCAGGTCCAGGCTCAGGCTCAA	GENE: Gm4884	233164	predicted gene 4884	MGI:MGI:3649090|Ensembl:ENSMUSG00000048312|Vega:OTTMUSG00000048545	149	69.5	55	206	125	169	181	130	172	439	206	484.5	293	2305.5	390	233	413	1311	208	113.5	48	50	180	116	115	111	116	156	405	151	353	318	1446	573.5	171	497	586.5	490	19
6665914_1	294	161	Mme-M200001847	M200001847	1	CGTGGATGAGTTTGAGATCTTCTATGATGAGGAAACTCTGAGCCGACCACTAGCTGTAGC	GENE: Smpd1	20597	sphingomyelin phosphodiesterase 1, acid lysosomal	MGI:MGI:98325|Ensembl:ENSMUSG00000037049	308	169	158	481	394	563	595.5	363	417	502	572.5	636	406	586.5	467	222.5	261.5	933.5	296	325	75	76	482	402	318	349	314	347	740	533.5	487	457	425.5	456	180	199.5	518	404	19.5
6665382_1	295	163	Mme-M400011178	M400011178	1	GAGTGTTTATACGAACACTGCACTACTACCTGCCAATTACCAGGGGAACAATTACAGGCC	GENE: Xrn2	24128	5'-3' exoribonuclease 2	MGI:MGI:894687|Ensembl:ENSMUSG00000027433|Vega:OTTMUSG00000015692	428	487.5	336	540.5	842	955.5	1014	438	746.5	617.5	1339	861	48.5	1672	1146	591	646.5	1702	879	265.5	146.5	181	550.5	596	357	392	398	368.5	712.5	546	598	81	596	1093	365	432.5	920	843	21.5
6664850_1	296	165	Mme-M200009335	M200009335	1	AAACTTTTCAAGCCTGAAGGAAAAGCAGAACTGCGGGATTACAGGAGCTTTAACAGGGTT	GENE: Myoz2	59006	myozenin 2	MGI:MGI:1913063|Ensembl:ENSMUSG00000028116|Vega:OTTMUSG00000029055	56	30.5	26	92.5	63	51	57	52	61	156.5	52	266	42	183	124.5	76	67.5	357	63	52	36	36	78.5	60	58	58	58	57	118.5	52	182	53	113	136.5	66	53	151	75	19.5
6664318_1	297	166	Mme-M200006465	M200006465	1	ATCCCTCAAAATTCACCACCAAAACAATACTCACCACGGCTACTGCTCAACTCTGAAGTC	GENE: Mfap4	76293	microfibrillar-associated protein 4	MGI:MGI:1342276|Ensembl:ENSMUSG00000042436|Vega:OTTMUSG00000005836	44895.6	13639.5	5458	58675.9	26307.7	113341	65846.3	64396.8	55333.6	41352.1	108403	145116	95126.4	178733	94347	68454.7	131102	236916	49011.4	13271	1923.5	745	50294.9	37527	26680.3	26413.8	48803.7	41738.3	75365.3	66338.2	61596.7	69948.8	44210.5	86184.1	33092.2	121227	120566	180058	26
6663786_1	298	168	Mme-M300014073	M300014073	1	GCTTTTGCCCCTCACTAGGCTCTGTCTGTAAGTATGCTTGCAGGTGGTCAAGGTCAGCTT	GENE: Upk3b	100647	uroplakin 3B	MGI:MGI:2140882	456.5	187.5	156	397	334	398	373.5	243	355	347	568.5	791	362.5	635.5	505.5	321	341	1389.5	269	350.5	86	90	553	496	307	271.5	279	393.5	557	598	539	564.5	321	657.5	204.5	299	784.5	565	22.5
6663254_1	299	170	Mme-M400018576	M400018576	1	CTCAGTGGACTGGGGAATTTTGGACTGCACTTTGTCCTTATTCCTGGAGTTTAAGACCAC	GENE: Gm4117	100042940	predicted gene 4117	MGI:MGI:3782293	122	36	36	91	55	59	58.5	60	79	84	94.5	338	96	378	145	131.5	135.5	1771	106	112	42	40	98	66	61	66	64	86	103	85	235	135	259	233	105	131	753	178	20
6662722_1	300	172	Mme-M200012069	M200012069	1	GCCTAAAACAAGCTGTCATGAACATAGCTGCTTACCACTATAGCAGTACTAAGAGCCTTA	GENE: Rbm22	66810	RNA binding motif protein 22	MGI:MGI:1914060|Ensembl:ENSMUSG00000024604|Vega:OTTMUSG00000029033	459	247	226.5	253.5	441	581	976	281.5	451	682	1730.5	703.5	579	1195	1488	285	442	1234	1135.5	340.5	117.5	124.5	267.5	358	227	401	278	349	730	1009.5	486.5	373	548	992	257	243	795	932	20
6662190_1	301	174	Mme-M400007234	M400007234	1	GGCTGAGCGGAAGCTAAAGCCGAACCCAAGCCTCCTCTTCTCCGATGTGTACCAGGAGAT	GENE: Bckdha	12039	branched chain ketoacid dehydrogenase E1, alpha polypeptide	MGI:MGI:107701|Ensembl:ENSMUSG00000060376|Vega:OTTMUSG00000058394	2681	761	1407.5	1264	1798	3412	5918.5	806	1924	3612.5	5865	2020	2210	3392.5	5513.5	1450	1878	4235	2730	2952	208	477	1405	2079	1303	1911	946	1591	4769.5	4000	1498.5	1751	2083.5	4141	1327	965	3085.5	2847	23
6661658_1	302	175	Mme-M200000856	M200000856	1	ATAATCGCTGCTGGTTGAATACAGAGACGGGGTTTATCTGGAGTTTCCTGGGGCCTGTCT	GENE: Adgre1	13733	adhesion G protein-coupled receptor E1	MGI:MGI:106912|Ensembl:ENSMUSG00000004730	277	82	47	169	127	160	131.5	108	130	115	197	357.5	177.5	490.5	342	256	174	1205	235	220	48	45.5	151.5	115	120	115.5	121	128.5	203	176	232.5	218	201.5	454	149	150.5	486	431.5	22
6661126_1	303	177	Mme-M400008943	M400008943	1	AGAGTCAGACTATGAAGGGATCGAGACCTTACTGTTTGAGAGTGGGCTGTTTGAAGATAC	GENE: Phf11b	236451	PHD finger protein 11B	MGI:MGI:3645789|Ensembl:ENSMUSG00000091649|Vega:OTTMUSG00000043571	120	47	43	124.5	81	132	81	62	80	383	185	232	26.5	281.5	186	200	80	1468.5	127	78	42	38	103.5	73	73.5	70.5	65	66	362	112	150	51.5	112	267	118	73	529.5	127	23
6660594_1	304	179	Mme-M200008108	M200008108	1	TCTCCCCGGCATTAGGTTTTCGGAGACACTTTCTTCTTATGCCAGTGTGGATACCAGGCT	GENE: Klhl25	207952	kelch-like 25	MGI:MGI:2668031|Ensembl:ENSMUSG00000055652|Vega:OTTMUSG00000058435	556.5	103	84.5	220	236	253	379	230.5	272	397	498	945	36	700	641.5	334	372	1484.5	468	427.5	59	68.5	253	184	194	192	230	207	491	250.5	762	65	439	1006	235	339	692	700	22
6660062_1	305	181	Mme-M400015031	M400015031	1	ACCAGAACAACTCATTGGGTTTATTGGGTGTAACTAGTCCACAAAAAGGGTAGCAGTCGA	GENE: <none>	(none)	(none)	(none)	56	42.5	23.5	100	63.5	86	53.5	55	57	74	58	264	65	150	77	420	63	1558	60.5	48	37.5	38	87.5	60.5	77	61	56	65.5	81	56	188	71	121	86	336.5	53.5	524	54	18
6659530_1	306	183	Mme-M400017854	M400017854	1	AGGTTGTGCTGTGCTTTAGCCTGCATTTGTCTATCCAAACTTGCTAGTTTTATCGGCTTT	GENE: Nanos1	332397	nanos homolog 1 (Drosophila)	MGI:MGI:2669254|Ensembl:ENSMUSG00000072437	386.5	138.5	106.5	265.5	219	421	373	190.5	233.5	287.5	319	443	299.5	665	455	240.5	351.5	3351.5	213	301.5	60	63.5	241.5	182	186	213	150.5	218.5	305.5	197	323	393.5	260	481	164	255	1612.5	318	21
6658998_1	307	185	Mme-M200010887	M200010887	1	CCGTTTATTTAGCTGCCAGGAAGGGCCTTATACCAAAACCACTTCATTTTGGCAAGGGAG	GENE: Cylc2	74914	cylicin, basic protein of sperm head cytoskeleton 2	MGI:MGI:1922164|Ensembl:ENSMUSG00000039555	59.5	44	32	129	67	60	105.5	54	71	169	61.5	277	89	541	349.5	772	73.5	1419	68	60	41	42	123	71	63	81	60	71	172	67.5	187	78	361	475.5	966	121	501	121	17
6658466_1	308	186	Mme-M300003691	M300003691	1	GGACATGGCAGCTAAAGGCGACAGCACCAATGTGGATAAGCTGGTGAAGGACATTTACGG	GENE: Pank1	75735	pantothenate kinase 1	MGI:MGI:1922985	2600	563	726	656	826.5	2939.5	2573	410	1019.5	1686	4241	845.5	692	3349	3431.5	538	910	3301	2023	3037	175	238	631	510	1159	873	340	630	1460	2301	714.5	502.5	1457	3224	424	432	2250	1953	19
6657934_1	309	188	Mme-M400018017	M400018017	1	GTACAAGTGCAGACCTGACCAAATAATAGCCAAGGAGAAGGGTATGAAGACTACTACCTG	GENE: <none>	(none)	(none)	(none)	138	85	58	170	116	138.5	195.5	102.5	101	296	175	332	44	299	178.5	363.5	152	555	129.5	112.5	48	51	179	113	99	135.5	90.5	91.5	301	133	249	84	176	247	365	160	303	179	21
6657402_1	310	190	RC1	RC1	10	None (Spot Type = Control)	GENE: <none>	(none)	(none)	(none)	43.5	32	22	93	55	50	51	49.5	47.5	174	45	236	60.5	98.5	72	95	53	322	49	46	33	31.5	81	61	58	54	52	50	156	46	158	62	85	82	87	47	142	48	22
6656870_1	311	192	Mme-M400012531	M400012531	1	CAATTTGGGCCTGTTTTGGTGATGTCAGAGGAACCCTTGAGCAGATTGGGGGCCCTAGAC	GENE: Zfp516	329003	zinc finger protein 516	MGI:MGI:2443957|Ensembl:ENSMUSG00000058881	1361	1087	868	593	795	1571	1612	469	739.5	1105.5	1235	1778.5	1139	2174.5	1404	804.5	911.5	2520	991	1177	276	217.5	554.5	620	405.5	541.5	400	419.5	1215	619	1121	884.5	1008.5	937	383	407.5	1219	1156	19
6656338_1	312	194	Mme-M200007660	M200007660	1	GCACACTGTAACACAGTTACATGCCTAATGAGAAATGTCAGTTCCTAACTTCAGTGTCTC	GENE: Uhrf1bp1l	75089	UHRF1 (ICBP90) binding protein 1-like	MGI:MGI:2442888|Ensembl:ENSMUSG00000019951	392	301.5	244.5	488.5	670	1276	1435	413	529	1075	1348	769	618	1314.5	1357	480.5	651.5	1686	899	234	118.5	109.5	429.5	447.5	481	531	353	338	990	728	464	418	698.5	1000	279.5	390	797	757.5	18
6655806_1	313	195	Mme-M400006584	M400006584	1	GGACAGTCGGGGCCACAGTGATGTGTATATTTCAGAGCATGTTATGCCTTATGCTGCAAA	GENE: Grin2a	14811	glutamate receptor, ionotropic, NMDA2A (epsilon 1)	MGI:MGI:95820|Ensembl:ENSMUSG00000059003|Vega:OTTMUSG00000016264	690.5	313	319.5	279.5	391	528	500	266.5	348	529	967	633	481	558.5	459.5	402	364	3252.5	373.5	471	100	120.5	375.5	230.5	261	234	151.5	214	536	514	467	452	278.5	440.5	229	260	1386	548.5	22
6655274_1	314	197	Mme-M200003839	M200003839	1	ACAAGGATCCTTCCAAGAACAATTCATGCCAAAGTTCCTGGGCGTATTGGTTTGTCCCCA	GENE: Cyb5b	66427	cytochrome b5 type B	MGI:MGI:1913677|Ensembl:ENSMUSG00000031924	1567	1282	1528	2204	3910	4386.5	3014	1937	3403	4001.5	6870	2409	3384	5776.5	3698	1618.5	3750	15558	4268	1588	306	436.5	2653	4301	1832.5	1770	2025	1958	4814	4154	1861	2304	2845	3056	1378.5	1938.5	9916	4875	25
6654742_1	315	199	Mme-M400000808	M400000808	1	AGTGCTTTACCACCTGACTGTTGACCGGCCTGTGATCTACGATGGAAGCGATTTCCCATA	GENE: Fyco1	17281	FYVE and coiled-coil domain containing 1	MGI:MGI:107277|Ensembl:ENSMUSG00000025241|Vega:OTTMUSG00000044623	2473.5	2289	1546	980.5	1402	1448	2227	871	1433	1001	1896	1421	1369	2274	2746	547	948	2199	640.5	1943.5	499.5	352	1082.5	713	623	681	521	798	815	934	1143	1433	1282	2546	357	821	924	977	27
6654210_1	316	201	Mme-M200000398	M200000398	1	TACTTCTCCAGTCTCCAGAATTGTATCACCCTAGGGAAAACAGGAAGTGTTTAATAGAGA	GENE: Toporsos	100504309	topoisomerase I binding, arginine/serine-rich, opposite strand	MGI:MGI:1913684	78.5	144	59	141.5	123	156	178	86.5	117	109.5	179	187	151	612.5	168	292.5	148	687.5	123	75.5	48	46	174	113	96	103.5	101	101	178.5	145	140	138	339	167	200.5	88	274.5	132	21
6653678_1	317	203	Mme-M400015478	M400015478	1	AGGGAGGTTCTGTAAGCCTGTGCTGGCCAGCTTCATGCCAACCTCTACACAAAACAGAGG	GENE: Gm30238	102632066	predicted gene, 30238	MGI:MGI:5589397	311.5	175	98	218	167	273	222	140	216	376	220.5	470	219.5	610	281	469	165	810	168	209.5	55	59	266	161	140.5	162	103	166	360	149.5	351.5	245.5	313	286.5	348	124	300	261	20.5
6653146_1	318	204	Mme-M400011894	M400011894	1	GATGACCAGTTCTGCTAGGACGAGGGGCTGGGAGAGGGTACCTTACTTGGGTTATCAATA	GENE: Arrb2	216869	arrestin, beta 2	MGI:MGI:99474|Ensembl:ENSMUSG00000060216|Vega:OTTMUSG00000006049	754	281	145	518	452.5	1476	813.5	367	471	794.5	1888	873	490.5	1461	1111	626	602.5	2538	827	493	90	75	402.5	341.5	492	417	283.5	427	865	1458	441	565.5	533.5	1383	365.5	385	1164	1433	21.5
6652614_1	319	205	Mme-M400002489	M400002489	1	TTCCTCCACTACCACTACACGCATTGCTTGCTGCAGACCAGGACACATCCTACAGAATTT	GENE: Dmxl2	235380	Dmx-like 2	MGI:MGI:2444630|Ensembl:ENSMUSG00000041268|Vega:OTTMUSG00000030270	1495	204	106	320	179	501	253.5	997.5	463.5	4031	8153	801	447	3542	2127	1965.5	8720	39784	12572	948.5	80	55	332	176.5	244	198.5	560	410.5	4793	5750	614	521	703	3061	1359.5	5122	23387.5	29035.6	20
6652082_1	320	207	Mme-M400004208	M400004208	1	CGCTCGGCCCTCCTCCTCCTTCCTACCAAGAAAAATGTGGAAGGATGATGAGCTTTAGAA	GENE: Zmat1	215693	zinc finger, matrin type 1	MGI:MGI:2442284|Ensembl:ENSMUSG00000052676|Vega:OTTMUSG00000018759	6275.5	1643.5	1487.5	2067	2460	3492	3817	2280	2190	2972	5761	6511.5	4009	7899	5964	2147	8341	7136	5151.5	3966.5	436	387.5	2209	2157	1362	1769.5	2112.5	1740	4397	3855	3694.5	4314	2660	6610	1066.5	6229	4251	8835.5	21.5
6651550_1	321	209	Mme-M300003157	M300003157	1	GACCCAGCAGACCCCCTAAATCCACCAAATGAACTTTTTGTTTGCTGGAGTTTAACCTCA	GENE: Atp12a	192113	ATPase, H+/K+ transporting, nongastric, alpha polypeptide	MGI:MGI:1926943|Ensembl:ENSMUSG00000022229	1826.5	701	703	655.5	719	970	571	497	761	633	1377	853	720	1527	1021	451	1130	2003	972.5	1805.5	257	396	1187.5	881	447	414	704	825	1324	1389	836	890	896	1453	354	1224.5	1526	2528.5	22.5
6651018_1	322	211	Mme-M300008486	M300008486	1	TCCCTCTGAGTCCTCCAAGTCTTGTGTGTGTGAGGACCTGAGATTAACAAGGTAGGGGAG	GENE: Rnft2	269695	ring finger protein, transmembrane 2	MGI:MGI:2442859|Ensembl:ENSMUSG00000032850|Vega:OTTMUSG00000028972	1099	257	190	502	551.5	931	1047	583	518	610	1596	1530	874	1200.5	1536	580	1302	2021	1225	1007	68	69	602	539.5	385	483	551.5	452.5	750	1066	1179	1047	713	1793	362	1055	1107.5	1826	20
6649422_1	325	213	Mme-M400013271	M400013271	1	CAGAAACTGATAGCGTTTATAAGGCAGGTCGGTTGTGGAACTGGGCTGTCGCTCAGAAGT	GENE: 2810405F17Rik	69975	RIKEN cDNA 2810405F17 gene	MGI:MGI:1917225	236	156.5	109.5	321	377.5	519	434	185	305	290	723.5	423	268	604	538.5	213	326	938	339.5	178	47.5	54.5	251	298	177	205.5	163	216	272	415	264	294	300	500	147	190	481	489	18
6648890_1	326	215	Mme-M300008864	M300008864	1	GTTCCCCGTTGGGATTTCCAGACTGGAAGGCAGTTACGTACATCTCCTCTTTATGACCGG	GENE: Pdpr	319518	pyruvate dehydrogenase phosphatase regulatory subunit	MGI:MGI:2442188	243	187	87	234	194	259.5	309	112	200	199.5	493.5	363	176	530	461.5	241	348	580	261	167.5	49.5	46.5	232	194	99.5	163	107	153	275	357	229	169	267	359	162.5	222	269	398.5	21
6648358_1	327	217	Mme-M400015308	M400015308	1	AATGGGCGAATGGTGGTTATGTTATGTGCCTGACATCCATTTTAGGCCAGTACTGTTAGA	GENE: 6030427F01Rik	97411	RIKEN cDNA 6030427F01 gene	MGI:MGI:2142370	123	125	57.5	155.5	127	177	165	67	103	179	349	265	109.5	283	166.5	204	128	341	105	75	50	43	154	134	97	116	87	98	185.5	224	200	138	214	180	172	110	173	201	22.5
6647826_1	328	219	Mme-M400007906	M400007906	1	GGTGGTGAAGCTAGCAAGGAGTCTCAAAGTCCTAGTGAGAGGACCAATTTCCTTGTCGAC	GENE: Cldn34b1	100040937	claudin 34B1	MGI:MGI:3648403|Ensembl:ENSMUSG00000072100|Vega:OTTMUSG00000019269	175.5	95	31	127.5	92	88.5	74	61	67	84.5	157	262	104	139	173	242	111.5	740.5	170.5	103	40	35	140	99	74	86	56	73	87.5	110	193	126	115	192	214	126	315.5	232.5	22
6647294_1	329	221	Mme-M400006882	M400006882	1	CTTTTCTGATGAGAAAAGGCCTAGCACTTATGCACTAACCCTCCACATTTTAGAAACTGG	GENE: <none>	(none)	(none)	(none)	711.5	490	99	409	641	744	1389	419	948	926.5	2235	952	385	1489.5	1180	1897	523	2130.5	833	522	94	60	983	426	552	1068	630	1552	1322	922	706	961	834.5	1482	461	506	733	1495.5	21
6646762_1	330	223	Mme-M400006905	M400006905	1	TGAGCACAGCATCACCTCATTAAAGAAAATCCTGACAGTGCTGGCCAGCAATTCTCTGAT	GENE: Rnase11	497113	ribonuclease, RNase A family, 11 (non-active)	MGI:MGI:3528583|Ensembl:ENSMUSG00000059648|Vega:OTTMUSG00000043570	1168	497	257	567	324	512.5	529	234	505	569	920	848	443	1473.5	1097	668.5	409	1781.5	321	833	153	127	744.5	320	253	324.5	241	448	821	612	650	620	595.5	1314	367	478	859.5	830	20
6646230_1	331	225	Mme-M400003926	M400003926	1	AAATGCCCCACAACCATCTCTAAACAACCCAGTAGGGTTCACAGTGTTCTACGGATGGGG	GENE: Nron	320482	non-protein coding RNA, repressor of NFAT	MGI:MGI:2444126|Ensembl:ENSMUSG00000086484	139616	113841	69279	88050.5	76302.5	131337	61606.1	71313.9	79265.8	50977.6	90149.6	204682	146661	201730	89154.5	98315.2	98223.7	240665	66288.6	159683	27637.3	26792.9	117920	124412	87047.4	70396.8	81751.7	95648	144684	115386	126618	138705	65354	160007	53400.1	99445.4	142807	178437	22
6645698_1	332	1	DarkCorner	DarkCorner	604	None (Spot Type = Control)	GENE: <none>	(none)	(none)	(none)	52	83	32	157.5	62.5	135	39	71	52	40	37.5	206	61	97	270	290	49	231.5	46	46	37	35	151	69.5	97	49	67.5	54	49	46.5	149	64	72	154	222	49	158.5	49	21
6645166_1	333	1	DarkCorner	DarkCorner	604	None (Spot Type = Control)	GENE: <none>	(none)	(none)	(none)	53	85	28.5	132	95	185	38	63	50.5	42	38	196	62	82	200	175	46	132	44	43	41	36	132.5	86	107	50.5	63	52	46	42	146	66	64	127	120.5	44	110	50	20
6644634_1	334	1	DarkCorner	DarkCorner	604	None (Spot Type = Control)	GENE: <none>	(none)	(none)	(none)	46.5	68	24	129.5	60	134	48	39	46	44.5	35	196	68	87	71	239	49	64	47	45	37	32	119.5	73	106	55	46	58.5	49.5	46	145	62	69	70.5	148	43	46	43	21
6644102_1	335	1	DarkCorner	DarkCorner	604	None (Spot Type = Control)	GENE: <none>	(none)	(none)	(none)	43.5	123	23.5	123	86	73	43	41	45	48	37	203	98	127	88.5	253	47.5	129	52	42	41	36	118.5	96	75	48	46.5	52.5	48.5	43	151	126	106	92	159	48.5	77	47	24
6643570_1	336	1	DarkCorner	DarkCorner	604	None (Spot Type = Control)	GENE: <none>	(none)	(none)	(none)	46.5	74	34	141	87	85	43	43	60	41	37	259	57	86.5	92	214	52	132.5	47	48	35	34	142	86	87	47.5	45.5	56	44	45.5	187	58	66	99	144	48	69	55	23
6643038_1	337	1	DarkCorner	DarkCorner	604	None (Spot Type = Control)	GENE: <none>	(none)	(none)	(none)	48	69	28	154	69.5	73.5	44	43	84	43	43	261.5	60	98	85	161.5	76	76	49	47	35	34.5	149	86	64.5	48	49	76	45	48	167	53	68	84	111.5	57	52	47	23
6642506_1	338	1	DarkCorner	DarkCorner	604	None (Spot Type = Control)	GENE: <none>	(none)	(none)	(none)	49	77	34	136	63	52	43	41.5	50	43	128.5	214	60	74	82	203	220	68	58.5	48	38	35.5	119	78	49	46	48.5	50	49	71	145.5	57	63.5	73.5	138	121	50.5	58	21
6641974_1	339	1	DarkCorner	DarkCorner	604	None (Spot Type = Control)	GENE: <none>	(none)	(none)	(none)	56	45	31	191.5	74	55.5	43	40	46.5	49.5	54	186	61	110.5	74	266	77	244	470	54	37.5	36	189	78	60	49.5	47.5	45	50	53	146	56	78	82	149	56	84	477	23
6641442_1	340	1	DarkCorner	DarkCorner	604	None (Spot Type = Control)	GENE: <none>	(none)	(none)	(none)	53	90	31	133	70	120.5	45	41	46	53	2236	192	65	118	87	752	68	228	2108	61	35.5	37	123.5	73	113.5	65	49	64	67	917	159	63	88.5	113	401	68	161	2563	19
6686395_1	341	1	DarkCorner	DarkCorner	604	None (Spot Type = Control)	GENE: <none>	(none)	(none)	(none)	56	95.5	21	91	49	83	59.5	44	53	43	49.5	296	69	144	58	88	52	75.5	41	48	40	34.5	75	51.5	48	51	46	50	53	50	197.5	69	100	68	71	43	51.5	49	20
6685863_1	342	1	DarkCorner	DarkCorner	604	None (Spot Type = Control)	GENE: <none>	(none)	(none)	(none)	54	66	21	104.5	44	46	48	54	55	43	249.5	314	69	143	78	222	51	113	51	50	39	34	83.5	51	46	49	56	55	43	228	205	57	103	80	242	46	55	45	22
6685331_1	343	1	DarkCorner	DarkCorner	604	None (Spot Type = Control)	GENE: <none>	(none)	(none)	(none)	99	112	20	104.5	50	49	49.5	49	49	42.5	81	325.5	65	136.5	77.5	85.5	50	217.5	47	96	44.5	35	80	48	48	51.5	51	51.5	46	70	212.5	63.5	87.5	94.5	66.5	46	98	46	21
6684799_1	344	1	DarkCorner	DarkCorner	604	None (Spot Type = Control)	GENE: <none>	(none)	(none)	(none)	87.5	83.5	19.5	117	49	42	46.5	53	52.5	43	82.5	294	58	78	71	81	53	167	49	86.5	40.5	36	94	52	46	47	57	50.5	47.5	72	201	53	73.5	75	65.5	46	80	46	21
6684267_1	345	1	DarkCorner	DarkCorner	604	None (Spot Type = Control)	GENE: <none>	(none)	(none)	(none)	52.5	112.5	18	114	51	41	50	51	55	42	101.5	230	62.5	91	103	83	53	68	47	47	37	34.5	93	53	50	51	56	53	46	79.5	167	58.5	73	122	67	44	53	50	22
6683735_1	346	1	DarkCorner	DarkCorner	604	None (Spot Type = Control)	GENE: <none>	(none)	(none)	(none)	55	56	21	97	54	44	47	56.5	49	48	263	239	62	129	87	96.5	69	68.5	83.5	48	35	36	95	58	44	51	56.5	54	55.5	153.5	162	63	110	101	71	65.5	51.5	93.5	20
6683203_1	347	1	DarkCorner	DarkCorner	604	None (Spot Type = Control)	GENE: <none>	(none)	(none)	(none)	47.5	45	21	84.5	47	42	45	55	56	42	99	249.5	62	153	66	87.5	47.5	390.5	43	46	32	33	77.5	83	48	55	57	56	47	89	173	56	122	68	62	52.5	180.5	45	20
6682671_1	348	1	DarkCorner	DarkCorner	604	None (Spot Type = Control)	GENE: <none>	(none)	(none)	(none)	51	32	16	99	49	42	60	51	52	39	124	267	66	95.5	56	96.5	54	70	43	44.5	35.5	33	95	58	52	61.5	52	51	45.5	96.5	180	61	83	66	77	46	60.5	41.5	21
6682139_1	349	1	DarkCorner	DarkCorner	604	None (Spot Type = Control)	GENE: <none>	(none)	(none)	(none)	54	25	19	106.5	48	43	51	53	50	42	57.5	270	58	76	65	242	51	146	49	45	37	38	94	58	50	47	54	53.5	46.5	57.5	175.5	62	75	75	221.5	51	84	47	21
6681607_1	350	226	Mme-M300000388	M300000388	1	GCCGGGTAGCCTTTGCTCAGATGACCATGCCTTGCCCCAACTTCTATATTCTGGATGAAC	GENE: Abcf3	27406	ATP-binding cassette, sub-family F (GCN20), member 3	MGI:MGI:1351656|Ensembl:ENSMUSG00000003234|Vega:OTTMUSG00000023912	3460	771	2192	1160	1795	4884	2679.5	1008	1627	2152	3607	1866.5	2263	5066	3385	453	1960.5	3942	2701	2787	174	448	1188	1844	2103	1073.5	1233	1286	1947	2555	1467	1621	2622	3406.5	383	1017.5	2794	3056	23
6681075_1	351	228	Mme-M400010677	M400010677	1	GGCCTAGGGAGCCCTCCCTACTCTCTTGAATACCATCAATAAAGTTCGCTGCACCCAAAA	GENE: <none>	(none)	(none)	(none)	78293.5	99624.9	82575.9	86391.3	78373.6	105138	97115	61966.5	78023.1	77221	78872.2	159894	147477	159067	102662	56802.5	158453	160498	101451	87495.1	19965	20701.1	91156.6	95237.5	82889.6	43422.9	83764.8	88333.3	114543	79421.4	127514	115707	94938.6	136485	47211	75763.7	106102	129014	24.5
6680543_1	352	230	Mme-M400004342	M400004342	1	TATGTGTAGGCTGGCGTGGTTCTGTTTGCAGTGTTTAGTTGAAGGACAGGGCTGCGAGGG	GENE: Fank1	66930	fibronectin type 3 and ankyrin repeat domains 1	MGI:MGI:1914180|Ensembl:ENSMUSG00000053111|Vega:OTTMUSG00000022584	1128	223	193.5	352	312	635	475.5	400.5	477.5	417	714.5	1284	620	1505	1042.5	691	917	6232	1140	1063	78.5	74.5	369	263	356	341.5	476	319.5	539	441	1076	917	763	1102	427	821	3132	2232	21
6678947_1	355	233	Mme-M400002845	M400002845	1	GGTCCCTGGAATAAAACCGTTCTGGCCTCCTGAGGCAAGGCTAACCACAACAAGGAAAAC	GENE: <none>	(none)	(none)	(none)	593	217	203	468	363	868	512	332.5	472	521	597.5	910	549	928.5	609	586.5	480.5	1032	431.5	398.5	83	83	434	258	407	293	213	303	443	389.5	602	377	445	693	392.5	364.5	707	524	20
6678415_1	356	234	Mme-M300004791	M300004791	1	ATCTGCCTCGCTGTTGGTCAGACAGCAAGACAGTGATGTGGATTAGCTTCGCACACAACA	GENE: Sec61a2	57743	Sec61, alpha subunit 2 (S. cerevisiae)	MGI:MGI:1931071|Ensembl:ENSMUSG00000025816|Vega:OTTMUSG00000010876	921	296	645	586	761	1487.5	1196	481	712	1199	1114	914	742	1786	1068	265	639	1794	948.5	679.5	98	149.5	516	580.5	553	552	406	519	1156	699	536	656.5	681	1111.5	172	359.5	919	1153.5	23
6677883_1	357	236	Mme-M400008732	M400008732	1	AGAGAGCTTGAGGCAACAATCATGTCGGGGAGTACTATGAGTTTGAATCATGAGGCTCCA	GENE: Grip1	74053	glutamate receptor interacting protein 1	MGI:MGI:1921303|Ensembl:ENSMUSG00000034813|Vega:OTTMUSG00000033545	98.5	39	62	122.5	69	103.5	103	77.5	83.5	261	697	284	94	208	136.5	126.5	88	293	121.5	66.5	42.5	38	105.5	68.5	88.5	90	75.5	75.5	244.5	420	182	102	126	158.5	82	88	155	151.5	23
6677351_1	358	237	Mme-M400017320	M400017320	1	ATAATCATTTAACTAGCTGGTCTAGCCTGGTGTACCTGGCGACTGACCTGGCCTGGTGGT	GENE: C130062D02Rik	319674	RIKEN cDNA C130062D02 gene	MGI:MGI:2442520	658	357.5	200.5	669	1094	820	954.5	371	1148	507	1386	774.5	810	1207	887	313	368	1277.5	723	1250	53	80	1658.5	731	572.5	439.5	742	453	1170	610	1207.5	1120	997	665.5	388.5	297	1054	983	21
6676819_1	359	239	Mme-M400011131	M400011131	1	CTCCCGGGCACCAGAGCCTCTTACTACTTGTATCCAGCCACGAAAACGGAAGCTGACTCT	GENE: Ski	20481	ski sarcoma viral oncogene homolog (avian)	MGI:MGI:98310|Ensembl:ENSMUSG00000029050|Vega:OTTMUSG00000010598	1197	227.5	339	617	578	1215	1188	417	672	709	1225	957	608.5	1563.5	1244.5	282	532	2045	564	621	73.5	81	611	634	414	455.5	331	436.5	859	889	620	655	536.5	1128.5	203	350	931	1063	22
6675755_1	361	242	Mme-M400014786	M400014786	1	GATTCCCTGGTGCCAGAGCTGTGAACCTCCTCAGCCCCCTGGAAAGTCAGCCCTGTAGAG	GENE: 9530004M16Rik	77406	RIKEN cDNA 9530004M16 gene	MGI:MGI:1924656	2042	542	387	1599	1524	2815	1686	1607	2854	2245	4284	4312	2295	6966	3589	3039	4947	11990	1750	1876	143	168	1856	1580	1355	828	2074	2283	3953.5	3989	2689	2430	2245	4121	1618	3495	6298	3522	24
6675223_1	362	244	Mme-M200014308	M200014308	1	TGTAGACCGAAGGCCTTCTTCACCTGCCTGGAGCCTCTCTCTCTAGACTCTTCCCAAAGC	GENE: Srpx2	68792	sushi-repeat-containing protein, X-linked 2	MGI:MGI:1916042|Ensembl:ENSMUSG00000031253|Vega:OTTMUSG00000018714	1510.5	842	931	1336	1610	2469.5	1739	1003	1817	1126.5	2327.5	2389	1845.5	3042	2055.5	1932	1516.5	3812	1215	1271.5	224.5	230	1383	1640	1229.5	953	1021	1412	1355	1933	1577	1810	1373	2490.5	1241	1105	1969	1973	26
6674691_1	363	246	Mme-M400000561	M400000561	1	TTCAGAAAGCGTGGGCACAATGCGGGCCACCAGCACGATGAGTGAAGGAG	GENE: Stk3	56274	serine/threonine kinase 3	MGI:MGI:1928487|Ensembl:ENSMUSG00000022329|Vega:OTTMUSG00000032792	622	267	306	352	349	773.5	421	252	433	350	685	704.5	537	1158	805	327.5	319.5	2235	360	315	73	86	303	248	183.5	191	157.5	232	241	289	443	336	376	1178	167	152	844	318.5	23
6674159_1	364	248	Mme-M300004978	M300004978	1	GCATAGAGCTTTTCACCCAAAGTGAGCAGATATTAACTTGTGGGGGTCAGGGGGAAGTGG	GENE: Atic	108147	5-aminoimidazole-4-carboxamide ribonucleotide formyltransferase/IMP cyclohydrolase	MGI:MGI:1351352|Ensembl:ENSMUSG00000026192|Vega:OTTMUSG00000033605	2585.5	963	1289	2554	2967	4152	1879	1549.5	2444	2228	3097	3054	2577	4213	2880	1810.5	3122	6309	2823.5	2229.5	354	326	2081	2269	1910	1036.5	1462	2118	2122	2480	1816.5	2523	1857	3600	1010.5	1491	3071	3740	21
6673627_1	365	250	Mme-M400018686	M400018686	1	GTCTATCTCTGTGTGAGGCACTATTGATAAGCAAACAGTTGGACCTGACGACTGTTTAAA	GENE: Derl1	67819	Der1-like domain family, member 1	MGI:MGI:1915069|Ensembl:ENSMUSG00000022365	429	225	243.5	665	695	905	968	441	645	879	1279.5	1006	846	1219	1241.5	357	847	1389	555	340	77	72	568	621	360	492	441	492	786	907.5	641	621.5	695	1052	273.5	397	665	547	22
6673095_1	366	252	Mme-M300010168	M300010168	1	TGCAATTAGAGCCATCCGTCAACAGGACCCTGGGGCAGCCTTGGGGAAGCAGTACTCTCT	GENE: Acss3	380660	acyl-CoA synthetase short-chain family member 3	MGI:MGI:2685720|Ensembl:ENSMUSG00000035948|Vega:OTTMUSG00000023051	428	237	166	357	332	836.5	602	388	556	544	793	767.5	267	1255.5	655.5	1298	517.5	1506.5	425	266	71	79	312	285	292.5	233	276	338	543	482.5	492	330	425.5	740	622	347	630.5	669.5	21
6672563_1	367	254	Mme-M300017091	M300017091	1	GAACACCAGCCTCTGGAGAAAAAAGTGAATGCTATGTCTTTGAAAGGATAACAACCCCTC	GENE: Kcnrg	328424	potassium channel regulator	MGI:MGI:2685591	518.5	111	97	217	141	257	199.5	176.5	237	195	549	727	208	616	521	390	280	1134.5	229.5	413	72	71	286	122	166	153.5	158.5	180	256	413	539	315	338.5	770	237.5	283	741.5	441.5	24
6670967_1	370	258	Mme-M300013450	M300013450	1	CTTCCCGCCCATCCCAGGGATCAGGGACAAGGTGTCCGACGACGTGCGAGTGAACCCTGA	GENE: Csf2ra	12982	colony stimulating factor 2 receptor, alpha, low-affinity (granulocyte-macrophage)	MGI:MGI:1339754|Ensembl:ENSMUSG00000059326	2068	978	889	982	1323	1659.5	1116	842	1433	1038.5	1968	2327.5	1439.5	2266.5	1694	1897	1594.5	3064	952	1774	253.5	284	1299	1599	863	628	1307.5	1580	1665.5	2136	1590	1775	1124	2177	1303.5	1281	1712	1584.5	20
6669903_1	372	260	Mme-M400010116	M400010116	1	GTTGTTGGTTTCTCTAGGAAGTCCCAGCCACAGAAACCTTCATATCCTCAAGCCACTGGT	GENE: <none>	(none)	(none)	(none)	855	1064	798.5	1524	1304	2433.5	1656.5	1082.5	1722.5	1383	1937	1704	1427	2258	1537	536	1078	2576	941	919.5	318	367.5	2031	1951	1319.5	879	1447	1585	2141	2141.5	1529	1552	1403	1542	573	934	2195	1694	24.5
6669371_1	373	261	Mme-M200015672	M200015672	1	GCTCACCGCTGCTCATTGTTCTTTACCAACTAAAATCCGACTGGGAGTTTACCGACCCAA	GENE: 1700074P13Rik	73481	RIKEN cDNA 1700074P13 gene	MGI:MGI:1920731|Ensembl:ENSMUSG00000029883|Vega:OTTMUSG00000026900	413	296	217	340	298	375.5	323.5	220.5	255	240	334	581	347	752.5	339	223	342	2023	245	471	97.5	127	493	455	254	262	322.5	303.5	501	426	634	520	492.5	535	187	366	1049	458.5	24
6668307_1	375	264	Mme-M400001197	M400001197	1	CTTCCCCTCGGGAGTGGCTGAACCGAAGCGCGCAGGCGGGAGACTCTGCA	GENE: <none>	(none)	(none)	(none)	1697	2504.5	1958	1098	1623	1770	1530	1154	1408.5	1372.5	1970.5	2379.5	82	2109.5	1612	508	952	2993.5	1030.5	1250	322	376	1520	1017	1421	1036	583	881	1229.5	1222.5	1792	147	1381	2534.5	345	816	1484.5	1722.5	22
6667775_1	376	266	Mme-M400009121	M400009121	1	CTTCTCTGAGAACTTCCACGGAATCCTCTCCTATCTCCTGAGATTGAGCTCACATGAAAC	GENE: Stx3	20908	syntaxin 3	MGI:MGI:103077|Ensembl:ENSMUSG00000041488	70	43	44	158.5	78	68	96	135.5	84	103.5	65.5	317.5	33.5	357	124	118	82.5	388	80	70	42	42	163	88	71	78.5	134.5	83	117.5	75	236.5	57.5	261	134	97	80.5	166	109.5	21
6667243_1	377	268	Mme-M300004677	M300004677	1	GAGCCAAGCCACTGCCTGATGTACTTGAAGAAGAGAAAATTTATGCTTACCCCAGCAATA	GENE: Tmem192	73067	transmembrane protein 192	MGI:MGI:1920317|Ensembl:ENSMUSG00000025521	47325.7	1503.5	2332	2109.5	2679	3100.5	3528.5	2940	3088	2963	8936.5	93007.2	84241.3	108184	54149.3	39623.2	73758.7	106022	32067.3	30891.4	460	784	2666	2405	1440	1413	2889	2125	4127.5	4453.5	54050.8	63249.5	39475.6	58629.1	23788.2	71187.6	78178.2	90534	24.5
6666711_1	378	270	Mme-M400001524	M400001524	1	CAGGACAGATGGAATAGTGAAACCAATACTATTTTAGATTCCTCACGGGACACAGGCGGA	GENE: Klra10	16628	killer cell lectin-like receptor subfamily A, member 10	MGI:MGI:1321093|Ensembl:ENSMUSG00000072718|Vega:OTTMUSG00000022863	58	32.5	23	125.5	55	55	60	67	62	106	46	253	81	99	166	87	60	460	77	48	34	32.5	108	54	62	58	69	60	95	50	176	72	78	221	74	49	198.5	71	22
6666179_1	379	272	Mme-M300006006	M300006006	1	TTATTAATAATGCAGGTGTTGTGACAGGAAAGTCATTCCTCAATACTCCGGATCACTTGG	GENE: Sdr16c6	242286	short chain dehydrogenase/reductase family 16C, member 6	MGI:MGI:2685269	198	91	108	305.5	185	228	270	204	351	363	489.5	473.5	256	430.5	310	184	278.5	915	205	164	66	64	283	166	143	141	183	267	343	305.5	385	246	266	304	152	240.5	456	276.5	18
6665647_1	380	274	Mme-M400006742	M400006742	1	CCTCCTGATATCAACCTGTTGGATCCTAGGATCATTGGATGGCTTCATGTTCACCCCTGT	GENE: <none>	(none)	(none)	(none)	55	25.5	27.5	113	54	46	48	50	59	130	45.5	247	22.5	87	67.5	76	53.5	545	50.5	55	38	38	100	69	52	55	55	58	314	49	188	46	70	74	66	49.5	205.5	62	21
6665115_1	381	276	Mme-M300001892	M300001892	1	TTCCCAGCAAGTACTGTTCTTAATGCTGTCTGTATACTGCCTTTGGGGAGAGAATCCCAC	GENE: Sim1	20464	single-minded homolog 1 (Drosophila)	MGI:MGI:98306|Ensembl:ENSMUSG00000019913	54	33	24.5	87	52	45	51	54	61.5	86	60	280	27	661	79.5	86	66	375	62	50	38	35	86	53	55	54	54.5	59	98	50	192	44.5	459	92.5	72	60	189.5	85	21
6664583_1	382	278	Mme-M300015475	M300015475	1	AGCCCTGGAGCACATTAAAAACTATGACAAGATCACAGTGACCCGACAGCTGAGCGTGGA	GENE: Rin3	217835	Ras and Rab interactor 3	MGI:MGI:2385708|Ensembl:ENSMUSG00000044456|Vega:OTTMUSG00000023301	397.5	307.5	266	358	253	396	304.5	269	395	337.5	556	854	289.5	785	666	289.5	388	1362	401	359.5	112.5	119	381	225	202	169	265	323	371	447	702	359	526	645	219.5	328	923	551	22
6663519_1	384	280	Mme-M200007734	M200007734	1	CTCTGATGCTGCTGTCACATATGTGAACCTGCTGGCCCCGCACCCTGCAGCTCCTCTGCT	GENE: Aire	11634	autoimmune regulator (autoimmune polyendocrinopathy candidiasis ectodermal dystrophy)	MGI:MGI:1338803|Ensembl:ENSMUSG00000000731|Vega:OTTMUSG00000034126	1029	680.5	379.5	6059.5	5091	10854	6544.5	2774	5447.5	5733	15277	2951	517	11650	9654	3248	11306.5	14545	5962	928.5	181.5	164	4341	3689	2262	1567	2344	2847.5	6025	10422	1809	1429.5	2395	5877	1300.5	3787.5	7004.5	9615.5	19.5
6662987_1	385	281	Mme-M200009895	M200009895	1	TTGCCAAATTATACTGCATGCGGGGTTGGGTCGGTTACCCCTCAGCTTTGAAAACACACT	GENE: Olig3	94222	oligodendrocyte transcription factor 3	MGI:MGI:2149955|Ensembl:ENSMUSG00000045591	50	27	29	85	63.5	50	51	57	61.5	56	48	294	54	191	85	137.5	150.5	537	125	51	36.5	32	83	68.5	53	62	54	56.5	57	49	217	52	128	98	97.5	83	234	112	20
6661923_1	387	283	Mme-M400005262	M400005262	1	CAGAACCATGTCAGTTACAATGCGTGGTCAAAAGGGGGAGGGCAGGCAGGAAGTATCCTT	GENE: Gja6	414089	gap junction protein, alpha 6	MGI:MGI:95717|Ensembl:ENSMUSG00000055691|Vega:OTTMUSG00000019585	131.5	88	62	215	142.5	341.5	293	154	236	301	340.5	441	225	474	466	319	373	1235.5	391	93	48	40	196	99.5	136.5	131.5	110	162	252	145	286	189	197	478.5	156.5	217	526.5	470	19
6661391_1	388	285	Mme-M400016184	M400016184	1	CAAGCAAGCCGTGCTCTCCTGATGGTCAGGCTGCCCATTAATTAATGTCTACAGCCAGGG	GENE: Gm13490	433426	predicted gene 13490	MGI:MGI:3650821|Ensembl:ENSMUSG00000085014	245	129	103	250	229	367	231	200.5	217	313	224	454	109	422	335	214.5	212	786	143	170	73	75	312	219	207	147	172.5	205	381	170	354.5	157	240.5	455	148	182	370	239	22
6660859_1	389	287	Mme-M400002319	M400002319	1	TGGGAGGACATCGCCCCCTGGTGCTCATGAGGTGTACGTGCAGAACAATAAACTGCAAAT	GENE: Dtx4	207521	deltex 4, E3 ubiquitin ligase	MGI:MGI:2672905|Ensembl:ENSMUSG00000039982	5622	2768	2431	5419	4783	4683	5662	4604	1752	5228	9902.5	5929	26	10226.5	7142	2652	4394	10280.5	3718	4811	568	533	4816	3566	1351.5	2082	4970.5	1404	7361.5	8676	3520	57	3717.5	6681	1280	2529	5612	5924	25
6660327_1	390	289	Mme-M400008707	M400008707	1	ACTTGGATTCATGTCGATACCCATGACTGTAGGCCCTCCTATTGCAGGGTTACTTCATGA	GENE: Slc16a10	72472	solute carrier family 16 (monocarboxylic acid transporters), member 10	MGI:MGI:1919722|Ensembl:ENSMUSG00000019838	819	366	486	533	393	1245	1937.5	666.5	838	1006	1276.5	1155.5	32.5	1111	2046	431	769	1275	1031	506.5	118	159	938	837	414	813.5	649	577.5	1303	824	676	62.5	906.5	1273	443	370	1142	882	20
6659795_1	391	291	Mme-M400007690	M400007690	1	CTGCAACTGTCTTAAGCAAGAGGCAGGCCAAAAATGAAGAGGAAAGGCTG	GENE: <none>	(none)	(none)	(none)	369.5	147	88	235	158	226	230	201	240	248	310	451	239	450.5	360	1036	445	815	258	323.5	66	53	274	144	141	147	172.5	187	288	206	352	312	224	461	784	379	430	431	21
6658731_1	393	292	Mme-M400002436	M400002436	1	ATGTGACAAGTGCTTTCCCCAAAAATCCTATCTTAGCAGTCTGAGAAGGCATCAGAAAAT	GENE: <none>	(none)	(none)	(none)	2276	1029.5	729	778.5	710.5	1765.5	1101	865.5	988	1272	3145	3127.5	1458.5	4696.5	3002	2027.5	1819.5	5395	2005.5	1472	405	343	913.5	642	318	473	542	494	1306	1531	1585.5	977	1548	2125.5	1077.5	979	3591	2183.5	20
6658199_1	394	294	Mme-M400003158	M400003158	1	CTCCTGGAGAGTTATGTGGAATAATGACCCAACCCATCGCTGTGTCCAGATGTTTGTGTC	GENE: <none>	(none)	(none)	(none)	73	44	37.5	130.5	84	111	83	79	105	104	145	272	85	214	149.5	175.5	284	1328	363.5	61.5	38	41	128.5	90	74	75	68.5	114	155	142	196	121	134	177	144.5	386	608	634.5	21.5
6657667_1	395	296	Mme-M200007444	M200007444	1	GAGCCACACTCTGCCCTACCTCCTCCCTCAGACTGTACAGATTGAACAGTAATAAAGCTT	GENE: Dok3	27261	docking protein 3	MGI:MGI:1351490|Ensembl:ENSMUSG00000035711	8785	3598.5	2915	5087	3744	5529	4634	4025	4412	3037	10811	9008	6445	11877	8565	2860.5	10503.5	29500.9	10428	7434	1067.5	956	6274	3837	2588	2717	4532	4107	4209	7349	5948	7513	4297	10231	1878	8421.5	16072	16421.5	24
6657135_1	396	298	Mme-M300020341	M300020341	1	CCTGCGAAGCGGGTCCCTCCCCCGTCTACATCAAGGTCAAGAGCGCGGAGCCGGCCGACT	GENE: Vsig8	240916	V-set and immunoglobulin domain containing 8	MGI:MGI:3642995|Ensembl:ENSMUSG00000049598|Vega:OTTMUSG00000036736	170	88.5	72.5	212.5	144	169	166	106	154	152	185	378.5	163	253	244.5	182	351.5	689	139.5	156	49	47	211	132	101	104	111	156	185	152	278.5	163	182	216.5	144	311	357.5	198	20.5
6656603_1	397	300	Mme-M400005425	M400005425	1	CGGCTCAGGGTTACTCCGCTACCTCATGCCAAATTCCGGATCGACTCAAGAGCTGATCTT	GENE: Olfr283	259038	olfactory receptor 283	MGI:MGI:3030117|Ensembl:ENSMUSG00000056184|Vega:OTTMUSG00000058680	692	513	396	713	641	914	448	319	656.5	493	413	1385	910.5	2615.5	1203	453	734	2499.5	506.5	837.5	123	134	865	805	522	417	449	1231	1188	1183	1184	1898	782	1746	290	523	955.5	1324.5	18
6656071_1	398	302	Mme-M400013237	M400013237	1	GAGACTGCTAGGCCACTGTGCTTCTTGGCTTAGCTAGGTACTGAGCATACTCCTGTTAGT	GENE: Fam102b	329739	family with sequence similarity 102, member B	MGI:MGI:3036259|Ensembl:ENSMUSG00000040339|Vega:OTTMUSG00000007289	3481	591.5	485	714	792	2065	3188.5	353	823	1820	2900	1336	1342	2743.5	5218	741	1471	3849	3535	2156	179.5	247	550.5	444	751	774.5	359	475	1899	1667.5	1000	812	1345	3283	437	940.5	2019	2943	19
6655539_1	399	304	Mme-M400008037	M400008037	1	GATCGCTGTGCAGGGTGCAGAGGCCACACCTGGAACCCCAGGACATGCCAGGAAAGACTG	GENE: Mast3	546071	microtubule associated serine/threonine kinase 3	MGI:MGI:2683541|Ensembl:ENSMUSG00000031833	4272	1577	1113.5	1482.5	1682	2167	1792	1330	1930	2579	4915	4740	3006	6314	4516	1810.5	3182	10145	3136	3631	404.5	374	2211.5	1591	993	1034	1196	1440	3352	3036	3966	3548	2595	4653	1233.5	2650.5	5497	5271	25
6655007_1	400	306	Mme-M400011775	M400011775	1	TTTTATAGTCCACATCTGCATACTCCTTGGTGAGAACAGGCCTAAGCCCATTAACCTCTA	GENE: Vmn1r41	113857	vomeronasal 1 receptor 41	MGI:MGI:2148520|Ensembl:ENSMUSG00000094586|Vega:OTTMUSG00000037436	132	106	70	187	122.5	146	112	97.5	140	1141	182	253.5	126	344.5	172	119	118	698	123.5	111.5	58	50.5	193	133	94	103	89.5	97	1204.5	157	188	176	151.5	232.5	107	119	321	247.5	24
6654475_1	401	308	Mme-M200007236	M200007236	1	GAGTTCAAGCTGCACTCTGTTCTAAAGTCACAGGCAGGCACTTCCTCCTCTTGACGCTGC	GENE: Anks1	224650	ankyrin repeat and SAM domain containing 1	MGI:MGI:2446180|Ensembl:ENSMUSG00000024219|Vega:OTTMUSG00000024177	1716.5	767	652	1485.5	1339	3243	2816	737	1222	2576	3077.5	1122	2104	5669	4034	804	1714	5834	2545	1546	215	216	1607.5	1375	1337	1431.5	659.5	1305	3234	2786.5	946	2559	2353	4081	454	1198	3251	3965	23
6653943_1	402	310	Mme-M400011420	M400011420	1	CTGAAAGGACAACCAAAGCAGGGCCTCAATTATGGCTGTTAGTCAGTCAACTAGAGGTGG	GENE: Zak	65964	sterile alpha motif and leucine zipper containing kinase AZK	MGI:MGI:2443258|Ensembl:ENSMUSG00000004085|Vega:OTTMUSG00000013165	709.5	337.5	294	353	540	1101	1042	277	636.5	654.5	1423	426.5	427	1331	1015	447	484	1554	653	503	105	122	336	419	345	455.5	187.5	368.5	578	904	289.5	363	528	1010	292.5	242	798.5	730	21.5
6653411_1	403	312	Mme-M400019246	M400019246	1	TAAACCCAGTGTAAATAGCTGTTTGTACCGCGGGACACAGGAGAGAGGTGCTCAATACAG	GENE: Gm28548	102636046	predicted gene 28548	MGI:MGI:5579254|Ensembl:ENSMUSG00000099599	62.5	90	35	132	78	86	80	66	72	1238	92	254	92	201	108	340	87	307	67	53.5	43	38	137	84	65	69	57	60.5	1115	67	191.5	84	131	111.5	237	68	151	78.5	20
6652879_1	404	314	Mme-M400014173	M400014173	1	GGTGCATTTGGGTGCTGCAGGTAAAAACGCACACAGTATGATGGAAGGGTATTATCTAAT	GENE: 4933400F21Rik	74403	RIKEN cDNA 4933400F21 gene	MGI:MGI:1921653	236	110	61.5	251	133	132	145	84	121.5	132.5	133	334.5	150.5	538	255	288.5	159	1474	133	158	46	43.5	231	132	79.5	89.5	81	101	178	95	239	191	294	253	198.5	136	686	279	20
6652347_1	405	315	Mme-M300018240	M300018240	1	CACGTAGTGAATCCTATGATCTACAAGACTCGAGCCCCGCAGTTCACGATGCTGGGGAGG	GENE: Odf3b	70113	outer dense fiber of sperm tails 3B	MGI:MGI:1917363|Ensembl:ENSMUSG00000047394	542.5	894	588	856	2221	2037	3968	1511	2580	1974	5382	1243.5	2858	1449	3222	503.5	1607.5	2225	1797	750	148.5	195	1879	2081	1796	1218	2248	1269	3865.5	2576	1985	899	2021	1246	764.5	710	2359	1235	20
6651283_1	407	318	Mme-M300011171	M300011171	1	CCTCTCGCTTAAGAGAAACCAGGCAGTGCGGTGCTTTACAGAATGCTCAGACTGCAAGAA	GENE: Trmt10a	108943	tRNA methyltransferase 10A	MGI:MGI:1920421|Ensembl:ENSMUSG00000004127|Vega:OTTMUSG00000027229	1076	362	242	374.5	427	659.5	475	275.5	407	469	827	763.5	488	899	887	402	587	1597	510	904	117.5	94	362.5	305	223.5	235.5	207	274.5	503	508	588	610	477	927	234	438	720	707	22
6650751_1	408	320	Mme-M300004395	M300004395	1	GCACACGACGAATGCCAGACACGGATGAGGAACCACAAATCCTGGTTTGAAGCTGGACTT	GENE: Fermt3	108101	fermitin family member 3	MGI:MGI:2147790|Ensembl:ENSMUSG00000024965	3799	2495	1474	1897	2296.5	1572.5	1922	1494.5	2095	2844	39426.1	3387	2077	3586	5513	2371	7515	45011.5	10110	2847	364	383.5	1661.5	1839	788	1264	1550.5	1690	3083	9707.5	1858	2092	1236	4027.5	698	5037	16964.5	34716.3	20.5
6650219_1	409	322	Mme-M400011102	M400011102	1	GTACCTAGTAATCTCCAACAAATCCTCATCTCAGGACAGCTCCCTCTCACTCCTTCCCTC	GENE: Pira6	18729	paired-Ig-like receptor A6	MGI:MGI:1195974	182	226	83	224	306.5	407	349	192	294	376	509	535.5	266	492	344	189	272	1491.5	302	162	62.5	56.5	281	245	224	249	165.5	245	467	433	340	287.5	239	418	117	268	751.5	514	20
6649687_1	410	324	Mme-M200008612	M200008612	1	GATACTCAGCCGTCTTAACACCTATGGCAATTGGAAAAATGACCCTGGCCATCTGGGGAC	GENE: Olfr690	56860	olfactory receptor 690	MGI:MGI:3030524|Ensembl:ENSMUSG00000050266	75	144	64.5	142	250	93	86	60	78	71	92.5	297	99	176	147	178	118	375.5	85.5	64	47	39	144	225	74	88.5	66	69	84	81	213	89	116.5	151	153	90	173.5	118	19
6648623_1	412	327	Mme-M400009095	M400009095	1	CTTGTAAGGATCTGGAAATGTTTCCTGAACTTATCTTCCAAGTACCTAGAATCTCTGGGA	GENE: Piezo2	667742	piezo-type mechanosensitive ion channel component 2	MGI:MGI:1918781|Ensembl:ENSMUSG00000041482|Vega:OTTMUSG00000028308	52.5	111	104.5	118	83	50	49	48	49	51	46	218	67	194.5	84	154	197	176.5	50	45.5	40	60	112	102	56	52	55	56	57	54	164.5	69	177	84.5	106	109	96	61	18.5
6647559_1	414	330	Mme-M400017216	M400017216	1	TGTAATTCTACATACAAAGCTGTCTTTCTGGCTTCTTCTCTATCCCGTTATCCCTAATAG	GENE: A630009H07Rik	320406	RIKEN cDNA A630009H07 gene	MGI:MGI:2443964	46	124	36	193	124	138	114	62	114	85	139	244	64	95.5	96	106	57.5	104	138	49	41	38	166	106	97	85	61	77	109	90.5	177	85	72.5	111	94	61	77.5	193.5	18
6646495_1	416	333	Mme-M300007265	M300007265	1	CACTTCCCTTTTCCTCCCAATAGCCCAAGTCCGCACTTATCAGCTCTCCATGATCTGGGA	GENE: Cyp2b10	13088	cytochrome P450, family 2, subfamily b, polypeptide 10	MGI:MGI:88598|Ensembl:ENSMUSG00000030483|Vega:OTTMUSG00000027165	1411	283	870	445	831	632.5	470	3225	987	3226	1131	1044	1372	636.5	1366	495	529	899	324	319.5	99	65	4077	1074	417.5	1153	968	729	1419.5	1330	443	415.5	257	384	400	432	1021	373.5	20
6645431_1	418	1	DarkCorner	DarkCorner	604	None (Spot Type = Control)	GENE: <none>	(none)	(none)	(none)	49	106.5	29	124.5	86	166	36	58	48	41	40	197.5	64.5	90	198	148.5	47	81.5	52	47	40	35.5	132	87	97	48	64	53.5	45	44	142	61.5	63	117	110	41	53	49	20
6644899_1	419	1	DarkCorner	DarkCorner	604	None (Spot Type = Control)	GENE: <none>	(none)	(none)	(none)	49.5	73.5	23	180.5	80	159	39	51	47.5	41	39	199.5	61	81	81	233	50	74	50	46	36	31	181.5	84	117.5	50	55	46.5	47	48	143	59.5	60	74	144	47	52	55	20
6644367_1	420	1	DarkCorner	DarkCorner	604	None (Spot Type = Control)	GENE: <none>	(none)	(none)	(none)	49	81	22	140	66	87	47	40	48	44	37	193	64	117	96	306.5	45	66.5	48.5	46	37	33.5	139.5	76	80	47	50	50	51	49	138	66	96	98	179.5	42	44	50.5	22.5
6643835_1	421	1	DarkCorner	DarkCorner	604	None (Spot Type = Control)	GENE: <none>	(none)	(none)	(none)	47	107.5	28	137	74	80	46	43	54	45	39.5	222	68	127	95	256	51.5	144	51.5	47	40.5	37	128	80	83	50	45	57	50	42.5	150	73	108	86	158	48	90	44	22.5
6643303_1	422	1	DarkCorner	DarkCorner	604	None (Spot Type = Control)	GENE: <none>	(none)	(none)	(none)	46	80	28	151	75	85	45	42	82	44.5	37	334	57	120.5	96	208	49	354	51	45	40	36	151	78	71	53	48	67	48	48	218	55	90.5	94	132	45	236	52.5	23
6642771_1	423	1	DarkCorner	DarkCorner	604	None (Spot Type = Control)	GENE: <none>	(none)	(none)	(none)	51	60	30.5	150.5	57	67	46	40	54	41	43	218	58	75	79	169.5	242	64.5	46	50	36	35	154	68	71	51.5	51	61	44	45	154	53	61	75	115.5	130.5	54.5	53	24
6642239_1	424	1	DarkCorner	DarkCorner	604	None (Spot Type = Control)	GENE: <none>	(none)	(none)	(none)	59	93	35.5	169	72	56	43	39	46	43.5	147	182	59	93	77	297.5	177	64	73	63	43	37.5	163	79	59	52	46	51	41	80	134	57	69	74	177	104	43	71	22
6641707_1	425	1	DarkCorner	DarkCorner	604	None (Spot Type = Control)	GENE: <none>	(none)	(none)	(none)	62	58.5	28	152.5	80	56.5	40	46	46.5	42	279	200	71.5	105	76.5	570	57	101	218	49	37	36	152.5	73	59	46.5	48	49	48	138	138	57	70	87.5	313	44	56	267	22.5
6686129_1	426	1	DarkCorner	DarkCorner	604	None (Spot Type = Control)	GENE: <none>	(none)	(none)	(none)	50	86	22	103	51	48	61	48	52	42	72	338	54	190.5	70	81	55	131	46	50	39.5	33	84	46.5	50	57	51.5	53	50.5	57	211	55.5	124	68	73	49	75	53	20
6685597_1	427	1	DarkCorner	DarkCorner	604	None (Spot Type = Control)	GENE: <none>	(none)	(none)	(none)	60	109.5	19	91	51	45	44	52	54	41	82	311	61	119	78	86	50.5	70	46	52	39.5	34	88	52	47	47	54	52	41	75.5	208	56	89	94.5	70	49	55.5	50	22
6685065_1	428	1	DarkCorner	DarkCorner	604	None (Spot Type = Control)	GENE: <none>	(none)	(none)	(none)	82.5	109	18	108	46.5	41	45	50	56	42	63	287	69	84	60.5	83	54	91	53	89.5	37	40	103.5	46.5	45	55	57	50	47	66	188	58	74	70.5	67	45	59	50	22
6684533_1	429	1	DarkCorner	DarkCorner	604	None (Spot Type = Control)	GENE: <none>	(none)	(none)	(none)	49.5	74.5	20	115	51.5	41	47	55	54	41	129	296	57	77	65	79.5	49	70	54	50	33	31	96.5	53	49	54	57	50	47	100	213	60	64	69	61.5	51	48	53	21
6684001_1	430	1	DarkCorner	DarkCorner	604	None (Spot Type = Control)	GENE: <none>	(none)	(none)	(none)	58	52.5	19	115	50.5	41.5	48	51	50	51.5	393.5	216	60	110	85	85	52	69	107.5	45	35	33	98.5	55	47	47.5	54	46	50	277.5	146	61	82	95.5	65	47	53	114	22
6683469_1	431	1	DarkCorner	DarkCorner	604	None (Spot Type = Control)	GENE: <none>	(none)	(none)	(none)	53	35	17	83	47	42	47	55	51.5	50.5	91	255	61	248.5	56	77	52.5	107	44.5	47	34.5	32.5	78.5	55	49	50	54	53.5	60	87	166	57	164.5	69	62	49.5	63	55	20
6682937_1	432	1	DarkCorner	DarkCorner	604	None (Spot Type = Control)	GENE: <none>	(none)	(none)	(none)	52	37	18.5	91.5	49	43	50	54	51	38	91.5	240	65	104	62	78	48.5	76	48	46	36	31	84	58	52	55	58.5	52.5	43	85.5	152	62	91	66	70	46	51	52	20
6682405_1	433	1	DarkCorner	DarkCorner	604	None (Spot Type = Control)	GENE: <none>	(none)	(none)	(none)	51	29	21	110	49	39	45	52.5	51	45	318.5	259.5	55	71	60.5	81	52.5	115	47	45.5	35	34	95	51	45	52	60	48	46	295.5	163.5	58.5	64.5	71	74	48	67	47	21
6681341_1	435	227	Mme-M400001065	M400001065	1	AACATTGTACCGAACGATTCGCTTTACTCTGTGGTTCTAAGACATTTCTGCCCATCGCGC	GENE: Dapp1	26377	dual adaptor for phosphotyrosine and 3-phosphoinositides 1	MGI:MGI:1347063|Ensembl:ENSMUSG00000028159|Vega:OTTMUSG00000022230	330	118	90.5	290	184	411	290	200.5	261.5	337	403	672.5	369	780	472.5	235.5	322	921	340	164	63	54	207.5	160	154	185	189.5	215.5	309	305	325	377	352	536	174.5	255	429	510	23
6680809_1	436	229	Mme-M200013291	M200013291	1	AATGCTTGTCTGCACAGTCTGATTCACAAGGAGTTGTCAAAGCATCGGAAAGGAGTCACC	GENE: Sapcd1	78376	suppressor APC domain containing 1	MGI:MGI:2388100|Ensembl:ENSMUSG00000036185|Vega:OTTMUSG00000037143	356.5	77	68	200.5	127	260	239	127	171	174	376	497	274	632	333	171	221	585	334	261.5	45	56	210	153	129	144	152	161.5	243	199	392	334	309	334	160	195	524	354	23.5
6679745_1	438	231	Mme-M200003731	M200003731	1	TGTACGCTAGAACCTGGGGGATGTCAACAGAGCAAGGACACTGGGCTTAGCACTCCAGAT	GENE: Krt31	16660	keratin 31	MGI:MGI:1309993|Ensembl:ENSMUSG00000048981|Vega:OTTMUSG00000002219	254	132	109.5	261	202.5	365	313	228	326.5	304	601.5	564	261	592	339	370	356	876	330	143.5	52	45	224	149.5	150	145	173	191	267	240.5	318	206	240	372	258	185	453	360	22
6679213_1	439	232	Mme-M200008307	M200008307	1	GCACAGGCCATTAGCACATTACCTGTAGCTGACGGCTACATTTACATACAGCCCCCAAGA	GENE: Galnt15	78754	UDP-N-acetyl-alpha-D-galactosamine:polypeptide N-acetylgalactosaminyltransferase 15	MGI:MGI:1926004|Ensembl:ENSMUSG00000021903|Vega:OTTMUSG00000035518	364	104	107	233	113.5	318	306	107	154	124	391.5	575.5	176	381.5	296	144	174	372	140.5	200	55	55	240	112	128.5	132	110	125.5	170	231.5	396.5	215.5	142.5	317.5	104	130	178	192.5	19.5
6678149_1	441	235	Mme-M400011977	M400011977	1	CATATCATATACAGGATGTGTAATACAATTGTTGGTCTATGCCACATTTGCGACCAGTGA	GENE: Olfr995	258426	olfactory receptor 995	MGI:MGI:3030829|Ensembl:ENSMUSG00000075218|Vega:OTTMUSG00000013480	47	24	47	98.5	45	43	61.5	51	51	247	514	270	55	95	70	83	53	157.5	75	45	33	37	82	56	50	66.5	54.5	58	236	362	183	59	90	89	78	45	82.5	84.5	22
6677085_1	443	238	Mme-M400001566	M400001566	1	TGAGGACATGATCCAATGGGCCTCAGGATATAGCCAGATACCACCTTCTGTATGCAGTGT	GENE: Vmn2r118	383258	vomeronasal 2, receptor 118	MGI:MGI:3761695|Ensembl:ENSMUSG00000091504|Vega:OTTMUSG00000039969	65.5	34	47.5	115.5	54	57	101.5	64	64	115	250	292	74	117	165.5	232	63	476	345.5	54.5	36	41	106	62	64	93	68	67	124	200	231	72	86	170.5	150.5	59	213	331.5	20
6676553_1	444	240	Mme-M400012687	M400012687	1	CTGAATTGGGTTATGAGGCCCGGGAGGTGCCTCACCTCAGCCATTGAACTCGCACTGCTG	GENE: Rpph1	85029	ribonuclease P RNA component H1	MGI:MGI:1934664|Ensembl:ENSMUSG00000092837	104.5	57	54.5	216	142	200	215	99	196	131	261	511	194	374	233	159	155	589.5	142	69	42	42	206	139	132	132.5	145	127	226	187	290	260.5	182	477	114	223	280	377	23
6676021_1	445	241	Mme-M400003234	M400003234	1	CACCACGGGTTGGATCAGGCCTGAACCCGTCCATTCAGAAAGCTTCAAATTATAGAAACA	GENE: <none>	(none)	(none)	(none)	7561.5	5482	7529	8221	11599	20787.2	19735	6371.5	11017	9740	17027	8300	10315.5	16840	12091	1441	9558.5	10402	10397	6029	1054	1906	7003.5	8218	7433	5991.5	6562.5	6441	8186	9572.5	4702	6069.5	7467	10386	1156	3702	6294	8419	23
6675489_1	446	243	Mme-M400005586	M400005586	1	CCACGCTGCTATGCTTGCCTTAGTGCTGTCAAGGGGAAAGCTGCAACCCGTTTTATTTAA	GENE: Them6	223626	thioesterase superfamily member 6	MGI:MGI:1925301|Ensembl:ENSMUSG00000056665|Vega:OTTMUSG00000045255	1120.5	745	1015	993	1212	1464	963.5	648	992	859	1481.5	1508	990	2137.5	1149	346.5	985.5	1913	727	1010.5	163	220	790	919	641.5	420.5	692	846	994.5	1157	1017	914	798.5	1233.5	208.5	533.5	902	849	22.5
6674957_1	447	245	Mme-M200006248	M200006248	1	GCATTAGAACATCTAGAGCTGTAAAGGGTTGGCTGCAATGGTACCTCCCTTTGTAGCCCA	GENE: Peli1	67245	pellino 1	MGI:MGI:1914495|Ensembl:ENSMUSG00000020134|Vega:OTTMUSG00000005237	1018	644.5	850	852.5	1029	1984	1315	980.5	1182	1176	2120	1651	1808	2391.5	1703	645	1127	2652	2800	538	224	190.5	725	726	803	676	623.5	592	1003	950	922	1140	852	1307	404	597.5	1467	2180	22.5
6674425_1	448	247	Mme-M300016954	M300016954	1	GAAGATGGGTCACTGACCTTGCCTACTACACATCTTTTATTGATCAACAAGATTTACAGA	GENE: Cep192	70799	centrosomal protein 192	MGI:MGI:1918049|Ensembl:ENSMUSG00000024542	345.5	204	195	426	280	382	317.5	203	342	325	483.5	686.5	493	1013.5	726	288	428	2460	151	273	80	84	404	262	200	165	209	340	325	468.5	527.5	632	396.5	1130	189	294	998	208	21
6673893_1	449	249	Mme-M200000409	M200000409	1	TAAGGAACCTCCAAAGGAACTAGAGTCAGCTTCCTCCGATGAGGAAAATGAAGATGGCGA	GENE: Npdc1	18146	neural proliferation, differentiation and control 1	MGI:MGI:1099802|Ensembl:ENSMUSG00000015094|Vega:OTTMUSG00000012107	1661.5	576	1334.5	1246	2408.5	4455	4217	971	2675	3855.5	5486	1972	3088	7702.5	6043	757	2032	5252	1828	1751.5	237	298	1161	2325	1738	1548	978	2439	4026.5	4769	1583.5	2415	4058	6157	523	1020	3174	2000.5	21
6673361_1	450	251	Mme-M400014298	M400014298	1	TTGGAAATTATCCATAAGGATAGCAGAATTCAAGGTGACCCAAAAGTAGGGGCATCTGGG	GENE: 4930480G23Rik	74988	RIKEN cDNA 4930480G23 gene	MGI:MGI:1922238	71	27	30	111	57.5	67	75	71.5	88	85	124	262	63.5	117	106	410	68	324	70	48	32	36	92	59.5	58	64	57	72	82	91	191	63	84	117	293.5	49	162.5	69	20
6672829_1	451	253	Mme-M300018477	M300018477	1	TAGTCTTCACCACAGCCACCGGCTGTCAGGATTTGTGCCGGAAGGGATGAGTGTGAAGCC	GENE: Nr1h4	20186	nuclear receptor subfamily 1, group H, member 4	MGI:MGI:1352464|Ensembl:ENSMUSG00000047638|Vega:OTTMUSG00000022710	2200	1134	909	1167.5	1205	2392.5	2051	852	1386	1548.5	2275	1747	1574	4124	1824	1394	1562	5159	1564	1498	137	300	1160.5	1600	841.5	808.5	712	715.5	2136	1527	1055	1409	1561	2142	767	1081	2497	2894	21
6672297_1	452	255	Mme-M300000714	M300000714	1	GGGACTTTCTCGGAGCGACTGTGGTGGTTACATGGTTAGAGACCATGGACTATGTAAACT	GENE: Bcas2	68183	breast carcinoma amplified sequence 2	MGI:MGI:1915433|Ensembl:ENSMUSG00000005687|Vega:OTTMUSG00000027237	9658	5149	8292.5	5844	10329	11948.5	11315	4708	8573	6492.5	11550.5	6937.5	9635	15380	10404	2062	5630	13453	7708	8814	921	1605	4889	7040	4606.5	4171	4137	5081	5832.5	6310	4529	6545	6815	10190.5	1309	2198	7578	6205	24
6671765_1	453	256	Mme-M400017245	M400017245	1	GAGGTGAGTGCTTTTACTTACTAAGCCTATCGGTGGCCTATCTGCTTTAATGACTTGGTT	GENE: Fam78a	241303	family with sequence similarity 78, member A	MGI:MGI:2443569|Ensembl:ENSMUSG00000050592|Vega:OTTMUSG00000012944	97	32	44	120	75.5	120	117	72	87.5	235.5	152	272	92	143.5	292	1087.5	98	470	115	77	35	39	112	76	97	105	75.5	79	184	130	214	104	98.5	403	720.5	84	225	119	22
6671233_1	454	257	Mme-M400005742	M400005742	1	GCTTTTGGGAAATAACCGGGAAATCCCATATAAGAACTACCGACAGGCAGGAGGGGATTA	GENE: <none>	(none)	(none)	(none)	3178.5	3575	3794	1881	6323	8872	4570.5	2300	4139	3633.5	9130	2647.5	3594	8585	2686.5	1074	3036	6397.5	2729	1295.5	698	905	1394	3018	1389	1152	555.5	1483	1380.5	2895	1166	1865	1237	1883	467.5	698	2017.5	1558	20
6670701_1	455	259	Mme-M400011386	M400011386	1	GGTGCGATCTCTCAAAGTCCTGAGCGGAGCGTGGGTAGGCTTTGAGCACGCCGGCTTCCA	GENE: Cryba4	12959	crystallin, beta A4	MGI:MGI:102716|Ensembl:ENSMUSG00000066975|Vega:OTTMUSG00000021278	93.5	29	26.5	79	53	67	115.5	55	64	76	61	281	72.5	131	100.5	123	83.5	722	93.5	63	35	37	74	56	74	89	53.5	65	73	65	198	93	108	154	83	76	267	140.5	19.5
6669105_1	458	262	Mme-M400003024	M400003024	1	TGGTCCAGTTTTGGTTTCTCCACCATGATCCATTCTTAGGAAGGGAGAGCCCCCAAAAAG	GENE: Kcnk13	217826	potassium channel, subfamily K, member 13	MGI:MGI:2384976|Ensembl:ENSMUSG00000045404|Vega:OTTMUSG00000029285	56	32	34	114	74	87	114.5	62	74	117	94	271	83	154	194	206	76.5	716	129.5	52	36	36	102	72	74	88.5	66	73	118	72.5	198	79	100.5	207	157	64	260	166	21
6668573_1	459	263	Mme-M300005075	M300005075	1	TGGCTGTCACCTCGCTCCCGTCCATTGCTAATTCCCTCAACTGGAAGGAGTTCAGCTTCG	GENE: Steap3	68428	STEAP family member 3	MGI:MGI:1915678|Ensembl:ENSMUSG00000026389|Vega:OTTMUSG00000021495	897	780	791	1290.5	856.5	1331	1234	609	1371	995	1780	1313	774	1313	882	1599	892	2158	778	759	234	274.5	1930	866.5	592.5	814	774	1488	1760.5	1682	1018	1056	619.5	1194	999	802	1308	1486	21
6668041_1	460	265	Mme-M400006775	M400006775	1	GAAAGGGAAGAATGGCCCACGTAGTAGACGAAGCTCTGATGATGACAACTTGGAAGTCCA	GENE: 5430401F13Rik	71392	RIKEN cDNA 5430401F13 gene	MGI:MGI:1918642|Ensembl:ENSMUSG00000094113|Vega:OTTMUSG00000034586	72	38	34.5	117	65	74	80	67	72	99	77	305	17.5	171.5	134	881.5	102	579	78.5	53	39	37.5	99	64	73	83	63	65	92	80.5	194.5	44.5	103	139.5	463	94	227	102	20
6667509_1	461	267	Mme-M400016929	M400016929	1	TTTAACAGATCGTGCCATTGTCTGATGTGGCTGACCACAGAGGGTGGCATGGCGGTTGCC	GENE: <none>	(none)	(none)	(none)	81	209	172	203.5	256	324	281	272	303	337	567.5	258	72.5	211	127	912.5	88	526.5	94	58.5	63.5	65.5	230	248	168	189	349	258	379	424	184	88.5	128	124.5	542.5	86	210.5	119	21.5
6666977_1	462	269	Mme-M400005623	M400005623	1	CAGTTTTCCAGTAGCTGAAAAAGCTAGCAAAGGCCTTGGGAAGCGAGAGTACAAATGTGC	GENE: <none>	(none)	(none)	(none)	56	25	23	89	56	53	60	64.5	56	75	45	243	82	124	130	97	62	658	67.5	48	36	34	81	54.5	62	55	76.5	55	74	49.5	176	67	95	147	76	52	221	80.5	22.5
6666445_1	463	271	Mme-M400019234	M400019234	1	AAACCCACTGAGGTGCACATTAGTGGGAGGCTCACCAGGAGTGTGGCCAAGGCTCACATC	GENE: <none>	(none)	(none)	(none)	192	78	54	346	194	286	384	170	350	298	455	584	365.5	1162	560	456	430.5	1347	359	116	49	46	379	164	161	181.5	183	232.5	395.5	240	334	363.5	350	534	268	350.5	561	728	19
6665913_1	464	273	Mme-M400002579	M400002579	1	TCCTTTTCTTTCTGTGCTTTGGTGATTTCTCCTTCCACCCTGATGGTGTAAAAGCCGAAG	GENE: Ppp1r12b	329251	protein phosphatase 1, regulatory (inhibitor) subunit 12B	MGI:MGI:1916417|Ensembl:ENSMUSG00000073557|Vega:OTTMUSG00000021600	95.5	38.5	37	146	74.5	151	100.5	85.5	106	169	136	264	25	217	256	105	114	661	103.5	79.5	37	42	138	95	72	85.5	84.5	95	208	143	202	48	107	262	77	93	281	131	19
6665381_1	465	275	Mme-M400014973	M400014973	1	GAGTTCTAGGCTAGCCTGATTTACAGAGCAAATTCTAGGACAGCCAGGGCTACACAGAGG	GENE: Luc7l2	192196	LUC7-like 2 (S. cerevisiae)	MGI:MGI:2183260|Ensembl:ENSMUSG00000029823|Vega:OTTMUSG00000034253	3979	4086	2751.5	3066	3151	4752.5	4424	4049	4871	5501	8358	6190	32	12772	10080.5	5901	10677	13326.5	8206	3329	1204	873	3903	2280.5	2407	2982	3211.5	4108	5550	5817	5247	73	6349	11733	3496	8289	7303	12617	19.5
6664849_1	466	277	Mme-M400000477	M400000477	1	GGGGTTGAGTATCAATAATGTTAATAATGTACATATTGGGGGCCGTGGCTCATATGGTGA	GENE: <none>	(none)	(none)	(none)	184	76	87	157	152	210	220	114	172	163	280	315	153	481	338.5	201.5	177	610	163	98	48	54	145	101	72	102	84	99.5	122	132	213.5	129	197.5	258.5	103	102	307	155	18
6663785_1	468	279	Mme-M400003239	M400003239	1	CAGCAATGTGGATGGGCAAATCCTACCCAAGCCTGAAGCCACTAGGCAGCTATGTGAATG	GENE: Dnah7c	100101919	dynein, axonemal, heavy chain 7C	MGI:MGI:3639762|Ensembl:ENSMUSG00000101337|Vega:OTTMUSG00000046664	97	55	56	173.5	103	155	122	151	170	230	323	362	32	253	143	146.5	147	958	113	78	46	41.5	178	103	104	86	153	124.5	240	280	243	71	151.5	139.5	127	99	337.5	119	22
6662721_1	470	282	Mme-M400006281	M400006281	1	TCCATGGTGCTCCAAAGTCAAGGAAGGCCTTGATCAGTTTAGTTCTAGACCAAAAGCTTA	GENE: Gm12216	622459	predicted gene 12216	MGI:MGI:3650088|Ensembl:ENSMUSG00000081769|Vega:OTTMUSG00000005650	624	142.5	114	293	199	319	213	191	246.5	241	332	1177.5	443	1330	616	375.5	349	2016	332	323	66	66	230	178	146.5	155	165.5	201.5	254	256	476	855.5	388	1099	189.5	319	492	871	17
6661657_1	472	284	Mme-M300011774	M300011774	1	AGCGAGCGAGTGAATGTGGCTTTGGTTTACCCACCTACACCGACTGTGATCAGCCCTTGT	GENE: Mfhas1	52065	malignant fibrous histiocytoma amplified sequence 1	MGI:MGI:1098644|Ensembl:ENSMUSG00000070056|Vega:OTTMUSG00000029932	1596	752	1294	984	1645.5	2177	2254	874	1560	2467	3825	1315	583	2496	2854	531	909	2161	1402	1531	192	343	1104	1003	867	678	918.5	1201	2297	2817	1101	574	1532	2264.5	367	627	1032	1625	19.5
6661125_1	473	286	Mme-M200006176	M200006176	1	CCCGACCCTTACTAGCCACCAGCCTTAATTAAACACGGCCTTGGCCTAAGGCCTGGCTGG	GENE: Rbck1	24105	RanBP-type and C3HC4-type zinc finger containing 1	MGI:MGI:1344372|Ensembl:ENSMUSG00000027466|Vega:OTTMUSG00000015834	10036	4084	5331	6331	7744.5	12832	9167	3707.5	6317	10829	18522	8597	23	18385	14997	2663	6384	15656	3593	7536	1081	1445	6060.5	7944.5	5241	3605.5	4060	5733	11379	14796	5601	52	8807	13680	1876.5	3889	8127	5048	23
6660593_1	474	288	Mme-M300007792	M300007792	1	CAGGGCTCTGTCAGATTCAGTGACAGCTCCGTCTCCGCAGCGAAAGAGGAAACTGTGGAC	GENE: Whsc1l1	234135	Wolf-Hirschhorn syndrome candidate 1-like 1 (human)	MGI:MGI:2142581|Ensembl:ENSMUSG00000054823|Vega:OTTMUSG00000032895	610.5	244	263	319	241	483.5	474	204	343	954	617.5	730	24	874.5	530	366	357.5	1109.5	473.5	407	80	86.5	395	283	264.5	260	207	293.5	971	373	503.5	51	380.5	663	273.5	327	533	588.5	22
6660061_1	475	290	Mme-M200002920	M200002920	1	GTTATCCTGAGGCTCTCCTCACCCTCAACCCTGCCAGTTTCTCCATTGAGCTAACACATG	GENE: Hyal1	15586	hyaluronoglucosaminidase 1	MGI:MGI:96298	1758.5	1022	654	1059	1404	2056	3232	1476	2299	1282.5	5152	1807	1533	4541	2735	2166.5	2339.5	7239	2756	1509	274	282	1764	1474	1174	1982	1951	2848	1942.5	4204.5	1430	2768	2220	3421	1233	3277.5	4102	6099	20
6658465_1	478	293	Mme-M300008424	M300008424	1	TGCCCTTCCTAGTTGGTGGCTGCCATGTTGGACTGTGGATCTAAACACTTCTAGAGCTTT	GENE: Slc8b1	170756	solute carrier family 8 (sodium/lithium/calcium exchanger), member B1	MGI:MGI:2180781|Ensembl:ENSMUSG00000032754|Vega:OTTMUSG00000025317	956	466	336	601	617	928.5	1088	500.5	625	620	1424	1148.5	802	1226.5	781	466	704	2267	772.5	993	184	189	1039	716	614	655	738	573	1321	1227	1124	1001	944.5	939.5	360	762	1406.5	1280.5	20
6657933_1	479	295	Mme-M400009453	M400009453	1	ATTGACCTGTTGATGAAAGATGACGGCTCCTTCTGTGTCTGCGAGGCCAATGCAAATCCT	GENE: Rimklb	108653	ribosomal modification protein rimK-like family member B	MGI:MGI:1918325|Ensembl:ENSMUSG00000040649|Vega:OTTMUSG00000022378	220	80.5	54	201	160	225	237.5	156	271.5	300	445	512	369	809	482	281	535.5	1232	423	192	44	41	196	144	158	178	151.5	218.5	427	347.5	414	375	381	655	201	449	661	811	21
6657401_1	480	297	Mme-M300004533	M300004533	1	CGTCCACAGCTACCGAGGAACAGGCGGCATATTTGAGGTGTGCTGGAATGCTCGAGGAGA	GENE: Tbl1x	21372	transducin (beta)-like 1 X-linked	MGI:MGI:1336172|Ensembl:ENSMUSG00000025246|Vega:OTTMUSG00000017892	8542.5	2177	2957.5	1436.5	1522	3226	4109	976	1742	3257	6740	2549.5	2695.5	4167	5043	994	2046	6728	1775.5	4304.5	420.5	685	1362.5	859	1049	1118	600	906	2701	3003	1494	2096.5	1658.5	4395	474	1185.5	2909.5	1941	27
6656869_1	481	299	Mme-M400001173	M400001173	1	CCAGAGTGCGGATACTCAGAAGCCTTTCCATATCCTCTGCCATCACATGAGATTCAACCT	GENE: Gal3st4	330217	galactose-3-O-sulfotransferase 4	MGI:MGI:1916254|Ensembl:ENSMUSG00000075593|Vega:OTTMUSG00000022755	394	170.5	97	203.5	166	231.5	168.5	148	298	498.5	611	405.5	198.5	498	297	245	538	1693	568	409	80	57	225	146	144.5	104	147	218	646	402	298	207	236	296	226	398	1017	1051	20
6656337_1	482	301	Mme-M200013697	M200013697	1	CCCACACTTTAAGCGAACGAAGCATAAATGGAGAATCATCAGCCCTACGCTTCTGGCAGA	GENE: Mettl1	17299	methyltransferase like 1	MGI:MGI:1339986|Ensembl:ENSMUSG00000006732|Vega:OTTMUSG00000030570	497	333	253	570	754	1340	727.5	397.5	802	736	1413	939	726	1272	1062	364	584	1693	596	367	95	115	509.5	528	614	451	331.5	584	750	941	614	719.5	584	1184	222	373	903	791	17
6655805_1	483	303	Mme-M400002946	M400002946	1	CCACGGAGGAACCGAATCCCTCGGAGGACTTTGGAACATAAACTCGGACTCCATCCCGTC	GENE: Zfp36	22695	zinc finger protein 36	MGI:MGI:99180|Ensembl:ENSMUSG00000044786|Vega:OTTMUSG00000021115	7959	1974	2284	2656.5	2881	7328.5	6593	2337	3694	4852	10583	6520.5	3881.5	7738	8977	1338	3251	8466	3183	5820	359.5	435.5	3235	6355	5006	4308	3877.5	3508	10070	12392	3127	3916	3761	7288.5	1174	2516	4466.5	5695	20
6655273_1	484	305	Mme-M400003606	M400003606	1	AGCCAAGCTGTTGCGAGACTGGCTTTGGGGGTGGCATTGGCTGTGGCCAG	GENE: Krtap9-3	75586	keratin associated protein 9-3	MGI:MGI:1922836|Ensembl:ENSMUSG00000049809|Vega:OTTMUSG00000004965	130.5	82	69	195	130	146	162.5	108.5	141.5	262	278	314	144	319.5	244.5	234.5	193.5	699.5	271	99.5	44	41	187	111	80	120	105	119	270	185.5	219	167	168.5	231	171.5	131.5	303	274.5	23
6654741_1	485	307	Mme-M400018826	M400018826	1	ATACAATAGTCTTTTGACCTTGGGTTGAGTGCACATTTAACTGTACGGTGGGAGGCAATT	GENE: <none>	(none)	(none)	(none)	79	86.5	42	152	82	108.5	77	65	83.5	938	116	208	88	152	126	110.5	67.5	766	73	98	40.5	40	152	83	71.5	75	59	72	1067	91	163.5	80.5	114	107	101.5	73	266	102	21.5
6654209_1	486	309	Mme-M300015282	M300015282	1	TGTACTGGAGAACCATACAGGACTTACCGCACCTTACCCCATCCACTACCATGTGCACTG	GENE: Pcsk9	100102	proprotein convertase subtilisin/kexin type 9	MGI:MGI:2140260|Ensembl:ENSMUSG00000044254|Vega:OTTMUSG00000008197	1296	1147.5	1031	1913	6732.5	6314	8115.5	1383	8411	7544	22455.7	1046.5	4336	6908	11566	1666.5	12065	33652.5	18455	2927	362.5	527	2284	3224.5	3750.5	2993.5	2127	2687.5	8545.5	9514	3184.5	1431.5	4709	7020	1669	4804	17341.5	19022	22.5
6653677_1	487	311	Mme-M200016271	M200016271	1	CTCTTCTCTCCCTAGATAAAAATAAAAGGCCCTCCTCGAAGCCCTAAGGACTAGGAGGGC	GENE: Dynll2	68097	dynein light chain LC8-type 2	MGI:MGI:1915347|Ensembl:ENSMUSG00000020483|Vega:OTTMUSG00000001475	505	201	150	609	556	1036.5	833.5	445	683.5	764	1196	829	543.5	1238	767	677	465	1496	562	349.5	64.5	65	691	512.5	450	510	403	569.5	802	837	581	643	501.5	1000	384.5	439	722	1037	23
6653145_1	488	313	Mme-M400001823	M400001823	1	GCGTGCCTACGACTACATGTGCATGGGCTTTGTGCTCCTTTCCATGGCTGACACACTCCG	GENE: Mboat7	77582	membrane bound O-acyltransferase domain containing 7	MGI:MGI:1924832|Ensembl:ENSMUSG00000035596|Vega:OTTMUSG00000023042	6101.5	961	1126	1031	1207.5	4322	4640.5	1061	1405	2065.5	5550	2247	2113.5	3592	7789	1071	1964	5351	3831	5210.5	255.5	423.5	1078	1342.5	1842	2258.5	1164	1187	2727	4456	1537	1890.5	1689	7761	1055	1205	3869	5526.5	20.5
6652081_1	490	316	Mme-M300007156	M300007156	1	CAAATTGAAGGACGAAGCTGAGAAGCACCTTGAGAATTCGGGCAAACAGCAGAGCTCTGT	GENE: Dyrk4	101320	dual-specificity tyrosine-(Y)-phosphorylation regulated kinase 4	MGI:MGI:1330292|Ensembl:ENSMUSG00000030345|Vega:OTTMUSG00000023498	146.5	139	36	190	126	85	82	65	93	82	131.5	287	109	236	154	111	111	266	103	100.5	49	40	176	120	74	74	71	86	108	121	192	105	140	167	89.5	104	164	145	21
6651549_1	491	317	Mme-M400013841	M400013841	1	CCGGTCACTCGGCAGTACATACCAGGTGTCACACCACTGCCCGGCAGGTGACAACGCTGA	GENE: Mirg	100040724	miRNA containing gene	MGI:MGI:3781106|Ensembl:ENSMUSG00000097391	73082.7	647	231	7157	3644	27780.2	16606	12508	11060	20035	75813.6	86374.5	108381	192050	93589.8	66337.9	120136	190242	53690.8	35013	109	84	3923.5	2568	5145.5	3816	5532	4942	22183.9	20537.3	34536.4	53493.6	56690.9	77306.3	22225.7	80781.5	84866.8	139983	23
6651017_1	492	319	Mme-M200007057	M200007057	1	ATTTAGTGGTCAGGGCAGCACAGTGGCGTGAACCTCATTAGTTTTTGAAGGTCTAGAGAA	GENE: Art1	11870	ADP-ribosyltransferase 1	MGI:MGI:107511|Ensembl:ENSMUSG00000030996	2228.5	715	440.5	933	883	1437	1447	774.5	1255.5	1307	3129.5	2017	1119.5	3050	2450	1165	1847	8244	1692.5	1785	247	209	1300.5	775	491	737	510.5	883	1715	1933	1376	1320.5	1048	2593	667	1416	4420	3191.5	21
6650485_1	493	321	Mme-M400011479	M400011479	1	GGAGTCTCCTGATACATGACTGCTTGGGGAAGGTCTTACACAGTCTAGCCAAATAGTTGC	GENE: Pithd1	66193	PITH (C-terminal proteasome-interacting domain of thioredoxin-like) domain containing 1	MGI:MGI:1913443|Ensembl:ENSMUSG00000028669|Vega:OTTMUSG00000009845	1149.5	1881	1964	3449	5340	10203.5	7454.5	2859	3914	5242	10498.5	1903	2148.5	2665	3455.5	782	1903	2858	2372	1102.5	377	514.5	3161	4517.5	4545.5	3057.5	3204	2891	6840	7874.5	1557	1601	1855	3017	588.5	946	1844	2277	20
6649953_1	494	323	Mme-M400011269	M400011269	1	AGCAAATGATTGTACTGCGGTCAGGACTATATGAAGGTTTAGGACCATCGGGTCGGTTTT	GENE: Corin	53419	corin	MGI:MGI:1349451|Ensembl:ENSMUSG00000005220|Vega:OTTMUSG00000039797	91	147	30.5	97	78	68	69	52	73	267	113	238	106.5	250	159	113	123	461	88	76.5	46	38	95	89	52	63	53.5	59	234	67.5	162	87.5	105	137	89	82	216	136	17
6649421_1	495	325	Mme-M400000955	M400000955	1	CTGAATAGACATGTAACTCAATGGTCGAGAACTTGCTTAGCGTGTGCAAAGGCCCCAGGG	GENE: Sh2d1b1	26904	SH2 domain containing 1B1	MGI:MGI:1349420	69	129	31	183.5	244	80	64	59	138	57.5	82.5	243	73.5	148.5	103	174	147	328	62	53	38	39	161	215	72	63	65	104	62.5	65	159	84.5	87	118	130	79	149	78.5	19
6648889_1	496	326	Mme-M400012840	M400012840	1	AGGGGCTTAAAAATGGAGGGCCTAGCAATGTTGATTGATATGTTTACTGCCCGTTCTCAT	GENE: 1700120O09Rik	76656	RIKEN cDNA 1700120O09 gene	MGI:MGI:1923906	169	153	178	174	78	74	62	57	80	68	101.5	256.5	105.5	262	154	375.5	409	351	100	135.5	48	73	155	76.5	61	63	58	81.5	72	85.5	183	123.5	209	172.5	278	249	177	179	18
6648357_1	497	328	Mme-M300006013	M300006013	1	ATGTGCATTTCCATACAGAGAGACAAAGGAGTTGGTTTTTACTCCCAAGCCTTTTGCTAC	GENE: <none>	(none)	(none)	(none)	46	123	134	137	89.5	55	48	47	56	58	50	222	70	210	84	138	89	210	78	47	45	55	119.5	91	62	56	52	53	70	58.5	166.5	70	184	77	139.5	81	107	102	18
6647825_1	498	329	Mme-M400006279	M400006279	1	ACCTACAGCCCACGTGGGGTGGGAATTCCGTCGGCAAACACAAGAAACCTTGGCTCTATC	GENE: Gm38404	232386	predicted gene, 38404	MGI:MGI:5621289|Ensembl:ENSMUSG00000107153	66	104	48	152.5	97	130	96	57	68	71	114	305	87	153	151	176	75.5	206.5	81	59	38	36	138.5	95	93.5	71	62	61	71	77	211	103	91	123.5	148	58	112	97	18
6647293_1	499	331	Mme-M200015809	M200015809	1	ATTCGTCGGACCTGCTTGTTGAGTTTAGGAAGCGCGACCCGGATGAGAGCGGTGTCATCA	GENE: Ppef2	19023	protein phosphatase, EF hand calcium-binding domain 2	MGI:MGI:1342304|Ensembl:ENSMUSG00000029410|Vega:OTTMUSG00000055589	244	192	64	164	122	155	129	104	117	219	193	297	117	236	290	408.5	81	295.5	126	201	59	48	200.5	123	149	192	71	125	268	175.5	204	171	134	258.5	248.5	125	170.5	184	20
6646761_1	500	332	Mme-M300014233	M300014233	1	GCCGCACCTCCAGTTTCCTGGGCAGGCACGTTTCTTCTGGGAATCAGGCATGGCTAAATA	GENE: <none>	(none)	(none)	(none)	255	234	106	1847	887	2612	1917	1192	1295.5	1776	3748	430	180	559	397	483	396	1295	444	152	57.5	46.5	930.5	500	433	476	803	735	1962	2594	274.5	232	227	430.5	293.5	293	649	758.5	20
6646229_1	501	334	Mme-M400010970	M400010970	1	CCGGCCGGCAGAGAATTTCAGGAATAGTGGTCTTACCCCTCCTGTAACCATTGTCCAGCC	GENE: Arnt	11863	aryl hydrocarbon receptor nuclear translocator	MGI:MGI:88071|Ensembl:ENSMUSG00000015522|Vega:OTTMUSG00000016472	647	306	195	442.5	432	1240	1025	254	507	602.5	1128.5	749	506	1133	1277	388.5	377	1634	515.5	420	86	83	451	409	456	357.5	244.5	372	738	667	482.5	429	451	934	295.5	282	822	667.5	22
6645697_1	502	335	Mme-M400003188	M400003188	1	ATTTGGCAATGATGACGGCTTTGGCGGTGGAAGCAATTTTGGAGGTGGTGGAAGCTACAA	GENE: <none>	(none)	(none)	(none)	5960	2716	1721	3871	5447.5	7588	5202.5	3806.5	4580	4165	7582.5	7146	7569	13443	5938.5	5219	8623	15949	8518	4411	520	551	3918	3753	2700	2786	2936.5	2999	5263	4045	3809	6383	4291	8487	2586.5	3924	9116	10589	19
6645165_1	503	1	DarkCorner	DarkCorner	604	None (Spot Type = Control)	GENE: <none>	(none)	(none)	(none)	48	71.5	25	202	82	155.5	39	49	48	39	39	192	64	85	190	212.5	46	131	51	44	40	37	198	89.5	86	43	54	51	48.5	39	136.5	58.5	61	125	140.5	48.5	92	52	20
6644633_1	504	1	DarkCorner	DarkCorner	604	None (Spot Type = Control)	GENE: <none>	(none)	(none)	(none)	45.5	61	26	156	77	114	46	39	46	42	40	192	65.5	83	93	309	46.5	59	48	47	35	36	147.5	74	110	50	48	48	53	48	142	62.5	68	79	184	46	51	54	21
6644101_1	505	1	DarkCorner	DarkCorner	604	None (Spot Type = Control)	GENE: <none>	(none)	(none)	(none)	48	113	25	140	81	71	43	40.5	45	52	35	211	63	130	103.5	253.5	49	64	47	41	41.5	35	129	88	83	47	46	49.5	53	43	146	67	101	97.5	145	46	50	48	24
6643569_1	506	1	DarkCorner	DarkCorner	604	None (Spot Type = Control)	GENE: <none>	(none)	(none)	(none)	51	66	28	149	79	99	43	43	54.5	42	40	266.5	64	88	72	146	55	522	51	47	35	35	143	85	97	53	47	58	43	45	182	62	77	72	109	58	343	50	23
6643037_1	507	1	DarkCorner	DarkCorner	604	None (Spot Type = Control)	GENE: <none>	(none)	(none)	(none)	50	64	31	158	68	81.5	44	39.5	94	44	37	338.5	63	80	93	156	82	67	51	41.5	36	35	145	76	81.5	50	48.5	76	48	47	210.5	59	60	99	113	59	52	51.5	27
6642505_1	508	1	DarkCorner	DarkCorner	604	None (Spot Type = Control)	GENE: <none>	(none)	(none)	(none)	51	111.5	34	138	63	69	47	43	44.5	41	51	210	65	74.5	96.5	254	189	66	53	47	44	35	136.5	69	66	49	47	50	48	49	141	64.5	61	110	151	102	49	59	22.5
6641973_1	509	1	DarkCorner	DarkCorner	604	None (Spot Type = Control)	GENE: <none>	(none)	(none)	(none)	61	65	30	163	73	58	44	42.5	48	42	168	200	58.5	95	77	429	95	65	177	53	43	36	145	85	58	49	58.5	50	45	94	148	59	68	68	258.5	65	55	217	23
6641441_1	510	1	DarkCorner	DarkCorner	604	None (Spot Type = Control)	GENE: <none>	(none)	(none)	(none)	52	64	31.5	139.5	69	53	48	41	47	53	517	187	65	126	99.5	1909	53.5	90	654	43	38	38	136	79	55	53	51	51	61.5	244	135	64	83	107.5	1020	46.5	53.5	731.5	19
6686394_1	511	1	DarkCorner	DarkCorner	604	None (Spot Type = Control)	GENE: <none>	(none)	(none)	(none)	55.5	97	21	101	51	54	55.5	46	55.5	45	107	325.5	64	267	67	104	49	172.5	47.5	47.5	38	34	83	50	47	50	46	49	48	96	201.5	59	169	69	84	39	86	51	20
6685862_1	512	1	DarkCorner	DarkCorner	604	None (Spot Type = Control)	GENE: <none>	(none)	(none)	(none)	58	61.5	20	98	45	41	44.5	50	52.5	45.5	58	314	65	121	77	114	44.5	74	48.5	51	39	36	87	53	52	47	56.5	53	52	62	215	61	93	72	91	41	52	50.5	20.5
6685330_1	513	1	DarkCorner	DarkCorner	604	None (Spot Type = Control)	GENE: <none>	(none)	(none)	(none)	78.5	99	19	107.5	45	41	51	53	48	42	42.5	287	65	79	81	117	49	96	44	72	39	34	96.5	55	52	50	59.5	49	44	49.5	196	61	65	91	114	43	60	45	21
6684798_1	514	1	DarkCorner	DarkCorner	604	None (Spot Type = Control)	GENE: <none>	(none)	(none)	(none)	51	84.5	19	116	48	41	47	49	48	41.5	40	284.5	62.5	92	71	79	53	89	53	47	38	35	101	49.5	47.5	48	57	47	48.5	46	203.5	59	70	74	65	42	62.5	49	23
6684266_1	515	1	DarkCorner	DarkCorner	604	None (Spot Type = Control)	GENE: <none>	(none)	(none)	(none)	56	48	19	109.5	52	39	45	50	47	42	168	294	62	193	86.5	87.5	46	71	47	47.5	39	35.5	93	54	51	48.5	53.5	47.5	44	140	194	55	121	105.5	60	45	53	49	22
6683734_1	516	1	DarkCorner	DarkCorner	604	None (Spot Type = Control)	GENE: <none>	(none)	(none)	(none)	50	51	20	94.5	48.5	42	43.5	55	54.5	46	115	225.5	58	331	105	87	57	61	41	45	35	34	92	57	50	46.5	53	52	52	112	154.5	61	224.5	121	58	54	51	45	22
6683202_1	517	1	DarkCorner	DarkCorner	604	None (Spot Type = Control)	GENE: <none>	(none)	(none)	(none)	52	45	20	97	49	42	60.5	53	52.5	41	62.5	255	61	87	62	74	47.5	63	49	47	35	34	86	56.5	51	61.5	53.5	45.5	51	66	154	63	72.5	75	54	41	50	53	20
6682670_1	518	1	DarkCorner	DarkCorner	604	None (Spot Type = Control)	GENE: <none>	(none)	(none)	(none)	52	29	19.5	100	49.5	41	46	56	49	47	155.5	271.5	60.5	86	74.5	119	52	70	50	41	36	34	89	52	47	49	54	45	53	144.5	185.5	59	72	83.5	90	44	51	51	20
6682138_1	519	336	Mme-M400002447	M400002447	1	ATCATCCCAAGGCTTCACGTCTAGTAGGATGGAAGACTTCGCAACAACTGCAGGCTCTAA	GENE: Eef1b2	55949	eukaryotic translation elongation factor 1 beta 2	MGI:MGI:1929520|Ensembl:ENSMUSG00000025967|Vega:OTTMUSG00000002614	576	154	112	212	191	159	185.5	162	175	166	350.5	449	202	327	296	213	184	456	130	357	65	79	256.5	158	132	124.5	138	134	256	264	359	263	202	259.5	165.5	149	336	272	19
6681606_1	520	337	Mme-M300001769	M300001769	1	TTGTGGTGTTGACCATATGGCTTGTGGCAGAGATGGTGTACTGCTACAAGAAGATTGCTG	GENE: Scn1b	20266	sodium channel, voltage-gated, type I, beta	MGI:MGI:98247|Ensembl:ENSMUSG00000019194	527	173	433	366.5	536	1389	876	256	413.5	482	1147	477	318	924	828	169	323	839.5	397	492	67	113	302.5	516	681.5	353	259	427.5	636	1004	305	325	423	793	138	214	429	671	23
6680542_1	522	340	Mme-M300001808	M300001808	1	CCTATCTAAGCCTATAGCTGTGCAGTATAAAGAAAAAGAAGACCGTTACGTTGACACATA	GENE: Lyst	17101	lysosomal trafficking regulator	MGI:MGI:107448|Ensembl:ENSMUSG00000019726	180	148	148	189	119	148	128	116.5	122.5	168	391.5	417	143	241	177.5	658	131.5	291	113	132	63.5	56	181	106.5	125.5	113	91.5	114	151	290	305	167	156	183.5	463	132.5	204.5	143	23
6680010_1	523	342	Mme-M300011959	M300011959	1	CAGACTCGGGCTAAGCGCCTCGCTCTGCTCCCTCTCCGGTTCGCTCGTGG	GENE: Lsm14b	241846	LSM family member 14B	MGI:MGI:3040677|Ensembl:ENSMUSG00000039108|Vega:OTTMUSG00000016234	975	373	318	868	846	1596	1143	805	1271	1018	1659	1679	1087.5	1494	1114	1297	1500.5	3026.5	1197	606	99	87	911	785	682	498.5	850	1025	1204	1056	969	1184.5	549	1108	799	1086.5	1418	2020	22
6679478_1	524	344	Mme-M400018242	M400018242	1	CTCAGAGCTTGCTACAGGGCTACAGTGCTCCAAAGCCCTTCAGGATTCACTTTGGATACA	GENE: A830029E22Rik	320566	RIKEN cDNA A830029E22 gene	MGI:MGI:2444280|Ensembl:ENSMUSG00000103695	510	176	139	288.5	199	356	366	224	361	258	512.5	873	494	944	490	341	428	1614	346	345	77	62	407	202.5	192.5	183.5	239	318	410	315	630	492	337	669	201	389.5	697	790	21.5
6678414_1	526	346	Mme-M400014362	M400014362	1	GGCGGGGACCAAAGGCTTCTTTTGCTCAGCCCATTTCAGGGCGGTGACTCTGGAGTACTG	GENE: 4930558J22Rik	218102	RIKEN cDNA 4930558J22 gene	MGI:MGI:3590517	67.5	39	55	114	70.5	70	102	75	76	466.5	104	339	90	154.5	107	288	77.5	179	88	62	40	40	104.5	69.5	83	89	71	69.5	501.5	90	225	79	118	116	283	76	125	90	22
6677882_1	527	348	Mme-M400013500	M400013500	1	GTTGTCTGAGACTCGTGCCTTTGAATTGAGTCCCAGAGCCTCAGTACCAGGATGTGCAGT	GENE: Vti1a	53611	vesicle transport through interaction with t-SNAREs 1A	MGI:MGI:1855699	302	197	131	321	420	850	660	385	709	722	1223	604	434.5	1079.5	798.5	347	348	1611	494.5	145	67	63.5	473.5	332	462	345	302	375.5	936	526	370	473.5	392	861	191	296.5	775	817	22
6677350_1	528	350	Mme-M400006910	M400006910	1	GTACACCATATTCACCGGACAAGCCAATGTTGTCAGTCTGTGTAACTCGGCGGACAGCTG	GENE: Mid1	17318	midline 1	MGI:MGI:1100537|Ensembl:ENSMUSG00000035299|Vega:OTTMUSG00000019599	259	117	110.5	215	166.5	253.5	422	114	194.5	223	486	486	265	1964	451	195	231.5	1068.5	590.5	366	54.5	61	244	138	134	141	150	132	339.5	272	446	257	386	422	173	142	530.5	611.5	21
6676286_1	530	353	Mme-M400014985	M400014985	1	GTCGCGGTGCATTCTGGGAATTGTAGTGCGACCGCGAGGCTACAGAGCATGCGCCTCCAC	GENE: 4930430F08Rik	68281	RIKEN cDNA 4930430F08 gene	MGI:MGI:1921197|Ensembl:ENSMUSG00000046567	84	31	33	118	56	57	112.5	57.5	67	135.5	98	360	96	218	96	158.5	90	396	71	114.5	35	37.5	103.5	60	62	104.5	70.5	60	112.5	95.5	283	97	99	198	113	90	174	120	23
6675754_1	531	355	Mme-M300000154	M300000154	1	CACTGTTTGTGGACGGATCAGGTCCTCGTGGGCTCTGAGGACTACCAGAGCCGTCACTTT	GENE: Timp1	21857	tissue inhibitor of metalloproteinase 1	MGI:MGI:98752|Ensembl:ENSMUSG00000001131|Vega:OTTMUSG00000017184	175	108	105	245	263	176.5	242	135.5	160	130	218	474	227	389	267.5	158	163	1877	316	173	57	65	267.5	169	118.5	126	140.5	113	155	200	301	192	215	302.5	110.5	121	797	447	25.5
6675222_1	532	356	Mme-M400009543	M400009543	1	CATCCACAGCAGTCCCAACCTCCACACTCCCATGTACTTCTTCCTTGTCAATCTTTCCCT	GENE: Olfr530	258512	olfactory receptor 530	MGI:MGI:3030364|Ensembl:ENSMUSG00000060974	49872.7	31181.8	14073.5	40125.3	33106.2	57579.4	36687.7	52894.6	53701.3	43768.4	73159.5	107265	66247	143069	29873.3	45919.7	86003.4	186144	25276	39096.4	6271	3750	44387.7	48493.6	29296.1	24710	40819	51895.5	91600.9	76564.9	54705.7	53185.4	32526.9	66303.4	25620.5	73467.9	108769	69279.8	24
6674690_1	533	358	Mme-M300021466	M300021466	1	GGTAAAGGGTGCTACTATTTCCAAGAAAGGCTTCAAGAAAGCGGTCACCAAGACCCAGAA	GENE: Hist1h2ba	319177	histone cluster 1, H2ba	MGI:MGI:2448375|Ensembl:ENSMUSG00000050799|Vega:OTTMUSG00000000590	63	31	34	126	54	61	75.5	64	61	169	104	309.5	66	120	101	106	69.5	3982	61	47	38	39	111	64	56.5	79.5	61	64.5	126	93.5	216.5	74	91	150	76	60	1454	67	20.5
6674158_1	534	359	Mme-M400001200	M400001200	1	ATCTTTTTCTCTCACTGTGACATCTGCCCAGAAGAACGAGATGGCCGTTTTTCTCTGTGC	GENE: <none>	(none)	(none)	(none)	135.5	48	43	126	83	90.5	107	78	91	119.5	143	344	133	225.5	224.5	119	140	456	124	76	37.5	42	118.5	74.5	72	98	70	70	121	103	255.5	119	157.5	237.5	82.5	145	227	196	21
6673626_1	535	361	Mme-M300017718	M300017718	1	GAGGACCTATACAAGGGAGGTGAACAAACCACCCGTTTCACCTTTTTCCAGAGAAGCTTG	GENE: Il1f10	215274	interleukin 1 family, member 10	MGI:MGI:2652548|Ensembl:ENSMUSG00000046845|Vega:OTTMUSG00000011964	4475	3948	296	29021.4	13655.5	40008	15024.5	30224.7	39124	19482.7	45188.1	49703	17607.5	84802.4	26092	20488.7	40052.6	98347.8	29989.7	7509	864	175	27154.8	19950	22200.4	13224	24519.6	32202	40892.7	45407	26038.5	16073	18059	44645.1	9072.5	30814.1	54906.8	64313	21
6673094_1	536	363	Mme-M200000130	M200000130	1	GTTCTCTTGTTCAGTGTTGCCCATGCCCCTGTCATGGCTTGCCATAGCATCTTTCTGAGA	GENE: Abca1	11303	ATP-binding cassette, sub-family A (ABC1), member 1	MGI:MGI:99607|Ensembl:ENSMUSG00000015243|Vega:OTTMUSG00000007157	323	113	114	238	186	297.5	290	150	281	216	894.5	688.5	212	574.5	409	188	267	833	243	150	57	53.5	290	161	131.5	176	163	208	258	544.5	343.5	225.5	231	422	117	221	416	432	20.5
6672562_1	537	364	Mme-M400012340	M400012340	1	TTAAGTTCAGTGCCTGCTTGTGCTACATAGGGAGATTCCCCCCAACCCCATCCCAAACAG	GENE: <none>	(none)	(none)	(none)	698.5	498	440	538	410	1725	692	1388	2803.5	2865	7840	1132	504.5	4987	1750.5	1044	9776	27186.9	8354	382	124	115	489.5	257	570	393	750	1433	2810	3480	678	560.5	885	1954	358	3697	8828	12286	22
6672030_1	538	366	Mme-M300013612	M300013612	1	AGTTGTCTCGGGCCGTCAAGGCGGAGGCCCAGCAGCGGGAAAACAGCCAATATTATCAGC	GENE: Myo18b	74376	myosin XVIIIb	MGI:MGI:1921626|Ensembl:ENSMUSG00000072720|Vega:OTTMUSG00000043204	431	179	169.5	599	451.5	1448.5	865.5	344	827	944	1283	1251	832	2974.5	1652	786	1576	5599	842	226	69	69.5	455	395.5	415.5	379	257.5	403	800	669	575	679	677	1159.5	499	673	1525	1178	24
6671498_1	539	368	Mme-M200005066	M200005066	1	TCAGGCTTCCCACCATCTCCTCCGAGGTCTTTTGGAATCTCTGGAATTCTCTAGTCCTTT	GENE: Crip3	114570	cysteine-rich protein 3	MGI:MGI:2152434|Ensembl:ENSMUSG00000023968|Vega:OTTMUSG00000036861	153	104	97	240	170.5	250	174	139.5	162	207.5	334.5	545	199.5	344	231	155.5	201	806	214	145	56	57	268	197.5	161	151	192	191	274.5	285.5	440.5	308	194.5	309	122	254	443	398	19
6670966_1	540	370	Mme-M200014791	M200014791	1	GAATTTAAGAGCCTCAGAATGTGGACAGTCACTGGCCTCACACACTCTTATAGCAGCTTG	GENE: Rin1	225870	Ras and Rab interactor 1	MGI:MGI:2385695|Ensembl:ENSMUSG00000024883	618.5	339	385	890	789	915	1133.5	431.5	632	678	1357	1033	815	1369	1223.5	1100	586	2167	680	427	118	140	1155	656	507	519.5	376.5	513	906	862.5	676	963	572	1228.5	701	432	871	973	23
6670434_1	541	372	Mme-M400013803	M400013803	1	CAGTTAGCCTGTTTCCTTGCCTTTGCCAGCTCCTAGAGGCCACTGTAGGTTTTGACCTTT	GENE: <none>	(none)	(none)	(none)	361.5	363.5	312	253	408	545	686	244.5	519	466.5	696	800	411	488.5	600	388	411.5	1042	310.5	279.5	96	117	318.5	272	368	336.5	245.5	374	396	544	533	517	354	428	247	274.5	523.5	388	22.5
6669902_1	542	374	Mme-M400011452	M400011452	1	AGCCCTGAAGGCCAATCCGTTTGGGGGTGCCTCTCATGCAAAGGGAATTGTGCTGGAAAA	GENE: Rps23-ps1	100038875	ribosomal protein S23, pseudogene 1	MGI:MGI:3705429	75878.1	127282	78837.4	66947.3	63674.7	76217.6	94442.7	59403.3	57547.8	57348.6	91225	92211.3	80671.9	147860	70936.4	29980	93568.8	115367	77783.9	82553.6	19468	22162.7	84383.4	78681	58083.9	54449	72947.1	65870.1	79947.8	84417.7	59712.7	92375.7	66523.8	81128.3	23635.5	40654.5	86651.8	82135.3	24.5
6669370_1	543	376	Mme-M400013211	M400013211	1	CACACCGTAGGACCCAACACCTCCATACTAGACCCTAAAGCCCAGGCCTATCTGGGAGGC	GENE: Sh3pxd2a	14218	SH3 and PX domains 2A	MGI:MGI:1298393|Ensembl:ENSMUSG00000053617	58541.1	39987.7	22004.9	55200.4	38517.4	91053	52834.9	53047.1	68091.2	46983.5	80095.7	100397	71306.1	146223	34170.9	34390	57780.3	163711	39677	46126	5681	5346	56003.7	52339.7	41262.1	31028.8	34721.3	51439.5	92102.5	82297.3	46525.1	57712.2	29738.4	69410.4	18691	46581.4	89483.1	102630	25
6668838_1	544	378	Mme-M400015610	M400015610	1	TGTTGGGCACCATGATTTAACATCTGAGCTCCTAATACTAAGTAAGGCAAGAGGATGACC	GENE: Mcmbp	210711	minichromosome maintenance complex binding protein	MGI:MGI:1920977|Ensembl:ENSMUSG00000048170|Vega:OTTMUSG00000029389	201	123.5	144.5	226	339	384	366	196	394.5	321	491	488	367.5	517	423	175	328.5	1158	436	168	56.5	60	243.5	233	182	193	163	286	311.5	341	346.5	267.5	289	358	125	179.5	441	389.5	22
6668306_1	545	380	Mme-M400000645	M400000645	1	AGGTCATCCTGCAGCTACCTCCACAGCAGCTTGGCGCAGTCTTTGACAAGTGCCCTGAGC	GENE: Sympk	68188	symplekin	MGI:MGI:1915438|Ensembl:ENSMUSG00000023118|Vega:OTTMUSG00000022696	2720	999	1599.5	1415.5	1511.5	2213	1721	1074	1856	1543	3175	2262.5	342.5	2984	2677.5	1221.5	2255	5047	1672	1886.5	285	419.5	1460.5	1383	912	665	1107	1468	1779.5	2527	1500.5	367.5	1182	2396.5	839.5	1331	2872	2414	22
6667774_1	546	381	Mme-M400000240	M400000240	1	CCTGGCCAAAAATAGAGTGGGAGTAAAAAGCATGATATCCCTTGGGAATGCCTTGAGTAG	GENE: Nlrp5	23968	NLR family, pyrin domain containing 5	MGI:MGI:1345193|Ensembl:ENSMUSG00000015721|Vega:OTTMUSG00000024411	69	32	29	119.5	58	66	61	67	64	96.5	56	275	42	142.5	98.5	95	72	440.5	60	51	39	35	103.5	55	56	71	68	58.5	97.5	51	193	64	97.5	101	73	66	196	65	22
6667242_1	547	382	Mme-M300021226	M300021226	1	GATGACGCCCCTCCCCTCTCACCATTGCTACCTCCAATGCAGAATAACCCAATCCAAAGG	GENE: Socs6	54607	suppressor of cytokine signaling 6	MGI:MGI:1924885|Ensembl:ENSMUSG00000056153|Vega:OTTMUSG00000033185	3760.5	1263	1065	3289	2026.5	3506.5	2160	3477	2688	2763	6631	5543	4432	10467	2940	6968	20644.3	20048.2	5118.5	2648.5	363	405	3626.5	1905.5	1309.5	964	3901	2064	3652	4609	3198	3991.5	3336	2848	3208	14386	11149.5	7309	22
6666710_1	548	384	Mme-M400011942	M400011942	1	CCACTCAGAAGTAACTGACTTCATTCACCACTCAGAAGTGACTGACTTCATTCTTGTAGG	GENE: Olfr827	258297	olfactory receptor 827	MGI:MGI:3030661|Ensembl:ENSMUSG00000045559|Vega:OTTMUSG00000056692	86	66.5	40	170	82	110	87	188	165	409.5	2898.5	290	96	179	181.5	162	101	548	85	81	44	43.5	192	92	74	90	242	190	395	776	209.5	107	106	244.5	141	70.5	256	115	21.5
6665646_1	550	386	Mme-M300003359	M300003359	1	ACCCTACCCTCTGACCTGCTGGTCAATGTCTACATCAACCTCAACAAGCTGTGCCTCACT	GENE: Rogdi	66049	rogdi homolog	MGI:MGI:1913299|Ensembl:ENSMUSG00000022540|Vega:OTTMUSG00000055592	688	428.5	340	730.5	889	1598	1221.5	4886	3679.5	2705	15372	1783.5	47	8221	3320	6662	13026	19198	10790	627	123	123	1069.5	900	770	816.5	3323	3234	3923	10991	1246	93.5	2339	3751	3282	7613	9549	16512	20.5
6663518_1	554	390	Mme-M400005194	M400005194	1	GCTGCCCATTGGTCTGAACATGTGTACTCCAGGCGACCAGGAGCTCATCTCACTCGCAAA	GENE: Ryr3	20192	ryanodine receptor 3	MGI:MGI:99684|Ensembl:ENSMUSG00000057378|Vega:OTTMUSG00000015132	203.5	88	57	187.5	105	162	104	111	163	223	251.5	492	53.5	383	279.5	246	201	2844.5	191	153.5	51	53	185.5	101	96.5	99.5	89	136	208	230	335	66	228	392.5	182.5	239	1169.5	421	21.5
6662454_1	556	392	(-)3xSLv1	(-)3xSLv1	153	None (Spot Type = Control)	GENE: <none>	(none)	(none)	(none)	52.5	24	22	96	56	45	47.5	48.5	49	49	38	228.5	57	116	65	83	52	309.5	51	45	31	34	79	59.5	48	51.5	53.5	53	52	41	177	67	94	66	64	45	145	49	17.5
6661922_1	557	394	Mme-M400009783	M400009783	1	AACTCAGAAGCTGCTTGGAGAATTGGGCCTTTGCGTTGCTATGGTGACACCCCTTCTGAG	GENE: <none>	(none)	(none)	(none)	258	76.5	37	135	101	116	112.5	72.5	96	93	138	331	92	272	116	125.5	103	594	96	89	53	45	156	71	70	79.5	65	71	101	74	227	100	126.5	135	91	90	239	175	21
6661390_1	558	395	Mme-M400012086	M400012086	1	CGGAGACACGTCAATAAATGAGCTATCTGTCTATTTAGTGGCTATATTATTTGCTGCAGT	GENE: Olfr1130	258835	olfactory receptor 1130	MGI:MGI:3030964	69.5	33	28	80.5	52	46	50	45	49	49	40	214	43.5	99	65.5	81	52	149	52	60	34	37	87	61	46	46	46	56	56	47.5	172	53	82	76.5	66	55	80	61	21
6660858_1	559	396	Mme-M400010717	M400010717	1	ACATGATATTCTGGGGGCAACATCTGAAGGAGGGAGTGCCACACCGGTCCTGTGGATTTT	GENE: Abi1	11308	abl-interactor 1	MGI:MGI:104913|Ensembl:ENSMUSG00000058835|Vega:OTTMUSG00000016621	4609	1007.5	1105	1768	2086	4336	8123	1617	1739	5184	10385	2544	91.5	9019	8603	2596	2747	9473	5608	2633	326.5	371	1298.5	1409	783	2241	1081.5	807	3797	5745	1203	147	2928	5709	1141	1125	5161	3577	24
6660326_1	560	398	Mme-M400014107	M400014107	1	CAGGACTCCTGGAGGTGGAGAATCCAGGAGCCAAGCTCCTGTGAGGCAGTGCCTATTTAA	GENE: 4930431P19Rik	73886	RIKEN cDNA 4930431P19 gene	MGI:MGI:1921136	167.5	133.5	112	183	201	266	325.5	122.5	206.5	178	349	381	75	454.5	321	228	160	560	188.5	146	51	64	197	188	161	149	132.5	154.5	205.5	215	280.5	102.5	229.5	281	171	143	306	222.5	20.5
6659794_1	561	400	Mme-M200009745	M200009745	1	TCTCTACCAGTTCACATCCATGGAGTTATTAATGGGCAACAATAAGCTGCTCTGTGAGGA	GENE: Usp45	77593	ubiquitin specific petidase 45	MGI:MGI:101850|Ensembl:ENSMUSG00000040455|Vega:OTTMUSG00000004738	138	78.5	58.5	124	81	136.5	120	84.5	108.5	267.5	166	272	122	277	173.5	198.5	98.5	444	123	97	44	47	121	82	78	88	65	93	228	104	201	153.5	140.5	156.5	135.5	109.5	252	199	23
6659262_1	562	401	Mme-M400007095	M400007095	1	TAGGTCCAACATGGGACCCCAGCAGCTCATGGTATGGAATACTTCCAATCTGAGTCACGA	GENE: Grin3a	242443	glutamate receptor ionotropic, NMDA3A	MGI:MGI:1933206|Ensembl:ENSMUSG00000039579|Vega:OTTMUSG00000006949	362	261	182.5	304	258	574	454	202	355	442	758	595	468	757	656	218.5	430	876.5	366.5	252	109	68	424	238	252	245	235	310.5	634	726	468.5	520	447.5	723	178.5	345	715.5	622	20
6658730_1	563	403	Mme-M400015772	M400015772	1	GCCAGCTATTTGACTCTGGTAGGTAAGTGGGACTAATCATGGCATCTCACTCAAAGGGTG	GENE: B230118H07Rik	68170	RIKEN cDNA B230118H07 gene	MGI:MGI:1915420|Ensembl:ENSMUSG00000027165|Vega:OTTMUSG00000014583	108	65	40	137	120.5	171.5	115	107	129	155	253	312	113	315.5	320	131	170	459	122	76	47	38	142	98	96	111	90	112	174.5	194.5	224	136.5	164	364	127	134	238.5	249	21
6658198_1	564	404	Mme-M200010693	M200010693	1	ACAAGGTTCCACCGTGTGAACTTGAGATTCTCTCTGATCTTTGTCTCCTGACTCTGGCAT	GENE: 4933405D12Rik	74057	RIKEN cDNA 4933405D12 gene	MGI:MGI:1921307|Ensembl:ENSMUSG00000097852	73	50	32	106	73	81	70	58	97	120	98	269	117	181.5	138	95	58	222	82	53	36	40	115	67	74	65	64	66	115	76	197	109	124	145	78	56	122	98	21.5
6657666_1	565	405	Mme-M400015820	M400015820	1	CCTTGTCCAGTGGGTCCATCACTCCTCTCTGAAGCCATTTGGGAATAGTAGTCCTGGCAT	GENE: 4932438A13Rik	229227	RIKEN cDNA 4932438A13 gene	MGI:MGI:2444631|Ensembl:ENSMUSG00000037270|Vega:OTTMUSG00000006539	1587.5	434.5	260	679	452	888	793.5	446	554	692	1465.5	1493	669	1592	932	411	521	2207	535.5	1072.5	134.5	139	1022	530	568.5	491.5	471	542	1402	1195	1403	1336	750	1539	390	700	1204	1613	24.5
6657134_1	566	407	Mme-M400018512	M400018512	1	TTCTCGCTTGCTCCCAGAAGCACCCGTTCTAGTTCCTCCAAGCCCCCATGGTTGAACCAG	GENE: <none>	(none)	(none)	(none)	3895	1646	1625	1520	1693	3009	3452	1218.5	2083	2913	5331.5	2995	1461	3366.5	4042.5	815	1077.5	4743	854	2226	387	399	1467.5	809	1100	1193	798	1650	2261.5	2716.5	1361	1493.5	1107	3144	429	829	1681	1338	21.5
6656602_1	567	409	Mme-M400010277	M400010277	1	GAATGTAAACAATGTGCTTTGCAGAAAGCAGTACTCTCCAGATATATAAGCGAACACGTA	GENE: <none>	(none)	(none)	(none)	2861	1344.5	891	847	1305	1789	1493	998	1164	1783.5	2985	2722	2274	5223	3745.5	960	1896	5750	2002	1416	322.5	275	850	789	299	600	306	376	1018	1241	1166	1030	1239	2098	506	645	2636	1607.5	19
6656070_1	568	411	Mme-M200007262	M200007262	1	AGGAATTGCTTTCTGGGAGGGGAGCCTCTGTGCTTGGGAAGACAGCGAGCGTGCCTTTAC	GENE: Mlc1	170790	megalencephalic leukoencephalopathy with subcortical cysts 1 homolog (human)	MGI:MGI:2157910|Ensembl:ENSMUSG00000035805|Vega:OTTMUSG00000020982	603	125	81	334.5	247	785	360	320	395	594.5	1035	853	642	1221	1051	411.5	966.5	1791	625	217	51	43.5	293	192	228	261	212	264	436.5	604	469	461	526	951	292	402	710	694	19
6655538_1	569	413	Mme-M400001211	M400001211	1	AGTGCACAGAAACTGGAACTAAGGTGGAGTTCAGCTGGCTCATGTGCTGTAAGTTTATGG	GENE: Fbxl14	101358	F-box and leucine-rich repeat protein 14	MGI:MGI:2141676	355	153	104.5	365	372	597	415	249	320	435.5	631	608	524	814.5	810	324	502.5	948	489.5	262	64	49.5	251	259	215	208	189	259	244.5	475	384	363	449.5	730	228	223.5	452	480	19.5
6655006_1	570	415	Mme-M300019875	M300019875	1	CATAAATTTCTTCAATGACTTCAGTGACCACCTGGCCGAGGAAGCCCTGTGGGAACTCTC	GENE: Rapgef1	107746	Rap guanine nucleotide exchange factor (GEF) 1	MGI:MGI:104580|Ensembl:ENSMUSG00000039844|Vega:OTTMUSG00000012043	380	148	92	379	344	677	646.5	298.5	412.5	812	849	594	369	766	946.5	310.5	415.5	1664	488.5	340	52	48	465	313	299	368.5	283	291.5	769	574	480	386	444	689	193	246	687	590.5	21.5
6654474_1	571	417	Mme-M400008310	M400008310	1	CGCTGGATCTTCCGGTACTACTATGTCCAATTTTCTGAGGAACCACCAGACTGATTTCCA	GENE: <none>	(none)	(none)	(none)	1726	1171	945	755	950	1812.5	1555	1461	1194	3036	2888	1658.5	1906	2228	3405.5	1041	3683	7143.5	4017	3131	303	311	1180	1071.5	911	1300	1431	2551.5	4666	2273	2235.5	5119.5	1209	5518.5	613	3524	3647	7606	23
6653942_1	572	419	Mme-M400000323	M400000323	1	GATCCAGCGCTACGTTCTGCAGGCTTCAGACCCTGCTGTCAGTCAAGCCTGGATAAAGCA	GENE: Arhgef25	52666	Rho guanine nucleotide exchange factor (GEF) 25	MGI:MGI:1277173|Ensembl:ENSMUSG00000019467	1323.5	483	525	421	460.5	1809	1110.5	259	455.5	664	1688.5	770	829	1778	2124	538	520.5	1860.5	842	1149.5	166	203	426	429	420	428.5	232	324.5	839	1301.5	552	778	723	1674	311	354	1037	1098.5	24.5
6653410_1	573	421	Mme-M400016749	M400016749	1	AGTCCAACCTGCATAGGTTGCCAAGCATCGAGTGTCCATCACTGAGTAGACCATGACGAG	GENE: <none>	(none)	(none)	(none)	89	93.5	40	145.5	90.5	129	98	71.5	96	107	154	302.5	88	223	182.5	637.5	82	450	113	63	40	38	133	90	77	74	70.5	91	102	103	213.5	102.5	117.5	219	527	64.5	165.5	142	21
6652878_1	574	423	Mme-M200003996	M200003996	1	AGTGGAAGAAGGATCACATCTCCAGGGCTTTCGCAGTGCAATTTGATGGTCCTGACTGGG	GENE: Shd	20420	src homology 2 domain-containing transforming protein D	MGI:MGI:1099461|Ensembl:ENSMUSG00000039154	191	92	44	192	85.5	115.5	110	59.5	75.5	72	142	377	140	585.5	275.5	234.5	121	719	149	196	41	37.5	182	99	81	83	63.5	71	111	96	279	182	305	234.5	190.5	102	311.5	241	20
6652346_1	575	425	Mme-M400003768	M400003768	1	TGTACAACCTAGTCCATCCCTTCTACTTCTCCCCAAAAAAGCTACCCCTCCTGCCTGTGA	GENE: Gpr179	217143	G protein-coupled receptor 179	MGI:MGI:2443409|Ensembl:ENSMUSG00000070337|Vega:OTTMUSG00000002518	450	211	117	401	272	403	333	242	346	286	587	799	349	463	444	184	389	886	359	371	70	65	465.5	325	226	239	279	396	476	538	565	510	278	621.5	157	350	519	656.5	19
6651814_1	576	426	Mme-M200005605	M200005605	1	CCTTTTTTCTTATGGTTTGGAAGAGGATCCCAGCCACTAGAAAATGTGCCTCCCTCATAT	GENE: Rif1	51869	replication timing regulatory factor 1	MGI:MGI:1098622|Ensembl:ENSMUSG00000036202|Vega:OTTMUSG00000012437	195	159.5	105	289	282	453.5	413	176	286	317	528	420	286	540	453	204	307	641	406	142	57	49	245.5	212	171	209	141	204	281.5	307.5	278	221	290	394	141	145	297	342	21.5
6651282_1	577	428	Mme-M400013882	M400013882	1	GGCTTTGAGCCCCTGGCAGGCACTTAGAGGGGAGGAAATGCCTGTGGCTAGCTCAGGCTG	GENE: 2900060N18Rik	68206	RIKEN cDNA 2900060N18 gene	MGI:MGI:1915456	132	159	74	186.5	141	193	211.5	121	145.5	180	280.5	269.5	155	252	259.5	182.5	115	520	117	102	56	50	204.5	139	106	142.5	118	124	186.5	158	188	140	145	249	144.5	95	222	171	22
6650750_1	578	430	Mme-M200001006	M200001006	1	CCTGCCTGGTGACAATGTCGGGTTCAATGTGAAGAATGTGTCCGTTAAGGATATTCGCCG	GENE: Eef1a2	13628	eukaryotic translation elongation factor 1 alpha 2	MGI:MGI:1096317|Ensembl:ENSMUSG00000016349|Vega:OTTMUSG00000016559	1231.5	431	541	662	815	1173	1195	410	932	859	2187	1016	939	1759.5	1564	400	1075	2290	1023	1671.5	102	141.5	1055	748	367.5	549	522	569	1291	1968	1134	1104	936.5	1148	351	683	1504	1528	22
6650218_1	579	432	Mme-M400019176	M400019176	1	TATTTGTGAACCGGGAAACAATTGTTTGCTTTTTATGGCAACCTGCCCGAGGAAGATGGA	GENE: <none>	(none)	(none)	(none)	90	95.5	49	192	165.5	156	150.5	87	93.5	105	130	268	96	178	167.5	106	72.5	168	75.5	71.5	44	40.5	170	155.5	85	102	79	77	124	129	192	125	98	135.5	77	71.5	85.5	97	19.5
6649686_1	580	434	Mme-X56062	X56062	4	TTCCTGGGATTTTGGTACCAGAAGCATTAGGATATGGAAACTGGGTTAAGGCTCAGGAAT	GENE: <none>	(none)	(none)	(none)	59	117.5	32.5	119	78	48	46	41.5	53	40	41	188	54.5	225.5	77	106	98	290	50	48	43.5	37.5	107	92.5	50	52	48.5	53.5	49	46	140	56.5	142.5	80	93.5	76	145	58	21
6649154_1	581	436	Mme-M200000672	M200000672	1	AAACTGAAACCTGATGACTGCAGAGTTTTCATCGCAGAGGCTACTGCCCAGAACATGGTC	GENE: Topbp1	235559	topoisomerase (DNA) II binding protein 1	MGI:MGI:1920018|Ensembl:ENSMUSG00000032555|Vega:OTTMUSG00000048444	661	330	268	654	689	1318	1602.5	257.5	594	477.5	2202.5	781	611	2345	1791.5	447	705.5	2041	1600	444	92.5	114.5	492	427	384	610.5	190.5	404	496.5	997	467	519	694	1989	264	384.5	1039	1603	19
6648622_1	582	438	Mme-M300001275	M300001275	1	ACATTACCCCAATTGAGGCATCCATTCTTTCTACCGGCATCACTTCAGGGTGGAGACACA	GENE: Klra8	16639	killer cell lectin-like receptor, subfamily A, member 8	MGI:MGI:102968|Ensembl:ENSMUSG00000089727|Vega:OTTMUSG00000026958	47	150.5	97	180	79	61	57	50.5	57	58	76	242	68	170	98	113.5	156	185.5	59	46	42	50	163	89.5	70	65	59.5	65	69	67	167	82	187	101	107.5	120	121.5	83	17
6647558_1	584	440	Mme-M400005001	M400005001	1	GGTAAATTCACCGTTCCTGCTTCCCACTCACCTCCAAGGGCTTCAACTTCAGGACACCTG	GENE: Nyap2	241134	neuronal tyrosine-phophorylated phosphoinositide 3-kinase adaptor 2	MGI:MGI:2443135|Ensembl:ENSMUSG00000054976|Vega:OTTMUSG00000026706	457	271	124	356	331	495.5	330.5	223	399	337	657.5	743	382	890.5	429	396	533	1459.5	775	343	81	81	445	287.5	276.5	220.5	242	361	456	451.5	535	563	377.5	586	238	556	909.5	1466	16.5
6647026_1	585	442	Mme-M200003054	M200003054	1	TTGTCAGCAAGGAGTTCTTAGCCAAGGAGGGAAGGCCTTCTTTTGTTAGCTCGTCTTCAG	GENE: Cxcr2	12765	chemokine (C-X-C motif) receptor 2	MGI:MGI:105303|Ensembl:ENSMUSG00000026180|Vega:OTTMUSG00000047665	62	158	25	130.5	77	112	74.5	46.5	54.5	143	141	194	66.5	100	124	183	61	174	79	50	49	39.5	137.5	88	87	72.5	56.5	61.5	157	122	150	73	87	123.5	159	71	109	83	18.5
6646494_1	586	444	Mme-M400018107	M400018107	1	TATGGCTCCCACTGTCACCCAGCACTTGGGAGGCTGAGGAGAGCCCACGGATTTGGCAAG	GENE: 4930428O21Rik	654809	RIKEN cDNA 4930428O21 gene	MGI:MGI:1923034|Ensembl:ENSMUSG00000106333	1759	804.5	698	1009	1110.5	2354	1517	980	1585	2060	3669	1896	1495	5846	2951	1607	3450	8035	4506	1160	251.5	185	1464	953	1011	985	889.5	1370	2224	2501.5	1236	1794	2441	2960	885.5	2814	3937	7845	20
6645430_1	588	446	Mme-M300007916	M300007916	1	TTCCACAGCGTCTATTAGCATTGTCCTTTGTCCCAAAAGGGCAGGCCTCGCTCATATTAA	GENE: Mthfsd	234814	methenyltetrahydrofolate synthetase domain containing	MGI:MGI:2679252|Ensembl:ENSMUSG00000031816|Vega:OTTMUSG00000027534	353	220	186	528	488	911.5	553	321	414	409	727.5	749.5	456.5	910	964	391.5	414	783	441.5	260	68	65.5	358.5	345	381	225	279	337	395.5	532.5	475.5	362	362	666	221	210	353	402	21
6644898_1	589	1	DarkCorner	DarkCorner	604	None (Spot Type = Control)	GENE: <none>	(none)	(none)	(none)	49.5	66	26	140	73	154	42	43	46.5	41	39.5	187	64	90	212	260.5	47	69	51.5	43	38	36	140.5	85	91	49	50	51	46	46	136.5	56	67	140	164	41.5	50	51.5	20
6644366_1	590	1	DarkCorner	DarkCorner	604	None (Spot Type = Control)	GENE: <none>	(none)	(none)	(none)	50	71.5	22	128	66	92	44	41	44.5	45	41	208	63	83	83	368.5	46	64	45	46	41.5	35	133	71.5	93	60	44	50.5	49	48	150.5	65	61.5	77	244	45	49	54.5	24
6643834_1	591	1	DarkCorner	DarkCorner	604	None (Spot Type = Control)	GENE: <none>	(none)	(none)	(none)	46	95	27	141	79	73	46	43.5	56	46	36.5	210	65	125	93	253	52	62	46	47	43	36.5	125.5	91	73	49	46.5	54	48	44.5	141	58	121	101	166	47	51	52	22
6643302_1	592	1	DarkCorner	DarkCorner	604	None (Spot Type = Control)	GENE: <none>	(none)	(none)	(none)	52	79	26.5	147	70	92	43	43	95	40	36.5	265	65	81.5	99.5	158	48	601	56	45	39	37	152	69	103	51	49.5	80.5	46	45	183.5	62	57.5	99	109	47.5	517	55	22
6642770_1	593	1	DarkCorner	DarkCorner	604	None (Spot Type = Control)	GENE: <none>	(none)	(none)	(none)	50	79	32	149	64.5	61	42	38	56	39	39	258	63	81.5	133	224	178	63	53	42	41	32	151	67	66	52	46	60	43	42.5	178	61	63	198	150	108	49.5	52	22
6642238_1	594	1	DarkCorner	DarkCorner	604	None (Spot Type = Control)	GENE: <none>	(none)	(none)	(none)	46	82	29	148	69	107.5	46	42.5	43	40.5	207.5	211.5	65	79	77	422.5	148	71	55.5	46	40	35	144	73	97.5	58.5	47	50	42.5	106	135	60	67	78	246.5	89	48	61	23
6641706_1	595	1	DarkCorner	DarkCorner	604	None (Spot Type = Control)	GENE: <none>	(none)	(none)	(none)	53	57.5	33	135	62	55	43	43	43	41	79.5	193	62.5	90	83	423	60	74	300	48	36.5	38.5	123	75	61	46	47	49	52	56.5	135	56	71	89	229	48	53	339	22
6686128_1	596	1	DarkCorner	DarkCorner	604	None (Spot Type = Control)	GENE: <none>	(none)	(none)	(none)	59	76	18	91	49	42	56	56.5	53	44.5	45	335	54	108.5	64	78	45	76	52	45	40	31	84	52.5	50	53.5	55	52	47	53	214.5	57	82.5	80	73	47	52.5	57	21
6685596_1	597	1	DarkCorner	DarkCorner	604	None (Spot Type = Control)	GENE: <none>	(none)	(none)	(none)	58.5	97.5	19	90	52	40	48	48.5	47	42	54.5	292.5	70.5	149.5	87	75.5	50.5	70	45	51	40.5	34	77	54	47	50.5	53	51.5	43	54.5	191.5	64	109.5	87	72	41.5	59.5	51	21
6685064_1	598	1	DarkCorner	DarkCorner	604	None (Spot Type = Control)	GENE: <none>	(none)	(none)	(none)	60	114.5	17	113	48	39	45	55	52	40	51	294	58	96	68	75.5	49	84	47	53	38	32	97	56	47	54	53	52	43	51	186.5	56	71	74	71	50	55	45	22.5
6684532_1	599	1	DarkCorner	DarkCorner	604	None (Spot Type = Control)	GENE: <none>	(none)	(none)	(none)	50	43	19	110.5	48	43	42	54	48	41	93.5	287	60.5	77.5	59.5	84	54	56	53.5	51	34	35	101	51	48	52.5	58	49.5	44	75.5	192	59	70.5	71.5	81	43	48	53	24
6684000_1	600	1	DarkCorner	DarkCorner	604	None (Spot Type = Control)	GENE: <none>	(none)	(none)	(none)	59	62	22	108	46.5	41	46	53.5	49	50	230.5	235.5	58	83	87	85	52	66	46	45.5	37	35	93	51.5	50.5	51	52.5	52	53	209	149.5	59	74	101	66.5	51	51	47	23
6683468_1	601	1	DarkCorner	DarkCorner	604	None (Spot Type = Control)	GENE: <none>	(none)	(none)	(none)	53	40	19	105	53	40.5	61	49	49.5	47	128.5	247	56	91	63.5	77	51	64	49	45.5	33	35	95	57	46.5	63	54	49	41	115	171	58	72	68.5	58	45	52	52	20.5
6682936_1	602	1	DarkCorner	DarkCorner	604	None (Spot Type = Control)	GENE: <none>	(none)	(none)	(none)	49	39.5	19	90	42	44	49.5	50	49	49	65	266	65	102	79	95	51	70	45	44	32.5	36	87	54	49.5	48	53.5	49	54.5	65	176	60	78	82.5	69	40	54	50	20
6681340_1	605	338	Mme-M200003989	M200003989	1	TGGTTGTTTACTATTTCTGTATGCATCAGATAACAACTGTGACTAGCCTACGAATGAACC	GENE: Nrip1	268903	nuclear receptor interacting protein 1	MGI:MGI:1315213|Ensembl:ENSMUSG00000048490|Vega:OTTMUSG00000026674	939.5	612	634	702.5	752.5	1285	915	611	682	826.5	1187	1255	970.5	1566.5	1099	298	651.5	1352	696.5	580	230	208	608.5	467	421	424.5	411	534	736.5	706	700.5	965.5	786.5	825	254	439	814.5	689.5	20
6680808_1	606	339	Mme-M400009282	M400009282	1	CTCCTGTCCGAGACTGGGTTTTGCTGGAGCCGGAACTTCAAGGATGAAGAAACACGGAAG	GENE: Dnajc25	72429	DnaJ heat shock protein family (Hsp40) member C25	MGI:MGI:1919679	1276.5	520	543	620	826	1297.5	852	522	729.5	708.5	1035	1432	1019	2182	1506.5	700	961	2705	743	760.5	139	177	623	652.5	590	410	456.5	525.5	850.5	589	893	847	757	2044.5	464.5	700	1596	1372.5	21
6680276_1	607	341	Mme-M300003424	M300003424	1	GTAGCTTGCCAGCAATCAGCATAGCCTAATACCTAGAGTTGCCCCTTTGTTGTCCTTACA	GENE: Cblb	208650	Casitas B-lineage lymphoma b	MGI:MGI:2146430|Ensembl:ENSMUSG00000022637	173.5	100	84	167	129	232	252	104.5	146	163.5	302.5	370	155.5	296	200	91.5	144	512	146	98.5	48	45	146	110	123	136	94	119	167.5	168.5	241	141.5	145.5	217	79.5	97	255	146.5	21
6679744_1	608	343	Mme-M400008740	M400008740	1	GTAGGCATATATGAGCTGCTTCACAGCATCCAGGCCCCTGCTCCACTTTGTTCCCTTTCT	GENE: Pla2g3	237625	phospholipase A2, group III	MGI:MGI:2444945|Ensembl:ENSMUSG00000034579|Vega:OTTMUSG00000005026	1137.5	1071	716	1225	1119	1768.5	1510	953	1701.5	1184	2114.5	2343	1409	3078	1482	1015	1337	3434.5	1065	923.5	259	206	1747	1291	962.5	876	1299	1723.5	1888.5	1768	1590.5	2124	1292	2486	587	1324	1725.5	2783	22
6678680_1	610	345	Mme-M400007592	M400007592	1	GATGCTACCACCTCCTGCCTGAGTCAGACGGTCCTTCCAGGAGACCTGAT	GENE: <none>	(none)	(none)	(none)	5550	2015.5	520	10451	3540	10123.5	5176	13511	14744.5	10102	18749	28478.4	14456	37280.3	7794	11921	28322.3	76376.5	20640.6	9634	542	182	12622	6018	8215.5	5522	13060	15097.5	22478.9	22633.3	19930	11352	10818	14759	7414	27054.6	48674.7	46715.1	21
6678148_1	611	347	Mme-M300012079	M300012079	1	GTCTACCTGGCCTCTCAAAGGACTGCTCGGAAAGTGTTCACCTCACCAGATGTGATAGAA	GENE: Megf9	230316	multiple EGF-like-domains 9	MGI:MGI:1918264	941.5	2119	253.5	20406.4	15268	34941.1	14096	28670.1	35849.6	18741	50047.3	31249.4	26767.7	73772.1	20717.5	22517.3	37210.7	90418.1	15343	549	230	84.5	11994.5	11238	14595	6591	18903	21157.1	27317.1	33815.5	9290	9324.5	12229.5	25192.4	7212.5	23983.3	40170.4	36766.2	22
6677616_1	612	349	Mme-M300004495	M300004495	1	TGTCTTGGCTTACGTGCAGGGGTCCCCTCTGAGAGCCTTGAGTCCCCCTAAATGAAGGGA	GENE: Lrrc45	217366	leucine rich repeat containing 45	MGI:MGI:2387183|Ensembl:ENSMUSG00000025145|Vega:OTTMUSG00000004080	3318.5	1199.5	2523	1613	2155	3953.5	3038	1101	2193	2406	3158	2232	2319	5008.5	3770	552.5	1828	4282	2438	2290	277.5	452	1560	1517	1258	995	866	1446	2065	1849.5	1362	1633	1808	2905	324.5	776	2255	2380.5	23
6677084_1	613	351	Mme-M400018622	M400018622	1	AGTCCCCGAATCCCACTTAAAGACTTAACACCTGATTCCTCAAGTGTCCAAATCCCCTGA	GENE: <none>	(none)	(none)	(none)	138.5	74	111	192	120	168	181.5	125	144	164	211	540	157	263	193.5	1103	151	735	168	116.5	59	55	177	110	115	140	109.5	127	166.5	196	374	139.5	216	191.5	1008	108	408	203	20
6676552_1	614	352	RC2	RC2	10	None (Spot Type = Control)	GENE: <none>	(none)	(none)	(none)	46	25	30	99.5	46	41	62	52.5	50	43	79	270	53	76	73	76	50	86.5	51	49	32	34	91	52	50	68	51.5	52.5	51	80	194	62	72	104.5	64	48	55	52.5	20
6676020_1	615	354	Mme-M400001714	M400001714	1	TCTTGTGAACTCTCTTGCACACCTGAATGCTATGGAAGAAACAATAAACTGCACCGTGAG	GENE: Ccpg1	72278	cell cycle progression 1	MGI:MGI:1196419|Ensembl:ENSMUSG00000034563|Vega:OTTMUSG00000033538	1940	1640	1552.5	2161	1917	4129	2514	1776.5	2048	1573.5	3547	3811	1868	2809	2996.5	434.5	2641.5	4375	2169	1673	372.5	314.5	1640	1344	1274	938	1526.5	1613	1202.5	2186	1898.5	1337	1400	2130	311.5	941	1867	1562	23
6674956_1	617	357	Mme-M400012083	M400012083	1	TGCTGTTGCTATCTTTTATGGTTCTGGTGCATTCACGTACTTACAGCCCTCATCACTGAA	GENE: Olfr27	258826	olfactory receptor 27	MGI:MGI:109308|Ensembl:ENSMUSG00000049708	72	45	42.5	145.5	60	85	96.5	79	90	80.5	294	309	82	227	105	139	114.5	380	230	70	36.5	32	122	80	75	95.5	86	101	136	230.5	235	127	128.5	173.5	92	117	189	401	21
6673892_1	619	360	Mme-M300003924	M300003924	1	ATGTGATGCGCATTTTGTCTGCAGAAAATATCCCGAATTTACCTCCCGGGGGAGGTCTCG	GENE: Ppm1b	19043	protein phosphatase 1B, magnesium dependent, beta isoform	MGI:MGI:101841|Ensembl:ENSMUSG00000061130	971	565	591	1004	1155	2689.5	1353	687	1083	1208	2055.5	1018.5	425	2187	2462	1612.5	1292	2705	1557	716	153	183	895	872	1064.5	481	547	458	1128	1162.5	596	391.5	960	1829	902	511.5	1609.5	1582	20
6673360_1	620	362	Mme-M400001056	M400001056	1	TCGGCCTCACAGAAAGGAACCATTACCTTCCAGTGAAAGGGCAATACAGTCGTTGGCAGG	GENE: Ash1l	192195	ash1 (absent, small, or homeotic)-like (Drosophila)	MGI:MGI:2183158|Ensembl:ENSMUSG00000028053|Vega:OTTMUSG00000047367	609	263	256	379	486	936	1265	315	717	765	1115	734	568	1251	705	204	416	1737	535	277	90.5	103	293	229	252	298	214	306	559	378.5	445	401	410	599	141	270	600	581	18
6672296_1	622	365	Mme-M300013293	M300013293	1	GGACAAAAATAAGCAGCATACCTGATGATCTGTGCCAAAACCAAAAGATGCTGCGGACTC	GENE: Lgr4	107515	leucine-rich repeat-containing G protein-coupled receptor 4	MGI:MGI:1891468|Ensembl:ENSMUSG00000050199|Vega:OTTMUSG00000015138	705	162.5	132.5	291	368	543	667	219	515.5	400	583	915	811	1777	1217	470	762	1927	669	361	59	61.5	299	296.5	225	267	161	302	352	300	493	636.5	469	1126.5	193	576	944	805	22
6671764_1	623	367	Mme-M400017767	M400017767	1	AAAACTCAGAACAGTTCAAGCAGCCATTCCTGTTCAATGGGTTTAGTAGATGGAAAGCCA	GENE: C730026J16	331006	uncharacterized protein C730026J16	(none)	845	643	727	697	1368	1729.5	2025	819	1075	1567	1719	1310.5	1309	1910	2179	840	708	2414	937	667	193	173	689.5	472	699.5	566	245	509	839	824	768	1286.5	1017	1753	572	394	1059	826	18.5
6671232_1	624	369	Mme-M300009350	M300009350	1	CATCCAGATCCTGAGGAGAAATGCCGAATGCATCTATTTTTGTTCTTGTATGGCAGCCCT	GENE: Cops8	108679	COP9 signalosome subunit 8	MGI:MGI:1915363|Ensembl:ENSMUSG00000034432|Vega:OTTMUSG00000048401	713	451.5	539.5	1142	1419	2181	2344	885	1306	1011	2648	1547	1426.5	2484	1772	552	1677	2743	1265	597	148.5	171.5	944	1263.5	1199	1065	897	1115.5	940	2098	1007	1043	1330	1633	382	820	1586	1144.5	23
6670700_1	625	371	Mme-M400011834	M400011834	1	CTCATCAGTGACGAGCTCTTCCGGCATCAGGATGTGGCCACCCGGAGCCGGTATGTCAGG	GENE: Pelo	105083	pelota homolog (Drosophila)	MGI:MGI:2145154|Ensembl:ENSMUSG00000042275	2255	927	1652	1300	1705	2426	2239	905	1177	1233	2390	1490	1921	2758	2937	316.5	1227	2488	1426	1816	182	359	965	1582	1062	901	918	814	1389	1521	1033	1280.5	1348	2570	236.5	528.5	1346	1348	24
6670168_1	626	373	Mme-M300011211	M300011211	1	GCTCGATGTGAACTGCTAGGAGACCAGCTACGCTGGCAGCGGTTGTTGGGTGAGGACAAG	GENE: Ankrd9	74251	ankyrin repeat domain 9	MGI:MGI:1921501|Ensembl:ENSMUSG00000037904|Vega:OTTMUSG00000032940	3266	2323.5	2800	2376	3848	4805	4406	1746	3518	2591	5362	2703.5	2960	4675	3255	1160.5	1981	3023	2324.5	3473	374.5	740	3863	4826	3932.5	3178	2654.5	3359.5	3773	5499	2858	2658.5	2941	3288	880	1141	2484	2336.5	24
6669636_1	627	375	Mme-M300012081	M300012081	1	ATGAGAGTTTCTCCAAGCATACAGCCACAACCACAATCACAGCCTACCAG	GENE: Tns1	21961	tensin 1	MGI:MGI:104552|Ensembl:ENSMUSG00000055322|Vega:OTTMUSG00000047279	60119	57184.9	36820.9	68346.3	45089.6	89907.3	74420.3	70910.5	79650.5	55198.7	79257	160828	114645	158944	67410.8	80969.3	133444	209216	61467	65990.6	9767	10827	77271.6	72190.1	55434	57866.4	60358.8	69061.8	120748	87981	82919.5	94593.6	43373.5	131626	37683.1	107545	120725	170803	25
6669104_1	628	377	Mme-M400006862	M400006862	1	CACCTGCAAGCTTGTGAGGAAGCATCTGAGTATAAGCCTCAGCGACACCTTGTGTAAACT	GENE: Ttc41	103220	tetratricopeptide repeat domain 41	MGI:MGI:2387653|Ensembl:ENSMUSG00000044937	81.5	71	68	152	169	252	252	94	280.5	217.5	257	349	155	358	231	215	136.5	701.5	114	65.5	41	39.5	209	126	131	128	99	120.5	307.5	120	237	152	160	253	158	93	319.5	148	22
6668572_1	629	379	Mme-M400005862	M400005862	1	TTTTGGCCTAAATCTGACTTGGGAAGAGCGACAGGAGAAGACAGTAGTTTTGTGGGTACA	GENE: Gm9	194854	predicted gene 9	MGI:MGI:2684855	75.5	48	32	100	67	82	98	72	108.5	123.5	145	278.5	107	241.5	154	205.5	171	759	196	55.5	38	33	95	67	70	73.5	66	80	114	84	184	89	125	140	131	112.5	267	238	22.5
6666976_1	632	383	Mme-M200014982	M200014982	1	CCCCAGTAGTCCCTCGGCTTCAGAAGACTTCACCTATGGCCCGGGCGATCCCCTTTTCTC	GENE: Neurog1	18014	neurogenin 1	MGI:MGI:107754|Ensembl:ENSMUSG00000048904	48	30.5	24	133	65	53.5	59	63	68	75	54	289	85	123	187.5	207	56.5	1805.5	69.5	45	37	36	108	68	62	66.5	70	59	85	52.5	201	78	100	292	230	48	601.5	76.5	20
6666444_1	633	385	Mme-M400008303	M400008303	1	GACTGTTGACAATCAGACTGTGGACATTCCCGAGAATGTCGAAATCACTCTGAAGGGGTG	GENE: <none>	(none)	(none)	(none)	8826	9560	5923.5	6909	11653	15897.5	13489.5	6992.5	10073	8237	17442.5	10622.5	15659	32193.9	9771.5	10350	15519	20721.3	11672.5	7697	1825	2495	8294	11705	8894	8256	6800	7663	10244	12687.5	6974.5	13910	13678	7933.5	9970	6366	16410	10788	21.5
6665380_1	635	387	Mme-M400015842	M400015842	1	AGCAACAGAGCCACTAAGTTTTATGCAGTAAAACTCCTACCGGGTAGTTTTATGATACGT	GENE: U2surp	67958	U2 snRNP-associated SURP domain containing	MGI:MGI:1915208|Ensembl:ENSMUSG00000032407|Vega:OTTMUSG00000047001	100	67	68.5	154.5	128.5	173	163.5	98.5	136	344	206.5	302	114	244	194	149	113	557.5	176.5	79.5	49.5	55	161.5	133	91	102	106	109	292	155	215	106	146	179	105	113	247.5	257	19
6664316_1	637	388	Mme-M200013822	M200013822	1	GGTAGTTGATGTGGGAGGTTATATAGTGTGGTGGTTTGGATATGCTTGGCCTATTAGGAG	GENE: Rs1	20147	retinoschisis (X-linked, juvenile) 1 (human)	MGI:MGI:1336189|Ensembl:ENSMUSG00000031293|Vega:OTTMUSG00000019592	329	128.5	112	386	251	399	361	382.5	519.5	340	820	720	230	938	778	678	2170.5	2942	1372.5	253	59	63	445	220.5	237	236	364.5	452	534.5	595	544	276.5	471	996	418	1607	1778	1911.5	20
6663784_1	638	389	Mme-M400012306	M400012306	1	AACACAAGTGGATCCTTTTTGAATGTTCATGGAAGGGCCAGGAGTTCTGTACAGCCAGGA	GENE: Mex3b	108797	mex3 RNA binding family member B	MGI:MGI:1918252|Ensembl:ENSMUSG00000057706	1200	203	127	308	471	563	694.5	415	462.5	576	1022	925.5	67.5	575	611	268.5	354.5	1478	452	1016	74.5	77	288	209	250	295	453	400	688	688	914.5	152.5	351	988	168.5	345	770	606	20
6663252_1	639	391	Mme-M400006437	M400006437	1	GGGTTCGGCTAACGGTGGGCCGGTGGTCAAGACTGACTCACAGCAACCCCTAGTGTGGCC	GENE: En1	13798	engrailed 1	MGI:MGI:95389|Ensembl:ENSMUSG00000058665|Vega:OTTMUSG00000037271	837	435	282	586	852	835	884	423	983	475	1621	998	459	1222	959.5	436	431	2034	463	1102	90	122	1434	724.5	550	493	684.5	585	914	811	1065	775.5	748	880	420.5	339	1281	848	21
6662188_1	641	393	Mme-M300008520	M300008520	1	GTCATCCTTCTGCCTGTTCGGCGGGACTGATGGCCGGAGAGATGACGATC	GENE: Hspa13	110920	heat shock protein 70 family, member 13	MGI:MGI:1309463|Ensembl:ENSMUSG00000032932|Vega:OTTMUSG00000023583	1481	547	505.5	1107	858	1708.5	1378	803	961.5	836	1683	1820	464	3213	2691	730	2171	4386.5	1873.5	1037	172	174	1388	882	884	840	897.5	887	882	1170	1392	535	1592	2551	600	1096.5	2261.5	2264	20.5
6660592_1	644	397	Mme-M200015321	M200015321	1	GCTTGAGATCTTTACTGCAAGGGCCTGCCAGTGTGATATGTGCCGTTTCTCCCGCTACTA	GENE: Gpha2	170458	glycoprotein hormone alpha 2	MGI:MGI:2156541|Ensembl:ENSMUSG00000024784|Vega:OTTMUSG00000018609	2165	420	314	666	592.5	1609	1079	574	867.5	784	2016	1813.5	1019.5	1932.5	1566	1562	750	3529	920	1619	124	120	873	498	775	604	543	665	1056	1171	1748.5	1819.5	921	2543	913	834	1472.5	1818	22
6660060_1	645	399	Mme-M300018628	M300018628	1	GAGTTCAACCTCAGGGAGTTCCAGGGAATTAAGGCTCCTTCCACATCCCCACTTATAGCC	GENE: Cd300lf	246746	CD300 antigen like family member F	MGI:MGI:2442359|Ensembl:ENSMUSG00000047798|Vega:OTTMUSG00000003642	433	321	182	510	414	710	604	360	575	461.5	991	840	481	1087	413.5	370.5	412.5	1358	422	341	92	76	587	471	351.5	386	397	570	620	746.5	588.5	801	444	567.5	269.5	415.5	688.5	857	20
6658996_1	647	402	Mme-M300016181	M300016181	1	CTTTCAGGGGAAGGGCCATTCTCTAGGAACTGCATCTAGTCACCCGCACATTGATCCCAG	GENE: Vcpip1	70675	valosin containing protein (p97)/p47 complex interacting protein 1	MGI:MGI:1917925|Ensembl:ENSMUSG00000045210|Vega:OTTMUSG00000022113	744.5	233	183	360.5	285	890	778.5	185	386.5	534.5	1046	730.5	586	1098	1076	310	478.5	1183	850	330	81	73	243.5	173	195	244	142	199	428.5	382	431	345	377.5	712	168	187.5	503	609	20
6657400_1	650	406	Mme-M200011069	M200011069	1	CCCAAGGAGAGTTGTTGATGCTGTCCGGAGTTTATCTGGCTTTATGAAGTAGAGCACAAG	GENE: Gsc2	195333	goosecoid homebox 2	MGI:MGI:892006	231	96	50	164	134.5	211	153.5	125.5	133.5	219.5	255	321.5	184	416.5	255	139	191	2141	178	168	61	48	174	122	127	113	117.5	113	257.5	222	258	197	208.5	305.5	133	153	1451	324	26
6656868_1	651	408	Mme-M400009602	M400009602	1	GGAGGTGATAAGAGGACAAGCAAACCAGACGATGCACAGGCCATAGAAGCCAACCCTATG	GENE: Izumo1r	64931	IZUMO1 receptor, JUNO	MGI:MGI:1929185|Ensembl:ENSMUSG00000031933|Vega:OTTMUSG00000027394	245.5	164	120.5	262	191	278.5	235	158	208	238.5	400	653	353	706	455	177	403	1011	372.5	171	61.5	60.5	234.5	148	152	117.5	123	153	296.5	342	430	325	303	377	158	283.5	653	468.5	21
6656336_1	652	410	Mme-M300012668	M300012668	1	TGGGACATCTGTAGAGGGGGTTCTCATGCTACGTTCCAGCATGGCGAAATGTAGGCTCTG	GENE: Sytl5	236643	synaptotagmin-like 5	MGI:MGI:2668451	212	115	88	130	104	126	120	85	98	102	166	298	108	500.5	161	179.5	82	410.5	106.5	102.5	49	55	121	79	100	86	62.5	74.5	89	89	207.5	112	299.5	153	128	68	154.5	127	20
6655804_1	653	412	Mme-M300005000	M300005000	1	TCCCACACCGACTTGATGACAAGGGACAGTTTTTAAAGTGACTGACAAAACCAGCTAGCT	GENE: Nppc	18159	natriuretic peptide type C	MGI:MGI:97369|Ensembl:ENSMUSG00000026241|Vega:OTTMUSG00000048101	68	64	33	130.5	73	81	77	66.5	77	114	82	287	92	176	127	111.5	87	398	85	65	42	42	138.5	83	73	84	74.5	76	116	93	215	83	125	122	100	62	202	91	18
6655272_1	654	414	Mme-M400003359	M400003359	1	CGGCAAAAGATCAAGCACTGAATATTCCCAACCAGAAGAGTTTGAGATACAGGGACACCT	GENE: <none>	(none)	(none)	(none)	74	57	39.5	143	78	85	67	57	70	60	70	279	84.5	163	90	213	80	491.5	76	56	37.5	39.5	127	80	64	75	67.5	69	70	85	195	79.5	108	94	175	64.5	223.5	89	19
6654740_1	655	416	Mme-M400015617	M400015617	1	GTAAAACAAGCCAAAGTGTGCTGAGGATGGCCGGAAGTCACTAAAACCATGTTGGGTTCG	GENE: Gm16876	102638151	predicted gene, 16876	MGI:MGI:4439800	316	153	171	201	179.5	308	353	170	254.5	355	529	421.5	438	750	631.5	282	454	6437	457	264	64	69	244	152.5	172.5	190	112	188	442	312.5	371	559.5	393	807	225	416	3038	809	20
6654208_1	656	418	Mme-M300016124	M300016124	1	ACCACTCTGCCAATTGATAAAGCTGTTGCAGTCTTTTATACTTTGGTGGCCCCTCTACTG	GENE: Olfr1255	258979	olfactory receptor 1255	MGI:MGI:3031089|Ensembl:ENSMUSG00000045148|Vega:OTTMUSG00000014239	629	499	387	390	339	316.5	423	293.5	365	376.5	674.5	362	376	644.5	399.5	320	351	872.5	292	587	168.5	179.5	558.5	376	230	315	389	342	683	538.5	324	607	336.5	517	265	329	635	644	23
6653676_1	657	420	Mme-M400003716	M400003716	1	TCTGACTGGCTGGCCTCCTACTTCCATATGTACTGTATTTGTTTACGGACTGTAGGTGGG	GENE: Gpd1l	333433	glycerol-3-phosphate dehydrogenase 1-like	MGI:MGI:1289257|Ensembl:ENSMUSG00000050627|Vega:OTTMUSG00000033366	7051	2426	2614	4972	6554	10110	11856	4374	6440	7462.5	11361	7690.5	7623	17662	11458	4169	10927.5	24268.5	13433	6992	635	742	4889	6593	4028	4853	4504.5	5008	9992.5	9001.5	5437.5	6076	7588	8848	2536	6230	13923	16056	26
6653144_1	658	422	Mme-M300002585	M300002585	1	CCTGAGAAGACGCGATCCCTGGGAGGCAAGCAGCAGCTCAGCGACAGCGTCTCTGACACG	GENE: Pacs2	217893	phosphofurin acidic cluster sorting protein 2	MGI:MGI:1924399|Ensembl:ENSMUSG00000021143	4067	3458.5	1679.5	8180	8858	19480.5	7917	6734.5	9666	13875	23126.7	7023.5	8556.5	30311.2	16737	6367.5	21560.5	41061.4	12969.5	1881	527	341	5528	8462	3316.5	2190	5043.5	5561	15784	15204.5	3051	5708	6372	10404	2377	7150	18280.5	19255	22
6652612_1	659	424	Mme-M400007161	M400007161	1	GACATCAGCCTTCTTCAATGGAGTGACATCAGGTGTATCAAACACACTCAAGAGCCTCGA	GENE: C630004L07Rik	329973	RIKEN cDNA C630004L07 gene	MGI:MGI:3641643	172	110	38	192	82	90.5	73	56	74.5	79	82	358	142.5	220	178	184	132	307	122	149	47.5	36	182	96	68	71	65	72	96	95.5	257	146	138	198	190	146	226	200	20
6651548_1	661	427	Mme-M300019936	M300019936	1	TCCTCAGATCTGCCGTCTTCCCTTAGGGGTCTTCCAAGAGAAACACCCGCCAACTCAATC	GENE: <none>	(none)	(none)	(none)	139	176	51.5	171	130	131.5	119	82	111.5	117	228	314.5	117	161	136.5	138	168	383	124	103	48.5	41	181	130	72	95	87	79.5	131	165	227	153	131	172.5	102	128	267	234	20
6651016_1	662	429	Mme-M200001680	M200001680	1	AAAATGAGAAAGCGAGGACACAAGCGTCTAAGGATAGGCCAGATGCCACCAACACTGGAA	GENE: Terf1	21749	telomeric repeat binding factor 1	MGI:MGI:109634|Ensembl:ENSMUSG00000025925|Vega:OTTMUSG00000047984	860.5	309	204	355	420	551.5	884.5	249	416	383	1111	616.5	420.5	1136.5	949.5	480	415	1849	680	347.5	75.5	88	264	242	132	292.5	143	190.5	326	376.5	296.5	288	316	954.5	233	223	687	768	20.5
6650484_1	663	431	Mme-M300011052	M300011052	1	ACGGCCAGTGCCGACGTTTCTCTTCAGATGTCCTAACTCATCATACATTTTCATAATTAG	GENE: Phc3	241915	polyhomeotic-like 3 (Drosophila)	MGI:MGI:2181434|Ensembl:ENSMUSG00000037652|Vega:OTTMUSG00000023470	314	173	118.5	285	222	452	387	148	237	251	356	518.5	255	490	428.5	197	228.5	655.5	267.5	183	51.5	53	237.5	184	155.5	170	131	157	250	186	309.5	251	217	391.5	116.5	148	258.5	322	22
6649952_1	664	433	Mme-M400009555	M400009555	1	TTTACAAGATGTATTCTCAGCCCTCCAGAAAAACGGATGATGCGTGAGTTGGCGAGACCG	GENE: Tpte	234129	transmembrane phosphatase with tensin homology	MGI:MGI:2446460|Ensembl:ENSMUSG00000031481	344	225	113.5	323	232	304	255	131.5	220.5	178	355	571.5	241	567.5	276	202	183	665	205.5	218	84	62	295	264.5	188	217	183.5	281.5	336	376	309.5	581	264.5	491.5	128	231	341	573	20
6649420_1	665	435	Mme-M400019224	M400019224	1	GTATTTGGAATGTAGCATCCCCCTGGTTGGCATTTTCCAACAAAATCCCCTAGCCATTAA	GENE: Hoxa10	15395	homeobox A10	MGI:MGI:96171|Ensembl:ENSMUSG00000000938|Vega:OTTMUSG00000018886	470	161	112.5	600	356	427	484	129	247.5	190	648.5	600	259.5	463	556	157	239	912	354	371	52	65	1015	308	262	276	120	236.5	225	381.5	402	482.5	201	609.5	106.5	230	373	613	19
6648888_1	666	437	Mme-M400015128	M400015128	1	CACGAGTAAGATTCGCGTCCTGAAACGTCAGAGCATGGCTGGTGAGACTGTGTGGCGCGC	GENE: 1700129O19Rik	78643	RIKEN cDNA 1700129O19 gene	MGI:MGI:1925893	134	137	128.5	252	172	215	157	109.5	203	235	323	303	155.5	432	260	170.5	292	515	175.5	96	45	60	244	140	151	144	120	158	199	203	245	178	273	252	127.5	164	247	260.5	19
6647824_1	668	439	Mme-M400005904	M400005904	1	TAAGCTGGATCTGATGTTCCTGAAAGCTGATTCTGATTTGGATTACCTTCAATATAGGCT	GENE: <none>	(none)	(none)	(none)	77	104	56	150	89	206	71.5	61	71	79	176.5	244.5	97	169	121	117.5	101	248	131	66	43	41	135	88	160	88.5	69	76	101.5	163.5	175.5	114.5	104	167	94.5	86	201	215	19.5
6647292_1	669	441	Mme-M400005183	M400005183	1	ACCAGCCATTACCTGGGAAAAGGATGGCCACCTGGTATCTGGAGCTGAGGGGAAGTTTAC	GENE: <none>	(none)	(none)	(none)	408	235	112.5	448	281.5	924.5	609	251.5	435	543	679.5	740	460.5	1222	991	702	514	1309	433	398	64	43	406	332.5	255	293	210	320	446.5	637.5	432.5	501	480	748.5	509	241	538	576	17.5
6646760_1	670	443	Mme-M400001402	M400001402	1	GCTGGTGCTCAAGTAGTGATGATTGCCCGGCTCTAAAGTGTTCTTGTGAA	GENE: <none>	(none)	(none)	(none)	245	118	45.5	193	136	218.5	130	106	133	248	237.5	459	194	303	258	321.5	214	631	170.5	211.5	43	41	202.5	143	171	108	140	109	277	217	321	205.5	184	356	257.5	174	344	347	18.5
6645696_1	672	445	Mme-M300005385	M300005385	1	GAACAGCTGGCGGCAGGGAGAAGGGGATCGCGGGAATACGACAGGCAGCGACAACACCGA	GENE: Card9	332579	caspase recruitment domain family, member 9	MGI:MGI:2685628|Ensembl:ENSMUSG00000026928|Vega:OTTMUSG00000012770	4285	746	502	2390	1371	2236	2690	1442	2639.5	3548	12185	4537	1953	7463	5860	10948.4	5298	22013.4	6675.5	1852	176	114	1689	993	840	923	793	1437.5	3104	5783	1670	1847	2105	4872.5	7470.61	3117	6408	9273.5	21.5
6645164_1	673	447	Mme-M400002980	M400002980	1	AATTAGAAACAAAGCTAATAATCATGCAACATACTATGCTGAGTCTGTGAAAGGGAGGTT	GENE: Ighv6-6	238427	immunoglobulin heavy variable 6-6	MGI:MGI:4439619|IMGT/GENE-DB:IGHV6-6	113	146	53	163	121	287	54.5	78	84	82	152	260	90.5	325	379	747	86	788	61.5	179	49	40.5	173	106.5	171	60	78	143	106	172	209.5	764	176	500	677.5	115	243	197	17
6644632_1	674	1	DarkCorner	DarkCorner	604	None (Spot Type = Control)	GENE: <none>	(none)	(none)	(none)	50	68	26	142	78	64	43	39	46	43	40.5	211	64	76	81	202.5	50.5	67	46.5	45	35	37	134.5	80	57	52	46	46.5	47	47	156	61	58	80	139.5	46.5	47	57	21
6644100_1	675	1	DarkCorner	DarkCorner	604	None (Spot Type = Control)	GENE: <none>	(none)	(none)	(none)	49	104.5	22	140.5	299	84	42	42	46.5	45	38	215	64	123.5	98.5	238	50	68	50.5	42	40	35	138.5	233.5	88	51	46	47.5	49	44	157	63	102.5	91.5	148	46.5	52	53	24
6643568_1	676	1	DarkCorner	DarkCorner	604	None (Spot Type = Control)	GENE: <none>	(none)	(none)	(none)	49	102	27.5	146	71	79	43.5	43.5	59	42.5	38.5	240.5	68	81	97	188.5	52	65.5	55	44	41	37.5	128.5	75.5	79	51.5	45.5	56	45	41.5	167.5	64	58	100	133	47	52	58	23
6643036_1	677	1	DarkCorner	DarkCorner	604	None (Spot Type = Control)	GENE: <none>	(none)	(none)	(none)	48	62.5	28.5	177	69	82	44	42	62	40	39	285	59	71	117	165.5	88	63	53	46	38	36.5	162	74	93	52	48	64	44	47	202	62	64	111	119	65	49	50	22
6642504_1	678	1	DarkCorner	DarkCorner	604	None (Spot Type = Control)	GENE: <none>	(none)	(none)	(none)	51.5	150	28	147	66	87	44	45	45	42	39	218	55	74	88.5	234	191	61	51.5	43.5	50	35.5	130	72	87	53	106	51	45	47	148.5	61	63	93	137	104.5	48	50	21.5
6641972_1	679	1	DarkCorner	DarkCorner	604	None (Spot Type = Control)	GENE: <none>	(none)	(none)	(none)	51	71	29	131	64.5	87.5	53	37	48	50	98.5	219	70	98	80	395	81.5	66	102.5	53	42	34	128	69.5	77.5	51	44	46	52	60	151.5	61.5	73	79	216.5	55.5	50	110.5	22
6641440_1	680	1	DarkCorner	DarkCorner	604	None (Spot Type = Control)	GENE: <none>	(none)	(none)	(none)	52	203	28	172	66	57	44	44	47	48	304	178	67.5	104	88.5	319	56	104	325	50	54	34.5	179	69	53	46	46	48	48	125	127	64	77	97.5	172	49	70.5	369	19
6686393_1	681	1	DarkCorner	DarkCorner	604	None (Spot Type = Control)	GENE: <none>	(none)	(none)	(none)	57	84	17	86	46	45	53	42	52	41	42	303	55	107.5	65	80	49	71	46	47	41.5	36.5	76	51	50	51.5	43	51	46	48	196	56	77.5	77	65	46	53.5	52	20
6685861_1	682	1	DarkCorner	DarkCorner	604	None (Spot Type = Control)	GENE: <none>	(none)	(none)	(none)	63	70	20.5	90.5	53	42	47	55	47	43	46.5	295.5	66	157	74	87	49	73	45	55	35.5	35	84	56.5	46.5	55	52	47	46	50	217	60	104	74	80.5	45.5	49	50	20.5
6685329_1	683	1	DarkCorner	DarkCorner	604	None (Spot Type = Control)	GENE: <none>	(none)	(none)	(none)	60	111	19	93	46	38.5	43	53	51	40	42.5	297	68	79	91	401	51.5	82	47	47	38	35	83	48	46.5	51	55	49	42	44	198	61	64	92	323	46	59.5	50	21
6684797_1	684	1	DarkCorner	DarkCorner	604	None (Spot Type = Control)	GENE: <none>	(none)	(none)	(none)	52	70	22	107	50	39	43	52	46	44	117	275	59	88	71	88	53.5	83.5	49	47	38	33	95.5	51	49	46.5	53	47	44	81	186	62	71	88	72	46	55.5	48	22
6684265_1	685	1	DarkCorner	DarkCorner	604	None (Spot Type = Control)	GENE: <none>	(none)	(none)	(none)	49	55	20	108	44	41.5	44	53	46	51	36	315	60	101	92	119.5	48	60	54	46	37	37	86	49	50	49	55	47	55	46	210	59	83	106	84	50	48	61	24
6683733_1	686	1	DarkCorner	DarkCorner	604	None (Spot Type = Control)	GENE: <none>	(none)	(none)	(none)	54	41	18.5	107	48	40	72	52.5	49	50	54.5	223	57	101	61	83	48.5	69	46	43.5	33	35.5	95	55	44.5	68	53.5	48	55	58	153.5	64	87	76	62	47.5	50	47	23
6683201_1	687	1	DarkCorner	DarkCorner	604	None (Spot Type = Control)	GENE: <none>	(none)	(none)	(none)	49	44	18	116.5	44.5	39	47	49	48	50.5	49	251	55	101	110	89.5	46	83.5	43	46	34	34	106.5	54.5	45	56	57.5	50	54	57	167	52	85.5	117	62.5	44	62.5	47	21
6682137_1	689	449	Mme-M300010240	M300010240	1	GCTTGATTTACGCAGGACAGTGGAATGACTTCCAGTGTGATGAAATCAATAACTTCATTT	GENE: Colec12	140792	collectin sub-family member 12	MGI:MGI:2152907|Ensembl:ENSMUSG00000036103	217	119	88	229.5	188	395	270	231	260.5	347.5	573	414	179	416	257.5	181	238	449.5	200	147.5	61	56	236.5	143	137	133	191	176	340.5	313	276.5	209	192.5	262	115	177	280	241	21
6681605_1	690	39	E1A_r60_3	(+)E1A_r60_3	32	None (Spot Type = Control)	GENE: <none>	(none)	(none)	(none)	140	56	36	167.5	88	352	97	82	98	97	128	373.5	115.5	281	128.5	143	102	403	91	104	39	46.5	161.5	92	159	102	90	94	141	127	270	136	173	172	128	102	213	190	23
6681073_1	691	450	Mme-M400008581	M400008581	1	GCAGCTTTCCTGCACAGACACACAGCTCCTGGAAACAATGGGATTTGTCTCAGCTTTGGT	GENE: Olfr810	258543	olfactory receptor 810	MGI:MGI:3030644|Ensembl:ENSMUSG00000069421|Vega:OTTMUSG00000056627	2319	2226	1223	1541.5	1108	2226	1784	1306	2939	1988	3113	3333.5	2383	6374	3579	3371	3054	9014	2732.5	2041	671	538	2201.5	1063.5	918	1088	1158	2668	3044	2186.5	3043	3238	2566	4515	2307	2918	5143	5829.5	20
6680541_1	692	452	Mme-M200012999	M200012999	1	CGCCACATGGAAAGCATGGAAATAGGAATTCTAACAGTTATGGCATCCCAGAACCTGCTC	GENE: Crkl	12929	v-crk avian sarcoma virus CT10 oncogene homolog-like	MGI:MGI:104686	385	177	124	365	265.5	594	389.5	236	373.5	350	532	590	340	537.5	427	158	328.5	641	222	247	45	50.5	319	240	290.5	217	180	272.5	346	357	372.5	285.5	219.5	366	116	203	398.5	257.5	21
6680009_1	693	454	Mme-M300009059	M300009059	1	CTGGGCAGCAAAGCCATTTATCATTTGGAAGCATTTGTGGCGAAGTTTATGGCACTTTAT	GENE: Rfc3	69263	replication factor C (activator 1) 3	MGI:MGI:1916513|Ensembl:ENSMUSG00000033970|Vega:OTTMUSG00000028751	817	607	543	1089	1795	2222	1538	1040	1739	1355	2294	1747	1459	2798	1324.5	445	1293.5	2468	1417	728	157	167	957	1267.5	1125	784	943	1337	1476	1332	1065	1194	1165	1957.5	372	710	1317	1556	22
6679477_1	694	456	Mme-M400006105	M400006105	1	CCTGGTAGAGTCCTTCCGCATCTTCTACAGTGACTCAGCCCTAAAGTACCTTCTTATGCT	GENE: <none>	(none)	(none)	(none)	75	45	38	146.5	82	93.5	100	98	110	92	177	376	122	303	143	154.5	143	353	150	79.5	41	40	168.5	83	91	90	100	100	113.5	144	278	160	149	236	107	142	230.5	258	23
6678945_1	695	458	Mme-M300002571	M300002571	1	GTCCTTGAAACTGTCGAGTCTGCTTTTAAGCAGTGAGCGCACTAACCCTTTGTGGGGGTG	GENE: Erh	13877	enhancer of rudimentary homolog (Drosophila)	MGI:MGI:108089	8761	6052	5014	14421	15253	18921	13044	11189	14904	10737	17663.5	16816.5	14813	24421.4	12580	6880.5	15974.5	25123.4	15523	8227	1115	1154	10354	9761	11816	6828	10142	10506	11400	12049.5	11140.5	9512	10621	17956.5	3925	6702	14193	15041	22
6678413_1	696	460	Mme-M400017814	M400017814	1	ATTCAGGGACATCGATTGCCGATTCAGAGTTAGCGGGTAAAACACGCATAGAAACTGAGG	GENE: <none>	(none)	(none)	(none)	186.5	93.5	138	197.5	126	281.5	239	130	147	192	274	464	149	355	303.5	117	149	394.5	156	143.5	46.5	55.5	146	109	113	105	100	95.5	138.5	157.5	291	144	160	275.5	107	76	146.5	129.5	28
6677881_1	697	461	Mme-M400011801	M400011801	1	CTGGATATGGCTGTGGATATGGCACAGGCTATGGCTGTGGATATGGCTCCAGGTATGGCT	GENE: Krtap21-1	170656	keratin associated protein 21-1	MGI:MGI:2157767|Ensembl:ENSMUSG00000058368	354	146	132	215	227	390	310	191	258	414	462.5	576.5	349.5	604	515.5	968.5	454.5	1024	649	236	53	68	288	216	180	198	162	144	517	259.5	367.5	353.5	283	507	553	361	494	1119.5	22.5
6677349_1	698	463	Mme-M300001179	M300001179	1	GGGGGTATTTGGGGTTTAGCTGTAGTGCTGAGCTCAAACCTAAGGCCTTATGCATGTTAG	GENE: Steap4	117167	STEAP family member 4	MGI:MGI:1923560|Ensembl:ENSMUSG00000012428|Vega:OTTMUSG00000054267	214	87	163	278	151	356	215	132	171	158	311.5	519	196	593	340	280	205	1060	488	140	48	52	171.5	123	110	110	116	121	142	174	290	177.5	164	319	275.5	122	317.5	546	20
6676817_1	699	465	Mme-M400009535	M400009535	1	TGCTTTTCAAGAACTCTCAGCAGGGGCACCCCACTGTTGCGGTGCACAACCCTATCCTAA	GENE: E430018J23Rik	101604	RIKEN cDNA E430018J23 gene	MGI:MGI:2141981	486.5	182	199	318	256	495	489	234	362	317	517	735	418.5	908	519	317	362	977	316.5	335.5	65	71	343	324	253	239	242	273.5	509	362	546	480	361	665	165	334	482	800	20
6676285_1	700	467	Mme-M200013351	M200013351	1	GCCATGGCCTGCCTGGGCCTTTACATGTGAGATTTAGCTGATGCAGCCTAATGGAGAGAG	GENE: Polr3h	78929	polymerase (RNA) III (DNA directed) polypeptide H	MGI:MGI:1926179|Ensembl:ENSMUSG00000022476	831	284	375.5	626	461	1032	540	431	650	486	750	1600	781	1963.5	935	772	986	1983.5	677	590.5	97.5	103	564	445	406	301	422	514	658	522	1079	925	724	1261	533	847	1049.5	1412	20
6675753_1	701	469	Mme-M200006507	M200006507	1	GGTATCACTCTTACACCAAGGGGAAGCGGCTGCCCCGTGCAGTTCAGCAAAATGGAGCTC	GENE: Elovl1	54325	elongation of very long chain fatty acids (FEN1/Elo2, SUR4/Elo3, yeast)-like 1	MGI:MGI:1858959|Ensembl:ENSMUSG00000006390|Vega:OTTMUSG00000008772	17836	4662	12728	8569	12115	23068.8	14923	5526	13460.5	11303	23506.5	9665	20253	19637.5	20286	2415	16701	31539.9	14874	19140	913	3772	7185	13179	14847	7075	8911	7780.5	14996	16212	7805	10642	10467	21617.1	2200	8155	19023.5	19548	25
6675221_1	702	471	Mme-M400008561	M400008561	1	CATTCAGTTTAGGAACTCTACTACGTTTGTCCAGAGGACACTGAATCTATCCAGATGATA	GENE: Gm14781	629542	predicted gene 14781	MGI:MGI:3712084|Ensembl:ENSMUSG00000064129|Vega:OTTMUSG00000017976	46.5	28	36	112	46	45	84.5	73	47.5	49	94	291	64.5	120	77	175.5	58	143	58	50.5	35.5	36	107	64	65	89	67	63	65	99	208	62	112	104.5	117.5	61	108	69	22
6674689_1	703	473	Mme-M400018780	M400018780	1	CTTCACTCGTGAACTGCACAACCAGCGGGGAAGGTTTGCTCGGGCCTTCGGATAACTGAA	GENE: Gm12709	100504717	predicted gene 12709	MGI:MGI:3651946|Ensembl:ENSMUSG00000085181	72	35	50	131.5	74	86	109.5	95.5	85	110.5	379	324	86	168	121.5	115.5	97	184	221	54	37	38	139	82.5	84	103	88	87	126.5	253	225.5	91	106	158	90	76.5	144	292	21
6674157_1	704	475	Mme-M400016132	M400016132	1	CAGTTGTGCTGTTTCTCACGGCTGCTCCGGGCCCATTCCCAGAGATGATATCAGACTAGG	GENE: <none>	(none)	(none)	(none)	260	110	84	260	135.5	274	279.5	197	282	248	364.5	648	249	748	423	351.5	406.5	1072	292	174.5	48	48	291	131	162	135	205	228	294	259	398.5	345	288	567	217	383	536	580.5	21
6673093_1	706	478	Mme-M300010382	M300010382	1	AGGTGGAGAGTGACCAAGGAAGACACCAATACTGATCTCTGGCTTCTACGTACACATGAA	GENE: Arhgap26	71302	Rho GTPase activating protein 26	MGI:MGI:1918552|Ensembl:ENSMUSG00000036452|Vega:OTTMUSG00000020314	480.5	114	87.5	245	120	210.5	206.5	123	200	166.5	236	785	319	538	381	337	288.5	772	243	235	58	49	191	116	112.5	126.5	100	167.5	193.5	189	373.5	260	240	353.5	212	277.5	390	294	21
6672561_1	707	480	Mme-M2NC000010	M2NC000010	4	CTCTCCGCGCGGGTATGGTCAAGTGAACCGTGTAGACTCTTTAATACGCTCCGTAGTGAG	GENE: <none>	(none)	(none)	(none)	54	23	22	104	50.5	43	69	67	51	72.5	59	265	58	92	90.5	129	52	311	48	47	37	36	91	54	59	69	69	56	75	54	191	60	84	103.5	118	48	137	59	21
6672029_1	708	482	Mme-M300018330	M300018330	1	AATGACCTAGAAGCCTCTTCCTTGAGACTATCTTTCGCAGTCTCTGAAAGGCACCGTGTC	GENE: 4930467J12Rik	74909	RIKEN cDNA 4930467J12 gene	MGI:MGI:1922159	54	27	24	107	54	63	122.5	61	50	111.5	472	281	73	101.5	75	105	56	455.5	82	49	35.5	37	103.5	60	73	104	60	57.5	120.5	311	201	66	95.5	88	89	56	217.5	74	21.5
6670965_1	710	485	Mme-M400013325	M400013325	1	CATACTGTATAATCTCAATTACCCAAGTGTGTGTACGCTTGCAGGATCTAGAACAATACA	GENE: 2900097C17Rik	347740	RIKEN cDNA 2900097C17 gene	MGI:MGI:1914767	2032	1301	1330	3322	4730	7035	6893	3004	3757	5482	7697.5	4523	4433	7378	6020.5	1793.5	3540	7041	4655	1936	351	366	2693	3252	3120	3112	2632	2622	5526	5280	2948	3166	3978	4879.5	1255	1588	3860	3252	25.5
6670433_1	711	486	Mme-M300000596	M300000596	1	TTGAGGAAGATGCTCTCCACCAGTCCGTGAATACGAATGCAGCCGCTTCTTTACAGAAGA	GENE: Hdac9	79221	histone deacetylase 9	MGI:MGI:1931221|Ensembl:ENSMUSG00000004698	101	55	43	130	83	122.5	117	88	99	126	114	355.5	119	221	174.5	112	160.5	575	125	77	36	41	116	87	89	95	74	99	168	113	232.5	136	148	163	80	130.5	263	187	24
6669901_1	712	488	Mme-M300002683	M300002683	1	GGGCCTATAGAGATCACATATCGAGCGAAGATTGTTCCGTGAACCACCTGCAGGAGTCAC	GENE: Siva1	30954	SIVA1, apoptosis-inducing factor	MGI:MGI:1353606|Ensembl:ENSMUSG00000064326	597	332	474	571	1608	1963	1460	650	1533	999	2076	897	1101	2148.5	1476	227	1079	1932.5	1100	571	95	144.5	588	1576	1118	1131.5	766	1310	1465	1643.5	690	1062	1116.5	2063	206	501.5	1173.5	1438	24
6669369_1	713	490	Mme-M400005817	M400005817	1	AATTTGTTTGCCAGAACCCTCTGCATCTTTCCCACCAAATTCAACTGTCTACATCACAGG	GENE: Tmprss11a	194597	transmembrane protease, serine 11a	MGI:MGI:2684853|Ensembl:ENSMUSG00000072845|Vega:OTTMUSG00000035104	87	53.5	43	165	109	127	134.5	98	113	122.5	128	388.5	155	363.5	160.5	118	160	538	142	103	39.5	39	187	124.5	107	104.5	115	108	145	125	311.5	151	217.5	223.5	100	137	296	179	24
6668837_1	714	492	Mme-M400002697	M400002697	1	GGTTCTGTGCTGCTTTGGGGATTTTACGGGTTTGCCCAGTGCTGTGTTCACACTTCCGTA	GENE: Tmem18	211986	transmembrane protein 18	MGI:MGI:2387176|Ensembl:ENSMUSG00000043061	3163	1792	1670	2256.5	2598	3623	3709	2019	3281	2521.5	4058	4178	3684	4150	4459	3497.5	3148	6960	3428	2655	333	372	2492	2133	1764.5	1755	2021	2564	2944	2711	3206	3601	2410	4394	1666.5	2065	3699	4042	22
6668305_1	715	494	Mme-M400007413	M400007413	1	CATCAGTGACCGAGAGATGCCCGAAGTGCGTGAAAAGAGGAAGAGCAACCATTTAAACCA	GENE: <none>	(none)	(none)	(none)	892	407	362	537.5	494.5	684	628	531	615	526	1023.5	1180	638	1263	951.5	943.5	771	2022.5	766	521	122	126.5	641	462.5	425	422	583	559	753	764	778	594	557	938.5	394	575	1035.5	1321	23
6667241_1	717	497	Mme-M400011918	M400011918	1	AACTCTCGAATCTTTTACCGAGAGGTGCTGCCAATCCAGCAGGCATGCAGGGCAGAAGTC	GENE: Abhd14a	68644	abhydrolase domain containing 14A	MGI:MGI:1915894|Ensembl:ENSMUSG00000042210|Vega:OTTMUSG00000049587	447	134	191	274.5	311	483	386	193	220	292	432	469	342	834	534	217	344	1167	333	352	67	77	272	342	241	276	198	203.5	325	379	297	373	334	732	172	209	516	438	20
6666709_1	718	498	Mme-M200014969	M200014969	1	CTTCAGGCGCTCTTTCAAGCATATCCTCTTTCGAAGGAGGAGAAGGGGCTTCAGGCAATG	GENE: Adra2c	11553	adrenergic receptor, alpha 2c	MGI:MGI:87936|Ensembl:ENSMUSG00000045318|Vega:OTTMUSG00000056027	72.5	42	34	123.5	106	85	108	76.5	87.5	93	126	275	96	170	158	98	96	424	110	65	40	40.5	114.5	85	72	82	75	84.5	113	142.5	192	94	117	145	86.5	72	216.5	112	22
6666177_1	719	500	Mme-M200004863	M200004863	1	CTGCAACACAGGGCAACAAAGGGTTAAAGGGTCGTGTACTTCAAAGTTCCCTAACCCCTG	GENE: Rfx5	53970	regulatory factor X, 5 (influences HLA class II expression)	MGI:MGI:1858421|Ensembl:ENSMUSG00000005774|Vega:OTTMUSG00000019670	434.5	252	144	539	723	818	974	571.5	979	698	1897	1243	557.5	2275	1124	1937	751	3462	929	272	91	96.5	975	504	527.5	862	907.5	1890	1068	870	887	1159.5	990	1780	500	800	1123	1610	21.5
6665645_1	720	502	Mme-M300006837	M300006837	1	CTTTCCTCCTGAAGGAAGTCGAGCCGTGGGCTAGAGCTGAGAAGAGATGGAGTGTCAGAG	GENE: Fbxo24	71176	F-box protein 24	MGI:MGI:1918426|Ensembl:ENSMUSG00000089984|Vega:OTTMUSG00000021962	102	27	33	107.5	74	93.5	88	58	77.5	188	98	243	123	233	161	115	146	603	125	81	34	34	103	78	71.5	78	64.5	72	349	84	184	123	131	193	88	106	262	162	20
6665113_1	721	503	Mme-M400011068	M400011068	1	TTCTAAAGAAAGCGCTCCAGTGTTTGCATCCAATCAGGTAGCTCAAGAGATGCGTTTCTG	GENE: Mdm1	17245	transformed mouse 3T3 cell double minute 1	MGI:MGI:96951|Ensembl:ENSMUSG00000020212	191	95	80	172	117	145	146	97	139	158.5	279	454	196.5	389.5	211	158	184	915	157	144	63	56	188	109.5	88	111.5	146	109	240	222	290	228.5	171	285	125	150	483	255.5	18.5
6664581_1	722	505	Mme-M200013222	M200013222	1	TCCATCGGAACGGGAAACTGCTCCTCTAAGGCTTGGGAAGCCAGGATCCTTCTGCTCTGC	GENE: Phf2	18676	PHD finger protein 2	MGI:MGI:1338034|Ensembl:ENSMUSG00000038025	432	162.5	156	433	342	500	564	371.5	422.5	536	832	907	438	1143	952.5	415	728.5	1381	629.5	274	58.5	61	430	324	203	275.5	378.5	354	677.5	646	567.5	507	430	924.5	253	515.5	692	1081.5	20.5
6664049_1	723	507	Mme-M300010414	M300010414	1	GTGATGAGGACCGCTCAGGGAACTTGAACTCCTATGAGATGCGCCTGGCAATAGAGAAAG	GENE: Capn11	268958	calpain 11	MGI:MGI:1352490|Ensembl:ENSMUSG00000058626|Vega:OTTMUSG00000031350	73.5	33	27	113	58	50.5	61	57	70	53	59	284	28.5	197	101	205.5	157	332	119	106	70	40	99	61.5	53	198	52	177.5	62	71	254	48	119	114	125	101.5	216	101	20
6663517_1	724	508	Mme-M400015261	M400015261	1	GTTAAATTGCTAGCAGGCATGCTGCCTCTTTCTGGATGGTGGGTTGGTGGTAGTAACAGA	GENE: <none>	(none)	(none)	(none)	183.5	108	95.5	195	171.5	241	277	138.5	213	240	280	424	37	423	365	164	276.5	1780	255	157.5	57	58.5	173.5	151.5	118	157	138.5	166	216.5	213	329	83	272.5	404.5	118.5	157.5	740	247	22
6662453_1	726	511	Mme-M300017061	M300017061	1	TGCAGAGGAAACCAATAACTGTTTATGCTGACTCTGCCTTTATGGCAGATAGTCTCAAAC	GENE: C130073F10Rik	242574	RIKEN cDNA C130073F10 gene	MGI:MGI:3045359|Ensembl:ENSMUSG00000046133|Vega:OTTMUSG00000008461	91	56	51	156	102	147	145	86	124	121.5	157	327	134	214	149	104	179	2528	140	69	43	46	145	89	87	93	75.5	106	110.5	89	217	145	129.5	151	83	134	975	199	20
6661921_1	727	513	Mme-M300002887	M300002887	1	CACTACTCTCTGTTAAACAAGAAGCATTATCCCAAGGGCAAGATACCTTAAGCTGGAATG	GENE: Iqgap2	544963	IQ motif containing GTPase activating protein 2	MGI:MGI:2449975|Ensembl:ENSMUSG00000021676	1004	609	329	526	371	1131	806.5	322	665	853.5	1730	1085	690	2022	2327	1352	679	2645.5	879	597	127	120.5	427	233	325	395	149	268	807.5	755	669	448.5	735	1423	564	373	1270.5	998.5	21
6661389_1	728	514	Mme-M400017657	M400017657	1	TCTGGAGAAAGGCAAACCAGTTTCATTTTCATCTTCCCATTCAGACCTGGGTAGGAAGCA	GENE: A730011C13Rik	319916	RIKEN cDNA A730011C13 gene	MGI:MGI:2442973	63	36	27	105	56.5	54	63	57	68.5	52	66	241.5	75	110	83.5	104	54	361	56	50	35	35	105	64.5	57	60	54	65	63.5	65	182.5	76	101.5	100.5	93	56	160.5	59	20
6660857_1	729	516	Mme-M400019473	M400019473	1	CTTTCCGGAACTGTGGAGTCTAGAGTCTAGAAAGGACTTTTCGTTAGGGGAAGGGTCTGC	GENE: E330022O07	330804	uncharacterized protein E330022O07	(none)	74	35	37	88	53	60	55	50.5	60	53	60	218	68.5	125	91	200	58	227	63	57	39	41	82	56.5	56	57	52	58	59	59	150	70.5	89	88	121	51	123	69	21
6660325_1	730	517	Mme-M400017554	M400017554	1	GCAACCCCGTGAAGCGATCGACATGCCCTCACCCCATCAAAACCAGGGCAACTCGACTCT	GENE: A630089K24Rik	320286	RIKEN cDNA A630089K24 gene	MGI:MGI:2443745	83465.4	69539.8	40500.3	98658.5	64889.8	126828	85765.2	85704	101625	39093.7	118940	133285	124763	231627	91485.2	59110.4	88894.3	193145	68875.8	90414.1	12322	12875	101766	92350.5	71699.4	68766	81319.9	95240.6	86369.3	121376	74854.8	93168.9	55319.3	146078	31494	83734.6	109713	161558	22.5
6659793_1	731	519	Mme-M400011524	M400011524	1	AATGTGTACTCTCACTTGGGTTTGAGCCTTTAGTAAAAGACACACATCATGGGGCAAATT	GENE: Ceacam14	67084	carcinoembryonic antigen-related cell adhesion molecule 14	MGI:MGI:1914334|Ensembl:ENSMUSG00000023185|Vega:OTTMUSG00000016964	298	116.5	74	176.5	109.5	285.5	212.5	178	283	321.5	955	323.5	214.5	608	308.5	563	273	1368	303.5	186	55	54	184.5	111.5	135	107	128	165.5	469	480	225.5	201.5	218	260	306	217	602	509	20.5
6659261_1	732	521	Mme-M400011055	M400011055	1	TGGCGGCGACCAATCATCTAAAGGACCAAGATACTAACAAAACCAAAGTGATTAGGACGA	GENE: Krt10	16661	keratin 10	MGI:MGI:96685|Ensembl:ENSMUSG00000019761|Vega:OTTMUSG00000004962	1127	379	717	443	695	1276.5	1185	500	797	963.5	1540	1034	911.5	2042	1055.5	559.5	800	1747	972	929.5	127	221.5	449.5	593	692.5	817.5	494	564	1008	1103	743	835.5	898	1259.5	316.5	527	1156	1120	20
6658729_1	733	523	Mme-M400015058	M400015058	1	TATCTGAGAGTACAGCCAAGAAACCGCTGGGCACTTCTCCGTTGGTGGGAGTGAGGTTCT	GENE: 2810407A14Rik	100039901	RIKEN cDNA 2810407A14 gene	MGI:MGI:1917461	111	66	43	220	109	164.5	229.5	85	194	129	256	340	157	534	228	165	195	547	176	102	41	38	288	85	105	153.5	85.5	138	143.5	162	260	222	303.5	319	129	145	276	221.5	22
6658197_1	734	525	Mme-M200007977	M200007977	1	ACACTGGAAAACTGTGTACTACAATGTGAAACCACAGGAGTCACAGTGCGCACATCAGCA	GENE: Shcbp1	20419	Shc SH2-domain binding protein 1	MGI:MGI:1338802|Ensembl:ENSMUSG00000022322	255	204	131.5	262	269.5	449.5	449	211.5	508	335	607.5	440	291	736	426.5	199	248	844	534	177	69	62	311	155.5	211	277	151.5	323.5	414.5	300.5	322	234	442	527.5	139	160	491.5	538	21
6657665_1	735	527	Mme-M300018574	M300018574	1	GTTGAGAAAGTTCGTCAGAGTAACCAGGCCTGTCATGATGGAGACTTCCACACAGCTATC	GENE: <none>	(none)	(none)	(none)	64	47	29	109	74	123	71	58	70	66	77	271	75	126.5	91	100	63.5	943	62	55	39	37	96	78	78	69	55	68	78	70	184.5	82	90	93	84	52	355	67	24
6657133_1	736	529	Mme-M200012098	M200012098	1	CTCAGGTCGAGGCGAATCTTGGCTCTGAAATGTATTGATTTTTAGGCCAGATAATTCTTC	GENE: Lima1	65970	LIM domain and actin binding 1	MGI:MGI:1920992|Ensembl:ENSMUSG00000023022|Vega:OTTMUSG00000036466	12884	2664	3661	2676	3380	19162.5	16518	2303	4094.5	14364	23032.9	3231	4191	9760.5	18879	2360	3725	12407.5	10647.5	8141	701	1130	3002	2763	8696	5659	1498	2413.5	13321	13362	1895	2738	5228	10999	1379.5	2150	7310.5	10723.5	23.5
6656601_1	737	531	Mme-M300001327	M300001327	1	GGTGTGAGGTGCTACCACGCCTGGACATGACAGCGACATGCACAAGAGATGGAGTGCGGA	GENE: Fhod1	234686	formin homology 2 domain containing 1	MGI:MGI:2679008|Ensembl:ENSMUSG00000014778|Vega:OTTMUSG00000029936	2785	757	880.5	856	1015	971.5	1062	659	1267.5	2096	3232.5	1677	1046.5	2404	1925	1140	1529	3715	1759	2251	220.5	225	877	829	389.5	478	649	1058.5	1993	2033.5	1157	950.5	1200	2229	647	777	1955	2352	19
6655537_1	739	534	Mme-M400012408	M400012408	1	GAAAACTAATGAGACAAGACAACCAGGTACAGGGTCCATAGCCCTTGGTTGAATTGTTAG	GENE: <none>	(none)	(none)	(none)	225.5	147	92	244	319.5	555.5	340	166.5	256.5	275	665	367	251	767.5	377	183	220.5	849	236.5	148.5	53	46	252.5	239.5	165.5	167	142.5	156.5	239	347	238.5	198	288.5	403	144.5	143.5	400	359	19
6655005_1	740	535	Mme-M400001154	M400001154	1	TTGAGCTGTGAGCTTATCTCTGAGAACCTATTCAATCTCTGCCCTATTCACGTCCAGATA	GENE: Sult1b1	56362	sulfotransferase family 1B, member 1	MGI:MGI:2136282|Ensembl:ENSMUSG00000029269|Vega:OTTMUSG00000026691	477.5	192	135	376.5	287	661	429	433	566.5	683.5	1304	813.5	534	1436.5	910	396	684	6011	665	314.5	75	71	413.5	284	317	255	436	452	934.5	935.5	492	689	573.5	1204	280	542	3493.5	1109	20
6653941_1	742	538	Mme-M200002709	M200002709	1	ACGTGGTGAAGAACGGCCTGCTGTGGGATGATCTGTATATTGGATTCCAGACCCGATTGC	GENE: Cmah	12763	cytidine monophospho-N-acetylneuraminic acid hydroxylase	MGI:MGI:103227|Ensembl:ENSMUSG00000016756|Vega:OTTMUSG00000000727	1330	428	309	482	435	741	824	534	679	1049	843	1544	956.5	1849	1307	570	1302	4484	1465.5	1046	150	125	454.5	368.5	293	504	498	561	1413	567	1045	1038.5	860	1343	347	962.5	2302.5	2605	23
6653409_1	743	540	Mme-M300009365	M300009365	1	CAGTCCACCAGGATTTTGTCAGAGAACAGCGCTTGGTTCTGCAGTCAGTCCCTAACATAA	GENE: Six4	20474	sine oculis-related homeobox 4	MGI:MGI:106034|Ensembl:ENSMUSG00000034460|Vega:OTTMUSG00000040060	80.5	84	28	132.5	73	82.5	86	64	92	65	92	285	115	202	158	218	162	376	120	69.5	38	39	113.5	86	59	66	73	71	95	77	220.5	109	113	201	175	79	150	157	27
6652345_1	745	542	Mme-M400010029	M400010029	1	TCATTGAAGAAGCTGAAAAAGGTACACTCTCACAAAATGCTTCCAAGGGGCCGCAACATC	GENE: <none>	(none)	(none)	(none)	328.5	124	42	240	102	143	139	159	178	223.5	489	457.5	169	391	431.5	389	261.5	748	301	179.5	51	44	235	99	87	108	101	111	251.5	278	331	156.5	188.5	322.5	226	212	449	580.5	20
6651813_1	746	544	Mme-M300003135	M300003135	1	GCACCACCCACGTGGAATCGCCGTGGAGGCTCATTCGGCCATCCGTTATTTCCATCATTG	GENE: Pdzd2	68070	PDZ domain containing 2	MGI:MGI:1922394|Ensembl:ENSMUSG00000022197|Vega:OTTMUSG00000048303	123	105	40	197	150.5	216	165	101.5	160.5	124	617	320	116.5	252	146	130	149	324	121	88.5	41	39	190	154	92	129	92	130	152.5	205	238	125	133	153.5	99	141.5	187	226	20
6651281_1	747	546	Mme-M400010369	M400010369	1	GGACTTTCTGGCCCCAGCAGTCAGATCACTGCTTTGTTAAAAGCCAAGCATCAGTCCAGA	GENE: <none>	(none)	(none)	(none)	515	245	142	241.5	170.5	180	168	156	196	186	434	628	353	350	509	329	272.5	987	276	450	70	63	269	163.5	109	141	96	184	276	311	571.5	475	155	516	215	228.5	554	552	20
6650749_1	748	548	Mme-M300001076	M300001076	1	TAACATGTAGGCCAAGTAATATAACCCCCTCTCCCCACATTGGCAATTTTTCTGTCTCCC	GENE: Nxf2	83454	nuclear RNA export factor 2	MGI:MGI:1933192|Ensembl:ENSMUSG00000009941|Vega:OTTMUSG00000018751	177	132.5	72	279	208	169.5	239.5	167	213	199	482	475	222	394	293.5	188	467.5	809	321	134	56.5	43	273	195	98.5	155	168	187	261	322.5	386	237	218	368.5	139	368.5	451.5	470	21
6650217_1	749	550	Mme-M200013935	M200013935	1	GCGTGGGCGCTTTGGACAGGACTGTACAGTGGCATTACAGCGCCTGACATACCTGGTCCA	GENE: Cd70	21948	CD70 antigen	MGI:MGI:1195273|Ensembl:ENSMUSG00000019489	63	77.5	24	135.5	97	52.5	57	52	56.5	44	47.5	245	72	107.5	83	106.5	49.5	78	54.5	52	37	34	118.5	86.5	52.5	62	51	50	48	49.5	166.5	65	77.5	85	95.5	49.5	58	56.5	22
6649685_1	750	552	Mme-M300010518	M300010518	1	TACATGATGGTGGACAGGGCGGAGGACCAGAAGACTCACCGACCTATGGCTCCCAAGGAG	GENE: Cuedc2	67116	CUE domain containing 2	MGI:MGI:1914366|Ensembl:ENSMUSG00000036748	5374	4431	4187.5	3919	6089	9323	6872	3340	5718.5	4345.5	8456.5	5412	6018	6825	7505	2179.5	5175	8552	4171	4642	817	873	3131	4631	3057	3003	3134	3517.5	4892	5847	2965	4895.5	2746	6746	1030	2202	4702	4363	19.5
6649153_1	751	553	Mme-M200008944	M200008944	1	GGCTGGATCAGCTGCTACGGCTCATTCAGAAGAAGAACAGCCTAGTGACTGAAGAGGCCG	GENE: Mical1	171580	microtubule associated monooxygenase, calponin and LIM domain containing 1	MGI:MGI:2385847|Ensembl:ENSMUSG00000019823|Vega:OTTMUSG00000030589	4732	1106.5	1501.5	1395	1241.5	2434	2273	1198	1226	1478	2762	3587	1719	4707.5	4212	703	861.5	4480.5	1368	1229	272.5	238.5	1006	1071.5	715	813	676	830	1556	1471.5	931	1875	1126	3865.5	193	840	1241	2873.5	19
6648621_1	752	555	Mme-M400001439	M400001439	1	GGGATCAAACCCGAACCCATATGTGACTACACACCAGCATCTGGCTTCTTCCCCTACTGT	GENE: Rora	19883	RAR-related orphan receptor alpha	MGI:MGI:104661|Ensembl:ENSMUSG00000032238|Vega:OTTMUSG00000023055	1404	642	249.5	597	840	1424	1914	403.5	1161	866	3336	1693	1122	2491	2526	1893	1108.5	5326	2245	844	111	124	1055.5	538	777	1251	460	1575	1307	1569	1091	2245	1145.5	2750.5	426	902	1864	3862.5	17
6648089_1	753	557	Mme-M300005832	M300005832	1	CATTACCCTTCCCTCAACTAGAGTATGCCCACTGTGAAAAGAGAAGTGAGATCACGCAGG	GENE: Slc6a17	229706	solute carrier family 6 (neurotransmitter transporter), member 17	MGI:MGI:2442535|Ensembl:ENSMUSG00000027894|Vega:OTTMUSG00000036634	366	175.5	151	278	276	571	460	220.5	319	298	710.5	666	535.5	981	963	623.5	478	1012	504	314	63.5	59	251	306	189.5	205.5	200.5	238	391	753.5	522	425.5	526	728	503	264.5	527	561	19.5
6647025_1	755	559	Mme-M200005640	M200005640	1	GCTCTCCCAAGAAGCCTGCAGTGCCCTTGAGAACCGATCATCCAGTTATGGGAATACAGA	GENE: Enkur	71233	enkurin, TRPC channel interacting protein	MGI:MGI:1918483|Ensembl:ENSMUSG00000026679|Vega:OTTMUSG00000011670	436	341	231	441.5	415	910	660.5	440	901	781	1610	614	537	1304	1371	734	721	2656	725	378	89	88.5	574	412.5	511.5	280	463.5	507	1128	778	473	406	612	1136	473	769.5	1387	1144	18
6645961_1	757	561	Mme-M300019297	M300019297	1	GCATGGAAGAAAAGCATCAAGAAGTACCATGCGTGGAGAAGCAGACGGAATGAAGAGCGG	GENE: Tmem136	235300	transmembrane protein 136	MGI:MGI:2685030|Ensembl:ENSMUSG00000048503	111	138	50.5	185	104	215	108	80.5	103.5	93	176	332	162.5	307	307	235.5	156.5	405	189	78	48	36.5	136	107	157	81	73.5	76.5	114	144	211	131.5	154	242	201.5	125	231	202	22
6645429_1	758	563	(+)eQC-40	(+)eQC-40	10	None (Spot Type = Control)	GENE: <none>	(none)	(none)	(none)	145	140	52	217	161	242	170	83	174	131	271.5	403.5	225	573	348	318	221	573	149	85	52	38	212	129	144	96	74	137	167	166	271	201	223	436.5	192.5	194.5	315	324.5	20
6644897_1	759	565	Mme-M400013112	M400013112	1	ACGCGACCCTAGACGCTGATTGGTTGCTGCGCTGAGGGTGCTGTGCTCCTATTGGTCAGA	GENE: <none>	(none)	(none)	(none)	679	444.5	278	815.5	769.5	1335.5	1189	600	944.5	828.5	1688	1270.5	903	2185.5	1659	1008	1193	3019	1235	505	106	85	887	621.5	553	558	584	699	1207	1147.5	934	1103	842	1507	498	889	1367	2174	19
6644365_1	760	1	DarkCorner	DarkCorner	604	None (Spot Type = Control)	GENE: <none>	(none)	(none)	(none)	48.5	69	24	141	299.5	106	41	42	48	46	41	200	63	78	80.5	4626	46	61	49	41.5	36	35.5	141	235.5	112	52.5	45	50	46	45	144	63	62	81	3147	48	50	50	23
6643833_1	761	1	DarkCorner	DarkCorner	604	None (Spot Type = Control)	GENE: <none>	(none)	(none)	(none)	46.5	86	25.5	128	65	85	44	40	45	44	36	193	68	124	108	251	47.5	62	55.5	47.5	37	33	124	74	89	50	47	45	51.5	45	148	68	106	96.5	142	45.5	50	57	24
6643301_1	762	1	DarkCorner	DarkCorner	604	None (Spot Type = Control)	GENE: <none>	(none)	(none)	(none)	49	84	30	132.5	60	71	43	43	55.5	39	42	265.5	64	80	94	167	47	68	57	48	34	35.5	136	78	79.5	52	46	62	46.5	47	178.5	63	65	87.5	117	38	45	56	22.5
6642769_1	763	1	DarkCorner	DarkCorner	604	None (Spot Type = Control)	GENE: <none>	(none)	(none)	(none)	52	87.5	33	155	60.5	76	41.5	40	45	38	38.5	270	61	76.5	236	211.5	100	67	53	43	43	35	148	72	84	47.5	45	47	47.5	41.5	189.5	61	62.5	378.5	129	74	47	53	22
6642237_1	764	1	DarkCorner	DarkCorner	604	None (Spot Type = Control)	GENE: <none>	(none)	(none)	(none)	48	103	30	138	61	84	46	38.5	41	48	133	202	67	92	96	316.5	85.5	59	52	45	39	35	137	79	77.5	51	47	48	52	83	135	64	64	86.5	193	58.5	53	50	21
6641705_1	765	1	DarkCorner	DarkCorner	604	None (Spot Type = Control)	GENE: <none>	(none)	(none)	(none)	50.5	52	30.5	137.5	70	93.5	47	41	44	84.5	103	183	64	102	85	401	75	65.5	126	48	41	34	127.5	82	75	50	44.5	47	85	62	118	59	70	100	216	57	48.5	152	22
6686127_1	766	1	DarkCorner	DarkCorner	604	None (Spot Type = Control)	GENE: <none>	(none)	(none)	(none)	57	75	20	84	50	45	62	52	51	46	41	298	66	97	70	70	48.5	79	53	49	36	34	78.5	53	54	59	48	51	44	44	199.5	57	76	80	65	46.5	51	49	19
6685595_1	767	1	DarkCorner	DarkCorner	604	None (Spot Type = Control)	GENE: <none>	(none)	(none)	(none)	59.5	104.5	20	93	45	46.5	42	55.5	48	44	36	302.5	68	79	88	78	51	91.5	51.5	54	39.5	35	81	51	48.5	49	55.5	49	43.5	41	197	60	68.5	106	81	42	63	48.5	21
6685063_1	768	1	DarkCorner	DarkCorner	604	None (Spot Type = Control)	GENE: <none>	(none)	(none)	(none)	57	110	18.5	100	43	39	44	47	49.5	41	44	272.5	58	95.5	70	124	51	89	46	50	34.5	32.5	89	52	45	46	57	48	41	44	165	58	77.5	72.5	104	47	53	47	23
6684531_1	769	1	DarkCorner	DarkCorner	604	None (Spot Type = Control)	GENE: <none>	(none)	(none)	(none)	58	66.5	21	106.5	41	37	44	53	51	41	34	392	59	83	67	83	49	65.5	68	49	33	39	99	48	52	53	59	49	46	41.5	259	58	66	78	65	49	52	65	22.5
6683999_1	770	1	DarkCorner	DarkCorner	604	None (Spot Type = Control)	GENE: <none>	(none)	(none)	(none)	51	50	21	93	44.5	40	42.5	57	49	46	40	283	60	98.5	91	77	55	66	45	43	35	35	83	48	47	51.5	49	53	51.5	42	189	61	80.5	98	63.5	60	49.5	48	23
6683467_1	771	1	DarkCorner	DarkCorner	604	None (Spot Type = Control)	GENE: <none>	(none)	(none)	(none)	52	68	20	119	45	39	48	48.5	49.5	45	53	250.5	59	101	58	287	49.5	62	50.5	47	38	33	105	49	45	57	50.5	49	51	54	172.5	64	91	68	173	44	49	49.5	23
6682935_1	772	448	Mme-M400004736	M400004736	1	GATGGAAGACATGCAACTTAGGAAACAAAGATGTGAGGCCATAGTAGATGTGCGGAGGCT	GENE: <none>	(none)	(none)	(none)	609.5	245	207	386	359	828	558	248	400.5	406	798	837.5	538	1339	807	863.5	553.5	1453	509.5	333.5	72	83.5	362	374	311	269	226	256	432.5	421	554.5	509	469	858	356.5	351.5	793.5	740	21
6681339_1	775	392	(-)3xSLv1	(-)3xSLv1	153	None (Spot Type = Control)	GENE: <none>	(none)	(none)	(none)	55	26	20	105.5	47	725	93	57	49	48	65.5	248	64.5	131	63	82	51.5	200	49.5	47	33	36	90	53	239	74	54	52	53	71.5	174	72	141	83	69.5	45	95	53.5	19
6680807_1	776	451	Mme-M300005205	M300005205	1	TGGTGCTCCATCCATGGGAGCCAAAAGCCTTTGCATTCCTTTCAACCCTCTGTGTGAGCT	GENE: Eprs	107508	glutamyl-prolyl-tRNA synthetase	MGI:MGI:97838|Ensembl:ENSMUSG00000026615|Vega:OTTMUSG00000050732	3187.5	1109	1901	1839	3020	5633	3522.5	1385	2849.5	2554.5	3957	2532	3285.5	7061	4706	438	2986.5	6555	2594	2008	208.5	435	1371	1792	2011	1235.5	1152	1772.5	2222	1723	1532	2137.5	2047	4423	338	1143.5	3047	1963	20.5
6680275_1	777	453	Mme-M300019570	M300019570	1	CGTCTTCACAAAGCTAGAGGAAGAGAACTTGTCGCTGATTCAGAACACGCAGGAGATGGA	GENE: Cfap100	243538	cilia and flagella associated protein 100	MGI:MGI:2141635|Ensembl:ENSMUSG00000048794|Vega:OTTMUSG00000029676	69	38	31	127	61	87	107	69	61	78	98	334	90	145	110	83	70	307	79	54	38	36	108	68.5	71.5	86	69.5	70	85	89	217.5	80	104	140	71	62	152	75	19
6679743_1	778	455	Mme-M200001237	M200001237	1	AAACCCAATTTCAGTGTAGGGACTTGTGCATGTGTGTACTTGCATAGTCAGACAGAGGCT	GENE: Cx3cl1	20312	chemokine (C-X3-C motif) ligand 1	MGI:MGI:1097153|Ensembl:ENSMUSG00000031778|Vega:OTTMUSG00000029903	2533	772	1037	1250	1410	2905	3353	1254	1611.5	2044.5	4832	2504.5	2080	3293	3788	779	1652	4323	2337	1390	188	187	1297	1257	1337	1122.5	1175.5	1187	2673	2825	1584	1873	1689	2931	537	1323	2364	3172	22.5
6679211_1	779	457	Mme-M200002217	M200002217	1	AGCATTTGTGTTATGGGGAGGATCTCTCATCTTAGAGAAGATAAGGGGACAGGGCATTCA	GENE: Oprd1	18386	opioid receptor, delta 1	MGI:MGI:97438|Ensembl:ENSMUSG00000050511|Vega:OTTMUSG00000010973	56	29	23	97	49	66	77	61	53.5	60	98	218	69.5	105.5	88	106	61	106	62	56	39	36	92	59	59	81	62	51.5	68	94	181	69	78.5	120	75	57	81.5	67.5	22
6678679_1	780	459	Mme-M400018984	M400018984	1	GGCAGGATGGCATTGGCAACCTCACATTTCAGGATCTCATGGACGTCAGGCAAGCATTAA	GENE: Gm19897	100503790	predicted gene, 19897	MGI:MGI:5012082	116	54	58	148.5	69	81	105.5	80	91.5	84.5	133.5	365	93	189.5	131.5	155	131	269	127	105.5	40	41	151.5	75	85	84	88	94.5	111.5	117.5	307.5	126	133	191.5	132	144	238.5	185	28
6677615_1	782	462	Mme-M400003468	M400003468	1	CTCAGGGACAGGAAACACATCTGGACAGGATCGCTGAACAGGTGGCAGCT	GENE: <none>	(none)	(none)	(none)	6957	6638	5232.5	6429	7387	8834	8355	5796.5	7463	5590.5	8481	11098.5	8872	16063	9216.5	5999	11008	15018.5	9028.5	8567	1480.5	1456.5	9581	8530.5	7231	6346.5	6973.5	7970	10087	9597	9541.5	9534	9747	11877.5	7211	6628.5	15116.5	9732.5	21
6677083_1	783	464	Mme-M200000508	M200000508	1	GCTAGCCCCAAACTCATGCAAGTGTTAAGATTACAGGCACGTACCCTACTGTAAGTTCGT	GENE: Snrpb2	20639	U2 small nuclear ribonucleoprotein B	MGI:MGI:104805	126	55	114	172	104	151	138	106	119	127	193	522	115	238	137	120	136	750	118	95	45	57	172	110	96	102	106	120	128	162	350	116	131	164	97.5	113.5	305	144	17.5
6676551_1	784	466	Mme-M300004827	M300004827	1	TGTTTGTTGAAGAAACCTCTGAAGAAGGTCTGAAGAGTTCTGAAGGAGACAACTCTGTGC	GENE: Uimc1	20184	ubiquitin interaction motif containing 1	MGI:MGI:103185|Ensembl:ENSMUSG00000025878|Vega:OTTMUSG00000032667	115.5	86.5	87.5	168	127	212.5	199	97	129	160.5	257	333.5	158	370	346	112	165	420	169	76.5	53	53	136	112	106.5	108	83	93	163.5	151	216	132	148	270	82	118	222	173	19
6676019_1	785	468	Mme-M400002482	M400002482	1	TGCGTGGTAAGGCTGTGCCCTACATGACAGGGACAGGACAAGCAGACTGAAATAACACAG	GENE: Ublcp1	79560	ubiquitin-like domain containing CTD phosphatase 1	MGI:MGI:1933105|Ensembl:ENSMUSG00000041231|Vega:OTTMUSG00000005470	1881	1009	2073	1204.5	1848	3532.5	3345	864	1911.5	2219	3361	1622	1362	2784	2473	1413	2023	3271	2587	1256	221	472	821.5	1029.5	1067.5	747	605	813	1532	1319	976	831	974	1780	798	774	1422	1711	22
6675487_1	786	470	Mme-M200014328	M200014328	1	GTCCTCCTTTTTGGCCCGAAGAGAGCCTGGAGGTGGTCAGGCGGATAATGAGGATGACTC	GENE: Tmem225	75667	transmembrane protein 225	MGI:MGI:1922917|Ensembl:ENSMUSG00000040541	762.5	363	189	637	1304	905	866.5	336.5	1178	486	1381	849.5	783.5	1199	741	439	464.5	1236.5	420	1044.5	52	85	1630	860.5	643.5	425	730.5	509	1184	517	1051.5	1061	882	525	392	366.5	1024	721	23
6674955_1	787	472	Mme-M300000898	M300000898	1	ACTACCAGTACGAGTTTGAACCCGCTGATACTCCTCACTTTGATAGCGACTCAGAAATAA	GENE: <none>	(none)	(none)	(none)	157	112	86	207	176	195	167	150	171	134.5	292	406	198	375.5	171	648.5	167.5	422	302	178.5	58	58	254	239.5	137	140.5	168	197	249	254	362.5	238	220	247	516	164	292	514	22
6674423_1	788	474	Mme-M400017191	M400017191	1	CATCCGTTATAAAGCTCTTTCTCTGGTGGGACACACTCAGAGACATGTGAATACTTGGCC	GENE: D930027P08Rik	100049155	RIKEN cDNA D930027P08 gene	MGI:MGI:3704500	92	35	35.5	115.5	70	97.5	110	76	94	80	158	335	113	201.5	177.5	311	88	397	87.5	59	39	37	121.5	72	71.5	80	69	73	94	113.5	236	113	132	194	182	65	177	113.5	21
6673891_1	789	476	Mme-M200015951	M200015951	1	TTGTCTTTGCACTCTGGCTGGGGGGCACTATTCATTCACTTGTGCAGACCTTCTTGACTA	GENE: Olfr1509	57271	olfactory receptor 1509	MGI:MGI:3031343|Ensembl:ENSMUSG00000035626	109	32	37	117	72	102	95	76	128	129	221	352	114	223	203	709.5	168	605	150.5	77	35	36	110	72	80.5	85	74	94	147	169	237.5	128	140.5	257	535.5	146	305	237.5	21
6673359_1	790	477	Mme-M200006029	M200006029	1	AGTCGGTCTTTCTGTGGAGCATGCGGTCCTACACACTAATCCGGAAACTAGAAGGCCACC	GENE: Wsb2	59043	WD repeat and SOCS box-containing 2	MGI:MGI:2144041|Ensembl:ENSMUSG00000029364|Vega:OTTMUSG00000025770	5094	1563	2039	2221	2455	8149.5	5621	1531.5	2464	3007	5610	2083	2539.5	4890.5	4774	2681	2317	5229.5	3270.5	4040	345	669	2202	3408	3352.5	2906	1668	1876	3346	4753	1353	1860	2579	3734	2250	1414	3968.5	3854	20
6672827_1	791	479	Mme-M200002111	M200002111	1	TAAGCTAAGGAAAGTGCTTAGTTGATTTTCTGTGTGAAATGAGTAGGATGCCTCCAGGAC	GENE: Acvr2a	11480	activin receptor IIA	MGI:MGI:102806|Ensembl:ENSMUSG00000052155|Vega:OTTMUSG00000012394	221	145.5	124	208	150	341	296.5	155	216	215.5	311	383.5	379	530	420	106	295	619	308.5	146.5	68.5	57.5	164	136	137	148	113	154	213.5	214	260.5	205	304	299	90	133	403	261.5	21
6672295_1	792	481	Mme-M200004293	M200004293	1	TTGTTTTCCGGCCCTTTAAAGGTGAAGTGGTGGATGCTGTGGTCACTCAGGTCAACAAGG	GENE: Polr2g	67710	polymerase (RNA) II (DNA directed) polypeptide G	MGI:MGI:1914960|Ensembl:ENSMUSG00000071662	2435	1029	1657	1401	3116	5379	5124.5	1664	3271	3485	6063.5	2593	2883	6995.5	5038	1364	2456	6679	2946	2219	291.5	516.5	1682	3124	2932	3605	1662	2828	4196	5331.5	1815	2696	3116.5	6419	1093	1316	4118	3797	22
6671763_1	793	483	Mme-M400012885	M400012885	1	CCACCAAGTTCTCCTCTCCTTTATTTAGAAGTGTTTCTTGGCTGAGAGATGCTTCCCCCC	GENE: Syt6	54524	synaptotagmin VI	MGI:MGI:1859544|Ensembl:ENSMUSG00000027849|Vega:OTTMUSG00000028617	91	50	43	144	82	93	224	78	82.5	91	135	357	141	310.5	165	141	255	674	147	73	37.5	42	131	85	85	149	91	80.5	146	133	229	172.5	140	250	92.5	217	316	300.5	22
6671231_1	794	484	Mme-M400001617	M400001617	1	TACAGCTGGACACCAGGAACCAGATACAGCAAGTAGTGAATCACGGCCTA	GENE: <none>	(none)	(none)	(none)	1479.5	625.5	613.5	622	907	1213	782	515	716	761	1278	1382	1296	2568.5	1274	871.5	1041	3151	1217	878.5	171.5	188.5	553	665	560	499	274	390	735.5	802	849	866	973.5	1196	628.5	607	1896	1336.5	23.5
6670167_1	796	487	Mme-M200011682	M200011682	1	TGTTACCGTGTCCCCATACTCTCTCACTCATGTTGCGGGACCCTACAATCGTTGGGTCTA	GENE: Tet1	52463	tet methylcytosine dioxygenase 1	MGI:MGI:1098693|Ensembl:ENSMUSG00000047146|Vega:OTTMUSG00000037102	171	127	82.5	224	157	235	209	151.5	218.5	243	276	447	193.5	377	232.5	138	126	675.5	137	153	55	56	269.5	202	152	174.5	169.5	224	345	242	330	257.5	185	326	94	155	331	247	23
6669635_1	797	489	Mme-M2NC000004	M2NC000004	4	CAGCCCGTTGCGCGCGTACGATACTGGCGCCTTCGTCTATCGAGCAATAATCAAACATTA	GENE: <none>	(none)	(none)	(none)	43	26	21	106	49	64	101	55	53	92	50	264	64	111	151	85	50	409	59.5	48	39	37.5	125	72.5	87	105	72	67	103	71	207	75	104.5	172	88.5	62	221	90.5	24
6669103_1	798	491	Mme-M200007724	M200007724	1	GACCTTGTCACAAAATAGAATAGAGCTGAAGGCACAGCAGTAGAATGCCTCGGACCCTGG	GENE: Nphp3	74025	nephronophthisis 3 (adolescent)	MGI:MGI:1921275|Ensembl:ENSMUSG00000032558|Vega:OTTMUSG00000031730	239.5	225	144	629	241	1348	394	818.5	1443	2165	11057.5	592	397	919	506	260	353	1211	309	167.5	67	60	464	209	201	175.5	336.5	597	1798	2213.5	390	417.5	364	506	153	245	498	399	22.5
6668571_1	799	493	Mme-M300009921	M300009921	1	AGGTGTACATCTCACTGGTCAGGTGATGGGCTGTGGATTCTCACTTTAAAGCTATGAAAT	GENE: Rabgap1	227800	RAB GTPase activating protein 1	MGI:MGI:2385139|Ensembl:ENSMUSG00000035437|Vega:OTTMUSG00000012651	1324.5	799	1219	948	1242.5	1883	1703	838.5	1698	1241	2596	1460	1049	2365	1916	564	1450.5	2620	1679	1100	223	335	1058	1018	782	813.5	842	1131	1463	1839	1098	979	1286	1778	423.5	851	1563.5	1786	23
6668039_1	800	495	Mme-M200012282	M200012282	1	AGCTGTGGGTTACATGAACCTGGTACCTGGTGGAAGTCGCCCTGTTATGAGACAGTGAAG	GENE: Tspan4	64540	tetraspanin 4	MGI:MGI:1928097|Ensembl:ENSMUSG00000025511|Vega:OTTMUSG00000028948	1669	264	1089	658	1266	1153	765	434	781.5	536	2101	1026	581	1856	1057	450	727	1996	812	2026.5	99	286	1118	1084	557	733	712	505.5	892	1693	802	909	900	1602	359	568	1210	1714	22
6667507_1	801	496	Mme-M300012357	M300012357	1	ATTCTGAAGTGAAGCCTTTGGTTGAAGCGGTGTATAGCACTGGAGTACATAACATTGACC	GENE: Cc2d2a	231214	coiled-coil and C2 domain containing 2A	MGI:MGI:1924487|Ensembl:ENSMUSG00000039765|Vega:OTTMUSG00000018224	358	307.5	317	522	739.5	926.5	1160	419.5	819	570.5	1159	684.5	752	958	996.5	311	589.5	1078.5	726	309	99	114	475	455	380	391.5	366.5	486.5	630.5	658	494.5	498	511	743.5	194.5	242.5	577	448	22
6666443_1	803	499	Mme-M200004628	M200004628	1	GCCAAGAACAGGAGCCCGCATTCCTCAAAATCCAAGAGCTCCAAGACACCCTCTTACACT	GENE: Prr32	68800	proline rich 32	MGI:MGI:1916050|Ensembl:ENSMUSG00000037086|Vega:OTTMUSG00000017420	197	51	68.5	205	117.5	180	158.5	144	157.5	171.5	157	539.5	177	284.5	247	145	154	673	122	143	47	49.5	205	133.5	104	130.5	97	171	192.5	170	359	188	143	258	116	144	329	188	24
6665911_1	804	501	Mme-M400019211	M400019211	1	CTCACTCTCCTGGCTTTGTTCTCTAGAATTGAACTTCAAGAAATTAATTGACAAAACAGC	GENE: A230060L02Rik	319607	RIKEN cDNA A230060L02 gene	MGI:MGI:2442378	97	83.5	71	197	131	162.5	146	99	136	181	157	316	146.5	152	123	107	120.5	589	109	97.5	55.5	57	242	192	114.5	126	139	183	260	183	199	177.5	107	162	93	155	347	229	21
6664847_1	806	504	Mme-M300003580	M300003580	1	CTATAGACTATTCCGCTGGCAGGGCTCATGCTTGTAATGTGTCCATCTTGATTCACCCTG	GENE: Cd86	12524	CD86 antigen	MGI:MGI:101773|Ensembl:ENSMUSG00000022901|Vega:OTTMUSG00000028661	3444	2970.5	2102.5	3300	1915	4546	4200	2896	3506.5	4421	7086.5	6202	3492	5589.5	4579	3533	2114.5	7401	2080	1965	629	507.5	4682	1753	3034	1853	3222.5	2316	7003	4494.5	5299	4476	3756	5505	2088	3838	3990	5266.5	19
6664315_1	807	506	Mme-M400000792	M400000792	1	TAGACTTGTACACAGAACTACAATGCTAAGGCTGGTAAATGGTTCACAGATCCTTAAGAA	GENE: Smndc1	76479	survival motor neuron domain containing 1	MGI:MGI:1923729|Ensembl:ENSMUSG00000025024	105	58	58	174	139	183.5	177.5	91	129	153	224	346	60.5	278	211	121	128	383.5	150	79	44	43	136	111	109.5	92.5	85	115	126	134	215	62.5	153	185	82	89	194.5	118	20
6663251_1	809	509	Mme-M200003833	M200003833	1	AGGAAGGGCCCTTTCTCTTGAAGATTTGCTGGGCGCGGAGGTGGCAGGTATCACATTTTT	GENE: <none>	(none)	(none)	(none)	226	148.5	103	446	336	683	536	631	670.5	514	1117	639	295	864	662.5	317	569	3111	561.5	159	67	57	400	281	338.5	323	500	376.5	500	699	399.5	304.5	361	730	187.5	417	1490	799.5	21
6662719_1	810	510	Mme-M200000082	M200000082	1	GCAACTACAGCAAAGGCGGCAGGGCTGCATCAATGAGATTATTGAAGAAGAGAGGCTGAG	GENE: Mns1	17427	meiosis-specific nuclear structural protein 1	MGI:MGI:107933	990	302	195	365	312.5	582.5	497.5	362	474	518.5	849.5	903.5	645	1730.5	972	992	1094.5	3669	771	516	119	103	397	269.5	224.5	308.5	288	345	650.5	544.5	551.5	623	549.5	850.5	625	929.5	1462	1344	20
6662187_1	811	512	Mme-M200003205	M200003205	1	CGTGGAAGTTTGGGCCTCACTGACACCCGAAATACTACCCATGGCTCAGACTCCGTGGTT	GENE: Nme6	54369	NME/NM23 nucleoside diphosphate kinase 6	MGI:MGI:1861676|Ensembl:ENSMUSG00000032478|Vega:OTTMUSG00000030951	1809	305	522.5	481.5	596.5	1900.5	1489	337.5	665	743	1675.5	807.5	614.5	2527	1931.5	470	552	3974	1146	1345	96.5	190	530	536.5	878.5	711	321.5	476	685	815	531	470	949	2006	359	341	1903	1331	22
6661123_1	813	515	Mme-M300007503	M300007503	1	CATAGTTGAATGCACGGCCCGGATTGAGATTGGACTGCATTACCAGATCCCTTATCCACG	GENE: Lyrm1	73919	LYR motif containing 1	MGI:MGI:1921169|Ensembl:ENSMUSG00000030922|Vega:OTTMUSG00000025610	854.5	197	196	323.5	297	632	873	205	311	453	1623	508	432	1004	1167.5	221	282.5	860	660.5	572.5	68	89	293	263	335	450	210	238	567	870	342.5	307	417.5	888	170	218.5	590	603	20
6660059_1	815	518	Mme-M400018708	M400018708	1	ATTACACCGAGGGACAATGGTGATGTCATGGGGCCTCCTTTTTCTTGGCATTCTTCCTTG	GENE: <none>	(none)	(none)	(none)	291	140.5	117	286	275	668	417	231	367	406	678	553	317	1414	752	510	467	1370	410	236	69.5	60	310	281	318	275	216	336.5	512	615.5	390	469	573	999	370.5	346	768	722	22
6659527_1	816	520	Mme-M400001101	M400001101	1	AGAGAAGAATTCTGTAGTATGAACTGTGGCTCTCACTTCTCCCTTCCACACCCCACCTCC	GENE: Hivep3	16656	human immunodeficiency virus type I enhancer binding protein 3	MGI:MGI:106589|Ensembl:ENSMUSG00000028634|Vega:OTTMUSG00000008783	217	129.5	65.5	226	113	174	158	113	155	125	240	491.5	228	405	290.5	129	282	655	257	142	48	46	169.5	118	100.5	114	106	152	168	176	317.5	248.5	200	273	112	222.5	306	405.5	20
6658995_1	817	522	Mme-M200004093	M200004093	1	GGACCTTACAGAAACAGAGCGTGGTGTATGGTGGGAAGTCAACAATTCGTGACCGCTCCT	GENE: Prpf31	68988	pre-mRNA processing factor 31	MGI:MGI:1916238|Ensembl:ENSMUSG00000008373|Vega:OTTMUSG00000023399	1490	375	347	572	656	2163.5	2299	409.5	833.5	1116	2855	774	983.5	4118.5	1676	654	684	3284	1965.5	874	107	131.5	448	386	726	824.5	315.5	546.5	876	1322	447	767	1322	1682	349.5	389.5	1609	1923.5	20.5
6658463_1	818	524	Mme-M200006211	M200006211	1	GTCTCCAGAAAACCAAAGCTGTGAAGACCACCACAGCAGCTAGACTCCTCATAGGGAGCA	GENE: Eci2	23986	enoyl-Coenzyme A delta isomerase 2	MGI:MGI:1346064|Ensembl:ENSMUSG00000021417|Vega:OTTMUSG00000035939	8658	5541	4057	5224	7924.5	13572.5	14664	4849	8202.5	3475.5	19929.9	47207.2	47180.9	119978	83381.8	31528.4	87561.6	193651	31342.1	4837	938	1123	5563	5575.5	5085.5	4455	4895	3792.5	3437	8835.5	9687	19696.5	21050.1	53744.5	9373	57680.1	69566.2	104119	20
6657931_1	819	526	Mme-M400011203	M400011203	1	GCCCAAATTGGGGGCCCAGAAGCTGGGAAGTCTGAACAGTCTGGAGCCAAGTAGAAGCCA	GENE: Hspb1	15507	heat shock protein 1	MGI:MGI:96240|Ensembl:ENSMUSG00000004951|Vega:OTTMUSG00000024281	14529	5907	7686.5	8911	8213	15055	9074	6667.5	7855	9312	11705.5	16674	11850	18235	17021	6832	15354	28646.1	7911	9040	1473	1012.5	6099	5893	4808	4830	4130	5781	7633.5	18830	6313	8181	6126	18958	2390	3634.5	7384	8209	24
6657399_1	820	528	Mme-M200008803	M200008803	1	GTTATGCTGACCTCCCTGTTCCCCACGGGGAGTGCTTGGCAGAGGAGACTACTTCTAGAA	GENE: Kank2	235041	KN motif and ankyrin repeat domains 2	MGI:MGI:2384568|Ensembl:ENSMUSG00000032194	1708	1331	1680	792	663	1604	1306	673	842	1221.5	1516	2062	1406.5	3479.5	2537	1243	2515	8720	1058	1513	307	380	1072	608.5	873	777	520	675	1356	1133.5	1451	1190	933.5	2107.5	497	2706	4381.5	3819	24
6656867_1	821	530	Mme-M400013716	M400013716	1	ACAATGGGCAGATCCACAGGGCCCCACGTATCAGCACCCCAATGTACCAGGCCGGACAGG	GENE: Gm6194	620966	transmembrane protein 189 pseudogene	MGI:MGI:3704094	633	253.5	222.5	429	319.5	725	297.5	308	567	507.5	994	877	522	1040	665	334	733	2018	579	425	92	82	432.5	273	308.5	166	291	518	628	680	618	521	415	703	225.5	511	902	1013	24
6656335_1	822	532	Mme-M400010629	M400010629	1	GCTGGTGCTGAGCGGTCGCGGCTGGCCTTGGAAAGTTTCTCGAGAGACTCATGGCTTTCC	GENE: Gm9580	672857	predicted gene 9580	MGI:MGI:3811203	245171	58335	56149.8	101373	111894	192679	227101	73340.8	111956	83444	192756	196846	87958.1	164548	148357	145291	112531	383679	73908	125273	12221	7456.5	124074	130404	144691	140001	91783.5	102686	153475	153373	115984	186777	85146	263187	62780.4	121504	127855	295896	18
6655803_1	823	533	Mme-M300007598	M300007598	1	CGGGTCTTCACTGATGGAAAGGGCTTACAAAGCAAGCAAGTAGGAAAGGAAAGTGATGAA	GENE: Rpgr	19893	retinitis pigmentosa GTPase regulator	MGI:MGI:1344037|Ensembl:ENSMUSG00000031174|Vega:OTTMUSG00000016902	187.5	86	51	135	96.5	144	130	94	112	187	170.5	299.5	207	693	492	181	1020	1542.5	799.5	100.5	42	40	125	88.5	98.5	106	81	81	159	116	214.5	161	277	443	126	656.5	720.5	992.5	19
6655271_1	824	392	(-)3xSLv1	(-)3xSLv1	153	None (Spot Type = Control)	GENE: <none>	(none)	(none)	(none)	58	35	27	103	53	42.5	42	42	44	37	44	219	64	83	62	88	48.5	284	50	46.5	33	32	92	57.5	47.5	49	45.5	51	44.5	50	143	61	70	67	81	43.5	148.5	45	20
6654739_1	825	536	Mme-M200006491	M200006491	1	ACCGCAGAGGGTGACCCTAACGCTTCCTGTGCTGAACGCAGCCCAAAGTATCATCTTTGT	GENE: Pgls	66171	6-phosphogluconolactonase	MGI:MGI:1913421|Ensembl:ENSMUSG00000031807|Vega:OTTMUSG00000033938	6504	6492	5144	4373	7605	9471	10868.5	3792.5	4707.5	5120	9748	7138.5	7084	12231	8811	4397.5	6112.5	14579	5041	7717	1319	991.5	4715	8266	5593	6080	4497.5	4776	6700	7745	5689	6759.5	7633	9356	3462.5	3062	7678.5	6091	21.5
6654207_1	826	537	Mme-M400017570	M400017570	1	TTTTGGCAATTACCTTGTCTTTAATTGACTTGGGGATTATCTAGTGAACATTGCTGTGCT	GENE: A730009E18Rik	319603	RIKEN cDNA A730009E18 gene	MGI:MGI:2442371	95	108	63	139	92	78.5	97	66	90	80	96	206.5	84.5	157	112	100	72	202.5	78	75.5	44	41.5	140	79	66.5	71	59.5	62	81	65	167.5	82.5	107	119	78.5	69	106	83.5	20.5
6653675_1	827	539	Mme-M200005745	M200005745	1	CTGTCTAGTTATATGAAGTGAACCAATTGTGATGCCTTTGCATTGTATTGCCTCAGCCAT	GENE: Dnaja1	15502	DnaJ heat shock protein family (Hsp40) member A1	MGI:MGI:1270129|Ensembl:ENSMUSG00000028410	849	383	445	713	481.5	1351	789	377	458	1414	1200	1117.5	1112	2552.5	806	734	1799	2497	1144.5	505	140	121	458.5	426.5	348	549	287	382	760.5	1324	546	891	1174	537	388	397	1143	962.5	26
6652611_1	829	541	Mme-M400005309	M400005309	1	TGGGGTGTATTTCATTCCATACGCTGCTGATTCAGCTAGCAGGGATAGGATTGCATCAGT	GENE: Olfr356	258617	olfactory receptor 356	MGI:MGI:3030190|Ensembl:ENSMUSG00000070943|Vega:OTTMUSG00000012229	59	78	27	128	75	78	49.5	47	51	44	44	201	65	80	81	113	49	134	53	48	38	35	120	81	52.5	56.5	47	52	47.5	48	153	67	70	90.5	91	49	81	55	21
6652079_1	830	543	Mme-M300001807	M300001807	1	TGTCAACCTTTTGAGCATAAATGTCGCTAATGGGGCAAACAGAGTGCCAAGAATCCGGAA	GENE: L3hypdh	67217	L-3-hydroxyproline dehydratase (trans-)	MGI:MGI:1914467|Ensembl:ENSMUSG00000019718|Vega:OTTMUSG00000027641	142.5	156.5	89	268.5	251	325	306.5	131.5	239	189	362.5	371	210	498	362.5	190	179	413	200.5	96	51.5	50	211.5	155.5	125	130.5	115.5	125	199.5	164	244	194	182	252	131	100	175	166.5	18
6651547_1	831	545	Mme-M400002154	M400002154	1	CACAGGCAAAACAATGGTGGCTGTGGAAATTGTTTCAATTCTAGCCTCCAGTGCTAGCTT	GENE: <none>	(none)	(none)	(none)	141.5	103	40	185	151.5	173.5	157.5	94	138	157	379	316	160	293	242	433	170.5	510	184.5	110.5	46	41	177.5	149.5	97	103.5	86	96	225	214	218	179	146	274	282	146	293	277	20
6651015_1	832	547	Mme-M400010410	M400010410	1	TCTAGTTTCTTGTCCAGTTCCAACCCATGCCTCCAGTGCTCTTGCCTGAATGGGAGTGTC	GENE: <none>	(none)	(none)	(none)	1126	727.5	505.5	828	998.5	1516	1447	728	1370.5	1149	2577	1841	1403	2484.5	2091.5	866.5	1376	3809	1146	1074	191	191.5	1303	986.5	982	928	784	1093	1925	1835	1702	1656	1404.5	2477	603.5	1086.5	2247	2282.5	20
6650483_1	833	549	Mme-M400003016	M400003016	1	CTTGCACGGTGCTACAAGTTCGGAGGGTTCTGTTACAATTCCATGTGTCCTCCTCATACC	GENE: Defb11	246081	defensin beta 11	MGI:MGI:2179197|Ensembl:ENSMUSG00000045337|Vega:OTTMUSG00000020784	430	200	95	245.5	157	266	225	136	231	155	357	727	224.5	495	359	258.5	160.5	638	224	176	75.5	62	347.5	181	133	174	128	193	305	252	365.5	330.5	234	357	128.5	240	349	524	20
6649951_1	834	551	Mme-M400011656	M400011656	1	TTGCAATCGATTGGTCTCTTACTACAAAAGCAGTTGATAGCACATGTAAATCCCAGCACT	GENE: Scpep1	74617	serine carboxypeptidase 1	MGI:MGI:1921867|Ensembl:ENSMUSG00000000278|Vega:OTTMUSG00000001271	792	1410	1329	2096.5	2710.5	9156	8527	2250	3136	4952	12161	1381	1839.5	3633	3735	665.5	1599	3743	2237	659	505	461	1612	1799.5	2505	2679	1542	1332	4399.5	5477	1073.5	1374	1619	3300.5	387.5	770	2131	2141	21
6648887_1	836	554	E1A_r60_a20	(+)E1A_r60_a20	32	None (Spot Type = Control)	GENE: <none>	(none)	(none)	(none)	894.5	218.5	91.5	258	326.5	647	449	772	883	1013	8162	792	1448	2270	2447.5	2542	5520	15224	8869	998.5	57.5	61	238	300.5	326	333.5	454	453	1115	4378	366	600	410	2600.5	908	1816	5391	12586	18.5
6648355_1	837	556	Mme-M400003821	M400003821	1	TGGTGAATGATGCAGGCAGACCCAATGACCCATCCAGCAGGTCCAGTTAT	GENE: <none>	(none)	(none)	(none)	1408	651.5	389	639	777.5	1964	1121	604	1146	1868	5185	1694	1258	2395	2294	1104	2686.5	6877	2375	1077	164	176	824	819	803.5	932	596.5	1076	1962	5051	1321	1543	1040	2823	632	1324	4425	4347	19
6647823_1	838	558	Mme-M200006131	M200006131	1	CGCCTTAAAGCCACACTTTTTATTCTCTCCAGGAACCTGCTATTGATTAGGTTATACCTG	GENE: Dars	226414	aspartyl-tRNA synthetase	MGI:MGI:2442544|Ensembl:ENSMUSG00000026356|Vega:OTTMUSG00000049561	560.5	362	277	397	521	1076	651	238	456	402.5	1094	735	723	1492	1057	373.5	573	1306	807.5	375.5	145	129	369.5	361	460	326.5	177	297	479	595	569	600	652	884	240.5	338	894	726.5	20.5
6646227_1	841	560	Mme-M200004095	M200004095	1	TCAGACTCGCCCAAAGTACAGCCTGAGGCAGAACCTGAACCTGGGCTCTTATTGGAAGTT	GENE: Pelp1	75273	proline, glutamic acid and leucine rich protein 1	MGI:MGI:1922523|Ensembl:ENSMUSG00000018921|Vega:OTTMUSG00000006046	1648	1051	1057	999	1372	2297	1521	743.5	1283	1190	2344	1373	1272	3048.5	2237	1054.5	1247	2316	1349	1310.5	236	245	965	953	811.5	562	557	849.5	1310	1647.5	855	923	1197.5	2205	658	612	1407	1498	19
6645695_1	842	562	Mme-M200014996	M200014996	1	GGCCCAGCGATACCTCAGAACCAGCGCTTCATCCCCATCAATGGATACCCAATACCTCCT	GENE: Ror1	26563	receptor tyrosine kinase-like orphan receptor 1	MGI:MGI:1347520|Ensembl:ENSMUSG00000035305|Vega:OTTMUSG00000008027	867	475	286.5	597	471.5	781.5	492	294	584	424	6326	990	662.5	1176	753	908.5	2051	4406.5	6618	1005	146	133	758	698.5	492	352	391	671	825	5540	1122	913	720	1090	771.5	1607	3086.5	9900.5	19.5
6645163_1	843	564	Mme-M400000854	M400000854	1	ATAGCCAGCCTTTGTGTGGGCTGCTGCTTAGGTCCTCCCTAGCTGTGTTC	GENE: <none>	(none)	(none)	(none)	379	311	171	373	341	557	406	301	384	334.5	725	704	422	993	836	696	567	1158	464	315	83	79	476	373	352	244	309	340	591	546	590	629	506	866	376.5	422	694	761	18
6644631_1	844	566	Mme-M400017592	M400017592	1	CATTGCTTGAAGCTGATAGTTCTCTGATGTTACAAAATACTGCTTCACCCAGTATGTGGT	GENE: Ciapin1	109006	cytokine induced apoptosis inhibitor 1	MGI:MGI:1922083|Ensembl:ENSMUSG00000031781|Vega:OTTMUSG00000027367	56.5	81	26	136	93	69.5	49.5	45	53	44	49	235.5	65.5	103	232	442	55.5	182	61	50	40	33	124.5	108.5	59	58.5	43.5	50	48	51	159	72	68.5	172	282	58	100	78	20
6644099_1	845	1	DarkCorner	DarkCorner	604	None (Spot Type = Control)	GENE: <none>	(none)	(none)	(none)	45	80	21	131.5	124.5	101	41	39	43	42.5	33	206.5	66	131	104.5	221	47	65	49	48	36	32	128	142.5	107	47	47	50.5	43.5	46	150	64	98	92.5	141	41.5	54	51.5	23
6643567_1	846	1	DarkCorner	DarkCorner	604	None (Spot Type = Control)	GENE: <none>	(none)	(none)	(none)	51	72	24.5	124	71	86	40	41	42	44.5	38	197	69	84	99.5	3310	48	73	50	46	35.5	36.5	124	80	93	49	47	49.5	46	46	149	66	65.5	106.5	1995	43	50	52	24
6643035_1	847	1	DarkCorner	DarkCorner	604	None (Spot Type = Control)	GENE: <none>	(none)	(none)	(none)	48	52	30	138	70	77	46	39	43	44	38	326	65	79	268	175	59.5	62	53	46	33.5	33	129.5	83	76	52	46	47	43	47	209	60	65.5	391.5	118	54	47	54	22
6642503_1	848	1	DarkCorner	DarkCorner	604	None (Spot Type = Control)	GENE: <none>	(none)	(none)	(none)	52	134.5	40	133	74	76	41.5	40	44	47	38	235	65	78	83	254	111	65	56	46	47	33	129	77	76	51.5	46	48	46	40	181.5	63.5	71	81.5	143	70	48	55	22
6641971_1	849	1	DarkCorner	DarkCorner	604	None (Spot Type = Control)	GENE: <none>	(none)	(none)	(none)	51	67	30	140	66.5	109	41	41	43	70	169	195	70	96.5	90	379	57	69.5	53.5	49	38	35	127.5	74.5	92	49	47	47	70	80	136	61	70	100	212.5	48	47	61.5	21
6641439_1	850	1	DarkCorner	DarkCorner	604	None (Spot Type = Control)	GENE: <none>	(none)	(none)	(none)	46	56	29	170	60	56	40	36	45	73.5	86.5	171	61	118	87	341	46	118	277	47.5	39.5	35	156.5	74	56	47	49	48.5	73	59.5	118	66	78	89	170	46.5	75	375	19
6686392_1	851	1	DarkCorner	DarkCorner	604	None (Spot Type = Control)	GENE: <none>	(none)	(none)	(none)	58	82	18	86	50	49	49	45	56	46	46	271	65.5	137	89	78	53	80	45	49.5	38	31	74	49	48.5	59	45.5	53	46	47.5	182	60.5	105	84.5	68	50	52	49	20
6685860_1	852	1	DarkCorner	DarkCorner	604	None (Spot Type = Control)	GENE: <none>	(none)	(none)	(none)	72.5	67.5	20	97	47.5	44	42	55.5	52	46	41.5	306	60	71.5	83	75.5	48.5	77	48	72.5	36.5	33.5	83	49	46	49	62	51	46.5	44.5	192.5	64	66	76	73.5	44	49.5	45	21.5
6685328_1	853	1	DarkCorner	DarkCorner	604	None (Spot Type = Control)	GENE: <none>	(none)	(none)	(none)	50	105.5	20	92	47	38	42	52	50.5	39	34	265	63.5	71.5	95.5	104	48.5	86	42	48	39	32	90	51.5	51	56	56	50	46	43	177	59.5	61.5	103	102	42.5	57	48	21
6684796_1	854	1	DarkCorner	DarkCorner	604	None (Spot Type = Control)	GENE: <none>	(none)	(none)	(none)	56	100.5	18	110.5	44	38	43.5	56	49	41	37.5	274.5	64	84	64.5	88.5	48	93	57	53	38	32	99	52	46	50	58.5	50	43.5	41	183	64	65	72	68	48.5	61	63.5	22
6684264_1	855	1	DarkCorner	DarkCorner	604	None (Spot Type = Control)	GENE: <none>	(none)	(none)	(none)	54	62.5	20	102	45	40	39	53.5	46	50	40	388.5	55.5	99	97	93	50	64	43	48	35	37	89	56	46	49	47	56	56	40.5	248.5	54.5	84	116.5	60	47.5	46	55	22
6683732_1	856	1	DarkCorner	DarkCorner	604	None (Spot Type = Control)	GENE: <none>	(none)	(none)	(none)	51	39	21	110	48.5	37.5	42	46	46	55	54.5	257	54	75	64	82.5	48.5	71	50	44	38	34.5	97	50	48	46	53	48	69	62.5	187	61	67	73	61	44	52.5	55	23
6683200_1	857	568	Mme-M200002782	M200002782	1	GGTCTCAAGTTTTCTTCCTTTGTGTCTACCGAATGTTTCCAGTGTGGGTTGAGGTCAACC	GENE: Rad51d	19364	RAD51 paralog D	MGI:MGI:1261809	309	175.5	151	316	260	387.5	325	186	252.5	267	419	556	308.5	612	438	164	301	589	208	253	73	68	317	278.5	247	218	218.5	251.5	365	385	389	398.5	330.5	570	124	236	401	362	21.5
6682668_1	858	569	Mme-M200015890	M200015890	1	CCTGTACTCCAAGCGTCTAGATCGGAGTGTCTCCTATCATCTGAGTCCTGAGGAGAACAG	GENE: Ppp1r16a	73062	protein phosphatase 1, regulatory (inhibitor) subunit 16A	MGI:MGI:1920312|Ensembl:ENSMUSG00000033819|Vega:OTTMUSG00000032740	2874	1089	1881.5	1605	2244	4595	4403	1463	2242	2901	4068.5	3836.5	2758	6500	4658	2357	2099.5	6057	2619.5	2386	290.5	484	1729.5	2547	2715	1627	1865	2113	3713	3448	2415	3047	3315	5858	1454	1564.5	3660.5	4350.5	21
6682136_1	859	571	Mme-M300019696	M300019696	1	ACTCCATGCTTGTTAAAAGTGCTGGTCTCAGGCTTATGGCAAAGCTCCCTCTTGACATCA	GENE: <none>	(none)	(none)	(none)	698.5	235	177	376	366.5	425.5	409	290	348	356.5	562	956	496.5	782	504	833.5	285.5	884	282	462	70	77.5	447	324	310	286.5	248	310.5	472	458	685	802	362	757	632	272.5	547	591.5	24
6681604_1	860	573	Mme-M400007398	M400007398	1	CTCTCCTGTGTACTCTGCACACAGTGTCCCTCTCTGCAGGATCTCTCCTGTGTATTCTGC	GENE: Gm10101	328388	predicted gene 10101	MGI:MGI:3641713	841	988	882.5	1149	1298	2002	1302	914	1126	1068	1550	1312.5	617	2174	1117.5	868	1271	2441	969	653	225	234.5	1125	1110	674	675.5	881	1030	1277	1151.5	827.5	697	902	1416	583.5	921	1353	1726	23
6681072_1	861	575	Mme-M400001830	M400001830	1	TGTAAAGGAAGTTGCTGAGAAAGGGGTACAGACTCTTGTGATTGGCAGAGGAATGAGTGA	GENE: Aamdc	66273	adipogenesis associated Mth938 domain containing	MGI:MGI:1913523|Ensembl:ENSMUSG00000035642|Vega:OTTMUSG00000032939	2391	1491	1469.5	2684.5	2840	7348	5503	3943.5	4184	5153	5501.5	5180	5483	7411	5971	1128	4541	7206	4455	2029	325	307	2410	2761	3236.5	2990	3631.5	3493	4875.5	4195.5	3159	4019.5	3674	5324	799	2129	4227	4370	22
6680008_1	863	576	Mme-M400009321	M400009321	1	AACTTGGTCTTGTCCTAATTACAAATGCTGAGGGCTGGCCGAGCTGTGTTGATGCACACC	GENE: Mfn2	170731	mitofusin 2	MGI:MGI:2442230|Ensembl:ENSMUSG00000029020|Vega:OTTMUSG00000010659	200	111	94	207.5	119	295.5	302.5	156.5	242	225	368	507.5	361.5	846.5	433	322	419	1182.5	335	148	50	50	178.5	96	175.5	152	158	214	288	242	322.5	367	332.5	576	188	369.5	593	734	24
6679476_1	864	577	Mme-M400007342	M400007342	1	TTGTGGCTCACATGTCTGTGTCATTGTTGTGTTCTACTCCACAGCTGGGTTTACCTTCCT	GENE: Olfr601	258311	olfactory receptor 601	MGI:MGI:3030435|Ensembl:ENSMUSG00000100208|Vega:OTTMUSG00000019029	177	90	67	224.5	136	210	187	132	200	155	309	424	178	318	210.5	195.5	232	528	187	154	43	48	237.5	139	133	148	138	164	256.5	245	307	235.5	164	371.5	138	198	320	400	22
6678944_1	865	579	Mme-M300013470	M300013470	1	AGAATGTAGGAGGAAGTCTCTGCCAGTCCCTTGAGTTCCTTGTGAGTAAAATTAAGCCAC	GENE: Sln	66402	sarcolipin	MGI:MGI:1913652|Ensembl:ENSMUSG00000042045	454	276.5	151.5	374	321	532	398.5	535	573	548.5	978	770.5	430	749.5	389.5	456	584.5	1100	356	338	88	66	534	264	329	257.5	487.5	432	771	566	535.5	651	283.5	474	293	414.5	829	725	30
6678412_1	866	581	Mme-M400017809	M400017809	1	ACCATGTCGGAGAGTTCCGTAATATATTGAGTCATCTTGTTCCGCCTGCGCCGCTCAATC	GENE: Gm30873	102632922	predicted gene, 30873	MGI:MGI:5590032	60.5	26	47	126	56	56	75	63	70	61	93	318	63	116	86	106.5	83	198	54	49.5	37.5	33.5	112	63	65	72	72	68	68.5	84.5	235	64	95.5	99.5	88.5	57	105	71	24
6677880_1	867	583	Mme-M300007930	M300007930	1	TTTTGTTTTTGTAAACCATCCCGTCCACAGTTGTCAGTTGTGAAGAGGGGACCAGATGTC	GENE: Rab3a	19339	RAB3A, member RAS oncogene family	MGI:MGI:97843|Ensembl:ENSMUSG00000031840|Vega:OTTMUSG00000016949	383	223.5	303	580	670.5	1464	1088	503.5	570	826	1453	792	661	1312	1191	355	791	1372	1787	336	91	85	575	643	697	529	618.5	430	1041	1397	521	536	634	993	187	391	826	2091	24
6677348_1	868	584	Mme-M400016381	M400016381	1	TAGCCAACGGAAAGCAAAATGAACTCAGTGGCGTCTGTGGAGGTCCCCTGTCCCATAATG	GENE: <none>	(none)	(none)	(none)	174	112	122	231	180.5	266	266	140	207	215.5	312	489	222	446	329	245	281.5	3522	691.5	124	49	51	235	142	148.5	165	121.5	171	247.5	213	314	222.5	200.5	350.5	166	205	2038.5	762	19
6676816_1	869	586	Mme-M400017233	M400017233	1	TAATATTAGGGTAGAGGTAGGGATCATGATAGGGTTTTGCTATAGTCCAGGCTGGCCCCC	GENE: <none>	(none)	(none)	(none)	97	62	56	105	64	75.5	94	75.5	81	86	121	281	92	150	117	1222	100	168	77.5	61	41	42	116	63	64	86	61	62	97	101	197	107	102	136	514	94	108.5	93	18
6676284_1	870	588	Mme-M300010828	M300010828	1	TGAGCCTTGCAGATGCTAAGGCAAGCATTGTACCACTGGGCTATATCCCCAGCTTTCTTC	GENE: Dzank1	241688	double zinc ribbon and ankyrin repeat domains 1	MGI:MGI:2139080|Ensembl:ENSMUSG00000037259|Vega:OTTMUSG00000004235	55	35	40.5	140	66	59.5	90.5	63.5	67	59	103	363	86	151	365	113	70	1218	86	57	36	35	118	64	58.5	83.5	73	64	75	88	258	93	106	512	111	68	479.5	111	20
6675752_1	871	589	Mme-M200012507	M200012507	1	AGCCATCCTTGGGGAGGCATCTACAGTAGAGAAGTTGTATGCAGCCGGTGCAGGAGTGTT	GENE: Nfkbib	18036	nuclear factor of kappa light polypeptide gene enhancer in B cells inhibitor, beta	MGI:MGI:104752|Ensembl:ENSMUSG00000030595|Vega:OTTMUSG00000016845	2205	446	1034	953	893	3239	2265.5	634	857	1611	3040	1450.5	1373	3050	2750	440	1018	3100.5	1853	1538	120	291	877	1493	1868	920	821	825	2208	2775	863.5	1174	1348	3109	330	626	1802.5	2632.5	25
6675220_1	872	591	Mme-M300013844	M300013844	1	GAAGCCAACTTAAAGGGGGATATTAGGATAGTCACCGGGTAAAGTGTCTGGATAGGTGTT	GENE: Shcbp1l	71836	Shc SH2-domain binding protein 1-like	MGI:MGI:1919086|Ensembl:ENSMUSG00000042708|Vega:OTTMUSG00000022957	76	47	44	107	63	75.5	112	70	71	69	115	263	84	155	94	216	93.5	239	84	61	35	40	94.5	60	61.5	95.5	225.5	72	71	102.5	189	81	107	121	196	72.5	130.5	83.5	23.5
6674688_1	873	593	Mme-M400011286	M400011286	1	ACAACAAAGGAGAATAGTGGTAGTGGGGCCCTTGAAGAGCGGCCACGGGAGAATGGAGAT	GENE: Celsr2	53883	cadherin, EGF LAG seven-pass G-type receptor 2	MGI:MGI:1858235|Ensembl:ENSMUSG00000068740|Vega:OTTMUSG00000007107	163	63.5	88.5	179.5	135	268	190	122	158	143	247.5	338	197	449	328	823	183	524	190.5	142	42	43	167	136	150	144	96	141.5	191	192.5	236	210	210.5	361	411	122	326	304.5	23
6674156_1	874	595	Mme-M300021642	M300021642	1	CTGAAGCCATCACCTGGAAATCCCTGAAGCCTCTTAGTGTTGTTCTGAGAATTCACACCT	GENE: Adgb	215772	androglobin	MGI:MGI:3605549|Ensembl:ENSMUSG00000050994|Vega:OTTMUSG00000023572	83.5	64	55.5	147	94	112.5	119	108	116	223.5	526	332	115	233	181.5	858.5	171	542	129.5	92	43	45.5	171	88	91	110	125	117	224	362	263	183	136	256.5	576	189	328	240.5	23
6673624_1	875	597	Mme-M400017926	M400017926	1	TGCGAACCCAACAATACCTTTTGTCTGGCTTTCGTGTTGAAAGAACGCATTTTGGTCATG	GENE: <none>	(none)	(none)	(none)	100	59	51	121	69	108	94	78	198	96	99.5	300	81	143	111	119	73	421	68.5	85	45	49	122	69	81	100	67	146	113	100	222	95.5	115	175	108	74	191.5	83.5	22
6673092_1	876	599	Mme-M400004631	M400004631	1	AGGGAACCTGGGGATGTTTTGTTGTAAGGTCAGTTATCAACAGGACTTTTACACAGCAGC	GENE: Gm9927	331513	predicted gene 9927	MGI:MGI:3642583	152	65	62	136	79	117	133	90	143	312	383	326	113.5	210	179.5	617	91	394	96.5	104	44	45	147.5	81	101	132	73	131	330	264	216.5	150	136	217	301	106	202	135.5	25
6672560_1	877	601	Mme-M400019492	M400019492	1	ATACTTAACTCATTCATGTAGGCTGAAAGCATCACCCGTGAGCTTATCAGGGTCTATGAG	GENE: <none>	(none)	(none)	(none)	51	27	23	107	51	62	73	65	65.5	105	124	294	60	101.5	93.5	82	63	370	74	48	31	36	103	53	75	72	68.5	62.5	112	106	198	65	88	115	61	59	166	81	24
6672028_1	878	603	Mme-M400010768	M400010768	1	AGGCTGCAAAAGAAGAGAACGCATGAATGGGACCTGCAGAAAGGGTCATTTAATGTACAC	GENE: Defa3	13237	defensin, alpha, 3	MGI:MGI:94883|Ensembl:ENSMUSG00000074440|Vega:OTTMUSG00000019782	62135.1	73868.7	77712.9	67310.6	85137.6	103217	74977.4	72627.5	48049.9	51761.7	127149	182342	142369	146647	68674.6	63809.5	240128	111308	119286	97279.8	20050.1	22265.7	100170	131039	90248.8	79446.6	115321	125955	127868	126187	104419	151391	159599	90912.6	183493	74849.5	173726	110381	22
6671496_1	879	604	Mme-M200003324	M200003324	1	GTTCAGGTATGGTGGGACCTTCCAGAATGTGTCTGTTAAGCTTCCCATCACTCTCAACAA	GENE: Ap2a2	11772	adaptor-related protein complex 2, alpha 2 subunit	MGI:MGI:101920|Ensembl:ENSMUSG00000002957|Vega:OTTMUSG00000055665	1902	796.5	1062.5	1255	1729	4162	4334	1021	1865.5	2345.5	4879	1786.5	2109	3497	4011.5	1253	1957	3441	2210.5	1670	216	315.5	1117	1787.5	1796	1628	951.5	1344.5	2840	3683.5	1382.5	1370.5	1941	2969.5	1001.5	1293	2661	1970.5	23.5
6670964_1	880	606	Mme-M400005995	M400005995	1	TCTTCAAATACACCAAAGAACTCACACGGGAGAGAAACCATATTGCTGCCATGAATGTGG	GENE: <none>	(none)	(none)	(none)	5210.5	4203	2523	3929	4896	12880	6548.5	5758	5585.5	7325	13387	10264	10865.5	19728	14239	5032	12934.5	27196.7	11239	2869	1075	910	3403	4195	2292	2364	3129	2256	6329	6087	5094	6000	5584	8405	2212	5079	15769.5	11084	24.5
6670432_1	881	607	Mme-M200016018	M200016018	1	TGTAACTTCACAGGTGTGGGGAGAGACTGCCTTGTTTCAACAGTTTGTCTCCACTGGTTT	GENE: Dnmt3b	13436	DNA methyltransferase 3B	MGI:MGI:1261819|Ensembl:ENSMUSG00000027478|Vega:OTTMUSG00000016775	489	305	289.5	539	628.5	772	716	380.5	633	595	747	774	557	889	777	234.5	493	1465	490.5	363.5	93	97	578	428	369	364	311	526	672	490	531	516	428	675	146	345	716	580.5	22
6669368_1	883	610	Mme-M300021200	M300021200	1	GTGCACTCTTCGCTGGTCAGCAGCAAGTTTTCCGTGGGTTTTATGTTAGCGTGGGTCCAC	GENE: Pcdh20	219257	protocadherin 20	MGI:MGI:2443376|Ensembl:ENSMUSG00000050505|Vega:OTTMUSG00000050938	270	142.5	122	209	226	240	295	191	223	246.5	278	418.5	307	685	361	730	345.5	951.5	315.5	236	63	61	290.5	263	160	215.5	158.5	196	360.5	183	316	307	314	558	469	272.5	536	498	22
6668836_1	884	612	Mme-M400009389	M400009389	1	TCACCATCCTTCAGGATGACCATGATCACAAAGTCCAAGAACTGATGTCTACTCATGAAT	GENE: Mtus2	77521	microtubule associated tumor suppressor candidate 2	MGI:MGI:1915388|Ensembl:ENSMUSG00000029651|Vega:OTTMUSG00000025701	164	110.5	87.5	228	187	222	197	144	219	174	264	492	219.5	433.5	247	223	133.5	750	200	124	56	66	246	155	118	123	132	148	196	204	324	171.5	197.5	285	127	125	388	286	22
6668304_1	885	614	Mme-M400008377	M400008377	1	CCTTCCCTACAGAGACAACAAGGGCTTGTTCTTTGAGCAGAAAGGGCACAGTGGAGTAAA	GENE: Samd15	238333	sterile alpha motif domain containing 15	MGI:MGI:2685109|Ensembl:ENSMUSG00000090812|Vega:OTTMUSG00000043613	70	34	30	124	71	70	86.5	74.5	73	104	102.5	300	62.5	193	129	233	123	600	135	55	34	36	108	72	63	74	72.5	73	107	84.5	193.5	79.5	111.5	152	140.5	94	242	172	22.5
6667240_1	887	617	Mme-M200005527	M200005527	1	AGTATGTGCCCTACACCCTGTACTCGGTGTTCAACCCCAACAACCATGACCTTGTCTTGA	GENE: Hgfac	54426	hepatocyte growth factor activator	MGI:MGI:1859281|Ensembl:ENSMUSG00000029102|Vega:OTTMUSG00000055724	76705.9	67432.1	39676.6	61699.7	56797.5	76079.3	88417.8	73483.5	83551.2	50385.9	84367.8	114925	89457.7	188196	54503.3	61795.6	60632	124387	48340.1	68833.1	14747	18467	67856.8	78477.5	49870.7	70411.5	64637.4	77176.9	102290	89214.3	55637.6	70731.9	43892.9	98884	30521.9	52117.9	72033.4	113838	22.5
6666708_1	888	619	Mme-M300017347	M300017347	1	CGTGTACTGATGGTATTTAGCCCCTAATCATGTGACATCTGTATGTGTTCGAGTGGCTAC	GENE: Cmtr2	234728	cap methyltransferase 2	MGI:MGI:2384580|Ensembl:ENSMUSG00000046441|Vega:OTTMUSG00000048174	93	65.5	67	133	99	114	118	76	111	127	145.5	275	130.5	280	185	157	139.5	519	112	78	43.5	45	132	114	79	90	81	100	128.5	143.5	204.5	120	166	219	113	94.5	254	130	21
6664580_1	892	623	Mme-M200007587	M200007587	1	CCATTCAACGTGGCCGTTTCCAGTAATGTGCTGTTCCTCTTGGACTTCCACTGTCACCTG	GENE: Mpnd	68047	MPN domain containing	MGI:MGI:1915297|Ensembl:ENSMUSG00000003199|Vega:OTTMUSG00000033047	1024	649	755	1113	1536.5	2577	3426.5	1008	1773	2063	4309	1757	893	3261	5290	2523.5	1499	3286	2608	944.5	212.5	276	1286	1856	1429	1729.5	1191	1537	2871	3794	1411	855.5	2142.5	4360	2578	899	2852	2892.5	18
6664048_1	893	625	Mme-M200015165	M200015165	1	AAAGAACTGCCATTGAAGTGGGAGGCAAGGGCACCAGACTGAGACTAGCCTCCCTGACTG	GENE: Phf19	74016	PHD finger protein 19	MGI:MGI:1921266|Ensembl:ENSMUSG00000026873|Vega:OTTMUSG00000012270	383	164.5	125.5	403.5	338.5	344.5	358.5	250.5	401.5	376	794	599	35	874	498	430.5	354	1422.5	396.5	247	80	80	353.5	234.5	190	146.5	202	223	497	464	356	58	321	561	221	287	637	677.5	21.5
6661920_1	897	630	Mme-M400002405	M400002405	1	CCGGGGAGCAATTGCAGTGATTCAGCCAATTGTACAGGACTATGAGAAAGTCCAAAAGGA	GENE: <none>	(none)	(none)	(none)	71	39	28	99.5	63	50	59.5	52.5	57	54	61	256	83.5	150	69	666	68	202	58	55.5	36.5	32	84.5	69	51	53.5	50	57	61	57	178.5	80.5	120.5	72	273	56.5	111	64	24.5
6661388_1	898	632	Mme-M300001635	M300001635	1	GTGATACTAGCAGATTAACCACCATAGTTTCAGAACTCAAGGAACAACTGAGAAGCACCA	GENE: Hist1h2bc	68024	histone cluster 1, H2bc	MGI:MGI:1915274|Ensembl:ENSMUSG00000018102|Vega:OTTMUSG00000000566	4516	4771.5	5032	8735	10094	20747.7	17719	11219	14148	17174.5	24310.6	12975	20386.2	20035	17553.5	6137	20708	13393	18502.5	6317	1403.5	1416	7719	7741	10463.5	10812.5	8555	9971	14366	19191	9229	9912	13623	10354	6549	7309	12493	9482	20
6660856_1	899	634	Mme-M400002771	M400002771	1	TTCCAGCTTGTCTGTGACCCAGGAGGCAGAGCAACTGCTCCAGGCTCTGCACCACTTCAC	GENE: <none>	(none)	(none)	(none)	257	162.5	109.5	268.5	216	446	377	160.5	206	258	479	674.5	327	807	446	307	330.5	884	292.5	202	73.5	71	251.5	265	215	235	159	182	361	434	407	460	336	770	210	313	497.5	643	21
6660324_1	900	636	Mme-M300016051	M300016051	1	TAAGCCTTTCCGGACATTCCAAGCCTCTTAACCATGGCATCTATGTTGAGGATGTCAATG	GENE: Ntrk3	18213	neurotrophic tyrosine kinase, receptor, type 3	MGI:MGI:97385|Ensembl:ENSMUSG00000059146|Vega:OTTMUSG00000021139	94.5	74	58.5	113.5	98	142	159	105	106	121	169	306	117.5	176	145	118	79.5	341.5	82	94	56	51	145	117	125	113.5	90	108	124	189	235	118.5	152	153	107	81.5	210	116	22
6659792_1	901	638	Mme-M400002153	M400002153	1	ACTAATAAGCCGGTTGCAGTGATAGGAGGCTATTCAAAAGCAATAACAGCTCAGATCTCC	GENE: Vmn2r27	232367	vomeronasal 2, receptor27	MGI:MGI:3761517|Ensembl:ENSMUSG00000072778|Vega:OTTMUSG00000040041	118	64.5	39	116	65	95	73.5	63.5	95.5	79.5	104.5	278	102	160	140	144.5	80	378.5	75	92.5	39.5	38	120	66	71	78.5	61	76	90	79.5	195	119	117	136	117.5	69	166	128	20
6659260_1	902	640	Mme-M400002988	M400002988	1	GAAATTGTATGGTACTTCATGTGATTCGGACTGAGCTGAGCCTGCACCAG	GENE: Olfr620	258808	olfactory receptor 620	MGI:MGI:3030454|Ensembl:ENSMUSG00000045132|Vega:OTTMUSG00000019081	234.5	153	81	251	218	397	339.5	180	311.5	288	505.5	471	294	577.5	286	156	276	852	279	202	54	48.5	319	247	231	180.5	217	292	468	470.5	350.5	395	321	419	118.5	246	432	488	20.5
6658728_1	903	642	Mme-M400008684	M400008684	1	TAACTAACCCACATCTGCCCCTGGATTCCTTCCCAGTCTGCTTTACGGGAACCTTTATCA	GENE: Fmo1	14261	flavin containing monooxygenase 1	MGI:MGI:1310002|Ensembl:ENSMUSG00000040181|Vega:OTTMUSG00000024069	1218	518.5	226.5	661	651	1132.5	1200.5	592	1443	502.5	2964	1795.5	1120	3279.5	2263.5	797	1506	4993	1214.5	1032	130.5	111.5	1224	519	590.5	879	774.5	1722	728	1694	1392.5	1875	1422.5	2438.5	387	1206	1965	1960.5	21
6657664_1	905	644	Mme-M400009151	M400009151	1	GTCCCAAAATGGACATCAGTGCCCCCGATGTTGATGTACATGGTCCTGACTGGCACTTGA	GENE: Ahnak	66395	AHNAK nucleoprotein (desmoyokin)	MGI:MGI:1316648|Ensembl:ENSMUSG00000069833	14045	1244	804.5	4676	4016	10694	8448.5	2581	4782	8013	16365	10173	9708.5	14967	15380	4580	6320.5	23610.2	6487	5175	164	185.5	2839	1366.5	1843	1976	810	1191.5	4629	3536	3358.5	3438	3592	6800	990	2006	5597	5690.5	25.5
6657132_1	906	646	Mme-M400000724	M400000724	1	CACTTTTGCCCCATTCCATGGCTATAGCAAGAGCGAGGACCTCTCTTCAGGGGTCCCTAA	GENE: <none>	(none)	(none)	(none)	589	154	141.5	316	321	842.5	490	182	326	311	584	687	405	687.5	562	224	241	896.5	206.5	428	60	61	424	323.5	432.5	298	199	300	469	477.5	518	655	296	691	178	180	418	442.5	22
6656068_1	908	649	Mme-M300009341	M300009341	1	GAAGGATGTTTGGCATCTCGGTCTCGCAGGGGGCCCAGGGCGCAGCCAGAGCTGCGCTTG	GENE: Mapk15	332110	mitogen-activated protein kinase 15	MGI:MGI:2652894|Ensembl:ENSMUSG00000063704|Vega:OTTMUSG00000034960	114.5	70.5	42	313.5	170	825.5	309	277	259	413	669	435	192	919.5	388	236	309	2276	335.5	75.5	37	42	168	119	154	126	91	107	185	178	209	111	141.5	335	140.5	121	302	357	18.5
6655536_1	909	651	Mme-M400018319	M400018319	1	CATCATATCCACCTCTGAAGGCTGCTTCTTCAATCCATCTGCATTGGGATCATAAGCCTG	GENE: AW495222	105364	expressed sequence AW495222	MGI:MGI:2145435|Ensembl:ENSMUSG00000087334	167	74	77.5	177	126	169	126	87	129	141	219	412.5	208	685	275	161	249	717	209	169	49	51.5	179	134	127	95	102	124	180	213.5	346.5	228	380	281	138	211	415	427	19
6655004_1	910	653	Mme-M400008515	M400008515	1	CGCTTTGGACGACAATACGGAAGGCTTTTCAAGATCCTTCAAGAAGTGCAAGGACCTGTG	GENE: Gm648	270599	predicted gene 648	MGI:MGI:2685494|Ensembl:ENSMUSG00000064016|Vega:OTTMUSG00000017581	67	46.5	33	107	54.5	51	47	48	52	45	41.5	230	62.5	107	71.5	99	58	395.5	52	51	37.5	35	112	65.5	52.5	54	50	57	48	54	154.5	68	85	74	107	51	152.5	58	22
6654472_1	911	655	Mme-M400001368	M400001368	1	TGAGCTGTCCTGGTTACTGTGAGCCCAGAGAAGGTGCACAGGCCTGTCCT	GENE: Tceal6	66104	transcription elongation factor A (SII)-like 6	MGI:MGI:1923939|Ensembl:ENSMUSG00000031409|Vega:OTTMUSG00000018755	291.5	123.5	68	195	131.5	218	201	145	222	237	537.5	365	173	368.5	331.5	159	313.5	811.5	287	202	47	43	220	132	119.5	138	133	181	323	482.5	288	242	191	359	150	272	516	472	20.5
6653940_1	912	657	Mme-M400005209	M400005209	1	CAAGCATCCTACTGGTCCATTCTTTCCAGTTTTAAGCAAGGATGAAAGCACTGCCCTCCA	GENE: Gpatch8	237943	G patch domain containing 8	MGI:MGI:1918667|Ensembl:ENSMUSG00000034621|Vega:OTTMUSG00000002856	483	407.5	323.5	258	310	452	519	188	272	457	316	388	241	488	486	166.5	143	626.5	188	205	128.5	118	256.5	160	177	164	94	133	292	149	284	182	241	312	122	111	238.5	181	22
6653408_1	913	659	Mme-M400010568	M400010568	1	TCACCCTAAGCTTGGGAAGCTAATTCAAATGGCCAAGGGTCAAAGGCTCTGCCAACCAAA	GENE: <none>	(none)	(none)	(none)	9032	9197	9427	6840	9233	12310	12581.5	6432	8809.5	8218	12005	13089	14802.5	25762	13455	5834.5	15721.5	20397	11840	10448	1899	3227	7547	10674.5	6340	7458	6464	7457.5	12449	10857	10146.5	13971.5	13695	16326	6174.5	7550.5	17994	14218.5	22
6652344_1	915	662	ETG05_66023	ETG05_66023	10	None (Spot Type = Control)	GENE: <none>	(none)	(none)	(none)	68.5	159	31	205	75.5	96	68	58	74	53	50	240	57	95	78	89.5	52	185	54	51	46	35	212	85.5	58	63.5	57.5	64	70	58.5	190	58	76	91	88	50	100.5	72	17.5
6650748_1	918	666	Mme-M200008418	M200008418	1	ACCAGCAGCTGACTGCTTGTCCTGTTGAAATGTATGTGAGAATCTAACCGCTTTCATCAG	GENE: Pank2	74450	pantothenate kinase 2	MGI:MGI:1921700|Ensembl:ENSMUSG00000037514|Vega:OTTMUSG00000016043	4338.5	3247	3135	4059.5	4158	5967	5912	2738.5	3892.5	3919	7087.5	5083.5	4204	7032.5	6342.5	2006	3668	6298	3926	3302	648	685.5	2860.5	2705	2524	2546	2567	2891.5	3997.5	4212.5	3352.5	2667	2954.5	5154	1172	1846	3363	3427	21.5
6650216_1	919	668	Mme-M300012324	M300012324	1	GAATGTTAAAACGGTTGCCCTGCTCCTGGAAGCAGGGGCAGATCCAGCGTTGAGAAACAA	GENE: Ankrd29	225187	ankyrin repeat domain 29	MGI:MGI:2687055|Ensembl:ENSMUSG00000057766|Vega:OTTMUSG00000029775	349	199	105	237	220	369	340	160.5	200.5	197	408	613.5	323	652.5	524	303.5	264	583	234	258	58.5	57	226	235	173.5	196	191.5	207.5	270	292	420.5	359	272.5	484.5	169	203	309	410	19
6649684_1	920	670	Mme-M400005170	M400005170	1	GCCAGCGTTGTCTTCTTGTCTCTCTGTCCATCCTCCTCCCAGTCGAGGTGCCCCCAAGTA	GENE: Gm9970	621407	predicted gene 9970	MGI:MGI:3642876	1425.5	707	479	1122	1360	2051	2100	870	1366	1227	3262	2114.5	1373.5	2686.5	2113	833	1723.5	4671	2268	1246	168	201	1731	1362	1030.5	1166.5	1029	1174	2167	2109	1560.5	1825.5	1111.5	2664	524	1440.5	2629	3991	19
6649152_1	921	671	Mme-M400011208	M400011208	1	GAGTGGTTTTCCTTTTCTCCTCAGTGAGTACATGTCAACATGACAGCAGATGTTAAAGAT	GENE: Olfr67	18368	olfactory receptor 67	MGI:MGI:1341911	49.5	78	26	152	170	52	45	45	52	45.5	46	202	64	108	98	72.5	55	295.5	59.5	49	38	36.5	139	161	59	62	54	53	56	63	151	58	79.5	86.5	65	59	140.5	70	19
6648620_1	922	673	Mme-M400013457	M400013457	1	CCCCCGCTGTTGGGTACAGCAATACTTTCTGTATGGTCCGCAGCACTGTATATTATGATT	GENE: Mitf	17342	microphthalmia-associated transcription factor	MGI:MGI:104554|Ensembl:ENSMUSG00000035158|Vega:OTTMUSG00000023284	392.5	323.5	284	517	399.5	866	605	335.5	542.5	493.5	1037	700	392	1021.5	650	340	407.5	1287	416	249	81	75	367	308	221.5	260	236	407.5	483	642.5	395	339	377	573	139	253	387.5	611.5	20
6648088_1	923	675	Mme-M300008081	M300008081	1	AGGAGAATGACTACTATACTCCTACTGGGGAATTCCGTGTTGATCGTGAGGGTTCTCCGG	GENE: Stt3a	16430	STT3, subunit of the oligosaccharyltransferase complex, homolog A (S. cerevisiae)	MGI:MGI:105124|Ensembl:ENSMUSG00000032116|Vega:OTTMUSG00000031806	1583	882	797	1117	1350	3272	2150	795	1397	1216	3461.5	2258	2213	5033	3611	1050	1642	5035	2009	950	255	290	1005	997	1477	1308	601	942	1665	2183.5	1295	1944	1762	4246	478.5	1121	3352	3136	19
6647556_1	924	677	Mme-M400004818	M400004818	1	CCGAAAACTTCGGGCAGTCAAGAGTGAGCATGAGACCTTCAAGTTCACGTCTGACCTGGA	GENE: Sipa1l2	244668	signal-induced proliferation-associated 1 like 2	MGI:MGI:2676970|Ensembl:ENSMUSG00000001995	985	506.5	373.5	382	392	617	493.5	266.5	369	468	615.5	876	425.5	648	742	287	192	1161.5	223	353	98	84	464	183	230.5	221	111.5	180	273	283	449	461	220.5	533	159	141	343	257	18
6647024_1	925	678	Mme-M200006153	M200006153	1	CATCTACCCGCTGAACAACCAACTGAATGCACTACTCTTCACAGAGAGGGAGAAGAATGC	GENE: Stk25	59041	serine/threonine kinase 25 (yeast)	MGI:MGI:1891699	26234.1	1196.5	1927	2960	5025	11615	12755	2427	4526	7568.5	15444	17167	23060.7	47384.1	27965.4	7925	20237.6	41601.8	25913	16248	292.5	399	2125	3486	3260	3479	2375	3086	6793	9474	8913	12973	19236	24618.3	3841	8756	22330.8	27082.6	18.5
6646492_1	926	680	Mme-M300000717	M300000717	1	TGGGCCATTACCGCCAACGACAAGGGAGCAAGAGAAAAGGGAGCAAGTCCTGCCTTCTTC	GENE: Cd247	12503	CD247 antigen	MGI:MGI:88334|Ensembl:ENSMUSG00000005763|Vega:OTTMUSG00000034863	1014	855	350	857	737.5	1549	1083	471	694.5	640.5	1936	944.5	553	2453	1401	3797	792	2037	829	296	132	108	640	474.5	511	460	333	450.5	837.5	1018	353	526	461.5	1511.5	2254	403	931	1119	18.5
6645960_1	927	682	Mme-M400002159	M400002159	1	AATGGACAACCATCTACCAACTGTGAATGGTCTCCTGAGCAGACTGAAGCTCTATCTGGT	GENE: <none>	(none)	(none)	(none)	16727	1238.5	67	3564	825	5299	2634	7887	8564	4078	37373.8	7587.5	4526.5	18606	12108	7638	17211	37465	22355.6	28054.4	406	73	4633.5	2329.5	4367	3593	6879	8602	11435	42394.6	6111	3914	5056.5	21456	5464	15620	28875.8	57490.1	19
6644896_1	929	685	Mme-M400016070	M400016070	1	AAATCAGCCCTTCCGTGCTGTTAAATCGAATGCCGATATCCCAGTGCGATACATTTACAC	GENE: <none>	(none)	(none)	(none)	236	227	115	239	162.5	249	184	125	186	146	306	444	146	371	391	466	186	494	169	198	60.5	61	255	162	143	120	123	134	215	205	329	207	215	333	220	166	228	325	20
6644364_1	930	1	DarkCorner	DarkCorner	604	None (Spot Type = Control)	GENE: <none>	(none)	(none)	(none)	48	70	25.5	124	68.5	56.5	42.5	38	39	37	37	204	63	79	84	203	45	94	52	53	36	35	125	80.5	59	45.5	47	47.5	44	41	161.5	70	62	85	136	45.5	59	59	22
6643832_1	931	1	DarkCorner	DarkCorner	604	None (Spot Type = Control)	GENE: <none>	(none)	(none)	(none)	50	74	24	125.5	72.5	102	42	38.5	44.5	46	35.5	192	79	137	96	201	51	79	48.5	54.5	39	35	125.5	79	97	50	44	52	50	43.5	138	63.5	112	110.5	116	47	61	52	24
6643300_1	932	1	DarkCorner	DarkCorner	604	None (Spot Type = Control)	GENE: <none>	(none)	(none)	(none)	53	66	31	149	81.5	72	45	40.5	43	43	38	266	72	104	100	139	50	65	49	48	35	35	138	89	83.5	52	46	44	45	43	177	60	73	92	101	43	51	48.5	24
6642768_1	933	1	DarkCorner	DarkCorner	604	None (Spot Type = Control)	GENE: <none>	(none)	(none)	(none)	48	142	29	143	67	78	43.5	44	43	43	39	262	65	76	274	202	60	57.5	51	48	49	34.5	131	78.5	96	51	47	50.5	47	47	175	61	62	437	120	46	44	54	25
6642236_1	934	1	DarkCorner	DarkCorner	604	None (Spot Type = Control)	GENE: <none>	(none)	(none)	(none)	48	93	35	150.5	62	117	43	42	44.5	47	44	206	64.5	87	93.5	337.5	76	62	50	45	40	33	145	64	114	52.5	43	49	51	44	143.5	61	75	95	185.5	62	48.5	51	22
6641704_1	935	1	DarkCorner	DarkCorner	604	None (Spot Type = Control)	GENE: <none>	(none)	(none)	(none)	51	57	32	130	75.5	76	42	40	47	80.5	79.5	189	55	94	99	442.5	46	60	68.5	48	37	37	127	79.5	67	54	48	47	81.5	54.5	134	58	69	89	230	42	45	74.5	22
6686126_1	936	1	DarkCorner	DarkCorner	604	None (Spot Type = Control)	GENE: <none>	(none)	(none)	(none)	58	77	19.5	89.5	46	39	47	48	54	44	39.5	293	65	77	69.5	97	50	67.5	46	50	39	34	86	49	41	50	51.5	50	49	43	188	59	64.5	77	85	45	56	47	19
6685594_1	937	1	DarkCorner	DarkCorner	604	None (Spot Type = Control)	GENE: <none>	(none)	(none)	(none)	80	73	18	98	46	40	42	54	53	44	38	245.5	62	83	93	72.5	50.5	90	42	87	39	34	82	54	50	48	49.5	49.5	46	43	174.5	59	64	104	66	44.5	59	51	22
6685062_1	938	1	DarkCorner	DarkCorner	604	None (Spot Type = Control)	GENE: <none>	(none)	(none)	(none)	56	107.5	19	110	37.5	40	43	55	50	40	36.5	248	57.5	83.5	61	82	53.5	87	60	47.5	39	32	87	46	45	48	55	48	44	47	176	63	70.5	65	65	48.5	60	56	22
6684530_1	939	1	DarkCorner	DarkCorner	604	None (Spot Type = Control)	GENE: <none>	(none)	(none)	(none)	55	67	17	137	44	39	43	51	47.5	40	36	468	61	97	62	85	53.5	66	44.5	51.5	38	33.5	113	55	44	44	55	46.5	47	45	282	55.5	76.5	75.5	57.5	46.5	52	54.5	22.5
6683998_1	940	1	DarkCorner	DarkCorner	604	None (Spot Type = Control)	GENE: <none>	(none)	(none)	(none)	51	46	20	100	41	40	46	52	42	46	35	265	59	76	90	100	49	61	42	43	34.5	36	90	49.5	47	48	54	49	51	44	179	57	61.5	105	70	47	50	50	22
6683466_1	941	567	Mme-M200001790	M200001790	1	AGGACCCGGCCGGCGATGAATATGAACTTTACCGGGTCGTCTTCGACATCACCTTTTTCT	GENE: Ryr1	20190	ryanodine receptor 1, skeletal muscle	MGI:MGI:99659|Ensembl:ENSMUSG00000030592	102	66.5	29.5	170.5	89.5	113.5	82	83	96	77.5	132	301.5	85	213.5	97	116.5	85	233	79.5	75	37.5	37.5	159.5	96.5	60.5	69	80	79	91.5	110	200.5	115.5	100.5	204	75	86	106	166	22.5
6682402_1	943	570	Mme-M400014299	M400014299	1	CCTTTGCTCAATCAGCCCTACTTCCAAAGGCCTGAGGACAGGATGGGGGATCTAAAGGTT	GENE: 4930502E09Rik	74995	RIKEN cDNA 4930502E09 gene	MGI:MGI:1922245|Ensembl:ENSMUSG00000086799	92.5	95	58	217	98	133	141	139	133.5	108	169	367	99	164	128	208	162	222	107	67.5	46	44	221	111	95	108	155	114.5	131	118	240.5	90	98	128	123.5	109	122.5	161	21
6681870_1	944	572	Mme-M400012664	M400012664	1	GGGAAGATGGTTCACAAACTGCGCCAATAAAACTGCCCTGGAAAGGGCACAGGTGGGCGA	GENE: Dedd2	67379	death effector domain-containing DNA binding protein 2	MGI:MGI:1914629|Ensembl:ENSMUSG00000054499|Vega:OTTMUSG00000058243	11199	8138	10793	10451	9363	12904.5	8922	7830	7322	10353	11358	13458	9719	10847.5	7281	2727	11362	10375	6830	8410	2085	1856	8194	11537	5931	4221	9013	7218	8259	11588	7242.5	5835	6896.5	6866	1668	3296	5749	5496	26.5
6681338_1	945	574	Mme-M200015904	M200015904	1	AACGGGCCCCTAGGGACCATACGGTAGAGATGAACCAAGCCTGGACTTCCTCTGCTACTT	GENE: Efcab11	78767	EF-hand calcium binding domain 11	MGI:MGI:1926017|Ensembl:ENSMUSG00000021176	123.5	58	64	187	162	241	215	127	160	154	218	379.5	175	385.5	234	495	148	409	178	101.5	45	46	152.5	123	122	105	112	120	142	130	252	123	183	258	354	97.5	190	194	22
6679210_1	949	578	Mme-M400007180	M400007180	1	ATGTGGAAAAGCCTTTGCAAGAAGTGATGACCTCCAAAAACATAAACGAACACATCAGGA	GENE: Gm14393	664987	predicted gene 14393	MGI:MGI:3649576|Ensembl:ENSMUSG00000078905|Vega:OTTMUSG00000016546	12826.5	9208	7045.5	5236.5	6689.5	12233	6216	6128	7376	7553	12431	14002	15504	26496.4	12459	7352	13166	26838.1	10002	8314.5	2396	2151	5905.5	4428.5	2359	2631	3021	3175	6523	6063	8249.5	9175	8951	9879	4350	6625	18553	10414.5	23
6678678_1	950	580	Mme-M200007403	M200007403	1	TCAGAATCAAAGCAGCCCTTCCCTGCCCCGGCCATGTGATTGTGTTTGGTGATTGACTGA	GENE: Slc25a22	68267	solute carrier family 25 (mitochondrial carrier, glutamate), member 22	MGI:MGI:1915517|Ensembl:ENSMUSG00000019082|Vega:OTTMUSG00000016510	35477.2	11935.5	14290	25521.4	17491.5	35968.3	21245.6	18338	16351.5	25247.2	37936.2	53270	25302.6	64713.2	24076	14917	30458.7	98790	20581.8	17086.5	4155	2303	19526.5	25412.3	22805.5	15564	22831.5	19029	27730.1	46001.7	18806	33618.1	22280.5	32851.6	7629	24301.7	41975.9	39234.3	27
6678146_1	951	582	Mme-M400000003	M400000003	1	AGCGTATTATTCAGGTGATAAGAAACTGCCCATAAATTGGCTCCCACATAGGGAAGCTCT	GENE: Scml2	107815	sex comb on midleg-like 2 (Drosophila)	MGI:MGI:1340042|Ensembl:ENSMUSG00000000037|Vega:OTTMUSG00000019586	58	33	42	125	59	75	75	70	69	75	126.5	304	96	180	112	379	84	221	3835	56	40	36	118	63	60	66	64	62	73	93.5	200	98	124	127.5	205	85	125	8773	24
6677082_1	953	585	Mme-M400004589	M400004589	1	GAGTCAGAGACTCCAGCAAGAGCTGAAATTTCCACATCCCAGGAAGAGAGCCTCCTGCAG	GENE: Speer6-ps1	73266	spermatogenesis associated glutamate (E)-rich protein 6, pseudogene 1	MGI:MGI:1920516	97	47	51.5	176.5	79.5	95.5	104	86	101	90	125	444.5	98	264	121.5	135	101.5	3001.5	97.5	69.5	43	40	138	84.5	72.5	92	77	91	104	127	298	136	118	168.5	90	112	2202.5	212	18
6676550_1	954	587	Mme-M400018554	M400018554	1	CCATTTGCAATTTTACTGCCCTCATTTTTAACCTCCTTAGTTCACAAAAAGAATCATGTG	GENE: <none>	(none)	(none)	(none)	53	28	38	120	56	60	85	65.5	64	63	85	301	77	100	541	80	70	137	211	58	36.5	39	120.5	74.5	63	80	67.5	61.5	67	94	241	88	82.5	885	64	76	98.5	251.5	20
6675486_1	956	590	Mme-M300012396	M300012396	1	TTTTGTATAGGATTGCCAAAGCTGTTTGTCAGTGTGGTGTTTGTTGCTCATGTGGGATGG	GENE: Arhgap29	214137	Rho GTPase activating protein 29	MGI:MGI:2443818|Ensembl:ENSMUSG00000039831|Vega:OTTMUSG00000026603	150	107	121	215	226	421	278	175	218.5	277	447	469	293	735	446	935.5	357	819	289	108	69	54	207	185	160	180	274	202	310	242	299	365	330	432.5	539	252	442	442	24
6674954_1	957	592	Mme-M400015284	M400015284	1	CGTGTCGTGTTCATTGTCTTGTCGATTTGTGAACTGACTCGAACAGTGGAGGAGACAGTT	GENE: <none>	(none)	(none)	(none)	98	68.5	67	159	142	228	244	97	190	175	328.5	330	174.5	381	251	193	157	446	201.5	81	47	46	170	108	120	122	249	156	217	177.5	211	165	191	235	123	107	219	201.5	23
6674422_1	958	594	Mme-M400003212	M400003212	1	TAAGAAGAAGAAGTTAAAACCCCAGGAGACCCTACAGGAAAATGGAATGGAAGACCCACC	GENE: Gm1947	384929	predicted pseudogene 1947	MGI:MGI:3037805	2162.5	1592	1766	2399.5	1642	1990	907	1968	1441	1667	1848	2181	1603	5014	2609	1430.5	2603.5	4994	2062	1195.5	889	457.5	1667.5	1094.5	845	619	982	823	1675	1474	1256	1220	1617	3099	818.5	2356	3063	2933	24
6673890_1	959	596	Mme-M300009544	M300009544	1	AATGAGGAAAGTGGATCTCTGCTCAGTCACTGAAGGGACAGAAGTGATTCTGGCCACATC	GENE: Hspb11	72938	heat shock protein family B (small), member 11	MGI:MGI:1920188|Ensembl:ENSMUSG00000063172|Vega:OTTMUSG00000008694	1082	322	661	601	969	2708	1753.5	560	1190	908	2200	1095	1423	3142	1987.5	651	1002	2778	1356	898	120	192.5	624	1183	1008	1029	523.5	889	713	1538	682	1392	1175.5	2187	418	650	1383	1496	22.5
6673358_1	960	598	Mme-M400006815	M400006815	1	TTGTGGGGAAATTGTGCTGACTGTGTCAGCAGGAGAGAGGGTCACTATCAGCTGCAAATC	GENE: <none>	(none)	(none)	(none)	131	39.5	29	139	79.5	99.5	91	78	214	330	478	388	79	946	119.5	126	95.5	1292	102	88	43	43	147	71.5	99	92	73	183	328	339.5	180.5	335	104	167	85	152.5	197	174	23
6672826_1	961	600	Mme-M300012464	M300012464	1	ATACAAAGCTGTCAGAACAGAAAACACACACCTGAAGGGAATGATGGGCGATTTAGACCC	GENE: Ccdc67	234964	coiled-coil domain containing 67	MGI:MGI:2443026|Ensembl:ENSMUSG00000039977|Vega:OTTMUSG00000023431	1253	866	697	649	496	956	779	529	1002.5	869	1287	1401	1005	2018.5	1071	507	587	2194.5	632	844	211.5	194	760	318	365	436	309	639.5	880	568	945	928	630.5	1106	291	443	1109	957.5	24
6672294_1	962	602	Mme-M300010076	M300010076	1	CACGTGTGTTTGATCTGGAGGATGAGGTGCGTAGCCTGCGCAAGATCAACAGGGACCTGT	GENE: Wdr18	216156	WD repeat domain 18	MGI:MGI:2158400|Ensembl:ENSMUSG00000035754	2973.5	1576	2016.5	2408	2629.5	4040	2996.5	1415	2344	2294	2888	2362	2775.5	5019.5	3481	564	2251.5	4404	2182.5	2979	343	586	1920	2327	1924	1770	1324	2225.5	2470	2463	1677	2168	2419	5005	348	1116.5	2640	2358.5	27
6671230_1	964	605	Mme-M300003111	M300003111	1	CCCAGTGGCTGTGGCTGTCATTGTTGGCGTGGTAACGAGCATCCTTTGCTATCGGAAGCG	GENE: Lifr	16880	leukemia inhibitory factor receptor	MGI:MGI:96788|Ensembl:ENSMUSG00000054263	3452	685	674	1718	1428	2857	2592.5	1594.5	2561	2717.5	6336	4225	2909	10390.5	9290	11210.5	9130.5	43660.4	7067	2508	234	222	2082	1501	1279	1370	1406	1772	3831	4906	2652	3328.5	2636	9429	5665	6745	21710.2	16341	23
6670166_1	966	608	Mme-M400001538	M400001538	1	TCTCTGTTGCTCTTCTCCTGAGTTTGTGACACAGCTATGGTATTCCTCCTCCAGGGTGTT	GENE: <none>	(none)	(none)	(none)	77.5	84	31.5	150.5	112	140	163	135	181	262	191	323	159	344	194.5	269	213.5	638	180	64	55	40	155	118.5	97	127	133	159	328	179	237	159	212	239	166	238.5	366	267	22.5
6669634_1	967	609	Mme-M300011296	M300011296	1	TGCCCCACCCAGTATCAGTGTGGAGTGGTGCAGGAAGTGTTTTGGAGCGCCTCTCATTTA	GENE: Dennd4c	329877	DENN/MADD domain containing 4C	MGI:MGI:1914769|Ensembl:ENSMUSG00000038024|Vega:OTTMUSG00000007709	1715	1120	1031	887	1234.5	2190	1670	859	1218	1332	2374	2287	1826	3339	2229.5	1529.5	1606	3583	1344	1106	271	315	1017	1167.5	663	691	680.5	730	1500	1371	1642	1586	1355.5	2195.5	766.5	791	1966	1663	24
6669102_1	968	611	Mme-M200007756	M200007756	1	TACGTTCAATCTGAATAAAGGAGCGGGTGGCTCAGCGGGAGCTACAACATCCAAGTCAAG	GENE: Kin	16588	Kin17 DNA and RNA binding protein	MGI:MGI:96676|Ensembl:ENSMUSG00000037262|Vega:OTTMUSG00000011190	2487	995	1012.5	1650	1517	3411.5	2599	1388	2808	2286	3461	3227	2988	5498.5	2895	1298	4772	6934.5	3380	1311.5	201	207.5	1489	1059	915.5	868	1018	1634	1875	1959	1694	2002	1970	2021	727	2049	3561	3874	22
6668570_1	969	613	Mme-M200004431	M200004431	1	AGGCTGCACAGCTGCTGCAGACATTGTTGATTGTGTCCTTCACACCCGCAGCATGCCTGA	GENE: Smim7	66818	small integral membrane protein 7	MGI:MGI:1914068|Ensembl:ENSMUSG00000044600|Vega:OTTMUSG00000036577	883.5	499.5	511	845	929.5	1189	1593	653	1049	857	1373.5	1220	1276	1920.5	1548	515.5	1013.5	1860	1278	782	119.5	156	873	823	715	632.5	737	746	1071.5	870	930	821	1198.5	1438	384	633	1031	1311	22
6668038_1	970	615	Mme-M400002005	M400002005	1	TGCATGACTGAGCAACCAGACATCCCTGTCCAGGGGCTCTGGCTGCAGATAGGGACCTCT	GENE: Cnnm4	94220	cyclin M4	MGI:MGI:2151060|Ensembl:ENSMUSG00000037408|Vega:OTTMUSG00000033420	953	522	541	360.5	366.5	502.5	539	292.5	456	425	614.5	1633	679	2908.5	765	972.5	476	2890	697	608	112	145	409	267.5	333.5	245	259.5	315	481	493.5	900	1013	706	2028	398	572	910	1893	22
6667506_1	971	616	Mme-M400000886	M400000886	1	GCAGCCAAGACCTGGACAAAGTCATGTCTACACTGAGAGGGGTTGGAGGT	GENE: Nif3l1	65102	Ngg1 interacting factor 3-like 1 (S. pombe)	MGI:MGI:1929485|Ensembl:ENSMUSG00000026036	4640	3453	2392.5	3716	3491.5	6555	6227	2860	4181	4064	8406	5171	5534	7366	6082.5	1764	5165	7651.5	3233	3979	693	635.5	2963	4480.5	2575	2150	3186	3387	4009	6355	2986	3376	3249	4451.5	1152	2547	4812	4247	23
6666974_1	972	618	Mme-M400017169	M400017169	1	TGGGACAATTTGTGATTGGCAAACTGGGAAAAGCACAGCTAAGGATGGCCTCATTTCATA	GENE: <none>	(none)	(none)	(none)	122.5	101	56	208.5	124	175	192	103	193.5	141	168	375	187	685	292.5	193.5	183	815.5	196	96.5	53	46.5	244.5	92	98.5	120.5	90	182.5	118	113	291	218.5	295.5	281	142	162.5	315.5	247.5	21
6666442_1	973	620	Mme-M400001866	M400001866	1	GATCCCTCAGTCTGTGTGCAGTAAGAGTTGTAGGCCTGGATTCAGAACAGTAACCCAGCA	GENE: Vmn2r94	665227	vomeronasal 2, receptor 94	MGI:MGI:3648050|Ensembl:ENSMUSG00000090417|Vega:OTTMUSG00000039017	190	106	97	188.5	152	229	233	166	240	246	337	525	263	467	342.5	219	292	1311.5	276	159	74	62	246.5	163	148	149	159	179	281	219	426	402	239	430.5	161.5	318	678	536	23
6665910_1	974	621	Mme-M400006935	M400006935	1	GCAGCATATTCAATCCACAAATCAGAAGCTCAGAGTTCATGCTGAGAGTAGAGCATCCCA	GENE: <none>	(none)	(none)	(none)	52	30	33.5	116	54.5	48	58	58	68	161	78.5	257	75	119.5	84.5	184	81	565	86	49	36	35	99	62	55	59	55	60	387	66	193	64.5	82	101.5	149	66.5	234.5	107	25
6664846_1	976	622	Mme-M400013154	M400013154	1	ACCATGAAACTGGAGTAGCTGGGCCAACCAATCGCACACAGTCTATAGCCAGAGTCGCCA	GENE: 4933411K16Rik	66765	RIKEN cDNA 4933411K16 gene	MGI:MGI:1914015|Ensembl:ENSMUSG00000090369|Vega:OTTMUSG00000035807	155.5	100	68	183.5	125.5	188	181.5	131	179	180	241	479	26	281	226.5	546	172	2742	140	115	51	50.5	193	115.5	110	130	112	125	213	191	302.5	66	168	225.5	351	169	1079	218	17
6664314_1	977	624	Mme-M400003494	M400003494	1	GCTCAAACTGGATTTCTGTACTTCTGGAGCAATGGACCATTTTCTTTGTGACCCTTCTCC	GENE: Olfr812	258791	olfactory receptor 812	MGI:MGI:3030646|Ensembl:ENSMUSG00000049052|Vega:OTTMUSG00000056629	46	28	25	103.5	49	49	52.5	51	53.5	45	51	254	49.5	112	65.5	462	59	267	53.5	48	34	35.5	107	61	51	57	52	55.5	57	50	195	56.5	87	80.5	405	51	135	59	20
6663782_1	978	626	Mme-M200006459	M200006459	1	TGATGTTCAACTACTCCAAACCTTTCTCGGACCTGTACTGAGGGCGGGGCCTGCTGGTCA	GENE: Chst8	68947	carbohydrate (N-acetylgalactosamine 4-0) sulfotransferase 8	MGI:MGI:1916197|Ensembl:ENSMUSG00000060402|Vega:OTTMUSG00000029096	114	144	94	234	215	381	490	208	279.5	317	613	408	271	236	468	520	205.5	368	216	123	47	63	285.5	323	196	209.5	295	216	399	339	355.5	153	284	187	262.5	96.5	265	154	23
6663250_1	979	627	Mme-M400017426	M400017426	1	CGTGGGCTCCCACGTTCGGGCTCAGACCCCAAGGTATTTACTGAAGTCTTGATATGGAAG	GENE: Gm11999	102631840	predicted gene 11999	MGI:MGI:3650903	113	42	29	114	66.5	79.5	88	60	69	82	84	308	108	226	121.5	148	83	299	86	80	39	35	116	76.5	66.5	73	69.5	74	120	85	227	126	116	163.5	100	84	157	122	20
6662718_1	980	628	Mme-M400015323	M400015323	1	ACTTAAGTCTGCATCTAAACTACGTGGACAAAGTGCTACACGGTTCTCGGTCAGTAAGTC	GENE: <none>	(none)	(none)	(none)	74	27	28	95	60.5	50	48	50	52	60	44.5	273	93	272	98	1795.5	72	152.5	64.5	66	34	35	90	70	52	51	51	56	61.5	55	191	109	165	130	1466.5	65	90	72	19.5
6662186_1	981	629	Mme-M200008897	M200008897	1	AGGCTGGAGTTGCAAGGATCCAATTCGAGAAGTCAACCATCCAAAACTCTGTTTGTCAAA	GENE: Ncl	17975	nucleolin	MGI:MGI:97286|Ensembl:ENSMUSG00000026234|Vega:OTTMUSG00000048094	6832	1828.5	1532	2259	3031	6625.5	9812	1739	4054.5	4762	11818	3124	2806.5	12852	10314	1786.5	3116	11476	8599.5	3505	430.5	433	1748	1152	1373.5	2587	1069	1754.5	3566.5	3370	1621.5	1711	3631	8561	914	1705	4953	5825.5	24
6661654_1	982	631	Mme-M300020889	M300020889	1	ACAACCTTGAGACTGGCCCCAACCATACCGTTTACCAGCTAACTTAGCCTACTCAGTGTA	GENE: A930002I21Rik	109226	RIKEN cDNA A930002I21 gene	MGI:MGI:1924480	408	199	147.5	522	415	638	506	770	1062.5	820.5	3955	1000.5	768	4246	1854.5	2267	13561.5	26268.2	7621	390	87	94.5	786.5	488	401	300	1022	1468.5	1908.5	4830	1033.5	1278	1486	4121.5	2031	11508.5	19096	19832	24
6661122_1	983	633	Mme-M400011231	M400011231	1	ACAGATATACCATGGTGTCTCACAAGACCCTTCATAGCATGTCCTGGATGCTACTGTGTT	GENE: Reg3d	30053	regenerating islet-derived 3 delta	MGI:MGI:1353426|Ensembl:ENSMUSG00000068341|Vega:OTTMUSG00000057463	63	34	27	118	59.5	58.5	62	54	68.5	62	92.5	311	76.5	313.5	91.5	126.5	78	495.5	87.5	61	37.5	37	105	74	60	65	61	68.5	73	78	226	96.5	207.5	120.5	111.5	73	348	120.5	21.5
6660590_1	984	635	Mme-M200004237	M200004237	1	TCATAAAGTGCTGGCATTAAGTTGCTTCCTGAGGCTTTGGGGCATCCCAGACTCAGCTCT	GENE: Cdt1	67177	chromatin licensing and DNA replication factor 1	MGI:MGI:1914427|Ensembl:ENSMUSG00000006585	836	396	431	794.5	1019	2427	2253.5	675.5	1250	1566	3439.5	1196	1011	3686	2051.5	761.5	1032.5	1993	1426	682	127	165	796	812	1182	1384.5	767.5	1166	2046.5	2739	792	1150	1625	2926.5	650.5	616	1453	2046	22
6660058_1	985	637	Mme-M400012080	M400012080	1	GCTCTTGGCCATCCTCATTGGCAATGGTGCTATCCTCTTCTTGGTTATCACAGAGCCCAC	GENE: Olfr655	258817	olfactory receptor 655	MGI:MGI:3030489|Ensembl:ENSMUSG00000051182|Vega:OTTMUSG00000019199	186	72	58.5	156	112	133.5	157	118	161.5	121.5	240	311	168	239	164	112.5	151.5	334.5	124	201	50	54	190	124	108.5	104.5	139	134	217.5	205.5	269	176	138	228	100.5	119.5	252	207	20
6659526_1	986	639	Mme-M400003981	M400003981	1	AGGACCTTTGGGAAGGAGCCAACGAGGCCAACCAGAAGACCGCCTTCAGCAGAAAGTCTA	GENE: <none>	(none)	(none)	(none)	330.5	168	111.5	265.5	237.5	408	297.5	216	289	247.5	589	569	301	698	499	196.5	475.5	1139	490	245	57	62	264	194.5	186.5	191	176	207	295	410	335	251	275	452	165	463.5	745.5	742.5	20
6658994_1	987	641	Mme-M300009289	M300009289	1	GTACGGACCATTGTTCTAACATCAGGAACACTCTCACCCCTGAAATCCTTTTCATCTGAG	GENE: Brip1	237911	BRCA1 interacting protein C-terminal helicase 1	MGI:MGI:2442836|Ensembl:ENSMUSG00000034329|Vega:OTTMUSG00000001045	312	190	118	286.5	251	398	291	271	268	261	492.5	648	388	648.5	377	250.5	1612	2808	515	281	67	76	353.5	285	210	232.5	277	302	382	421.5	488	462	337.5	517	224.5	1298	1569	1109	21.5
6658462_1	988	643	Mme-M400016499	M400016499	1	CCAGGGATAGCATGTTTACAGTGAGTCTCCCATCCAGATTGTCTGAGCTAAATCCCCCTC	GENE: A330023F24Rik	320977	RIKEN cDNA A330023F24 gene	MGI:MGI:2443958|Ensembl:ENSMUSG00000096929	137	95	89.5	184.5	109	244	206	113	147	180	270	367.5	130	316.5	245	202	232.5	773	126	86	55	47.5	160.5	97	108	106.5	102.5	121	168	187	233	131	161.5	223.5	118.5	128.5	315	203.5	21
6657398_1	990	645	Mme-M200003788	M200003788	1	CTACCGAGGCAACCTTGCTTCCGTCCACAGTTATAGTTTCAACTACCAAATTCAGAACTT	GENE: Prg3	53856	proteoglycan 3	MGI:MGI:1858200|Ensembl:ENSMUSG00000027072|Vega:OTTMUSG00000013452	99	83.5	44	128	79	334	81	83	102.5	102.5	112	300	107	169	86	132	176.5	294	148	103	47.5	42	123	92.5	185	82.5	110	108.5	147.5	115	253	103	136.5	120	128	176	191	212	22
6656866_1	991	647	Mme-M200006987	M200006987	1	ACTACATTGCAGAAAGGATTACTTCAGTCCGTTGGATTGGATTATCACGCCAGAACTCTA	GENE: Clec1b	56760	C-type lectin domain family 1, member b	MGI:MGI:1913287|Ensembl:ENSMUSG00000030159|Vega:OTTMUSG00000027001	73	83	37	128.5	87	233.5	101	63	95	86.5	162	267	103	157.5	145	101	84	235	94	73	41	41	128	92	145.5	68	85	79	142	85	193	87	113	118	83	69	136	85	21.5
6656334_1	992	648	Mme-M400003372	M400003372	1	TCGGGCAGTCACAAAAAAGACCTCCTCCCTGTACCCACTGCATCTCGCTTCCATGTCTTT	GENE: Tmem196	217951	transmembrane protein 196	MGI:MGI:2685374	559	305	188	583	481	742	755	559	664.5	937	2099	1241	740.5	3105.5	1119.5	589.5	1705	4568	1208	494.5	111.5	98	776	542	424	446.5	579	652	1476.5	1855	845	1037	922	2382	400.5	1753	1903	3531	19
6655802_1	993	650	Mme-M300006114	M300006114	1	TCCGAAGGCAACAAACTAGGGGAATTCCTTGCTTATCCTTATGTTGACCCAGGAACCTTT	GENE: Snapc3	77634	small nuclear RNA activating complex, polypeptide 3	MGI:MGI:1916338|Ensembl:ENSMUSG00000028483|Vega:OTTMUSG00000000033	178.5	157	131	252	237	485	362.5	168.5	200	307	547	372.5	218	384	370	243	218	601	234	149.5	57	77	234	211	190	234.5	151	188	368.5	381	271	177	223	334	189	122	330	231	18.5
6655270_1	994	652	Mme-M300019241	M300019241	1	GGTGGCTGAGTTAAGGAAGCATCTCAAGGTGACACCCCAGGGAGAGCCTTCATCCAGGGA	GENE: Ccdc57	71276	coiled-coil domain containing 57	MGI:MGI:1918526|Ensembl:ENSMUSG00000048445|Vega:OTTMUSG00000004162	154	88	61	177	151	199.5	215	96	131	165	320	302	148.5	391	261	167.5	191	561	199	116	43	38	173	114	89	134.5	86	91	173	193	238	159.5	208	231	133.5	114	260.5	247	21
6654738_1	995	654	Mme-M400004627	M400004627	1	CCTCGCACTGCTGCTTCTAGCTAGCGACCTTAACAGAGTAAGTTTCCTGGATATGGACCT	GENE: <none>	(none)	(none)	(none)	372	190.5	139	280	217	193	317	155	281	216	404	720	364.5	534	355.5	223	234.5	1163	200.5	369	64	69.5	332	192	134	204.5	173	223	367	385	543	412	317.5	453	162	193	485	393	23
6654206_1	996	656	Mme-M400018649	M400018649	1	ACCTCTGCGCACATTATTCCAGAGATGGTCTTTGCTAGCACACCTCTCAAATGCCTCAGG	GENE: <none>	(none)	(none)	(none)	253.5	151	88.5	213	168	289.5	247.5	141	221	216	349	423	211.5	566	490	141.5	359	984	310	259.5	51	50	251	141	141	191.5	141.5	158	376	304	297	224	254	585	128	230	520.5	558	20
6653674_1	997	658	Mme-M300013012	M300013012	1	GCTGGACTAGAACCTCGTGACATTGAACTGGTGATGGCCCAGGCCAATGTGACCCGGGCA	GENE: Nacad	192950	NAC alpha domain containing	MGI:MGI:3603030|Ensembl:ENSMUSG00000041073|Vega:OTTMUSG00000005121	512	379	454	475	417	909	538	343	600	597	895.5	697	635.5	1341	1343	264.5	523	1444	753	660	104	90	417	370	283	211.5	249	379.5	562	839.5	617	384	542	1451	139.5	235	907	707	22
6653142_1	998	660	Mme-M400016843	M400016843	1	CCTCTCCTTGGAGAGAGCCCTGTGGGAAGAGAATGTGCTTAACATACATTGTATGTAGTA	GENE: <none>	(none)	(none)	(none)	206	129	66	168	119	187	210	92	155	186	189.5	360.5	159	319.5	265	421.5	132.5	394	192.5	152	45	48	168.5	127	106	115	108	118	228	173.5	223	157	206.5	248	370	122	196	268.5	22.5
6652610_1	999	661	Mme-M200014513	M200014513	1	TTAGACCATGGTTGTCTCATGCTCCATCAGTAGACTCTAAACACCGGCTATGAGCTAACT	GENE: Esco2	71988	establishment of sister chromatid cohesion N-acetyltransferase 2	MGI:MGI:1919238|Ensembl:ENSMUSG00000022034|Vega:OTTMUSG00000024476	620	392.5	243.5	370	421.5	818	708	237	358	490	937	742.5	516	795	676	307.5	396	1011	620	396	94.5	107.5	376	321	253	283	228	266.5	508	453	519	553.5	349.5	706	224	217.5	496	600	20
6652078_1	1000	663	Mme-M400005916	M400005916	1	TGCACTAGCACACCTGGAAAAAAATATAACAAGTATCCGGGTATTTCTTCAGGCTAGATC	GENE: <none>	(none)	(none)	(none)	168	220	87	240	125	147	130	101	134.5	117	178.5	363.5	146.5	310	207	159	170	384	124	173	73	68.5	250	159	131	112.5	103	133.5	190	184	296.5	171	160	268.5	153	156	260	242	20
6651546_1	1001	664	Mme-M400006010	M400006010	1	CTGGCTATGGAGGCTTTGGAGGCTTTGGATATGGCTCTGGCTATGGAGGCTATGGATATG	GENE: Krtap19-2	170651	keratin associated protein 19-2	MGI:MGI:2157572|Ensembl:ENSMUSG00000057650	3537	1328	1122	1554.5	1583	3036	3493.5	1664	1817.5	2426	5033.5	3541	3044	5063	3929	2478	3632	7956	3509.5	2588	388	324	1861.5	2042	1202.5	2136.5	1396	1545.5	3850	3926	2820	3508	1857	5324	1733	2736	5398	5674	22
6651014_1	1002	665	Mme-M400001779	M400001779	1	TGGGCAGTTACGGGTGTGTGAAGTGCCCGGCCACCAATATGGAATACCTG	GENE: Vps13c	320528	vacuolar protein sorting 13C (yeast)	MGI:MGI:2444207|Ensembl:ENSMUSG00000035284	1205	245	170	293	388.5	700	611	298	376	458	852.5	790.5	493	897	902	438	695	1756	719.5	942	70	65	304	271	247	318	234	275	581	508	748	492.5	429	1054.5	249	481	897.5	1028	19
6650482_1	1003	667	Mme-M400018327	M400018327	1	AAGTTCCTTGATGGTGAAATTCAAATACAAAGACCTATGTCCAAGACTGGTGAGGTGGCC	GENE: Gm15510	102640192	predicted gene 15510	MGI:MGI:3782958	62	85	29	112.5	82	51	48.5	47	53.5	45	47	205	72.5	100	90	112.5	57	101.5	55	51	37	35	97.5	80	49	53	52	51	52	60	144	67	76.5	81	85.5	55	73	58	19.5
6649950_1	1004	669	Mme-M200009347	M200009347	1	TGTGTGGCAGGAGGGACCGCCGAGGGTTTAACTAGCTCACAGATTTGGATCATCTCCTGA	GENE: Galc	14420	galactosylceramidase	MGI:MGI:95636|Ensembl:ENSMUSG00000021003	506	209	116.5	255	262	575	603.5	182	222	258	754	501	290.5	885	727	238.5	319	1093.5	459	397.5	72	59	293	257	253	268.5	142	178	394	496	346.5	385	367	805	147.5	281	642	719	22
6648886_1	1006	672	Mme-M400019467	M400019467	1	GGAGGAACTTCAGCTCCTAGGAGGATTGGGGAGGGCGGGAAGATTAAATAGTAAGGCAAA	GENE: <none>	(none)	(none)	(none)	78	93.5	38	140.5	227	96	81	62	74	70	75	210.5	88.5	178	138	112	99	353	84	60	41.5	38	123	192	68	68	55	65.5	62.5	71	133.5	76	101	139	94	81	177	95	18
6648354_1	1007	674	Mme-M200000263	M200000263	1	CTGTCATGCGTATTGATTCCTGAAAACTGGGACATGAATATCCGCTGAGGTTGGCCATTC	GENE: Fbn1	14118	fibrillin 1	MGI:MGI:95489|Ensembl:ENSMUSG00000027204|Vega:OTTMUSG00000015332	185.5	228	124	265	331.5	601.5	617	157	326	196	1001	532	458	879.5	1127	243.5	367	873	581	167	73	67	244	230.5	210	212	163	171.5	342	511.5	337	248	461	629	155	206	577	581	18.5
6647822_1	1008	676	Mme-M400013255	M400013255	1	AATGTAAGCATATACACAATGCACTGTGGCATATATGGTCATGTGACACACATATACATG	GENE: 2010320O07Rik	69881	RIKEN cDNA 2010320O07 gene	MGI:MGI:1917131	77.5	122.5	50	172	109	175	110	67	90	106	138.5	282	114	293	175	137	99.5	307	103.5	71.5	47.5	41	154	120	117	79	67.5	82.5	112	96.5	201	152	219	166.5	105	85.5	153.5	150	20
6646758_1	1010	679	Mme-M200014227	M200014227	1	TCATTGTGAAAAAGCTAAAGCAGTAGAGTTGCAAGTGCTGAGCGCAAACGGGGCGGAGCC	GENE: Hspbap1	66667	Hspb associated protein 1	MGI:MGI:1913917|Ensembl:ENSMUSG00000022849	228.5	146	72	219	170.5	422	175	122	160	154	228	456.5	411	788	745.5	495	400	783	395	169.5	60	41	208	170.5	232	110.5	95	136	152	190	301	315	387	578.5	353.5	190	455	312	19
6646226_1	1011	681	Mme-M400007831	M400007831	1	ACTTTTTAAAACAAGGGAACGATGGCATGAAAGAAGTCTTACTGGAGAGAAACCCTCTGA	GENE: <none>	(none)	(none)	(none)	4323	3012	1818	2873	4396	11630	4859	3533	4604	5484	12213	7704.5	9826	21124.2	14515	6414	11419	18371	10995	2234	734	504	2322	2682.5	1916.5	2128	1522	1958	4481	5335	3134	4250	6183	9079	2537	4694	11209	9274	19
6645694_1	1012	683	Mme-M300008073	M300008073	1	CACCGAATTGGACTGTGATAAGGCATGTATGGCTGAAAACATGTATCTTGGAGCCTTGAA	GENE: 9230110F15Rik	77080	RIKEN cDNA 9230110F15 gene	MGI:MGI:1924330|Ensembl:ENSMUSG00000047980|Vega:OTTMUSG00000044687	59	143	50.5	123	92	111	46	46	49	54	64.5	219	75	110	116	302	50.5	102	82	49.5	47	38.5	115	94	114	58	56	51	61	77	165	69.5	77	98	248	56	83.5	93	19
6645162_1	1013	684	Mme-M400019481	M400019481	1	CCTAAGAACCGAAAATGGAGGCTCCAACAAGTCAGTGAGAATCAGAGGTGTTGATGTGGG	GENE: Hs3st3b1	54710	heparan sulfate (glucosamine) 3-O-sulfotransferase 3B1	MGI:MGI:1333853|Ensembl:ENSMUSG00000070407|Vega:OTTMUSG00000007900	213.5	146	51	216	151	298	116	106.5	127	146	255	368	496	784	773	559	656.5	696	493.5	243.5	46	41	189	148.5	157	92	72	103.5	145	154	328	207	571	437	322	156	435	291	20
6644630_1	1014	686	Mme-M400006525	M400006525	1	TGAGAGACTCAGCGCACAGAGACAAGGGTGGGTTACCTTGTGTCTCTTCACTATGACACC	GENE: Ikbkg	16151	inhibitor of kappaB kinase gamma	MGI:MGI:1338074|Ensembl:ENSMUSG00000004221|Vega:OTTMUSG00000017732	683	384	289	480.5	448	707	470.5	297	462	339	713	948	490.5	977	835	552.5	360.5	1075	324	580	128	130.5	663.5	437.5	318.5	309.5	256	431	555	474	761	640.5	525	863	343	324.5	639	552.5	20
6644098_1	1015	1	DarkCorner	DarkCorner	604	None (Spot Type = Control)	GENE: <none>	(none)	(none)	(none)	46	66	22	126	70	71	43	41.5	47	46.5	35	211.5	64	130.5	113	305.5	44	157.5	48	47	37	31	119	67	69	45	42.5	51.5	45	43	150	57	100	96	176.5	46	90.5	54	23
6643566_1	1016	1	DarkCorner	DarkCorner	604	None (Spot Type = Control)	GENE: <none>	(none)	(none)	(none)	45	75.5	24	133	72	82	41	46	43.5	43	35	196.5	73.5	88	94	237	47	68.5	47	45	39.5	35.5	136	76	82	48.5	43	48	45.5	46	134	60.5	66	95	140	48	53.5	48.5	23.5
6643034_1	1017	1	DarkCorner	DarkCorner	604	None (Spot Type = Control)	GENE: <none>	(none)	(none)	(none)	48	70	32	147	117	75	43	42	46	41	39	247.5	66	92	118	175	48	62	52.5	45	38	38	130	120	80	52	41	48	47	45.5	177.5	63.5	72	100.5	116	46	53	56	24
6642502_1	1018	1	DarkCorner	DarkCorner	604	None (Spot Type = Control)	GENE: <none>	(none)	(none)	(none)	51	167	36	138	64.5	85	41	41.5	49	39.5	36	252.5	56	75	92	209	63	65.5	53	48	60	33	139	76	84.5	48.5	47	51	47	44	164	60	63	89	130	52.5	52.5	52	25
6641970_1	1019	1	DarkCorner	DarkCorner	604	None (Spot Type = Control)	GENE: <none>	(none)	(none)	(none)	49	87.5	28	136	71	96	44	40	47	64	61.5	183.5	62	120	85	374	48	77.5	53	46	45	35	124	76	89	50	44	49	60	49.5	123.5	59	78	93	222	44	52	60	22.5
6641438_1	1020	1	DarkCorner	DarkCorner	604	None (Spot Type = Control)	GENE: <none>	(none)	(none)	(none)	48	62.5	30	137	71	57	40	42	46	67	56.5	179	63.5	110	90	339	46	218	321	45.5	38.5	36	131.5	80.5	57.5	48	48	47	64	50.5	124	57	74	111	194	45	103	325	20
6686391_1	1021	1	DarkCorner	DarkCorner	604	None (Spot Type = Control)	GENE: <none>	(none)	(none)	(none)	54.5	73	18	84	51	50	47	46	54	48	42	272.5	63	90	76	82	47	72	46.5	48.5	35	34	74	50	51	46	50	54	45	44	191.5	62	63	87.5	65	46	54	44	19
6685859_1	1022	1	DarkCorner	DarkCorner	604	None (Spot Type = Control)	GENE: <none>	(none)	(none)	(none)	88.5	50	20	102.5	47	39	44.5	55	47	45	40	282.5	60	74	65.5	73.5	52	67	48	84	35	35	90.5	49	44	47.5	52	53	43	42	181.5	57	60	74.5	66	49	52	47	23
6685327_1	1023	1	DarkCorner	DarkCorner	604	None (Spot Type = Control)	GENE: <none>	(none)	(none)	(none)	56.5	105	20	99.5	45	38	43	52	54	44	47	291	63	162	80	91	49	87	54	48	37.5	36	93	51	51	46	59	50	44	42	187.5	64	108	81	86	48	65	57	24
6684795_1	1024	1	DarkCorner	DarkCorner	604	None (Spot Type = Control)	GENE: <none>	(none)	(none)	(none)	64.5	58	20	106	47	40	40.5	53.5	52.5	41	38	281	56.5	84	59	126.5	51.5	65	42	50.5	36	34	100	55	51	49	50	48	47.5	43	180.5	58	71	68	89.5	48	52	49	21
6684263_1	1025	1	DarkCorner	DarkCorner	604	None (Spot Type = Control)	GENE: <none>	(none)	(none)	(none)	56	64	20.5	128	40	37.5	44	54	55	52	38	329	61	74	91.5	85	48.5	65	48	51	37	33	112	53	46	46	53.5	48	50.5	42	211	57	67	104	63	50	50	48	22.5
6683731_1	1026	81	E1A_r60_a97	(+)E1A_r60_a97	32	None (Spot Type = Control)	GENE: <none>	(none)	(none)	(none)	70	57	31	123	57	67.5	64	67	60	75	152	290	87	136.5	88	90	85	141.5	69.5	54	38.5	35	98	61	65.5	63	62	57	82	92	195	84	93	104	65	70	88.5	76	22.5
6683199_1	1027	688	Mme-M400002387	M400002387	1	TATGCTTCTAATCTCCACCGTAGAGGATGGTCTCAATAACACGGTCATTGTGTGCGAAGT	GENE: Pvr	52118	poliovirus receptor	MGI:MGI:107741|Ensembl:ENSMUSG00000040511|Vega:OTTMUSG00000031524	151.5	136	75	194	141	324	177	105	170.5	174	311	345.5	204	279.5	272	118	218	259	136.5	127.5	51	46	197	174	165	139	120	105	184	255	238	153	187	224	94	85	215	165.5	22
6682667_1	1028	690	Mme-M200007165	M200007165	1	TAGTGCTAATATCACAGATTATGTGAACCTCCCACCGAATGAGCTTTACCTATGGGTTGC	GENE: Ctsj	26898	cathepsin J	MGI:MGI:1349426|Ensembl:ENSMUSG00000055298	57	49	24	177	116	163	180	118	161.5	140	200	291	75	113	73.5	420	71	116	56	52.5	39	34	197	142	119	105.5	167	144.5	187	174	214	82	87	98	263	67	83	69	25
6682135_1	1029	692	Mme-M300002095	M300002095	1	TTGAGTGTCCAGGGGTTGAAGCATCACACTCTTAGAAGACATACCGCCTCACGGTCTCTG	GENE: Wdr82	77305	WD repeat domain containing 82	MGI:MGI:1924555|Ensembl:ENSMUSG00000020257|Vega:OTTMUSG00000049420	2773	608	1060	1195	1689	2527	3446	933	1749	2510	4391	2711	3054	6914	4428	3064	3102	3198	3941	2171	214	258	1063	1198	1194.5	1542	831	1265.5	2233	2856	1496	1888	3311	3974	1958.5	1152.5	2216.5	3638	24
6681603_1	1030	694	Mme-M200000832	M200000832	1	TTCATACTAGGACACAGATTTTTGGAACAGGCTGATGAAGACTTAGCTACCGGCTTGGCA	GENE: Bub1	12235	BUB1, mitotic checkpoint serine/threonine kinase	MGI:MGI:1100510	672	434	365	611.5	697	843	736	519	610.5	563.5	933	1097	857.5	1415	1087	443.5	660.5	1275	749	589	150	131	812	580	623	393	659	434	1008	638	990	722.5	995	1182	366	546	1209	869	24
6681071_1	1031	696	Mme-M400015339	M400015339	1	TCATCCTGTATCCCTATTGCCTGGCACCATGGGTAGAACTCCCCATTTTTCCACCTCCTA	GENE: Gm26685	102635083	predicted gene, 26685	MGI:MGI:5477179|Ensembl:ENSMUSG00000097281	181	124	73.5	206	124	210	204	147.5	200	169	244	475	192	330	218	175	128.5	395	132	163	57	58.5	265	118.5	154	127.5	158	162.5	210	185	338	265	189	275	133	154.5	246	236	22
6680539_1	1032	698	Mme-M300020702	M300020702	1	AAACATGAGCGTCTGTAGACTGAATACTTTTGAAAGCCACTGTGTCAGAGTACAAAGTTT	GENE: Stxbp4	20913	syntaxin binding protein 4	MGI:MGI:1342296|Ensembl:ENSMUSG00000020546|Vega:OTTMUSG00000001602	69	36	26	115	54	78.5	87	61	85	77.5	102	299	93	155	104.5	109	69.5	127	78	53.5	41	36	105	67	69.5	81.5	65	73	88	91	197	93	110	106.5	98.5	59	88.5	84	26.5
6680007_1	1033	700	Mme-M400016352	M400016352	1	TCGCGCATATTTGCTCTCGTCTTTAGAAAAGAAAGGAAGAGGTCTCGTTCCAATGAAACA	GENE: Gria3	53623	glutamate receptor, ionotropic, AMPA3 (alpha 3)	MGI:MGI:95810|Ensembl:ENSMUSG00000001986|Vega:OTTMUSG00000017323	53	28	24	119	66.5	64	82	63.5	60	55	101	293	70	123	87	100	61	277	68	49	34	35	106	71	69.5	71	60	61	62	79	216	67	89	108	82	53	125.5	63	24
6679475_1	1034	702	Mme-M400017441	M400017441	1	GAAATAACTATTTCATAGGACAATTGTCACTGGTCGAGCAGGCCGAAGTCCTAGGTTCAT	GENE: Gda	14544	guanine deaminase	MGI:MGI:95678|Ensembl:ENSMUSG00000058624|Vega:OTTMUSG00000028318	323	84	66.5	200	86	154	144	102	161	140.5	248	460	129	250	164.5	141	72	345	89	79.5	42	40	164	77	97	114	84	89.5	123.5	116.5	245	147.5	132.5	199.5	86	92	96	176.5	24
6678411_1	1036	705	Mme-M200013693	M200013693	1	CCCCACAGAATTGATTCATTCATTATCGTGGAAGCCCAGCCAGCATTCAAGGACCGACAG	GENE: Rdh10	98711	retinol dehydrogenase 10 (all-trans)	MGI:MGI:1924238|Ensembl:ENSMUSG00000025921|Vega:OTTMUSG00000025248	778	687	454.5	1394	1458.5	2421	1970	1159.5	1871	1527	2852.5	2003	1675	3017	2239.5	1569	2082	3505	1165.5	625	181	158.5	1665	1350.5	1179	790	1457.5	1359	2362	2072.5	1507	1688.5	1406	2008	1213	1274	2356	1828	24
6677879_1	1037	707	Mme-M300010411	M300010411	1	CGCCGGCCAGGCCACTGTCCTGCTGTCCTTGCAACTGCTGGTCAGCATGCTGCTGCTAGT	GENE: Alpi	76768	alkaline phosphatase, intestinal	MGI:MGI:1924018|Ensembl:ENSMUSG00000079440|Vega:OTTMUSG00000048153	17149	8269	18299.5	15362	13556	27923.4	24065.8	17433	6990	13781	22751.7	21354.4	21703.8	21419.9	33423.5	4165	17486	19905.7	9630.5	11925	2527	3972	16458	15823	19204	7039.5	16120	4938	17685	19759	10878.5	8840	16560	16000	3549	7578.5	20843.4	11630	24
6677347_1	1038	709	Mme-M200000290	M200000290	1	GAAGACGACACAGTCACAAATGGGTCCTGAGCTCTGCCAGATGCTCTGATAAGCTCTCTT	GENE: Snrpa1	68981	small nuclear ribonucleoprotein polypeptide A'	MGI:MGI:1916231|Ensembl:ENSMUSG00000030512|Vega:OTTMUSG00000024902	5015	3076.5	3265	5148	7627.5	7143	4824	3511	5399.5	4107	6756.5	4891	5220	9169	5453	1659	5088	10284	4557	3993	597	845	3341	4136	2820.5	2062	2671.5	3205	3928	3881	2757	3219	3132.5	5901.5	829	1674	5265	4112	22
6676815_1	1039	711	Mme-M300013789	M300013789	1	GTCAGAATGTCTTTCCCCCCTCATTTGAATCGCCCTCCCATGGGAATCCCAGCTCTCCCT	GENE: Rbm25	67039	RNA binding motif protein 25	MGI:MGI:1914289|Ensembl:ENSMUSG00000010608|Vega:OTTMUSG00000043541	1811.5	1046	892	1104	1365	2559	2338	972	1395.5	1592	3243	1962	1327	2207	2537	522	928	3104	1211.5	1109.5	218	247	1136	873	1266	1083	657	827.5	1737.5	1511	1262	1387	884	2473.5	301	641	1406	1529.5	21.5
6676283_1	1040	712	Mme-M400018791	M400018791	1	TGTGACATAGTTTGACTTTCACTCCTATGTTTTGATTCTGATGGTAGTCCACAGAGCATT	GENE: <none>	(none)	(none)	(none)	61.5	25.5	38	88	47	36	92.5	49	47	40.5	87	266	33	80	479	80.5	50	142	210	71.5	35.5	35.5	80	54	46	79	63	50	49.5	77	187	57	69	883	73.5	52	80	214	20.5
6675751_1	1041	714	Mme-M400013897	M400013897	1	GGATAAGGGCTGCTCTGTCAATCCTGACTTTACAGCCACTCATCCTGGTGCCCACAGATC	GENE: 2900026A02Rik	243219	RIKEN cDNA 2900026A02 gene	MGI:MGI:1920194|Ensembl:ENSMUSG00000051339|Vega:OTTMUSG00000025834	1915	835	1429.5	916	1324	3671	2533.5	920	1828	2661	3172	2463	1944	3847.5	3503	1311.5	1342	4510	2114	1535	296	373.5	1009	1332.5	1783	1234	825	1559	2715	2436	1539.5	2158	2197.5	3575	980.5	1042	2450.5	2902	24
6675219_1	1042	715	Mme-M200006275	M200006275	1	AAAAGCTGATCAGCATTATTCACAGCTGCCGGGCCCTTCGACAAAATGGACGTGATCTCC	GENE: Esyt1	23943	extended synaptotagmin-like protein 1	MGI:MGI:1344426|Ensembl:ENSMUSG00000025366	406	304	537	544	605	1166	1158	246	590	649.5	1154	684	696.5	1880.5	1097	254.5	575	1517.5	857	412.5	81	166	537.5	529	496.5	457	454	408.5	869	855	529	622	872	1191.5	174.5	313	812	1005	22
6674687_1	1043	717	Mme-M400008355	M400008355	1	TGCACGAAGCAGTACTCTCCAAACCCATAAGCAAACACATCAGGAGAGAAACCCTATGAA	GENE: <none>	(none)	(none)	(none)	6151.5	4735	2802.5	3647.5	4686	10156	4438	4061	5774	6275	10445.5	10808	9156.5	20700.3	11686	5974	12648.5	23570.9	10260	3238.5	925	708	3565.5	2311	1691	1554	1424	2131	4170.5	3846	4299	3417.5	5406	6652	2690	4174.5	11854	8055	25
6674155_1	1044	719	Mme-M400011318	M400011318	1	GATTTCTCAACTGCAACCCTCTTCACACCTGATGGATGTGAGGTTCGCCGAGAGGACAAG	GENE: Plce1	74055	phospholipase C, epsilon 1	MGI:MGI:1921305|Ensembl:ENSMUSG00000024998|Vega:OTTMUSG00000043393	855	268	351	445.5	614.5	1014	673.5	296	680	465	1095.5	812	823	1348	1500	358	758	1750	988	565.5	72	105	349	322	261	236	225	335	313	574.5	628	539	622	1249	217	420	847	876.5	24
6673623_1	1045	721	Mme-M300010234	M300010234	1	CAAGCCCCAATGCTGATGGGCCCTCCACCCAAAACTGGATTATTCTGCTCACTTATCAAA	GENE: Dgkb	217480	diacylglycerol kinase, beta	MGI:MGI:2442474|Ensembl:ENSMUSG00000036095	631	319.5	525.5	350.5	231	673	368	257	561	526	505	943	581	2743	1407	3507	13127.5	24990.8	3505	307	107	108.5	347.5	192	206	180	211	383.5	416	350	580	643	515	1064	1035	8663	10768	11930	23
6673091_1	1046	723	Mme-M400009487	M400009487	1	CAACTTTTCCTGTCCGGGACAGGTCTATACATGTGCATGCAGTTGCCTATGGAGGTCGGA	GENE: Catsperg2	76718	catsper channel auxiliary subunit gamma 2	MGI:MGI:1923968|Ensembl:ENSMUSG00000049123	61	24	23	116.5	51	68	77	58	111	255.5	71.5	280	64	122	93	103	73	325	71	45	33	32.5	105.5	58	58	73	58.5	103	241.5	74	187	56	83.5	105.5	72.5	52	136.5	96	24
6672559_1	1047	725	Mme-M400016415	M400016415	1	TTCTAAGGGGGCCAGCCCATCCACGAAGCTTCCGTTTTTCATGCTCCAATGACCCCACAA	GENE: B930063P07Rik	321002	RIKEN cDNA B930063P07 gene	MGI:MGI:2445216	2485	3583	3469	3011	4485.5	5370	5172	3420.5	4092.5	3862	7228	2906.5	2196	4574	3928	3832	2796.5	5079	2085.5	1846	795	1020	2906	2916.5	2189	1615	2745	1766	3704	2904	2139.5	1484	1409	3415	1854	1407.5	2286.5	2148.5	28
6671495_1	1049	728	Mme-M400015359	M400015359	1	TGGTGTCTAGGCTCTTACGGCAAGGCTGACGTCTCTATGCAAGCCCAGGGCAGAGCACTG	GENE: Ube2j2	140499	ubiquitin-conjugating enzyme E2J 2	MGI:MGI:2153608|Ensembl:ENSMUSG00000023286|Vega:OTTMUSG00000010983	1058	541	904	464	392	735	602	378	582	735	729	830	385	603	845	445	261	1114	324.5	698	139	167	688.5	323	473	423	280	394	821.5	509	612	397	393	662	254	234	586	393	22
6670963_1	1050	730	Mme-M400000381	M400000381	1	GAGTTACAATGTGTACAATGCTGTGCTCGCAGTGGCCTACAGTCTGCATGAGAAAACACT	GENE: Vmn2r80	624765	vomeronasal 2, receptor 80	MGI:MGI:3646321|Ensembl:ENSMUSG00000091888|Vega:OTTMUSG00000038140	267.5	185	112	262.5	349.5	375	458	207.5	314	297	523	598	293	519	359	319	380.5	1073	256.5	193.5	67	64	305.5	286	189	237	236.5	252	373	302	451.5	364.5	262.5	382	199	264.5	513.5	405	23
6670431_1	1051	732	Mme-M400010916	M400010916	1	ATTTTTCCTAGATCTCCCATGTGGTCATTTGGGCAATGTTGTTGCTGGCAGGCTTCTAAC	GENE: Serpinb5	20724	serine (or cysteine) peptidase inhibitor, clade B, member 5	MGI:MGI:109579|Ensembl:ENSMUSG00000067006|Vega:OTTMUSG00000020990	108	48	36	122	105	153	187.5	80	109.5	131	147	245	52	287	199.5	152	178	502	201	73.5	42	39	108	82	106.5	112	70	79	131	104	191	83	187	191	104	107	242	163	19
6669899_1	1052	734	Mme-M400001552	M400001552	1	AGTATTCTCCCTGATGACCCCCGGCAGATGACTCTGCTGTTCTAAGCCTCCCATGGTTCT	GENE: Churc1	211151	churchill domain containing 1	MGI:MGI:1923684|Ensembl:ENSMUSG00000090258|Vega:OTTMUSG00000033889	2928	2001	2548	2673	3523	4514	3740	2705.5	3346	2583	4296	3348	3004	6152	3225	771	2982	4784	3299	2894	375	504	2420	3696	2329	2575	2585.5	2771	3607	3586	2211	2716	2982	4084	595	1844	2922.5	3924	22.5
6669367_1	1053	736	Mme-M300001085	M300001085	1	GACTAGGGATCGGGCGGGTAAGGCGATGGGCGAGGCTGAAACACCTTCCTTCGAAATGAC	GENE: Rassf1	56289	Ras association (RalGDS/AF-6) domain family member 1	MGI:MGI:1928386|Ensembl:ENSMUSG00000010067|Vega:OTTMUSG00000030554	6625	2060	2002.5	6488	5140.5	12583	9281	11079	11890.5	11228	18872	9192.5	6322	13076	10156	6676.5	16946	42456.7	9620.5	4214	309	406	7019	5207	6204.5	5023	10062	9172.5	13030	12776	6028	7665	4570	11867	3956.5	14949.5	18795	21728.2	22.5
6668835_1	1054	738	Mme-M200013650	M200013650	1	CCAGTTTACTTGTTTCTCTGGGCCAGCCTCACACTTGTTCCGAGCATCTCTTGTCCAAGA	GENE: Fundc1	72018	FUN14 domain containing 1	MGI:MGI:1919268|Ensembl:ENSMUSG00000025040|Vega:OTTMUSG00000016945	763	784	548.5	1154	1221.5	2214	1475.5	711	1542	1168	2639	1588	1047	2738.5	1546	462	1059	2860.5	800	600	209	215	1273	1087	937	704.5	817	1286	1913	2031	1006	1021.5	1105.5	1883	322	832	1488.5	1168	20
6668303_1	1055	740	Mme-M300009220	M300009220	1	GGGAGAGTATTAAATCACGCTACAATGGTGGCCCTGGACTTGATGGCTTTGTGTTGATGC	GENE: Vps18	228545	vacuolar protein sorting 18 (yeast)	MGI:MGI:2443626|Ensembl:ENSMUSG00000034216|Vega:OTTMUSG00000015944	1070	383	404	468	559	687.5	720	401.5	414	461	802	1639.5	1367	2183	1522	479.5	1269	3458	1274	965	110	139	564	538	404	345	475.5	399	531	714	1286.5	1189	1221	1677	388.5	748	1868	1369	23.5
6667771_1	1056	741	Mme-M400004134	M400004134	1	GGTGTTGACAGAAAACTTAGATCATAATTTGCCTGACAGGACAAAGCAGACATGCCCCCT	GENE: Gm9881	791288	predicted gene 9881	MGI:MGI:3641832|Ensembl:ENSMUSG00000052471	50	28	23	100	51	51	56	51	54	77	50	263	65	119	114	100	63	431.5	57.5	47	34	35	91	56	60	56	47	56	73	47	183	66	93	112	76	52	172.5	64.5	22
6667239_1	1057	743	Mme-M400011077	M400011077	1	CAAACCAAGCCAAGGCTCCGTTGCTCATCTCCGACTGTTTGTGAGGTCATATTTATACTC	GENE: Mx1	17857	MX dynamin-like GTPase 1	MGI:MGI:97243|Ensembl:ENSMUSG00000000386|Vega:OTTMUSG00000016636	717	565	511	570	735	991	877.5	552	723	666	974.5	1340	871	1560	926	451	1134	2208	974	611	220	242	594	824	456	609.5	609.5	729	836	903.5	936	846	837	1089	382	720	1164.5	1154	24.5
6666175_1	1059	745	Mme-M400015737	M400015737	1	CGGTGTTGTGACGCAATATATCAAAACCATGTACACTGCCAATACAGTAAACAAACACAA	GENE: C030009J22Rik	320436	RIKEN cDNA C030009J22 gene	MGI:MGI:2444025	44	29	24	111	53	50	64	53	61	124	49	276	116.5	94.5	85.5	981	64	343	65	48.5	33	37	93	58	58	56	54	57.5	117	50.5	187	118	71	99	411	58	121	69	24.5
6665111_1	1061	748	Mme-M200011170	M200011170	1	CAACCCAGATAGGTTTGTGAATGCAGAGAAGGTAGAGAGAGCTCCAGTCATTGACCAAGC	GENE: Zfp773	76373	zinc finger protein 773	MGI:MGI:1923623|Ensembl:ENSMUSG00000063535	89	54	37.5	118.5	77	84	82.5	75	80	95	92	284.5	25	185	156	493	113	468	104.5	72	40	35	101.5	74	66	71	57	74.5	109	97	202	56	111	148.5	411	88	178	109	17
6664579_1	1062	749	Mme-M400018766	M400018766	1	CAGACACTCCCGTAAGCGCCATTGTCTGCGCACGGCTTGGCTTTTCCCAGCTGACCTGCC	GENE: <none>	(none)	(none)	(none)	624	231	212	334.5	258	351	365	252	361	319	488	919	471	1204.5	670	267	364.5	1291	264	463	91	91	352	240	177	191	230	338	418	403.5	714.5	711	574.5	1114	200	432.5	609	695	18
6664047_1	1063	751	Mme-M400002578	M400002578	1	CAAGGAACGTGGGTCTTACATAGAGCCAATACCCACCCACCCATCCACAAGCAGTGAATA	GENE: Arsb	11881	arylsulfatase B	MGI:MGI:88075|Ensembl:ENSMUSG00000042082	10864	8479	4014	43546.8	25727.2	63002	32871.6	45151	60753.3	34675.4	84466.5	67468.8	47731.6	135568	53485.5	36114.8	68344.4	161382	45645.1	6612	1541.5	1367	28132.1	23915.6	25172.4	18948.5	30379.6	39875.6	59729.5	59708.8	23877.5	24251.2	25719.5	66061.7	14974	47413.4	67940.2	89152	23
6663515_1	1064	753	Mme-M400019275	M400019275	1	CCAAAGTGGATGTTTCAGTACTTCTTAGAAGAGGGAACAAAATAGAGGAGTAAATATGGA	GENE: <none>	(none)	(none)	(none)	66	37	28	81	51.5	56	62	55	67	68	54	236.5	77.5	123	97.5	99	84	139.5	70	56	38	34	77	58	56	64	46	67	70	61	178.5	86	90	122	86.5	79	108.5	95	22
6662983_1	1065	755	Mme-M400008359	M400008359	1	GCTACCAGAACCAGAGCCATGGTTACTAAACGCTTTCACTGGTTGCCGAAGAGCCAATGG	GENE: Slain2	75991	SLAIN motif family, member 2	MGI:MGI:1923241|Ensembl:ENSMUSG00000036087|Vega:OTTMUSG00000033878	2198.5	302	349	722	329	770	449.5	783	645	738	931	2077	665	2209	681.5	626	354	3239	281.5	390.5	156	120	545	232	216.5	301.5	161	256.5	448.5	381	571	733.5	311	1395.5	305	517	621	834	19.5
6662451_1	1066	756	Mme-M300015229	M300015229	1	GTCAAGAAGGCTGACAGCTGAGGGAAAGGACATAGATGATCTTAAGAAAATCAACAACAT	GENE: Lsmem1	380755	leucine-rich single-pass membrane protein 1	MGI:MGI:2685735|Ensembl:ENSMUSG00000071342	217.5	80	51	127	87	130	100	108	147	137	200	405	173	408.5	248	234	303	491.5	157	172.5	43	51.5	136	83	86	98	80	110	147.5	121	257	162	172.5	224.5	148	139.5	252.5	166.5	26.5
6661919_1	1067	758	Mme-M200014070	M200014070	1	CAAGGACAACTACTGGATGCTCAACCCCAACAGCGAATACACCTTCGCCGACGGGGTCTT	GENE: Foxq1	15220	forkhead box Q1	MGI:MGI:1298228|Ensembl:ENSMUSG00000038415|Vega:OTTMUSG00000000723	59330.1	68379.8	41097.1	74958.6	63138.5	102915	88422.7	65739.9	82703	46460.8	124801	152706	65224.4	106587	76630.5	61849.5	62342	189515	56674.9	54587.9	10129	12036	75379.9	74704.1	43306.9	52058.8	45199.4	67141	88759	104579	64956.5	58530.7	24640.4	128796	23457.4	47629.1	95720.3	132216	23
6661387_1	1068	759	Mme-M300005213	M300005213	1	TTAAAGCACTCGCTTAGTAGTAAGCTCTGAGAGGTGTTCGTCCTCAGTGCAGAAGCTAGG	GENE: Nsl1	381318	NSL1, MIS12 kinetochore complex component	MGI:MGI:2685830|Ensembl:ENSMUSG00000062510|Vega:OTTMUSG00000029639	158	79.5	56	181	187	351.5	262	141	208	268	372.5	356.5	202	718	363	184	228	788	287	112	49	48	173	121	160.5	170	122	156	306	234.5	244	221.5	264	498	152	157	305	400	23
6660855_1	1069	761	Mme-M300014048	M300014048	1	CATCTCCCATTTCACACTGTCCACCGATTACCACATTTCCCTCGTGGAAGACGCCGTGGA	GENE: Egflam	268780	EGF-like, fibronectin type III and laminin G domains	MGI:MGI:2146149|Ensembl:ENSMUSG00000042961|Vega:OTTMUSG00000029264	94	67	64.5	193	93	172	182	95	140.5	115	273	393	144.5	447	199	123	148.5	288.5	131	83	45	49	183	109	106.5	140	87	127	165	242	285	159.5	326	202	108	215	205.5	250	23
6659791_1	1071	764	Mme-M300002396	M300002396	1	CAGCTGATGTGATGTGGCAAGATGGCTCTGTGGAATGCAACATCCGCTCCAACGACCTTT	GENE: Ube2o	217342	ubiquitin-conjugating enzyme E2O	MGI:MGI:2444266|Ensembl:ENSMUSG00000020802|Vega:OTTMUSG00000003902	687	213	136	375	293	696	570	331.5	415.5	520	940	873.5	511	1080	884	351	503	1783	567	443	66	64	469	292	268	274	252	272.5	565	684	643.5	451	420	915	211	432	1000.5	1002.5	20
6659259_1	1072	766	Mme-M200015757	M200015757	1	AGGCTGTGCTCAAGTTCCACCAGACTCCCAGCGCTGTTGGCTTTAACTCTATCCAGAAGA	GENE: Ccdc183	77058	coiled-coil domain containing 183	MGI:MGI:1924308|Ensembl:ENSMUSG00000026940|Vega:OTTMUSG00000012249	741.5	246	245.5	354.5	319.5	596	520	331	478	396	852	922	500	787	627	308	572	1316	425.5	656	101	109	513.5	320.5	314	284	383	387	636	641	750.5	701	397	720	275	470.5	729	743	22
6658727_1	1073	768	Mme-M200001655	M200001655	1	CCAATTGCTCTGGGAAAGCATCCAAACAGTTTTATCTGCTTAAAAAGATTACCCATAGGG	GENE: Ogn	18295	osteoglycin	MGI:MGI:109278|Ensembl:ENSMUSG00000021390	288.5	263	226	394.5	177	1656	1125	307.5	413.5	768	1605	731	754	1737	1550	527	511	1386	882	154.5	118	98	226.5	161	226	255	163	180.5	522	832	429	466	676	1115	248.5	189	669	466	22
6658195_1	1074	770	Mme-M400004376	M400004376	1	GATTCCATTCTTTGTGAAAGTAAGCCGCCTAGTGGATATCAAGGGAGACCCTATCCCAAA	GENE: <none>	(none)	(none)	(none)	51	43	24.5	134.5	58	54	48.5	48	58	52	46	254.5	82.5	109.5	69	92	63	93.5	46	48	37	37.5	122.5	61	49.5	55	51	53	51	52	172	70	87.5	72	78	46	64.5	52	20
6657663_1	1075	772	Mme-M300006203	M300006203	1	ACACACAGCTTTTATATGTGACAAAAACTGAAGGAAATGCTCCTCTAGGATCAAACACCA	GENE: Ppcs	106564	phosphopantothenoylcysteine synthetase	MGI:MGI:1915237|Ensembl:ENSMUSG00000028636|Vega:OTTMUSG00000009426	747	528.5	463.5	565	753	1736	1633	489	701	967	1737	854	1039	1330	1547.5	559	936	1631.5	1036	658	160	199	642	545	909	576	441.5	400.5	1132	1145	610	762.5	1136	1095.5	479	568.5	1472	979.5	22
6656599_1	1077	775	Mme-M300019565	M300019565	1	CAGTCACTACCGCCTGCGGCCATAACTTCTGTATGACTTGCCTTCAGAATTTCTGGGACC	GENE: Trim80	432613	tripartite motif-containing 80	MGI:MGI:3588186|Ensembl:ENSMUSG00000070332|Vega:OTTMUSG00000003440	195	128	67	310	259	614.5	349	256	418.5	353	749.5	599.5	368	809	407	224	475	967.5	320.5	137.5	51	41.5	365	276.5	364	276	354	423.5	615	587	462.5	574	322.5	582	195	278	610.5	622.5	18.5
6656067_1	1078	777	Mme-M400014722	M400014722	1	GCTACTTGATGACGCATCTGTTAATTTTCCTTTAGGGAGAGGAGTCTATGCTGTTTGGCA	GENE: 9330177L23Rik	77246	RIKEN cDNA 9330177L23 gene	MGI:MGI:1924496	66.5	47	30.5	86.5	48	75	62	56	63.5	82	99.5	219.5	71.5	133	90	79	63	291	67	61	36	32.5	90.5	57	69	55	54	63.5	92	74.5	175	82	94	116.5	66.5	56	145.5	77.5	20
6655535_1	1079	779	Mme-M400004081	M400004081	1	CTGAGCCAGCTTATGATAAACAAGCGCCAGACACCTCAGGACAGGCAAGG	GENE: <none>	(none)	(none)	(none)	190	143	101.5	224	161	262	219	149	234	218	451	430.5	211	446.5	294.5	178	242	834.5	259	166	59	63	259.5	177	145.5	160	173	195	321	303.5	325	246	219.5	302.5	147.5	166	405.5	324	21
6655003_1	1080	781	Mme-M300005903	M300005903	1	CACCACTAACCTTAGGCAAGACTGGCCTGAGTCGCTCAGTGAGTTGTGATAACGTCAGCA	GENE: Ints12	71793	integrator complex subunit 12	MGI:MGI:1919043|Ensembl:ENSMUSG00000028016|Vega:OTTMUSG00000017460	2719	616	782	455	991	942	1681	524.5	826	1443	2699	1217	1161	2167	2485	574	941.5	2834	1338	860.5	187.5	253	408	681	207	514	286.5	384	990	1257	550	821	726	1773	288	399	937	1223.5	21.5
6654471_1	1081	783	Mme-M400006433	M400006433	1	TATCCTTCTGGGAAATGGCCTCATCATTTTAATCACAAGAGTTGAACCCACTCTGCAAAC	GENE: Olfr1115	258294	olfactory receptor 1115	MGI:MGI:3030949|Ensembl:ENSMUSG00000070856|Vega:OTTMUSG00000013776	45	44	27.5	132.5	62.5	49	54	54	53	50	46	262	65	140	160	115	52	115	57	45.5	34	36	135	62.5	57	62	56	54	59	60	176	64	104	320.5	103	43	83	58	21.5
6653939_1	1082	785	Mme-M200008601	M200008601	1	ATCCACTCAGCCACACCCATTGATGAGATTCTCAACATGTTCAAGGTGGAGCGTGTCCAC	GENE: Stk32b	64293	serine/threonine kinase 32B	MGI:MGI:1927552|Ensembl:ENSMUSG00000029123|Vega:OTTMUSG00000056098	4235	700	463	1541.5	752	2373.5	1812	3029	4003	4019	14428.5	3133	2651	14128.5	6102	2768.5	10047	37740.2	16029	7271	221.5	241	2301.5	1012	1629	1473	2955	3840	8748	16629	2731	2792.5	3447	10415.5	2309.5	9597.5	25285.3	35114.1	21.5
6653407_1	1083	787	Mme-M400011563	M400011563	1	CTCTCACTTGTTGAGTCTGTGTGCTCTCGCAATGTTCCTGTCTAATTCTTGACTGATTCT	GENE: S100a16	67860	S100 calcium binding protein A16	MGI:MGI:1915110|Ensembl:ENSMUSG00000074457|Vega:OTTMUSG00000021998	3291	907	734.5	1981	3116.5	4628	6114.5	1403	3195.5	3629	7472	3009	6243	12354	8065	3040	6534	12518	8018	4117	201	262	2167	2786.5	3009	2614.5	1504	1981.5	5439	4995.5	3885	3760	7917	9379	2283	2728	8642	8507	21.5
6652875_1	1084	789	Mme-M400011958	M400011958	1	GTTCACTGTGGTTTCAGACTCCCACTTACACTCTCCTATGTACTTTTTGTTGGCTAACCT	GENE: Olfr1312	258359	olfactory receptor 1312	MGI:MGI:3031146|Ensembl:ENSMUSG00000074947|Vega:OTTMUSG00000015104	78	62	30.5	137.5	67	76	74	66	82	68	122	246	76	123	106	93	68.5	195.5	78	71	37	39	148.5	85.5	72	84	83.5	90	112.5	120	193.5	92.5	95	132	94	74.5	148.5	135	21
6652343_1	1085	791	Mme-M400002305	M400002305	1	GGGAATTTTGACTCCATCAGATGATCAAGGACTGGAGACAGAACCGCTGTCTACAGGGGA	GENE: D7Ertd443e	71007	DNA segment, Chr 7, ERATO Doi 443, expressed	MGI:MGI:1196431|Ensembl:ENSMUSG00000030994|Vega:OTTMUSG00000038090	249	169	69	198	187	349	197.5	134	172	206	259	610	367	1448	492.5	389	449	1075	312	199	60	45	183	185	155.5	117	132	210	229	274.5	395.5	393.5	445	687	325	334	679	587	19.5
6651811_1	1086	793	Mme-M300003929	M300003929	1	GTATGCACGGCTCCGAGGCATCCCAGAGCGGCTCATCAATGCCTGTGTGGAGAATACTCT	GENE: Abca3	27410	ATP-binding cassette, sub-family A (ABC1), member 3	MGI:MGI:1351617|Ensembl:ENSMUSG00000024130|Vega:OTTMUSG00000031259	1814	960	1088.5	911.5	1074	5128	2774	711	1260.5	2150	3600	1111	1070.5	2224	2663.5	562.5	1094	3011	1417	1266	234.5	324	887	1349	1655	1023	655	1033	2693	3408	835	1043	1040	2319	487	918	1752	2483	21
6650747_1	1088	796	Mme-M200008519	M200008519	1	GGGACTAGTCTCTCTGCAGGAGAGAGCCTAACGGAGAGGTATTTAACTAATTATGCCATT	GENE: Gal3st1	53897	galactose-3-O-sulfotransferase 1	MGI:MGI:1858277|Ensembl:ENSMUSG00000049721|Vega:OTTMUSG00000005048	781	1558.5	1325	1545	2393	3458	4410	1621	2476.5	1959	3917	1507	1788	2174	3343.5	663.5	1459	2199	1818	828	234.5	278	1970	2266	1949	1613	1865	1777	2865	2421	1364	976	1763	2106	653.5	648	1892	1419	19
6650215_1	1089	798	Mme-M200007966	M200007966	1	GCCGTCACCCATCGGTTGTGAGCGCATTGCTTGCATAGCTACTGACATTGCTCGCATAGC	GENE: Kdelc2	68304	KDEL (Lys-Asp-Glu-Leu) containing 2	MGI:MGI:1923765|Ensembl:ENSMUSG00000034487	1750	1036	1207	977	1430.5	2227	1928	745	1171	1193	2514.5	1563.5	1079	3131	2435.5	605.5	1493.5	2295	1360.5	1254	255	287	610	647	535	695	373	665	830	1099.5	744.5	573.5	932.5	1906	215	379	844	956	20.5
6649151_1	1091	801	Mme-M400014479	M400014479	1	TACAAAAAGGACTAAGACTATGGTCCAAGACTCAGCTCATCCCAGCCTAAGATCTCATGG	GENE: Fam214b	230088	family with sequence similarity 214, member B	MGI:MGI:2441854|Ensembl:ENSMUSG00000036002|Vega:OTTMUSG00000006708	207	131	85.5	351	357	390	282	166	196	242	466.5	542.5	260	570	382	328	229	1057	298	128.5	58	49	335.5	292	183.5	188	143	201	318	397.5	360.5	401.5	274	492.5	181	244.5	411	596	19
6648619_1	1092	803	Mme-M300002746	M300002746	1	CATGTTGCAGATAATGACATTACGCCTTATCTTGTCAGTAGATTTTATCGTGCTCCGGAG	GENE: Prpf4b	19134	pre-mRNA processing factor 4B	MGI:MGI:109584|Ensembl:ENSMUSG00000021413	360	251	151	263.5	427	668	391	136	310	271	567	498	365	708.5	760	181	410.5	1050.5	502	218	75	73	257	284	153	212	100	182	232	299	336	234	239	464	115.5	184.5	555.5	384	19
6648087_1	1093	805	Mme-M300013748	M300013748	1	GAGTTGCTAAAATAGGGCTAATTTTAGCCTTCAGGAGCACAGTTTTGGTGCTTCCATTCC	GENE: Olfr576	258248	olfactory receptor 576	MGI:MGI:3030410|Ensembl:ENSMUSG00000073962|Vega:OTTMUSG00000047706	58	142	25	118.5	114	105	67	49	60	63	65.5	225	80	251.5	123	110	61	235.5	72	51	46	37	125	126	73	57	48	54	75	62	155	109	199	140	97	62.5	108.5	99	21.5
6647555_1	1094	806	Mme-M200007668	M200007668	1	ATTGCCAGGCATTACGGAGAGTGTCTTTGTTGGCCACTGTTACCAGGGTCTACCTTTGCA	GENE: Plac8l1	69401	PLAC8-like 1	MGI:MGI:1916651|Ensembl:ENSMUSG00000059455	72	82	38.5	149	94.5	145	94	122	78	89	107.5	285.5	161	511.5	248	162	130	327	145.5	64.5	39	37	154	99	106	76.5	113	92	112	95	203.5	158	247.5	214.5	124	101	246	197.5	18
6647023_1	1095	807	Mme-M400000749	M400000749	1	GCACTGTGCTCACGTGGCGCTGGGCCAGCCAGCTCTACCAAGAGCAACTTTACTCTCCTT	GENE: Smad4	17128	SMAD family member 4	MGI:MGI:894293|Ensembl:ENSMUSG00000024515|Vega:OTTMUSG00000021090	8669	3370	4664	3568.5	4844	12117	10380	2645	4795	4727	10653	4982	5135	15127.5	8204	2586	3705.5	11715.5	4870	4932.5	795	1040.5	3175	4083.5	3610	3686	2323	3442	5087.5	6850	2294.5	4451.5	5614	7857	1484	2225.5	5850.5	6320.5	21.5
6646491_1	1096	809	Mme-M200003246	M200003246	1	ATGGACAGCCTATTTTTGCCAACATCACATTGCCAGTGTATACCCTGAAAGAGCGGTGCC	GENE: Vhl	22346	von Hippel-Lindau tumor suppressor	MGI:MGI:103223|Ensembl:ENSMUSG00000033933|Vega:OTTMUSG00000024147	276	192	242	350.5	402	822	660.5	245.5	367	432	872.5	522	373	852	770	337	365.5	833	503	239.5	55	86	323	428	491	339.5	238	272	545	659.5	365.5	345	394	751.5	225	274	548	648	18.5
6645959_1	1097	811	Mme-M400002389	M400002389	1	ATGCCTACAGTCAGTCACAGTTCTGTCACCGTCCTCCATCCTGCGTCTTC	GENE: Adam22	11496	a disintegrin and metallopeptidase domain 22	MGI:MGI:1340046|Ensembl:ENSMUSG00000040537|Vega:OTTMUSG00000016341	1164	851.5	609	821	888.5	1470.5	845.5	599	1009	784	1935	1368.5	1075.5	1958.5	1106	785.5	1070	2071	1084	915	295	282	1067.5	1137	767.5	630	685	870	1421	1520	1002.5	1189.5	910	1602.5	489.5	873.5	1600	2001	22
6644895_1	1099	814	Mme-M200014325	M200014325	1	GGCTTTTGCGCTGTGAGGCTGTGGAAGGCAATAATACTCTTGAGTCATCTGGGCTGTCCA	GENE: 3110021A11Rik	67289	RIKEN cDNA 3110021A11 gene	MGI:MGI:1914539	1888.5	592	484	793.5	625	1510	858	740.5	948	879.5	2461	1946	998	8301	1850	1486	1346	15146	1335	1314	130	111	763.5	606	685	591	556.5	801	1162.5	2266.5	1181	1366	1107	4605	599	1808	2946	7530	21
6644363_1	1100	815	Mme-M300013570	M300013570	1	GTTGATTTTGCTGGTGCAGAGGTTGGTATTTTAGCACAGCCAGGTCCGGAGCTCCTGATC	GENE: Sgsm1	52850	small G protein signaling modulator 1	MGI:MGI:107320|Ensembl:ENSMUSG00000042216|Vega:OTTMUSG00000025828	1581	860	654	1091	1178	1986	1849.5	850.5	1502	1189	2340	2117	1391.5	3108.5	2487	984	1256.5	2354	1251	1367	230	212	1552	1058	891	843.5	769.5	1053	1633	1530	1719	1491.5	1736.5	2246	584.5	886	1390	1646	21.5
6643831_1	1101	1	DarkCorner	DarkCorner	604	None (Spot Type = Control)	GENE: <none>	(none)	(none)	(none)	52	89	24	149	76	62.5	40	40	44	65	39	195	64.5	165	108	329	49	221.5	48	45	40.5	32	169	87	62	50	43	47.5	65	45	146	61.5	131	92	209.5	47	111	51	23
6643299_1	1102	1	DarkCorner	DarkCorner	604	None (Spot Type = Control)	GENE: <none>	(none)	(none)	(none)	50	73.5	29	127	93	76	41	43.5	44	46	39	183	67	93	104	134	50	62	50.5	47	37	37	122	101	91	47	48.5	49	49	42	150	54	72	99	101	45	49	49	24
6642767_1	1103	1	DarkCorner	DarkCorner	604	None (Spot Type = Control)	GENE: <none>	(none)	(none)	(none)	46	67	29.5	172	61.5	81.5	41	41	45	41	40	286	65.5	105	117	211	44	56.5	48	45.5	36	35.5	200	65.5	82.5	45	46	48.5	45.5	44.5	199	62	81	104	133	40.5	53.5	54	23
6642235_1	1104	1	DarkCorner	DarkCorner	604	None (Spot Type = Control)	GENE: <none>	(none)	(none)	(none)	51.5	93	31	157	70	66	49	38.5	50	42	39	146	59	98	97	319	49	62	50	52.5	43	35	148	76	69.5	53	42	49	46	42	115	69.5	73	89	197	45	47	55	23
6641703_1	1105	1	DarkCorner	DarkCorner	604	None (Spot Type = Control)	GENE: <none>	(none)	(none)	(none)	49	58	30	142	69.5	58	43	42	51	61	61.5	185	69	100	82	448	47	65	58	50.5	38	35	129	74.5	58	52	52	46	58.5	48	135.5	68.5	70	89.5	263	42	48	63	23
6686125_1	1106	1	DarkCorner	DarkCorner	604	None (Spot Type = Control)	GENE: <none>	(none)	(none)	(none)	55	94	19	88	49.5	42	47	55	48.5	47.5	37.5	294	63	77	65.5	79	50	65	46	50	38.5	34	72	49	45	51	51	50	47.5	45	187	55.5	63	70	71	47	51	54	20
6685593_1	1107	1	DarkCorner	DarkCorner	604	None (Spot Type = Control)	GENE: <none>	(none)	(none)	(none)	54	70	19	108.5	39.5	39	44	55	53	43	250	295	61	87	81.5	81.5	53	88.5	111.5	48.5	36	32	87	48.5	48	47	53.5	57	47	169	191	57.5	63	99.5	66.5	46	56	111.5	27
6685061_1	1108	1	DarkCorner	DarkCorner	604	None (Spot Type = Control)	GENE: <none>	(none)	(none)	(none)	53.5	110	18	100	45	40	40	53.5	47.5	37.5	39	282.5	57	84	73	87	50	88	43.5	47	39	33	92	49	45.5	50	53	51	48	48	178.5	58.5	74	83	65.5	51.5	54	46	22
6684529_1	1109	1	DarkCorner	DarkCorner	604	None (Spot Type = Control)	GENE: <none>	(none)	(none)	(none)	51	53	19	105	45	37	40	49.5	50	45.5	39	334	53	73	70.5	92.5	51	60.5	42	46	36	35	92	50	44	48	54.5	48	57	48	210	56.5	66	77.5	66.5	48	51.5	49	23
6683997_1	1110	1	DarkCorner	DarkCorner	604	None (Spot Type = Control)	GENE: <none>	(none)	(none)	(none)	54.5	43.5	20	104	45	38	47.5	56.5	49	49	36.5	287	61	71	89	85	49	61	46.5	49	38.5	35	89	52	46	49	52	50	60	44.5	206	57	64	109	65	46	53.5	47.5	22.5
6683465_1	1111	687	Mme-M400009077	M400009077	1	CCTTTGCCTTCTTCTCAAGAGATCGTTTCCGGTAGTTCTCCTGGGGCCTTAATTCCGCTT	GENE: Pcdhgb6	93703	protocadherin gamma subfamily B, 6	MGI:MGI:1935197|Ensembl:ENSMUSG00000023036|Ensembl:ENSMUSG00000103088|Vega:OTTMUSG00000050841	74	62	23	133	60	67	68	70	69	68	336	315	80	171	130.5	234	96	176	69	74	37.5	33.5	121.5	69	68.5	59	72	72	78	242	225	99	103	127	138	78	100.5	115	22
6682933_1	1112	689	Mme-M400017637	M400017637	1	GCTAATACCCACTTGCATCCCACCCCTGTGGACTAGATATAGTTTATGGCCTCCACTTGC	GENE: <none>	(none)	(none)	(none)	400	261.5	164.5	336	228.5	314	253	556.5	394	243	633	755.5	424	1199.5	566	1440	2848	5325	1772.5	331	87.5	90	433	227.5	241	202	554	369	450	663.5	663	534	517.5	898	910	2537	3654	3379.5	22
6682401_1	1113	691	Mme-M400014166	M400014166	1	GGGTGCCTCGCTATGGGGGCCAGAGCTTGACCATCATCAGGTTTTGCTAGAGCATCCTGG	GENE: 1700097N02Rik	67522	RIKEN cDNA 1700097N02 gene	MGI:MGI:1914772|Ensembl:ENSMUSG00000099474	4688	2255.5	2067	2384	2445.5	3173.5	1838	1375	1792	1360	2065	3979.5	2701.5	6937	2070	1739	1973	5917	2124	3425	366.5	451	1772	3394.5	1727.5	1666.5	1410	1687	1860.5	1920	1745	3111	2133	4420.5	1037	1456	2948	3836	24
6681869_1	1114	693	Mme-M400017999	M400017999	1	GAAAACCAGACTCTGTCTGGTAACCATGTTAGCTGTCCATCGTGTTACATACAAGAGGTC	GENE: <none>	(none)	(none)	(none)	61	34	32	133	90	124	111	81	86	87	127	281	95	225	119	149	105.5	233	96	66	35	36.5	126	81.5	83	76	86	80	97	94	194	110	157	122	116.5	78.5	124	105	24
6681337_1	1115	695	Mme-M400012962	M400012962	1	TGATCTTGTAAATTCCCCACAATGTGTGACTTTGACAATCACTATACAATGATTTGGGGT	GENE: Dsc1	13505	desmocollin 1	MGI:MGI:109173	50	26	23	105	47	49	98	58	49	52.5	57	239	64	168	73.5	151	53.5	192	51	46	32	34	84	50	49	83	53	52	58.5	55	172	56	142	84	123.5	46	99	57.5	25
6680805_1	1116	697	Mme-M300015973	M300015973	1	GGCCATGCTTTCTCTCATAGACCTGTTTACTTGCACAACCACTGTCCCCAATGCCCTCTT	GENE: Olfr669	259045	olfactory receptor 669	MGI:MGI:3030503|Ensembl:ENSMUSG00000073916	60606	119	66	7599	1764	27128.3	11319	16002	14531.5	23264.9	59208.3	140193	127039	210710	121519	80998.7	96734.1	230259	48825.2	22774	58.5	50	3529	976	4953.5	1800	8215	7577	27681	15243	69243.3	93143.6	57164.9	113890	29213.8	82245.2	99787.8	171461	24
6680273_1	1117	699	Mme-M400015288	M400015288	1	AACCCTCAACAAAATCAATACAGCTGATTGGATGCGATGGGATGAATGCCTAAGAGCACA	GENE: <none>	(none)	(none)	(none)	75	39	29	121.5	60	88	104	67	85	91	143	327	79	181	130	191	95	378	91	52	36	34	112	61	72	91	62	87	99	105	215	96	111	180	132	91	159.5	125	25.5
6679741_1	1118	701	Mme-M200005146	M200005146	1	ATTAGAGCATAGGCACTTCAGGAATTCTTGTGTGAAATTCTAGTGAGTGAGGAGGTGTGA	GENE: Stk17b	98267	serine/threonine kinase 17b (apoptosis-inducing)	MGI:MGI:2138162|Ensembl:ENSMUSG00000026094|Vega:OTTMUSG00000021434	2543.5	1352	2265	1836	1331	5729	4065	1812.5	2112	3534	5920	4390	4047	5670.5	3818	1579	2642	5200	3705.5	1392	446	351	1437	777	1411	1652	1458.5	1326	2681	3319	1894	1887.5	3150	2249	925	1705	3790	3300.5	20.5
6679209_1	1119	703	Mme-M400000589	M400000589	1	TTCATTCCGAGGAGAGCTTTTGACTTGAAGGGATTGCTCATGTCTCCTTCTCTCTACAGT	GENE: <none>	(none)	(none)	(none)	50	26	24	102	45	42	87	58	56	50.5	142	276.5	49	110	80	99	63	183	76	47	34	35	90	55	58	94	59	62	66.5	107	205	62	90	99.5	76.5	68	117.5	97	23
6678677_1	1120	704	Mme-M200006558	M200006558	1	AGTTGAAGCCAGAACAGTTCAGTTCCTACCTGACATCCCCAGAGGTGGGTTTCTCCAGCT	GENE: Mepce	231803	methylphosphate capping enzyme	MGI:MGI:106477|Ensembl:ENSMUSG00000029726|Vega:OTTMUSG00000022853	769.5	742	847	736.5	1262	3602	3758	806.5	1475	2471	4105	1573.5	1311	2578.5	2189.5	984	1525	2738	1809	779.5	205	219	719.5	1340	1500	1565	994.5	1213	2553	3123	1105.5	947	1448.5	1952	960.5	712	1933	1722.5	22
6678145_1	1121	706	Mme-M400013972	M400013972	1	TAGGAGAAGAGGCTATAAATCAGAACACGCCCTCAGTGTAACTGAATGATGACCAGGGAA	GENE: Copg2os2	100044236	coatomer protein complex, subunit gamma 2, opposite strand 2	MGI:MGI:1858731	291	216	190.5	276	262	361.5	250	194	364	272	541.5	696	391	780	560.5	299.5	395	991	351	249.5	77	64	294	163	176	183	130	284	331	311	517	366	310	490.5	174	279	493.5	491	24
6677613_1	1122	708	Mme-M400001878	M400001878	1	ATCATTCTACCGGGGTTGTGATCCCCTTTCAGGCCTTGCGACGTAGAAGG	GENE: Acaa1a	113868	acetyl-Coenzyme A acyltransferase 1A	MGI:MGI:2148491|Ensembl:ENSMUSG00000036138|Vega:OTTMUSG00000042191	1018.5	201	407	453.5	361.5	842	873	456	453	595	1034	954	217.5	1172	855.5	629.5	454.5	1159	438	639	76	121	747	808	831	552.5	612.5	527	1161	1421	620	372	594	906	449.5	481	797	850	26
6677081_1	1123	710	Mme-M300004569	M300004569	1	CTGCTTATTGGGCATTAGAAGAATCAGGTGGCTGCTTGGGTGTTGATGCAGTCAAGTGCA	GENE: Rps24	20088	ribosomal protein S24	MGI:MGI:98147|Ensembl:ENSMUSG00000025290	486	291	269	650	822	1156.5	957	620.5	858.5	738	1203	1040.5	905	1552.5	962	324	1120.5	1854.5	856	413	89	81	548	603	526	430.5	458.5	522.5	829	657.5	607.5	774	568	1123.5	199	548	1028.5	954	23
6676017_1	1125	713	Mme-M400014196	M400014196	1	TTACCTCTTGGCAACTCCCATGCCTCTTTCTTAAAGGGCAACAATTCCTCAAAATGCCAT	GENE: Usf3	207806	upstream transcription factor family member 3	MGI:MGI:2685454|Ensembl:ENSMUSG00000068284|Vega:OTTMUSG00000028658	705	374	300	677	590	893	596.5	370.5	583	531	946	1310	964.5	1939	979	935	805	1836	563	591	128	134	790	702	420.5	348	461.5	637	991	924	1002	1362	788	1775.5	621.5	668	1185	1188	21
6674953_1	1127	716	Mme-M300004074	M300004074	1	ATTTTCTCCTCCTTAAGATGGAGGCTCAAGACGCTCCTAGCTCTGACTTTTCGTACTGTC	GENE: Psmb9	16912	proteasome (prosome, macropain) subunit, beta type 9 (large multifunctional peptidase 2)	MGI:MGI:1346526	80	27	29	116	56	65	87	73.5	66	65.5	196	289	79	193	120.5	103	87.5	235.5	74	48	37	36	99	59	57.5	84	254	63	64	157.5	200	116	97	216.5	74	75.5	93	134	23.5
6674421_1	1128	718	Mme-M400007227	M400007227	1	CAACGGTGTACAGGAGAATGACCTATGATTTGACAGACCGTGCAGCTGTGTATGTCTGTC	GENE: 2010103J01Rik	69889	RIKEN cDNA 2010103J01 gene	MGI:MGI:1917139	395.5	318	318.5	945	884	869	847	874	816	1192	1238	1370	646.5	1002	882	251	448	1081	544	232.5	99	71.5	883.5	749	582	852	921	875	989	1326	418	551	568	591	230	303	550	398	22
6673889_1	1129	720	Mme-M400005359	M400005359	1	GGTCTTTCAGGACCCATACAAGTCGGGTTCCCTATTACATAAGGCTGTGCATCACTCAAG	GENE: Zdhhc20	75965	zinc finger, DHHC domain containing 20	MGI:MGI:1923215|Ensembl:ENSMUSG00000021969	64.5	31	31	122	60	84.5	89.5	61	298	103	109.5	327	85.5	144	101	109.5	65	376	69	57	35	36	115	68	75	67.5	66	213	110.5	93.5	237	92.5	93	128	79	67	183	99	23
6673357_1	1130	722	Mme-M400015818	M400015818	1	TGATGTACCAAATAGTGCTCCCCATGAAGCGCTCTTCCTGAGGCCCCCACCCTGCAACAC	GENE: Ptgfrn	19221	prostaglandin F2 receptor negative regulator	MGI:MGI:1277114|Ensembl:ENSMUSG00000027864|Vega:OTTMUSG00000007094	2275	1394	1389	2053	2502.5	5110	3591	1584	2815.5	2615	5541	3149	3179	7966.5	5108	2611.5	2907	7203	3372.5	1404	310	403	1781	2350	1741	1423	1439.5	1792	2491	3730	2135	2897	3314	5038	1545	1604	3893	3854	22
6672825_1	1131	724	Mme-M400015461	M400015461	1	GTGCTGAATCTCAGATGGAACCCGGAAGGGTGAGAGACTCACAGACAAATCAAAAGACAA	GENE: <none>	(none)	(none)	(none)	144	43	115	162	89	177	173.5	84	180	267	180	646	120	221.5	216.5	147.5	102	380.5	122.5	137	39	47	138	77	121.5	105	82	146	244	112	426	125	141.5	207.5	129	79.5	173	133.5	23.5
6672293_1	1132	726	Mme-M400006840	M400006840	1	CACTGCTATAGGCATGAAAGATGTCATCAATATACTCAATATGGTAAGGCCTTTGCATGT	GENE: <none>	(none)	(none)	(none)	63.5	46.5	35	131	60	130.5	95.5	76	82	103	180	267.5	77	200	138.5	147	93	499	86.5	46	38.5	35.5	108	58	73	82	56	60	95.5	106.5	177.5	69	102	127	95	54	211.5	102.5	29
6671761_1	1133	727	Mme-M400004939	M400004939	1	AACAAGCGGGGGCCAAGTTCCACGAGGGAGAGTTTAGAAGCAATCAAACCTGTTGTAATT	GENE: <none>	(none)	(none)	(none)	401	311	361.5	461.5	360.5	657	538	306	361	496	558	674.5	425	819.5	777.5	281.5	481	1084	374	255	88	77.5	307.5	289.5	278	264	194	239	375.5	365	377	269	381	611.5	192	272	463	368	27
6671229_1	1134	729	Mme-M300016835	M300016835	1	TCGAATAGGTCGTGCTGCCACTTGTCCGGAAGTGGTTTCGGTCTACTGTACGGTGCCGGC	GENE: <none>	(none)	(none)	(none)	112	48	43.5	110	73	115	137	83	110	107.5	160	283	95	203	135	101	120	625	115	90	39	40	125	93	85	92.5	81.5	102	139.5	112.5	223	122	129	167	89	112.5	315.5	165	23
6670697_1	1135	731	Mme-M300003810	M300003810	1	AACACTACCTGGTATTGAACACACCGCTTGAAGACAATATTTCCACCCACGGCTTATCCA	GENE: Slc25a27	74011	solute carrier family 25, member 27	MGI:MGI:1921261|Ensembl:ENSMUSG00000023912	102	55.5	43	148	82.5	122	136	96	97	127	130.5	413	110	271	188.5	147.5	117	414	107	90	35.5	37	131	89	100	102	77	109.5	124	102.5	293	162	151	176	105.5	101	250	134	19
6670165_1	1136	733	Mme-M400007722	M400007722	1	GGAGCAGTTGGAGGGCTGCCAGACTGAGATGTTGGAGTTGAAGCGCAAGGCCAACACTCT	GENE: Krt40	406221	keratin 40	MGI:MGI:3629968|Ensembl:ENSMUSG00000059169|Vega:OTTMUSG00000004986	1388	549	480	903	941	1803	1191	771	818	978	1532	2406	1746	3886	2425	1848	6204	11370	1893.5	945	200.5	200	1108	1193	734	621	748	614	1247.5	1513	1763	1648	1423	2263.5	987.5	2238	4488.5	2803.5	23
6669633_1	1137	735	Mme-M400016590	M400016590	1	TGCCTGCATTTGGAAAGTCAGTGCCAGACCCACCCCTAAATGCACTGGACTATATGGGCA	GENE: <none>	(none)	(none)	(none)	534	232	287.5	3021	433	662	493.5	16297	2145	753	2649.5	1475	1249.5	5132	3039	1477	7872	12994	5315	418	77	92.5	1978.5	307	267	227	11402	1312.5	851	1568.5	1096	947.5	1271	2837	850	4695.5	6939.5	8014	23.5
6669101_1	1138	737	Mme-M400007638	M400007638	1	GTTAGAGGGAAACTGTTTCCTTAGCAGAACACAGGCAGGGGATAAGCCCTGTGACTGTAA	GENE: <none>	(none)	(none)	(none)	115	53	36	222	96.5	132.5	141	98.5	132	154	163	344	109	272	162	129	115	932	121.5	85	41	37	199	72.5	70.5	94	85	105	168.5	85	206.5	123	129	211	93	109	348	148.5	22
6668569_1	1139	739	Mme-M300003570	M300003570	4	TGCTAAGTGTGAACTGGACCCTGTTGCTAAGCCTCAGCAAGCAATCATCCTAGGTAGGGT	GENE: Eif4a2	13682	eukaryotic translation initiation factor 4A2	MGI:MGI:106906|Ensembl:ENSMUSG00000022884|Vega:OTTMUSG00000025917	17827	12169.5	14601.5	23268.3	24989.3	39198.1	35736.1	22717.2	24428.4	26992.8	43599.6	38766.5	30263.4	48355	41310.6	7493	35843.6	36128.7	32919.9	13739	3448.5	2935	17434	13668	12775	12940	17061	18948.5	17686	29920.7	19616	18005	19658	30731.6	4123	11305	17741.5	23140.7	20
6667505_1	1141	742	Mme-M400000031	M400000031	1	CCAGAGCCATCTCCCCATTGACTGCATCTTCCCAGCCTCCAATATTAAAGCACCTGAATG	GENE: Uxt	22294	ubiquitously expressed transcript	MGI:MGI:1277988|Ensembl:ENSMUSG00000001134|Vega:OTTMUSG00000017183	8902.5	8174	5566.5	8986	9821	11447	11719	7242	8621.5	7123	11858.5	11314	10293.5	13865	10364	4809	8459.5	11542	7659	8871.5	1748	1752.5	8428.5	9070	6096	5780	7183	6555	7574	9300.5	8379	6818.5	7577	11030.5	3116	4388.5	7220	6835	22
6666441_1	1143	744	Mme-M400007922	M400007922	1	TCTCCGAGTGCTTAAAAGAACACATACTGGAGAGAAACCCTATGGATGTGATCAATGTGG	GENE: <none>	(none)	(none)	(none)	19892	15008	14503	12145.5	15841.5	30022.3	19004.5	15230	17152	17758	30605.4	36418	31059.8	50331.4	40091.1	20993.4	20012.2	57274.5	21071.8	11909	5100	5315	13018	10024	6052	8873.5	8609	8866	15401	16314	20321.2	16789	18930	30792	12094.5	10547.5	38036.6	17778	29
6665909_1	1144	746	Mme-M200005913	M200005913	1	TGGATGCTGTTCGAATCATGGCAAAAGACCTGGTGCGTACCCGGAGATATGTACGCAAGT	GENE: Chmp2a	68953	charged multivesicular body protein 2A	MGI:MGI:1916203|Ensembl:ENSMUSG00000033916	27091.2	4897	18209	14181.5	20906.3	31390.3	30376.8	13833	16510.5	19743.5	37531.7	19162	20679.5	52697.2	22418.9	7228	20075	39233.7	20059.5	18528	1217.5	4275	10227.5	19889.5	11640	11858	11402.5	8847	19592	23096.4	10366	11195.5	20979.5	23852.9	4325	9864	20248.4	22885.8	25
6665377_1	1145	747	Mme-M400017545	M400017545	1	TCTCTCTCTCTCTTAATGTGGAAAGTTTTAGACACAAACCAGCCCCTGTGTTTAAGTCAT	GENE: A730006G06Rik	320638	RIKEN cDNA A730006G06 gene	MGI:MGI:2444422	905	313.5	249	571.5	389.5	431	513.5	527.5	377	426	1078.5	1184.5	34	1019.5	803.5	560	2143	2951	1342	652	136.5	123.5	720	362.5	225.5	406	535.5	388	641	902.5	925	69	505	1166	359	2142	1926	2376	20
6664313_1	1147	750	Mme-M400007944	M400007944	1	GAAAATCAAACTGGCTGGGACTCTGAGGGACAAGCTCGTGCACCAGTATCTGCTGCAGCC	GENE: Hpse2	545291	heparanase 2	MGI:MGI:2685814|Ensembl:ENSMUSG00000074852	481	154.5	155	289	218	382	318	223	359.5	333	517	804	493	809	597.5	384	532	1368	390	364.5	70.5	70	287.5	200	200	224	188	273	453	321	602	560	368	716.5	216.5	430	677.5	642	21
6663781_1	1148	752	Mme-M400007775	M400007775	1	TTTATGATGCCCTGTCCTACCCCAGCCCCTCTGACTCCTACCAGAGCAAA	GENE: Pvrl2	19294	poliovirus receptor-related 2	MGI:MGI:97822|Ensembl:ENSMUSG00000062300	4256	3500	1564	5201.5	3227	9301	7655	7390.5	7069	8777	21311.2	8166	5246	18624	12836.5	3016	10385	23482.4	8434	3389	869	674	6613.5	3842	4086	3529	10314	5834	13813	15865	5575	5983	7764	13826.5	2175	7273	12628.5	15012.5	22
6663249_1	1149	754	Mme-M200014957	M200014957	1	TGATCAACAGCGACTCCCTGACCTTGGAGGACCAGTTTATCCAGCACATGGATAATATCT	GENE: Mc3r	17201	melanocortin 3 receptor	MGI:MGI:96929|Ensembl:ENSMUSG00000038537|Vega:OTTMUSG00000016156	240.5	244	141.5	259	256.5	333	364	189	344	240.5	549	522	189	462.5	255	160	160	622.5	179	191	84	67	364	328.5	216.5	211	277	351	485.5	520	342	246	196.5	321	129	187	307	343	19
6662185_1	1151	757	Mme-M300001887	M300001887	1	CTCAAGACTTTCTGCTCAAATGGAGCTTTTTTGGTGCCCGCGTGATGCATAATCTTACCT	GENE: Rfx6	320995	regulatory factor X, 6	MGI:MGI:2445208|Ensembl:ENSMUSG00000019900|Vega:OTTMUSG00000024754	78	38	28	108	73	83	82	67	76.5	85	87	259	79	477.5	91	86	77	135	80	54	35	40	100	72	67	85	68	74.5	99	60	209	95	314	108	78	64	103.5	81	23
6661121_1	1153	760	Mme-M400005214	M400005214	1	ATCACGGGAAAAGAGTCGTCGCCATAAATCTCGGAGTAGAGATCGCCACGATGACTATTA	GENE: Cpsf6	432508	cleavage and polyadenylation specific factor 6	MGI:MGI:1913948|Ensembl:ENSMUSG00000055531|Vega:OTTMUSG00000042016	3111	838	971	1247.5	1539.5	3213	3610	803	1698	2468	4559.5	1656	1734	4793	3495	1219.5	1760.5	3334	3080	1896	225	308	975.5	908	885	1255	547	863	2018	2428	915	1382	1627	3374	595.5	703.5	1740	2841	24
6660589_1	1154	762	Mme-M400008328	M400008328	1	AGACAAATCCTCCAGCACAGCCTACATGCAGTGCAGCCTGACCTCTGAGGACTCTGCAGT	GENE: <none>	(none)	(none)	(none)	31133.2	5147.5	1312	6906.5	2395	9922	3096	4306	4700	4102.5	13899	27608.8	3937	104162	12842	29176.4	6043	73035.6	5670	7302	1194.5	641	3279.5	3745.5	2176	4041.5	2729	7063	22193.7	21785.2	4250.5	38953.3	7819	92362.8	6230	32406.2	12064	138652	22.5
6660057_1	1155	763	Mme-M200002420	M200002420	1	ACTGCAATAAGCCGAAGTACAAGATCTTGCTGCATGGCTGTTGGTACGGACTGTTCGGAG	GENE: Daglb	231871	diacylglycerol lipase, beta	MGI:MGI:2442032	407	127	121	272	239	630.5	673	200.5	335	441	858.5	419	347	999	723.5	407	335	1025.5	442.5	287	65	69	248	294	308.5	334	193	287	473	799	284	339	433	898.5	266.5	238	528	635	22.5
6659525_1	1156	765	Mme-M400007428	M400007428	1	GGTGGGTGGGACATGGGTTATTACTAATCTCCAGTCCTTGGTACACACTTGTCTCATGGC	GENE: Olfr1357	257883	olfactory receptor 1357	MGI:MGI:3031191|Ensembl:ENSMUSG00000071185	77	71	33	125	73	84	84	69	84.5	79	86	303	88	171	106	254	87	308	83.5	64	39.5	39	102	79	70	71	62	72	97	83	197	91	118	108	197.5	67	168	86	20
6658993_1	1157	767	Mme-M300018161	M300018161	1	GGACGCGTACGTGCGCCAGACTCTATGAGAAGAGTGATCCATACTATGACAACTGCTGCC	GENE: Sycn	68416	syncollin	MGI:MGI:1915666|Ensembl:ENSMUSG00000084174	172	264	275.5	194	408	945	742.5	378	602.5	448	1121	372	548	499	503.5	144.5	401	554	289	327	77.5	100.5	352.5	563.5	565	668.5	319	584	691	1221	421	195	562	226	146.5	97	493	170	22
6658461_1	1158	769	Mme-M400007002	M400007002	1	TTTCTGGTGCAGATTTTCAGCTTCTTGCTAATCAGTGCCTCAGTTGCAATGTCCAGAGGA	GENE: Igkv4-57-1	384514	immunoglobulin kappa variable 4-57-1	MGI:MGI:2686264|IMGT/GENE-DB:IGKV4-57-1	3153	1082	339	2189	520.5	1278.5	361	1092	838.5	840	2483	4372	1111	14228.5	1172	3549.5	2622	18442	602	1195	323	161	1009	1039	568.5	966	599	2597.5	1861	5954	940	21583.6	909	30031.7	381.5	13025	3076	9364	21
6657929_1	1159	771	Mme-M300003799	M300003799	1	AAATGGGGAAGGTGGTTCCAGCCTTGGCCGTCGCAACCCTAGAGGACACAAAATCGATAA	GENE: Zfp13	22654	zinc finger protein 13	MGI:MGI:99159|Ensembl:ENSMUSG00000062012	411	89	83	271.5	178	348.5	386.5	205	315.5	349	624	485	303	587	424	331.5	435	1130	525	281	43	42	289	185	183	196	214.5	227.5	418	441	376	311	299	501	234	315.5	621	742	21
6657397_1	1160	773	Mme-M400019341	M400019341	1	GCTAGACAGCGGTAAGGTAATAAGTATTTGAGGTACTGTAGGCACCCAGTTTGTGAAAAA	GENE: <none>	(none)	(none)	(none)	105	46.5	23.5	82	58.5	201	52	45	59	52	52.5	231	84.5	130	103.5	134.5	64.5	200	72	77	31	33	84	64	119.5	59	55	55.5	63	62	185	107.5	106	119	115.5	63	126	119	22
6656865_1	1161	774	Mme-M400003547	M400003547	1	CATCTTGAAGCACGCGCAGTCCAAAAACCATGCGGAAGCTGAAGGAAGCACAGAGGATTT	GENE: Abca13	268379	ATP-binding cassette, sub-family A (ABC1), member 13	MGI:MGI:2388707|Ensembl:ENSMUSG00000004668|Vega:OTTMUSG00000005151	60	43	26	102	66	220	106.5	52	63	60	72	287	70	124	119.5	240.5	67	208	67	50	34	34	95	74	150.5	84.5	59	59	71.5	71	207	80	96	115.5	225.5	64	118.5	86	20
6656333_1	1162	776	Mme-M200001126	M200001126	1	TTTGAGCATTTTGTGAATGGGTCCTTGACAGGCAGCTGACTAGGAGGGCATCATCTGACG	GENE: Camk4	12326	calcium/calmodulin-dependent protein kinase IV	MGI:MGI:88258|Ensembl:ENSMUSG00000038128	71	39	31	106	68	120	82	71.5	106	319	1248	228	92	178	157.5	111	133.5	319.5	173	50	35	36	95	62	72	67	63.5	63	137	197	154	75	102	150	93	88	146	193	18
6655801_1	1163	778	Mme-M200015297	M200015297	1	AGATGTGTTTAGGACTCTGGAAGCCTAGTTAGAAGTTCTAGGTGCACAAGCTCCATTTAA	GENE: Ranbp17	66011	RAN binding protein 17	MGI:MGI:1929706|Ensembl:ENSMUSG00000040594|Vega:OTTMUSG00000005398	350	233	138	228	184	315	281	173	232	245	412	624	358	784	535	159	299	868	267.5	232	93	73	203	167	97	134	149.5	141	256	220	358	293	317	492	101	176.5	421	367.5	20.5
6655269_1	1164	780	Mme-M400009929	M400009929	1	AGTGCCGGGACACCGCGGCGGCCATCGAGGATGCAGTGACTTATGATGATGTGCATGTGA	GENE: <none>	(none)	(none)	(none)	1370	1379	1470	735.5	1405	2394	1959.5	718	1361	1574	2715.5	1568	1447.5	3230	3146	573.5	1588	3839	1948.5	1327	263	344.5	820.5	987	1369	911	507	764	1964.5	1597.5	1127.5	955.5	1959	2194	551.5	769	2556	2088.5	22
6654737_1	1165	782	Mme-M200014195	M200014195	1	TTACTGCGGGTTGGTCCTGATATAGAAGATGGCATTGATGCAGGATGCCTGCAAGACGAG	GENE: Tmem238	664968	transmembrane protein 238	MGI:MGI:1922935	1531.5	534	403	1068	1827	2101.5	1935.5	755	1226	1182	2234	2016	1833.5	3222	2416	706.5	1290.5	3224	1622	1029.5	111	122	928.5	1654.5	1375	1081.5	645	1081	1462	1851	1475.5	1410	1265.5	3027	408.5	754.5	1690	2030.5	22.5
6654205_1	1166	784	Mme-M200000418	M200000418	1	GAGGACGAGGATGAGGGAGAAGAGTAGACCGCTACTTGGAGCCTGTTCACTGTGTTTATT	GENE: Tuba4a	22145	tubulin, alpha 4A	MGI:MGI:1095410|Ensembl:ENSMUSG00000026202|Vega:OTTMUSG00000048543	34405.8	22395.7	12074	34372.1	31876.4	41623	38581	20651	32155.9	32584.6	49894.4	33794.4	45509.3	42780.7	43238.1	12874	45961.8	56203.5	33419.7	31585.7	3935	2769	24145.6	28764.3	23469.2	23639	20677.6	22617.1	31855.4	50223.1	23101.8	24726.1	23062.1	42212.9	8547	16047.5	29388.7	30779.6	23
6653673_1	1167	786	Mme-M200010540	M200010540	1	ACGTCTATGTTCACCCAGGCCTTCAGCTACACTATCCTGCAGTCTCCTGAATAAGAGAAG	GENE: Dnah2	327954	dynein, axonemal, heavy chain 2	MGI:MGI:107731|Ensembl:ENSMUSG00000005237|Vega:OTTMUSG00000005984	1120	814.5	675	567	659	967	917.5	482.5	780.5	619.5	1226	996	780.5	1230	627	362.5	493	1492.5	484	955	192.5	210	913	847	616	730	597	696	1108.5	989	976	1262.5	516	846	332.5	415	931.5	887	20
6653141_1	1168	788	Mme-M200014286	M200014286	1	ATAAGGAGAAACCAGCTAAAGGAATCTGGAAACCTTGTCCTGTCCTGCCTGTTATACAGC	GENE: Car9	230099	carbonic anhydrase 9	MGI:MGI:2447188|Ensembl:ENSMUSG00000028463|Vega:OTTMUSG00000006931	1119.5	455	547.5	648.5	934	1737	1533	598	960.5	1325.5	2053.5	1287	1137	3410	1221	766	1628.5	3130	1628	1041.5	154	162	668.5	956	837	816	530	797	1789	1335.5	1012	1214	1725	2132	541.5	1062	2085	2521	22
6652609_1	1169	790	Mme-M400015892	M400015892	1	ACTGATGTCCTTATCCTTAGACAATTAACCACCAAATTCCCTGGGGTTCATTGCCATGCA	GENE: Pcsk5	18552	proprotein convertase subtilisin/kexin type 5	MGI:MGI:97515|Ensembl:ENSMUSG00000024713	333	155	89	195	198	263	249	121	171	188.5	295	426	224	426	312	230.5	214	577	274.5	169	56	54	178	122	120	117	86	102	158	135	250	176.5	157.5	235	140	119	245	380	20
6652077_1	1170	792	Mme-M200003607	M200003607	1	ATTGGCATTTGCAACACATCAGGATCCAGCAGACCCCAAAATGCTTCAAATGGTCCTCCA	GENE: Dock7	67299	dedicator of cytokinesis 7	MGI:MGI:1914549|Ensembl:ENSMUSG00000028556|Vega:OTTMUSG00000008703	2951	795	607	902	1287	3103	2262	712	1228.5	1822	4122	2196	1687.5	5272	4149	1304.5	1970	6339	3119	1790.5	225	265	876	913	834	570	573	621.5	2111	1989	1317	1495	1633	3793.5	645	1455	2750	4120.5	23
6651545_1	1171	794	Mme-M200007450	M200007450	1	CATGCCCCGTAGTACTCAGGATCAAGCTGGGTCTCTGTCATGTTAGAGAGACACTGTATG	GENE: Fam198b	68659	family with sequence similarity 198, member B	MGI:MGI:1915909|Ensembl:ENSMUSG00000027955|Vega:OTTMUSG00000026688	480	134	100	274	212	367	265	137	186	177	292	499	221	484.5	281	210	155.5	418.5	165	222	61	51	267	193	150	178	123	153	246	207	268	230	180	323	143	145	194.5	303	23.5
6651013_1	1172	795	Mme-M400013358	M400013358	1	AGAAAGTTATGAAATAGTACTGAATTCACAGTCTCAGAGCTATTCCTGTTGCTGTGTATG	GENE: Tenm3	23965	teneurin transmembrane protein 3	MGI:MGI:1345183|Ensembl:ENSMUSG00000031561|Vega:OTTMUSG00000021119	54	99	32	116	74	161	50	48	53.5	50	49	195	74.5	103.5	85.5	104.5	53	91	55.5	43	39	37	113.5	77	133	51	54	55.5	45	55.5	144	71.5	75.5	77.5	82	48.5	61	63	22
6650481_1	1173	797	Mme-M400004915	M400004915	1	AGTGAACTTTCAGCTTTCGGCCAGAGGAGAACTCCCAGGAAGACAGAACATGAAGTTTGT	GENE: 2310046K23Rik	76968	RIKEN cDNA 2310046K23 gene	MGI:MGI:1924218	57	61	31.5	133	96.5	59.5	55.5	53	58	55.5	60.5	236	83	160	109.5	153.5	86	188.5	150	48	35	38	135.5	92.5	55.5	69.5	52	58.5	64.5	59	169	84	102	122	114.5	62	100.5	156.5	19
6649949_1	1174	799	Mme-M400001839	M400001839	1	CTCACCCACAGTCCTTCCTGCAAGGAACCCGTCACCCACAGTCCTGCAGTCCTGCAAGGA	GENE: <none>	(none)	(none)	(none)	2306	1588	1225	1370	1610	2726	2396.5	1126.5	1418	1499.5	4039	2700	1941	4290	2908	1072.5	2113	6007	2398	1675	489	437	1826	1737	962	1477.5	1266	1239	2405.5	2914	1910	1745.5	1643	3409	524	1801	3043	4216	21
6649417_1	1175	800	Mme-M300003107	M300003107	1	CTCTTCATCCCTTACCAAAGAGACAAGCACTTGAAAAAAGCAACGGGGCCAGCACGGTCT	GENE: Mbnl2	105559	muscleblind-like 2	MGI:MGI:2145597|Ensembl:ENSMUSG00000022139	6193.5	5722	4872	5160	5608	13279	12961.5	4033	7265	6141.5	19023	8990	10756.5	14856	14394	5476	9989	16939.5	8019	4897.5	1115	1373	3639	4024	3532	3729	2603	3110	6163	7924.5	4813	5051.5	4794	9089	2159	2908	8318.5	6956.5	19
6648885_1	1176	802	Mme-M200003350	M200003350	1	GCGGCCTGTGCAGACGACTTCATAGGGGAAATGACTAATGGAATAAACACAGAAATCGGG	GENE: Tap2	21355	transporter 2, ATP-binding cassette, sub-family B (MDR/TAP)	MGI:MGI:98484	13224.5	656	1148.5	1650	1093.5	4541	2648	831.5	1173.5	2609	3293.5	5235	2257	19545.5	5517	1647.5	1341	15306	2484	2915	215.5	235.5	797	1421.5	1361	1730	651.5	1631.5	2667	3099	1366	5936	2719	12519	420	2185	2812	10732	19
6648353_1	1177	804	Mme-M200007079	M200007079	1	GAGTGTGCTGTTTGAAGGCTCCGGTAAAGCTATATTACCTGTTTTGCTACACCAACAGTG	GENE: Cacul1	78832	CDK2 associated, cullin domain 1	MGI:MGI:1926082|Ensembl:ENSMUSG00000033417	1717.5	517	495.5	813.5	933	3453	1818	545	913	1184.5	2872	1333	1194	2690	3198	1082	1108	3605	1738	1080	151	135.5	665	857.5	804	710	412	605	1137.5	1657.5	901	873	1147	2481	515	659.5	2023	1900	20
6646757_1	1180	808	Mme-M400004854	M400004854	1	AGAAATTCATCTGACGTTCACAACCTGTACTGGAAAGGCTCACAGCATCCCAGGGAGTGG	GENE: Gm9948	791293	predicted gene 9948	MGI:MGI:3641860	550	373	183	693	486	1116	564	479	659.5	510.5	1242	1515	642	3886	779	1048	804	3060	711	339	95	65	601	695	634	427	416	602	803	1201.5	709	1333	704	2658	375	898	919	2492.5	18
6646225_1	1181	810	Mme-M200006185	M200006185	1	CTCGGGCTATCCTCGGCTCCTACCGAAAGAAGAGGAAGAATTCCACGGACCTAGACTCAG	GENE: Cic	71722	capicua transcriptional repressor	MGI:MGI:1918972|Ensembl:ENSMUSG00000005442|Vega:OTTMUSG00000036029	2032.5	369.5	390.5	796	1155	3005	2349.5	504	1066.5	1654	3554.5	1170	1115.5	4679	3917	1264	1248	3591.5	1578.5	1322.5	76	85	626.5	821	927	579	484	665	1509	1904.5	749	838.5	1301	2568.5	776	528	1940.5	1899.5	23
6645693_1	1182	812	Mme-M400012925	M400012925	1	TCAAATCTTGGAAGTTCGGTTGCTAGAAGAAAGGTTTTGGGGTACCCTTCCTGGGAGAGA	GENE: <none>	(none)	(none)	(none)	64.5	114.5	37.5	120	69	156	48	44.5	52.5	45	64	203	70	108.5	111	136	56	101	63	50	43.5	35.5	126	68.5	137	45	46.5	50.5	52	67.5	158	76	79.5	93	146	51	92	69	22
6645161_1	1183	813	Mme-M200008751	M200008751	1	TAGGGAATAATCACCCTTGAAAGTGATGACTCTGATTGCAGACACCGTCCCAGACTGCTC	GENE: Kcnmb4os1	67342	potassium large conductance calcium-activated channel, subfamily M, beta member 4, opposite strand 1	MGI:MGI:1914592|Ensembl:ENSMUSG00000020164	56	103.5	29.5	155	66	156	46.5	48.5	57.5	42	56	272	65	95	91	343	55	82.5	59	49	43	37	161.5	77	150.5	58	52.5	62	56	52	185	62	78	108	178	47	65	64	20.5
6644097_1	1185	816	Mme-M300014413	M300014413	1	TTGTGGAATTTTTGTGGATTTTGCAACAGCCTCACATCGTCAGAAGAGTCGGAGTCAGGC	GENE: Wdr60	217935	WD repeat domain 60	MGI:MGI:2445085|Ensembl:ENSMUSG00000042050	128	143	69	266	218	405	371	171	342	182.5	553.5	343	153	420	408	381	206	396.5	244	122	45	42	285	156	172	165.5	171	226.5	230	344	240	126	203	276	208	136.5	297.5	262.5	21.5
6643565_1	1186	1	DarkCorner	DarkCorner	604	None (Spot Type = Control)	GENE: <none>	(none)	(none)	(none)	48	120	25	124.5	60	94	43	40	45	40.5	38	195	65	94	110.5	382	49.5	74	47	50	47	35	126.5	63.5	86.5	54	42	52.5	44	45	148	63	74	107	233	48.5	52	48	23
6643033_1	1187	1	DarkCorner	DarkCorner	604	None (Spot Type = Control)	GENE: <none>	(none)	(none)	(none)	47	69	32	127	110	85.5	39.5	39	45.5	43.5	39	233.5	65.5	94.5	102	198	48.5	62	52	46	37	36	129	119	91.5	54.5	47	47.5	45.5	44	173.5	62	73.5	98	131.5	45.5	53	49	23
6642501_1	1188	1	DarkCorner	DarkCorner	604	None (Spot Type = Control)	GENE: <none>	(none)	(none)	(none)	46	72.5	37	142.5	67.5	82	47	46	44.5	47	38	223.5	59	89	92.5	230	48.5	61.5	54	43	35	32	135	73.5	88	55	44	49	52	46	154	59	67	97	138	44	50	53	22
6641969_1	1189	1	DarkCorner	DarkCorner	604	None (Spot Type = Control)	GENE: <none>	(none)	(none)	(none)	55	70.5	32	131	70.5	91	45	38	46	46.5	64	165	58	99	77	368	47	58	50	47	46	34	132	69.5	87	47	47	47	50.5	55	111	60	70	94	200	40	47	56	23
6641437_1	1190	1	DarkCorner	DarkCorner	604	None (Spot Type = Control)	GENE: <none>	(none)	(none)	(none)	52	47	30	180	71.5	54	43	38.5	51	60	44	177	95	113.5	84	336	51	60.5	302	48	36	34	158	71.5	52	49	46.5	52	61	51	128	72	83.5	86	188	47	47.5	291	20
6686390_1	1191	1	DarkCorner	DarkCorner	604	None (Spot Type = Control)	GENE: <none>	(none)	(none)	(none)	55	75	20	86	56	43	47	51	51	42	42	289	67	76	70	75.5	53	80	50	47	38	35	79	54	50	48	48	48	43	44	205	57	59	72	73.5	50	51.5	47	20
6685858_1	1192	1	DarkCorner	DarkCorner	604	None (Spot Type = Control)	GENE: <none>	(none)	(none)	(none)	52	100	19	108	44.5	41	51	50	52	47	149	298	64	81	61	89	54	76.5	48	50	41	34	96	52	44.5	44	49	54	48	97.5	199	56	68	70	78	43	47	55.5	24
6685326_1	1193	1	DarkCorner	DarkCorner	604	None (Spot Type = Control)	GENE: <none>	(none)	(none)	(none)	53	106	18.5	108.5	44	42.5	42	53.5	52.5	42	284	274	57	86	89.5	84	53	82.5	42	45	35	33.5	93	49.5	49.5	53	51.5	46.5	50	178	186	58	65	115.5	75	45	57	51	23
6684794_1	1194	1	DarkCorner	DarkCorner	604	None (Spot Type = Control)	GENE: <none>	(none)	(none)	(none)	57	53	20	99	45	38	40	51	46.5	45.5	42.5	270	67	78.5	72	89.5	48	61	41	49	35	35	88	45	51	51	50	52	47.5	49	191	65	65.5	83	62	42	48	54	20
6684262_1	1195	1	DarkCorner	DarkCorner	604	None (Spot Type = Control)	GENE: <none>	(none)	(none)	(none)	55	54	20	110	43	38	52	52	46	47.5	39	285.5	54	66.5	168	86.5	53	60	45	46	33	36	99	49	46	51	50	46.5	50.5	42	192	54	65	256	60.5	53	49.5	48	21
6683730_1	1196	818	Mme-M300004482	M300004482	1	TGGTGTGTTTAAGGGACAATTGGGTTCCCACTCTTAAGCCATTGGACAGTCATGGGTCTG	GENE: Slc18a2	214084	solute carrier family 18 (vesicular monoamine), member 2	MGI:MGI:106677|Ensembl:ENSMUSG00000025094	86	68	39	137	77.5	100.5	89.5	79	107	83.5	559	312	95.5	178	138	101	88	171.5	78	68	41	36.5	130	72	69.5	60	74	76	91.5	405.5	204	93.5	97	136	77	72	102.5	88	23
6683198_1	1197	820	Mme-M200008322	M200008322	1	GAACTGGGCTCAGTTCGAATGACCCTCAAGAAGTTTCATGTTTTGCGCAGCTCTGCAAAT	GENE: Mphosph9	269702	M-phase phosphoprotein 9	MGI:MGI:2443138|Ensembl:ENSMUSG00000038126|Vega:OTTMUSG00000024385	156	70	91	167	132	193.5	149	92	125.5	113	209.5	319	121	308	159	129	103	280	104	86	46	45	135	99	96	94	82	88.5	95	101	199	91	145	213.5	90	67	132	109	21
6682666_1	1198	822	Mme-M300013999	M300013999	1	CCTCACATTCCACATCATGTTCGCCAATCTCTACATTGTTATTCCACCGGCAATGAACCC	GENE: Olfr648	258746	olfactory receptor 648	MGI:MGI:3030482|Ensembl:ENSMUSG00000042909|Vega:OTTMUSG00000019045	60	46	33	148	61	79	73	80	72	62.5	91	313	92	121	88	94	82	129	71	54	41	39	134	68.5	80.5	73	83	71	88	85.5	241	106	93	117	68	75	112	77.5	25
6682134_1	1199	824	Mme-M400012937	M400012937	1	GGCACCAATCACAGAGCTGCCCAGGCCTACAGGGTACCACACAGTTGGCGGAAGTGCAGG	GENE: 0610039H22Rik	68397	RIKEN cDNA 0610039H22 gene	MGI:MGI:1915647	1391	920	359	1547.5	694.5	2882.5	927	7019	8010	4925	18447	3661	2234	17706.5	5032	9575	16590	59397	13705	749	164	108.5	1118	510	857.5	458	2521	3031	4139	8472	1238	1571.5	2226	4403.5	2935	7816	23890.1	22661.4	23.5
6681602_1	1200	826	Mme-M400009558	M400009558	1	ATCAAGTTGTGGGATGCGAATGCCCTGGGCTCTCCTCTGGTTTGAAGCCGATTGCTCTGA	GENE: Fut10	171167	fucosyltransferase 10	MGI:MGI:2384748|Ensembl:ENSMUSG00000046152|Vega:OTTMUSG00000026250	567	114.5	92	339	265	526	321.5	245	351	323	498.5	1069.5	588	1771.5	772.5	458	600	1704	504.5	380	53	50	365	284	318	221	275.5	349	430	404	667	789	732	1046.5	330	514	1048	1106.5	24
6681070_1	1201	828	Mme-M400001548	M400001548	1	GATTTTCCTCCACAGTGAACCCAGGGCAGACACTGCTAATCAACCCTGGC	GENE: Dnm2	13430	dynamin 2	MGI:MGI:109547|Ensembl:ENSMUSG00000033335|Vega:OTTMUSG00000038087	753	568	403	702.5	571	1149	1189	657	1183	1245	1479	1291	827	1618	1239	522	707	2176.5	671.5	500	108	98	844.5	449	730	590	591	911	1486	984	853	830.5	774.5	1268	311	512	1044.5	1174	25
6680538_1	1202	830	Mme-M400015075	M400015075	1	TAAATAGACCAGGAAAGCTTTATTACCAAAAAGGACTCCATTCATCCTGCTCCTCACAGA	GENE: Zbtb20	56490	zinc finger and BTB domain containing 20	MGI:MGI:1929213|Ensembl:ENSMUSG00000022708|Vega:OTTMUSG00000025618	426	476	347	827.5	703	1530	1030.5	831.5	1112	949	1467	1495	698	2854	735.5	777.5	814.5	3266	739	266	150	113	718	795	724	625	724.5	1136	1245	1340	723	1146	661	1970	367	958	1076	2401	26
6680006_1	1203	832	Mme-M400018210	M400018210	1	CGACATCCAAGTTGGAGCTGGCTCTTTCGGGTAGTCATGCTGGGGCCTCCGTGTCTGTAA	GENE: <none>	(none)	(none)	(none)	185	81	50	218.5	182	455	297	189	280	290	435.5	632	389	1217.5	479	417.5	435	1326	418	134	45	42	229.5	196	221.5	197	194.5	277	363	348	432.5	434.5	454.5	651	319.5	335	785	744.5	27
6678942_1	1205	834	Mme-M400015932	M400015932	1	CATGCAGGCCAGGGCAAGTGCATGCATTGTTAAATAGGACTCATGAAAATGCCCTGTGGT	GENE: Gm13398	102640749	predicted gene 13398	MGI:MGI:3652315	1297	570	319	509	433	698.5	772.5	423	579	468	1002	1693	698	1134.5	687	766	535	1656	501.5	942	135	146	720	505	413	467	531	516	976.5	577.5	1258	1007	491.5	1029	484	629	1056	1088	22.5
6677878_1	1207	837	Mme-M200005436	M200005436	1	GACGTAGTCATCAAAGTGGAGAAACTTGACCCTGAGTTGGACTCGTGACCCAGCTTGACA	GENE: Anapc4	52206	anaphase promoting complex subunit 4	MGI:MGI:1098673	848	614	680.5	1572.5	1968	2733	2779	1352	2021	1729	2788	1920.5	527	3085.5	2896.5	637	1597	2454	2008	766	149.5	154.5	1528.5	1418	1165.5	884	1341	1250	1939	1522	1235.5	359.5	1584	2373	371	718	1475	1591.5	26
6677346_1	1208	839	Mme-M400002134	M400002134	1	TTTGTTTTTGTCCCCAGCAGTGGGAAGGAGCTGGAGGTCATAGGAGAATGGCCAAACAAA	GENE: Usp5	22225	ubiquitin specific peptidase 5 (isopeptidase T)	MGI:MGI:1347343|Ensembl:ENSMUSG00000038429|Vega:OTTMUSG00000027216	4892.5	1671	2271	6995	5160	13709.5	6272.5	4817.5	9214	7597	13109.5	11629	9936	31001.2	16320	14127	24245.7	25295.4	13756	3364.5	275.5	392	3945	3388	2619	1249	2607.5	2953	5204	5372	3844.5	3248	6495.5	7540	3375	5204.5	8824	10125	23.5
6676282_1	1210	842	Mme-M200014872	M200014872	1	ACAAGAGGGAACCATCCCCTGGCTTTAGCCTGCTAAGCTCAGGGCTTGGAATGGGGTCAC	GENE: Wnt7a	22421	wingless-type MMTV integration site family, member 7A	MGI:MGI:98961|Ensembl:ENSMUSG00000030093|Vega:OTTMUSG00000022158	60	29.5	52	117	57	56	77	62	56	59	101.5	313.5	59	96	84	91	59	156	61	54	35.5	39.5	103	57	55	72	59	61.5	64	88.5	213.5	57	72	94	64	49	85	56.5	21
6675750_1	1211	844	Mme-M400007440	M400007440	1	AGAGGATGCTGGATTGAGCAAACTGATAGAAGTATGCGAAGATATTCCAGAACTTGCAGA	GENE: Gm4955	240921	predicted gene 4955	MGI:MGI:3646410	448	225	179	233	194	286	291	181	254.5	223	343	609	320.5	504	289.5	1660.5	330	582	248.5	367.5	97	97	352	212	169	216	183	255	339	294	481	502.5	268	460.5	851	318	472	430.5	21
6675218_1	1212	845	Mme-M400013071	M400013071	1	ACTAGAAAGAGAAACTGCTTCTGAGCAATGCAGCCTTGCTTGTGCAGGTCTAGGAGGGAG	GENE: 2900097C17Rik	347740	RIKEN cDNA 2900097C17 gene	MGI:MGI:1914767	1028	2649.5	2648.5	1108	1212	2657	1774.5	844	1563	1708	2576.5	1233.5	1343.5	3113	2612	1846	1170	3816.5	1515	639	417.5	378	1309.5	713	998	803.5	684	819	1463	1083	770.5	1017	1083.5	2144	800	572	1811.5	1517.5	24
6674686_1	1213	847	Mme-M400003902	M400003902	1	TGAAATCCGGCAGTGGAACACAGATGGACTGCCCAGAGACTTGATATCAACTGAGAATGG	GENE: Dnah6	330355	dynein, axonemal, heavy chain 6	MGI:MGI:107744|Ensembl:ENSMUSG00000052861|Vega:OTTMUSG00000022156	253	154.5	111	208.5	178	256	225	156	240	187.5	318	472.5	222	443	360	230.5	165	616	203	193	51.5	66.5	260.5	132	128	131	150	148	251	200	300.5	259	193	365	122	155	378	292	25
6674154_1	1214	849	Mme-M400014624	M400014624	1	TAAGAAGCTGTTTCTGGCCAAACTCCTTAATGTTGAAACCCTACTTAACAATTCAAATAG	GENE: 2010003D24Rik	76725	RIKEN cDNA 2010003D24 gene	MGI:MGI:1923975	324	273	244	549	714	1177	1370.5	424	713	849	1362.5	586	737	1056	1049	329	747	1375	821	404.5	92	108.5	374	422.5	298	297.5	401	352.5	749	617	449	411.5	618.5	836	204	312	678	540	21
6673622_1	1215	851	ETG05_36762	ETG05_36762	10	None (Spot Type = Control)	GENE: <none>	(none)	(none)	(none)	59	33.5	24.5	139	61	70	81	64	272.5	111	101	311	74.5	129.5	101	115.5	95.5	250.5	82	58	37.5	38	137	68	73	80	67	210.5	112	98	209	83.5	101.5	140	98	80	130	115	20
6673090_1	1216	853	Mme-M400002874	M400002874	1	CACCCCCTGATCCAAGTTTGGATAATGAGTGGAAAGAATGGAAGACGAAATTTGCAAAAG	GENE: Ctla2a	13024	cytotoxic T lymphocyte-associated protein 2 alpha	MGI:MGI:88554|Ensembl:ENSMUSG00000044258	742	384	431.5	449	1009	1100	1035	280	932	776	1557	1056	656	1737	854	365.5	461	1401	513	569	129	133	527	473	530.5	375	337.5	672	907	813	676	936	579	1226	233.5	460	654	936	22
6672558_1	1217	854	Mme-M200003859	M200003859	1	AAGCCTTTCCAGGATTACCGAAAGCTGAGCAGCAACCTTGGGGGTCCTGGGTCGTCACGG	GENE: Prrc2a	53761	proline-rich coiled-coil 2A	MGI:MGI:1915467|Ensembl:ENSMUSG00000024393|Vega:OTTMUSG00000037194	15322	10880.5	10151	15263	18225	26041.8	19393	9778	16290	14022	24577	19097	18784	33174.7	20830.6	8161	16725	27589.8	11050.5	14176	2085	2712	11471	13702	9119.5	6068	10563	12471	12998	18501	12392	12707.5	13440.5	20577.5	5026	5894.5	15683	12801.5	27
6672026_1	1218	856	Mme-M400015532	M400015532	1	GACACTGGGCACACCCTGAGGTCACCACAGTTCTTCAAGTTGAGCAAACTATTGACTAAA	GENE: Uba5	66663	ubiquitin-like modifier activating enzyme 5	MGI:MGI:1913913|Ensembl:ENSMUSG00000032557|Vega:OTTMUSG00000027430	135345	89743	73994.1	68366	52606.3	91181.4	78192	76017.1	65803.1	49912.5	109779	215285	176376	244185	80982.2	157380	149231	230829	58144.9	68619.9	18361	29804.5	80213.1	75009.3	35230.3	43383.9	60271.5	61378.4	97924.1	66094.5	111123	120688	74460.8	82931.1	60362.8	126794	124157	173592	29
6671494_1	1219	858	Mme-M200012780	M200012780	1	TTCCTAAAGCCTGTCTCCCAACCTTGAGCAGGCCGCGAAATGCGTGAAAGAAAACACCTC	GENE: Pcdhb21	93892	protocadherin beta 21	MGI:MGI:2136759	536	221.5	169.5	406	277	589	376	323	578	461	1067.5	977.5	696	1110	967	430	680	1799	574	637.5	94	68.5	476	327	364	310	336	239.5	913	1089.5	1084	799	795.5	1087	425	479	1335.5	955	24
6670430_1	1221	861	Mme-M400011890	M400011890	1	CTGGCATCTTTTCGTTATACTAGCCGATCTACTATATCTATGTGAGAAACCCCTAAGGAA	GENE: BC023105	667597	cDNA sequence BC023105	MGI:MGI:2384767	47	25	26	106.5	50	52.5	74	55	56.5	92	82	275.5	57	136	81	393	64.5	373	64	45	33	35	94	58	62	71	57	56.5	103	64	196.5	63	100	102	230	51.5	167	69	20
6669898_1	1222	863	Mme-M400011779	M400011779	1	CATGCTGACCTCAAGTGCATATATGGTGAATATTTTGCACAGGCATCAAAGACAATACAA	GENE: Vmn1r15	113863	vomeronasal 1 receptor 15	MGI:MGI:2148527|Ensembl:ENSMUSG00000058731|Vega:OTTMUSG00000039921	2044	68	51	121	74.5	111	108	68	86	94	99	4776	3673.5	7935	3410	3463	3048	18337	1359.5	436	39	38.5	105	68	74	80.5	65	77.5	103	80	1226	2326	1268	1933	1009	3938	9925	8019.5	24.5
6669366_1	1223	864	Mme-M200006134	M200006134	1	AGATGCAACACAGCATACACAGACCCTCATGAGATCCGGGGTTGACCAGTACGATGCTTG	GENE: Acox2	93732	acyl-Coenzyme A oxidase 2, branched chain	MGI:MGI:1934852|Ensembl:ENSMUSG00000021751|Vega:OTTMUSG00000035513	1022	1280	1037	896	996.5	1334.5	2238	825	1536	887.5	3548	1390	1607	2236	2073	1763.5	1782	3692.5	2166	941.5	235	404	1499	785	908	817	928	738	1280	1659	1434	1076	1394	1333	1020	1222	2676.5	2117	21
6667770_1	1226	868	Mme-M400016026	M400016026	1	CCCACCGTTATGTCAGATATCGAGTGGAAACACTCAGCTCTTCTGTATAGCATAGGAATA	GENE: Galnt13	271786	UDP-N-acetyl-alpha-D-galactosamine:polypeptide N-acetylgalactosaminyltransferase 13	MGI:MGI:2139447|Ensembl:ENSMUSG00000060988|Vega:OTTMUSG00000015443	45.5	27	24	99	45	51.5	48	46.5	53	108	42	251	63	92	82	140.5	54	351.5	54	46	35	34	88.5	56	49	60.5	56	51	96	49	176.5	64	74.5	88.5	99	45	156	57	22.5
6667238_1	1227	870	Mme-M400000222	M400000222	1	TCCCATGACCCAAAGAAAATTGCCTCCATCCTTCTGGAAGGAGCCTGTGCCCAACCCACT	GENE: <none>	(none)	(none)	(none)	148	127	112	342	257.5	375	350	242	357	327	433	546	189	435	333	492	384	1019	264.5	110	59	57	333	266	212	177	304	321	384	367	422	205	231	333	348	265	507	379.5	21
6666706_1	1228	872	Mme-M400000538	M400000538	1	AGGCACAGGAACATATGGCTGTAGGAACTGGACCCTGTGCTGACTACCTGTTAACAAATT	GENE: Entpd4	67464	ectonucleoside triphosphate diphosphohydrolase 4	MGI:MGI:1914714|Ensembl:ENSMUSG00000095463|Vega:OTTMUSG00000044497	121.5	46.5	53.5	141	101	129	138	104	128	162.5	188	398.5	62	288	274	278.5	213.5	595	163	90	40	40	143	100	82	107	84	108	181	126	259	91.5	163	249	161	142.5	315.5	199	22
6666174_1	1229	874	Mme-M400014608	M400014608	1	GGATCAGTCCTGAATAGCTACAGTGCTCAACCGAATTTTGGCGCGCCCGCTTCCCCGGCA	GENE: Msi2	76626	musashi RNA-binding protein 2	MGI:MGI:1923876|Ensembl:ENSMUSG00000069769|Vega:OTTMUSG00000008130	222.5	94	72	266.5	176	319	346	148	239	640	403	473	200.5	404	285.5	206	192	843	172.5	131.5	50	47	260	147	145	164	134	165	1347	247	324.5	212	186	299	115	155	351	263	33
6665642_1	1230	876	Mme-M400010853	M400010853	1	ATGTTGGCGGCGTGGCCGTGTTCATCTGCCTGCTGGAACCCACACTTTGATAGGGCTGGA	GENE: Nedd1	17997	neural precursor cell expressed, developmentally down-regulated gene 1	MGI:MGI:97293|Ensembl:ENSMUSG00000019988	1577	671	587	965.5	1122	1478	1657	825	1235.5	1238	2681	1922	31	3861	2047.5	1950	2678	5340	1867	1107	220	211	868	930	503	732	689	892.5	1234	1793	1259.5	73	1531	2713	1238	1969	2888	3171	22
6665110_1	1231	878	Mme-M200002862	M200002862	1	CCGGGGAGGGTCCGGAGTCTGAACCCATCTTCTATCCTTGTCCTGATCCAAACTTCCCCC	GENE: Hcrt	15171	hypocretin	MGI:MGI:1202306|Ensembl:ENSMUSG00000045471|Vega:OTTMUSG00000002123	85	67.5	55	189.5	126	133	134.5	107	101	127	148.5	389.5	143.5	227	204.5	138	172.5	521	165	83	48.5	41	163.5	108	94	122	89	86.5	137	121	286.5	136	125	205.5	113	119.5	259	156	17
6664578_1	1232	879	Mme-M200005389	M200005389	1	AAGCGACCCTTCCATTGTATTACTTCTGCAGTGTGACATTCAGAAATGAGCTGATGTCGA	GENE: Vsnl1	26950	visinin-like 1	MGI:MGI:1349453|Ensembl:ENSMUSG00000054459	525	369	214	461	645	843	992	550	802	932	1365	896	717.5	1030	880.5	332	484	2215	546.5	388	134	97.5	658	497	469	466	558.5	518	1269	713	807.5	725	810	820	276	422	1214	620	20
6663514_1	1234	881	Mme-M200004017	M200004017	1	GACGCCATGTTAGTGGTCCTGACATCTCTGGTGATCTCAGCAGCATCTTCAGACCAAGCA	GENE: Casp14	12365	caspase 14	MGI:MGI:1335092|Ensembl:ENSMUSG00000005355	1312	418	270	703	342	732	770	321	568.5	489	984	1364	576	1225	482	313	213	1659	289	900	114	112	1021	411	567.5	501	321	530	998	735	1251	1232	528	797	226	349	627	903	21
6662982_1	1235	883	Mme-M400004733	M400004733	1	TGAGCTACAGAACTTCCACATCCTTTGTGCTTGTAGCTGCAGACTTGACTCTCAGAGCGG	GENE: LOC105247631	105247631	uncharacterized LOC105247631	(none)	67.5	30	32.5	108	61	55	62	50	61	59	60	287	70	127.5	86	82	59	201	61	54.5	36	35.5	92	70	57	56	54	53	60	57	200	71	91.5	84.5	63	54	109.5	73.5	18
6662450_1	1236	885	Mme-M400008694	M400008694	1	CGTGTTAGTTTGCGGTGGACAGACAGGATTGAGAGGTTCTGCCCTTCATTCATGTTTAAC	GENE: Gpatch2	67769	G patch domain containing 2	MGI:MGI:1915019|Ensembl:ENSMUSG00000039210|Vega:OTTMUSG00000023031	3593	2532	2109	3431	2933	3964	4537	3060	3767	3608.5	5714.5	4430	4015	5883	5770.5	1281	3274	5292	3781.5	3670	578	707	3018.5	1908	1720	1634	2579	2699	3400.5	3419.5	3068.5	2419	3191	4590.5	704.5	1328.5	3373	2868.5	21
6661386_1	1238	888	Mme-M400019432	M400019432	1	TCCCCCTAACAGCACTGAGTGAGAATACAAAGCACTTCTTTTCGTAAGGCTACTAGCAAA	GENE: Mbnl3	171170	muscleblind-like 3 (Drosophila)	MGI:MGI:2444912	201.5	88	54	158	105	172	136	107	146	162	279	444	168	428	255.5	209.5	192	683	175.5	128	46	51	188	99	101	127	84	122	179	164	262	209	193.5	310	140.5	184	333	280	21
6660854_1	1239	890	Mme-M300014465	M300014465	1	AGAGCCGACTAACACCATTCAAATCTCCGTCTCGCTCACTGAACACTTTTTGAAATTTGC	GENE: 2510009E07Rik	72190	RIKEN cDNA 2510009E07 gene	MGI:MGI:1919440|Ensembl:ENSMUSG00000043391	225	150	98.5	215.5	186.5	329	309	156	254	218	360.5	510	217	504	278	168.5	212	475	225	169	59	56	235.5	180.5	161	176	184	183	368	273	363	255	241	333	131	183	317	343	24
6660322_1	1240	892	Mme-M300009099	M300009099	1	ACGGAGACAGGTGAGAATTCCACTTAAAGAGCCCAGGGATAAACAGAGTA	GENE: Cd226	225825	CD226 antigen	MGI:MGI:3039602|Ensembl:ENSMUSG00000034028|Vega:OTTMUSG00000014908	149.5	89	52.5	145.5	86	139.5	96	106	101	111	202	368	126	274	155.5	125.5	104.5	344	109	94.5	50	45	149	96	79.5	104	86.5	95	122.5	142	241	148	136.5	207.5	90.5	114.5	190	165	23
6659790_1	1241	894	Mme-M300008249	M300008249	1	GGCTAAAAGGACATCCTGTCAGTACTCTGTCTCGGTCTTCTTGTGACTTGCACATTCTGG	GENE: Xrn1	24127	5'-3' exoribonuclease 1	MGI:MGI:891964|Ensembl:ENSMUSG00000032410|Vega:OTTMUSG00000047300	806.5	539	371	564	635	1225	1100.5	454	832	718.5	1715.5	848	540	1036.5	715	732	405	1331	448	512	185	236	614	653	488.5	484.5	440	548	1027	1121.5	584	655	443	802	463.5	365	635	737.5	23.5
6659258_1	1242	896	Mme-M400016674	M400016674	1	CTGACCCAGAACACCAGAGTGAATTGGCAGGAGCCTGTCAGGAATCATATTAATACCAAA	GENE: 9530001P21Rik	319810	RIKEN cDNA 9530001P21 gene	MGI:MGI:2442767	157	69.5	57	169	97.5	252	192	144	168.5	183	304	382.5	166.5	507	208.5	172	161.5	601	153	115.5	48	41	152	138.5	105	134	96	131.5	211	288.5	257.5	191	273	230.5	109	136.5	274	208	20
6658726_1	1243	898	Mme-M400001186	M400001186	1	GTTCAAAGGGTAAAAAGCCCAAGAAGGCGAAGCCCCATTGCAGCCGAAACCCTGTCCTGG	GENE: Rpl6	19988	ribosomal protein L6	MGI:MGI:108057|Ensembl:ENSMUSG00000029614|Vega:OTTMUSG00000026261	12687	22336.4	12919	13394	39181.5	69669	66576	18554	40445.7	39162.7	81042.8	20209	26403.9	103295	26121.5	13205.5	22849.2	86497.5	41519.3	9479	3985	3608.5	19845	30396.7	33541.8	28619.1	10190	19513	41286.1	42726.1	14751	24847.4	34170.8	18712.5	9521.5	9930	47525.8	45124.1	21.5
6657662_1	1245	900	Mme-M400002596	M400002596	1	AGATGGCAAAGAGACAGAACCCTGCCTCTGATTGGCAATGCCTTCCTCAC	GENE: <none>	(none)	(none)	(none)	2119	549	896	2456	1860.5	2646	2200	702	1270	1507	3950	2443	2103	2961	2484.5	513	1080	3735	1236	1619	173	283	5057	1416	1587	1373	589	1308.5	1646	2437	1760	3622	1080	2925	268.5	758	1507	2118	21.5
6657130_1	1246	902	Mme-M200016146	M200016146	1	AGCTTCTCAGGCTTCCTCATCTTCCCACTCTGAGGACCCAAGCCTTTAAACGGAGATGTC	GENE: Cbln3	56410	cerebellin 3 precursor protein	MGI:MGI:1889286|Ensembl:ENSMUSG00000040380	222	101	72	191	166	339	214	116	195.5	177	311	508	194	420.5	284	171.5	224	599.5	176	179	56	58	237	150	170	124.5	107	151	245	241	386	252	194	316	136.5	163	328	270	20
6656598_1	1247	904	Mme-M200000186	M200000186	1	GCCCTATGACTTATATGATAACTCCGAGGTGGTTGTGAAGGTCTCCCAGGGCCACAGACT	GENE: Bmx	12169	BMX non-receptor tyrosine kinase	MGI:MGI:1101778|Ensembl:ENSMUSG00000031377|Vega:OTTMUSG00000019502	97.5	35	26	121.5	77	172.5	90	77	91.5	88	155	281	102	238.5	213.5	110.5	99.5	319	122	76.5	36	35	135	75	92	65	74	76.5	91	109.5	202	89.5	126.5	168.5	94	76.5	181	138	20
6656066_1	1248	906	Mme-M200010527	M200010527	1	ACACCACTAGCATCTGTAGACGCGTATTGTAATAATCCTTTCATTCTTGCTCCAAGAAAT	GENE: 2810474C18Rik	72785	RIKEN cDNA 2810474C18 gene	MGI:MGI:1920035	64	45	36	117	68	73	71	55	60	51	77	273.5	96	148.5	98	96	98.5	246	82	67	38	34	110.5	74	65	73	65	59	83.5	78	207.5	88	109	115	82.5	118	174	149.5	20
6655534_1	1249	908	Mme-M400011200	M400011200	1	GTGCCCCGAGAATGTTATCTAATGCTAGTCATCATTAATAGCTCCCTACAGAACTTTCAT	GENE: Gzmb	14939	granzyme B	MGI:MGI:109267|Ensembl:ENSMUSG00000015437	448	75	95	1043	87.5	147	114	90	87	128	100	1212	108	1899	166.5	553.5	74	2118.5	70	89	56	46	149	133.5	83	115	92	156	132	145	199	547.5	113	1504	108	240.5	271	969.5	22
6655002_1	1250	910	Mme-M300007042	M300007042	1	GGAGTGAGAGGGGCGCCAGAGTTTCATGGGGGCTTTACTCATTCATTTCATTTAGGGACT	GENE: Gabarapl1	57436	gamma-aminobutyric acid (GABA) A receptor-associated protein-like 1	MGI:MGI:1914980|Ensembl:ENSMUSG00000030161|Vega:OTTMUSG00000056471	6407	3627	3921	3366	4160	12973	12311.5	4001.5	3661	6386	11024	4922.5	3878.5	11498	6546	1354	4123.5	11069	3608	4174	1110	1228	2945	5000	3921	4541	2573.5	2840	6514	7840	2474.5	3418.5	3709	7158	742	2361	3765	5128	24
6653938_1	1252	913	Mme-M200015371	M200015371	1	CCAACGATCGAATCCTTAAGTACAACCTGATTAACGACACCCTCAACATTGCGGTCCCCA	GENE: Ttll1	319953	tubulin tyrosine ligase-like 1	MGI:MGI:2443047|Ensembl:ENSMUSG00000022442|Vega:OTTMUSG00000023450	114	117	67	209	130	197.5	198	91	125	133.5	241	372.5	143	521.5	203	163	128	316.5	133.5	96.5	45	43	212	126	105	135	92	114	155	200	257	139	311	212	140	130	210	198	23
6653406_1	1253	915	Mme-M200012789	M200012789	1	ATATCCCAATGATGCGACAGCAGGAACTCATTCAGGGCATCTGTGTGAAGGACAGGAACC	GENE: Sfxn2	94279	sideroflexin 2	MGI:MGI:2137678|Ensembl:ENSMUSG00000025036	239.5	132	70	223.5	162.5	228	252	129	193	196	408	352	194.5	451	248	132.5	147	531	182.5	178.5	52	46	217.5	174	159	191	115	148.5	266	247	297	204.5	192	312	139	135	307	340	20
6652874_1	1254	917	Mme-M400010411	M400010411	1	AGGATCCCTGGGCAGTGCTGCCCTGTCTGTGATGGCTGTGATTATCTTGGGGTCTCCTAT	GENE: <none>	(none)	(none)	(none)	808	284	159	430	418	690	800	370	574.5	649	976	1005	696	1637	1111	572	650	2234	902.5	569	82.5	68	460	332	291	364	323	452.5	749	496	734	749	626	1049	307	447	1039	1504	19
6652342_1	1255	919	Mme-M200005628	M200005628	1	TGCGTGCTATACCCTGGCTCAGCCCATCCATGTCTGATAAACGAATCTAAGCAGTGCGGT	GENE: Dbnl	13169	drebrin-like	MGI:MGI:700006|Ensembl:ENSMUSG00000020476|Vega:OTTMUSG00000005097	13643.5	4614	7019	5587	7183	9131.5	8965.5	3530	5065.5	6627	10445	9730.5	9388	17250	11216	4851	6663	14912	7562	10263	869.5	1495	4474	6109.5	4003.5	3427	3614	4004	8340	7290	6571.5	7289	6913	11808	2769	4225.5	7247	10276	22
6651810_1	1256	921	Mme-M300005308	M300005308	1	CTCACCTACGAGACCTGCAGCCCCCCGACCAACGGAGGCTCCCCTCTTAG	GENE: Dnm1	13429	dynamin 1	MGI:MGI:107384|Ensembl:ENSMUSG00000026825|Vega:OTTMUSG00000012945	14313	4432	2837	8822	7312.5	25844.3	9433	8202	10264	16814.5	29559.6	15657	12034	38985.6	27616.3	9628.5	30507.7	61455.5	19399	10378	742.5	861	8575.5	6441	7429.5	3073.5	9479	7701	21947.8	22838.1	8206	8325	12030	20173	4006	15306.5	32009.8	32809.1	26
6651278_1	1257	923	Mme-M300006015	M300006015	1	ATTAAAGGAAGTTGCCTTTTACCAGCAGCTATCAAATGCCAGTAGTGCCTCGGCTAGCGA	GENE: Coq3	230027	coenzyme Q3 methyltransferase	MGI:MGI:101813|Ensembl:ENSMUSG00000028247|Vega:OTTMUSG00000004763	87	83	39	164.5	90	396	88	54	73.5	79	102.5	245.5	81	134.5	115	159	74	124	73	59	39	36.5	167.5	91	290	69	65	70.5	81	74.5	185	89	100.5	110	120.5	69.5	93.5	97.5	23
6650746_1	1258	925	Mme-M300006419	M300006419	1	GGACATAACTGAAGTTGACGAGGGATTTTATTCCAGGGCTGCGTCTAGCACCAGCCAGTC	GENE: Fam126a	84652	family with sequence similarity 126, member A	MGI:MGI:2149839|Ensembl:ENSMUSG00000028995|Vega:OTTMUSG00000021289	207	140	53	203	148	296	218	81	136	212	257	386	160	373.5	341	137.5	155	489	152	103.5	46	40	174	119	115	122	72	101	145.5	167	247.5	175	147	336	90.5	92	181	197	21.5
6650214_1	1259	926	Mme-M200005674	M200005674	1	GGGGGCGTGTTCTGCTTTGCTTTGCACAAGCCGATTTTATCTTTGTCATGAACTGACTCA	GENE: Dpysl5	65254	dihydropyrimidinase-like 5	MGI:MGI:1929772|Ensembl:ENSMUSG00000029168|Vega:OTTMUSG00000022301	2023	1789	1200	1235	1891.5	2593.5	3071.5	1246.5	1741	1846	3972	2128	1816	3880.5	3140	985	2145	3668	1938	1626.5	328	309	1082.5	1097	861.5	1116.5	990	1009	1918	1712	1338	1505	1406	2536	566	910.5	1606.5	1995	20.5
6649682_1	1260	928	Mme-M400013926	M400013926	1	ATCTTAAGATGGATAAAGGCCTGGCCTTCAGGCAAGGCTATGCCTGTCAGTTCCGAATCT	GENE: 2900056L01Rik	73050	RIKEN cDNA 2900056L01 gene	MGI:MGI:1920300	49	121	27	97	85	54	50.5	46.5	49	52.5	56	227.5	54	94.5	88	80	57	100	68.5	42	41	35	88.5	83	55	55.5	54.5	53	49	54	141	54	69.5	81	63	50	63.5	62	19.5
6648618_1	1262	931	Mme-M400009291	M400009291	1	GGCACTTAGGCACATCTCAGGATGGCACGGTTGGGAAGCTGTTTTAAAAACTTCCACCAT	GENE: Hacd4	66775	3-hydroxyacyl-CoA dehydratase 4	MGI:MGI:1914025|Ensembl:ENSMUSG00000028497	358.5	231	116	283	321	310	247	177	303	227	517	572	274	637	418	215	253	982	270.5	266.5	63	64	316	273	143	188.5	155	216	288	354	353	398.5	252	577.5	119	249	494	510.5	20
6647554_1	1264	934	Mme-M200002587	M200002587	1	CAACTAGTGAACTCAAAACTGAAGAGTTACAACCATTGTCAGTGCCTCGTTTCATTAGGC	GENE: Scnn1b	20277	sodium channel, nonvoltage-gated 1 beta	MGI:MGI:104696|Ensembl:ENSMUSG00000030873|Vega:OTTMUSG00000058100	67.5	96.5	37	127	85	177.5	73	69	57	57	70	220	69	207	84	97	65	172	84	50.5	44	37	122	102	124	66	76.5	61.5	65	64.5	171	69.5	177	98	88.5	54	100	80	18
6647022_1	1265	935	Mme-M400005076	M400005076	1	GGCAGCACTCATGACTGATTTCATTCTGCTCTGGGCAATGCCTGCCAACATTGCAAAGGT	GENE: Gm16488	791267	predicted gene 16488	MGI:MGI:3641664	298	230	132	254.5	216	777	197	136	208	195.5	360	465	273	416.5	359.5	326.5	301	518	224	215	78	65	260.5	189.5	457	127.5	99.5	191	194	243	309	302.5	212	400.5	209	215	302	354	20
6646490_1	1266	937	Mme-M400009130	M400009130	1	TCTTCCCGAGAGCAGCAAGCAAGGAAAAAGCTACGGTCTAGCACTGAGCTCCATCCAGAT	GENE: Glis3	226075	GLIS family zinc finger 3	MGI:MGI:2444289	405	209	154.5	234.5	213.5	447	244.5	161.5	240	197	410	504	251	657	373.5	425.5	331	695	280	237	76	76	253	186.5	233	180.5	148	185	253	285	320.5	239	260.5	423.5	287	243.5	405.5	416	19.5
6645958_1	1267	939	Mme-M400012706	M400012706	1	TCGTTAAGGAAGTCAGCACCTACCATGAAGGAAAATTGGCTACAACCCTGACACAGTAGC	GENE: <none>	(none)	(none)	(none)	22732.6	16618.5	10975	12160	20434.1	39948.8	27250.9	15507	22830.6	21016.3	42894.1	30168.5	39039.3	73525.7	39609.3	29284.2	47755.2	47546.7	36727.2	19911	3707	3922	14150.5	20039	14813.5	12603	11603	15180.5	29106.9	27395.7	20764.5	38397.5	28926.6	43320.7	23391.2	22606.9	42181.1	49111.8	26.5
6645426_1	1268	941	Mme-M300012625	M300012625	1	AGTTTGGGCGGCTAACAAGGTTTCTGGCTGAAGAGCAGGCAGGATTAGAGAGGCGCCTCC	GENE: Trim41	211007	tripartite motif-containing 41	MGI:MGI:2384814|Ensembl:ENSMUSG00000040365|Vega:OTTMUSG00000005520	2489	507.5	423	1004	1116	2698	1747	808.5	1214	1446.5	3299.5	1844	1641	3694.5	2626	1411	1697	4443	2029	1586	106.5	87	992	952	876	808	688	870	1601.5	2245.5	1089	1600.5	1372	2507	758	1077	2108	2599	22
6644894_1	1269	942	Mme-M300005262	M300005262	1	CTGTGCTTCACTGGCTGCTGCAGTGTCTGCCACAGCTATGAAGAATGGAGGCGGGAACAC	GENE: Mllt10	17354	myeloid/lymphoid or mixed-lineage leukemia; translocated to, 10	MGI:MGI:1329038|Ensembl:ENSMUSG00000026743|Vega:OTTMUSG00000011456	1668.5	646	569	765	848	1721	1271	562	989	1048.5	1768.5	1381	1155	2188.5	1704.5	1150	898	2314	926	1095	142	160.5	921	614	578.5	506	477	568	1098.5	869.5	949.5	1048	974.5	1478.5	694.5	552	1174	1114	22.5
6644362_1	1270	944	Mme-M400009880	M400009880	1	AGTGCAGTTCAGCAGCAAGATTGAGCTCCTGGAAGACGCCTTAGTGCTCAGGAGGTCTTT	GENE: <none>	(none)	(none)	(none)	1525	356.5	345	645	610	1235	1584	480.5	669.5	699	2525	867	607	2012	2551	805	843.5	1981.5	1347.5	1162	101	121	653	637	545	596	406	494	1039.5	1629.5	650	564	800	1740	460	467	1119	1775	21
6643830_1	1271	946	Mme-M400000663	M400000663	1	GGAAGTGAAAGAGATTCAAGGGCTAATGAGCGCACTAAACAAAAGAACCGTGACCCTGAG	GENE: Trim75	333307	tripartite motif-containing 75	MGI:MGI:2685640|Ensembl:ENSMUSG00000071089	76.5	118.5	45	184	109	116	89	74.5	78.5	85	82	316	129	584	196.5	433	114	240.5	108	65	41.5	39	173	113	106	90	71.5	75	83	103.5	220.5	137	335.5	191.5	264	138	190.5	113	24
6643298_1	1272	1	DarkCorner	DarkCorner	604	None (Spot Type = Control)	GENE: <none>	(none)	(none)	(none)	49.5	75	30	109	95	96.5	43.5	40	48	47	37	178.5	59	114	105.5	157.5	50	64	50	51.5	38	35	108.5	104	96.5	51	40	52	47	43	130	53	84	105.5	118	49	49	50	23
6642766_1	1273	1	DarkCorner	DarkCorner	604	None (Spot Type = Control)	GENE: <none>	(none)	(none)	(none)	51	59	35.5	152.5	78	78.5	45	42	40	43	38	181	64.5	95	114.5	189	47	64	53	44	37	34.5	171	85	80	52	46	49	48	44	135	64.5	71	101.5	136.5	47	50	46	22
6642234_1	1274	1	DarkCorner	DarkCorner	604	None (Spot Type = Control)	GENE: <none>	(none)	(none)	(none)	49	78	32	144	64	75	50	37	47	43.5	39	229	72.5	109	91	292.5	47.5	63	52.5	45	43	34	143	75	75	58	45	52.5	48.5	45	166	62	76	91	178.5	45	47.5	54	22
6641702_1	1275	1	DarkCorner	DarkCorner	604	None (Spot Type = Control)	GENE: <none>	(none)	(none)	(none)	48	55	35	141	64	56	43	42	48	45	50	214	79.5	93	85	470	48	70	60	48	37	38	125	72	52	52	47	50	55	47	139	71	69	92.5	243	45	50	56	22
6686124_1	1276	1	DarkCorner	DarkCorner	604	None (Spot Type = Control)	GENE: <none>	(none)	(none)	(none)	57	77	18	81.5	45	42	48	47	50	46	63.5	306	59	81	68	75	52.5	73	52	54	37	34	76.5	47	49	51.5	51	50	50	63.5	185.5	64	59	79	62	44	52	45	21
6685592_1	1277	1	DarkCorner	DarkCorner	604	None (Spot Type = Control)	GENE: <none>	(none)	(none)	(none)	53	64	20	121	46	42	45.5	54	52.5	47	194	319	60	87	95.5	81	45	89	43	49.5	36	33.5	104	47.5	49	52	78	48	46	135	200	57.5	68	114.5	59	43	63.5	48	25.5
6685060_1	1278	1	DarkCorner	DarkCorner	604	None (Spot Type = Control)	GENE: <none>	(none)	(none)	(none)	53	109	19.5	111	43	45	45.5	50	49	41	88	273	58.5	86	83	85	51	88	46	49	39	38	91	53	45	49	54	47	43	98	185	61.5	72	86	68.5	43	64	44	22
6684528_1	1279	1	DarkCorner	DarkCorner	604	None (Spot Type = Control)	GENE: <none>	(none)	(none)	(none)	55	49	20	111	45	37	46	47	50.5	52	40	287	58	136.5	69	84.5	53	57	44.5	47.5	40	35	92	49	50	51	53	48.5	50.5	43	199	56	88.5	76	60	51	50	43.5	20
6683996_1	1280	817	Mme-M300010432	M300010432	1	TTCTTCTACCAGAAAGCAAGGACCTTTGCCTCAGAACTGAACCTCCGCAGGACCAACCTG	GENE: Sh3tc1	231147	SH3 domain and tetratricopeptide repeats 1	MGI:MGI:2678949|Ensembl:ENSMUSG00000036553|Vega:OTTMUSG00000024850	338	316	191	680	747	917	929.5	447	703	549	1370.5	939	599	1190	725.5	263.5	571	1469	494	261	73	88	956	697	605	430.5	589	551	789	875.5	658.5	669.5	578	799.5	195.5	409	723.5	732.5	23
6683464_1	1281	819	Mme-M400001937	M400001937	1	CCTGCTGATGTTCTTACCTCTCCTTATGCTGTGTTCCCAGTTGGTCCGACTGTGCAATGA	GENE: <none>	(none)	(none)	(none)	7106.5	88.5	46	183	109.5	164	149	122.5	173	151.5	267	27697.2	19787	31385.6	15166	25663.1	25333.4	51924.2	6688	3189	48	42	228	122	125	117	174.5	153	243.5	212	17735	16885.5	13063.5	16839	15286.5	36925.8	49121	33186.5	23.5
[truncated: 36,450 more rows]
[truncated: 37 more columns]
