# Supplementary material for: Multi-omics Comparative Analysis Reveals Multiple Layers of Host Signaling Pathway Regulation by the Gut Microbiota
Source: mSystems. 2017 Oct 24;2(5):e00107-17. doi: 10.1128/mSystems.00107-17 (PMC5655592; doi:10.1128/mSystems.00107-17)
Supplement: TABLE S2 [file sys005172143sd3.xlsx]

## Sheet: Table_S2
MULTI-OMICS COMPARATIVE ANALYSIS REVEALS MULTIPLE LAYERS OF HOST SIGNALING PATHWAY REGULATION BY THE GUT MICROBIOTA
Nathan P. Manes, Natalia Shulzhenko, Arthur G. Nuccio, Sara Azeem, Andrey Morgun, Aleksandra Nita-Lazar
Table S2. BRB-ArrayTools results from the analysis of the transcriptome data subset				Mouse ID Ratio	OME35 / OME25	OME31 / OME21	OME32 / OME22	OME34 / OME23	OME11 / OME02	OME15 / OME03	OME13 / OME04	OME14 / OME05	OME12 / OME01	OME36 / OME26	OME37 / OME27	OME38 / OME28	OME39 / OME29	OME40 / OME30	OME20 / OME10	OME19 / OME08	OME18 / OME09	OME17 / OME07	OME16 / OME06
After the intra-array LOWESS normalizations, the data were anti-Log2-transformed to produce the GF/C values below.				Germ Status Ratio	GF/C	GF/C	GF/C	GF/C	GF/C	GF/C	GF/C	GF/C	GF/C	GF/C	GF/C	GF/C	GF/C	GF/C	GF/C	GF/C	GF/C	GF/C	GF/C
				Sex	F	F	F	F	F	F	F	F	F	M	M	M	M	M	M	M	M	M	M
				Strain	B10A	B10A	B10A	B10A	balbc	balbc	balbc	balbc	balbc	B10A	B10A	B10A	B10A	B10A	balbc	balbc	balbc	balbc	balbc
				Microarray	251713810439_1_1	251713810439_1_2	251713810439_1_3	251713810439_1_4	251713810415_1_1	251713810418_1_1	251713810418_1_2	251713810418_1_3	251713810418_1_4	251713810411_1_4	251713810442_1_1	251713810442_1_2	251713810442_1_3	251713810442_1_4	251713810415_1_2	251713810417_1_1	251713810417_1_2	251713810417_1_3	251713810417_1_4
				Color Ratio	Red/Green	Green/Red	Red/Green	Green/Red	Green/Red	Red/Green	Green/Red	Red/Green	Green/Red	Red/Green	Red/Green	Green/Red	Red/Green	Green/Red	Red/Green	Red/Green	Green/Red	Red/Green	Green/Red
Gene Symbol (bioDBnet)	Entrez Gene ID	Entrez Gene Description	Other Gene IDs	Probe ID (NCBI GEO GPL9354)	OME35 / OME25	OME31 / OME21	OME32 / OME22	OME34 / OME23	OME11 / OME02	OME15 / OME03	OME13 / OME04	OME14 / OME05	OME12 / OME01	OME36 / OME26	OME37 / OME27	OME38 / OME28	OME39 / OME29	OME40 / OME30	OME20 / OME10	OME19 / OME08	OME18 / OME09	OME17 / OME07	OME16 / OME06	q-value C_F_B10A versus GF_F_B10A	q-value C_F_balbc versus GF_F_balbc	q-value C_M_B10A versus GF_M_B10A	q-value C_M_balbc versus GF_M_balbc	Geometric mean GF/C	Minimum q-value	Transcriptome[up]	Transcriptome[down]
GENE: <none>	(none)	(none)	(none)	(-)3xSLv1	1.00305	1.07969	1.18646	0.973644	1.41739	1.11139	0.968617	0.959944	0.869586	1.26519	1.20929	0.89337	0.850801	0.93774	0.964141	1.00659	0.914225	1.11808	0.902517	0.8731	0.5743	0.964	0.9839	1.02353	0.5743	FALSE	FALSE
GENE: <none>	(none)	(none)	(none)	E1A_r60_1	0.979995	1.08415	1.39568	1.64977	1.58809	0.9917	1.03803	0.731622	1.29512	1.10286	1.36118	1.02215	1.29197	0.894462	0.978549	0.980884	0.94673	1.167	0.852598	0.7015	0.9954	0.9095	0.937	1.09962	0.7015	FALSE	FALSE
GENE: <none>	(none)	(none)	(none)	E1A_r60_3	1.10344	0.779514	1.11552	0.892419	1.72019	1.28534	0.826672	1.26189	0.810567	1.00379	1.29432	0.709387	1.15463	0.615127	0.839151	1.09637	0.739035	1.13718	0.826833	0.9867	0.6463	0.5812	0.953	0.979139	0.5812	FALSE	FALSE
GENE: <none>	(none)	(none)	(none)	E1A_r60_a104	0.972164	0.960033	1.10024	0.947578	1.15336	1.02151	1.00904	1.06418	0.994517	0.818133	0.855296	1.07828	0.888923	0.827368	1.14638	0.962076	0.929898	1.1178	0.879417	0.9263	0.7493	0.9278	0.937	0.980278	0.7493	FALSE	FALSE
GENE: <none>	(none)	(none)	(none)	E1A_r60_a107	0.961458	1.00493	0.987993	1.07895	1.94748	0.908447	1.00995	1.05184	0.869304	0.960864	1.06846	0.875145	1.02374	1.12399	2.07064	0.969545	0.988696	1.13053	0.711482	0.9706	0.6269	0.9316	0.957	1.05524	0.6269	FALSE	FALSE
GENE: <none>	(none)	(none)	(none)	E1A_r60_a135	0.970947	0.877297	0.997881	1.01381	1.21473	0.959315	1.01579	0.883446	0.894016	0.84563	1.12664	0.915513	1.06795	1.09712	1.32594	1.03194	0.944222	1.12081	0.762075	0.9892	0.6161	0.6856	0.9866	0.994968	0.6161	FALSE	FALSE
GENE: <none>	(none)	(none)	(none)	E1A_r60_a20	0.669752	2.59641	0.309033	1.05141	1.30192	0.707537	1.25706	0.913739	1.26994	1.11744	0.596724	1.72807	0.58902	1.09805	1.04155	0.732567	0.91742	0.998213	0.831442	0.9704	0.8743	0.8923	0.9862	0.943126	0.8743	FALSE	FALSE
GENE: <none>	(none)	(none)	(none)	E1A_r60_a22	0.858074	1.17472	0.83915	1.2737	2.01988	0.972918	1.09403	0.786572	1.18421	0.809684	0.700719	1.49123	0.662624	1.36513	0.580934	0.871001	1.20328	0.988242	1.11681	0.9891	0.9756	0.8963	0.937	1.00549	0.8963	FALSE	FALSE
GENE: <none>	(none)	(none)	(none)	E1A_r60_a97	0.971102	1.32741	1.34564	1.03398	0.677616	1.0514	0.988642	0.776698	0.879162	1.06489	1.18404	1.07335	0.867848	1.05482	0.958179	0.957776	0.930727	1.13378	0.811511	0.9315	0.9978	0.9025	0.9719	0.990858	0.9025	FALSE	FALSE
GENE: <none>	(none)	(none)	(none)	E1A_r60_n11	0.965391	0.918105	1.22581	0.950031	1.61131	1.0651	0.875982	1.2725	0.823092	0.876242	0.93245	0.984603	1.15429	1.01353	1.01875	1.08364	0.885774	1.1552	0.806435	0.9796	0.7118	0.7436	0.937	1.01761	0.7118	FALSE	FALSE
GENE: <none>	(none)	(none)	(none)	E1A_r60_n9	0.954571	1.16279	1.11456	1.04174	1.47827	0.85413	1.0349	0.929168	0.880709	0.877112	1.19698	1.18108	1.08344	1.18863	1.07721	1.02509	1.04263	1.14393	0.79597	0.9857	0.7479	0.9653	0.937	1.04498	0.7479	FALSE	FALSE
GENE: <none>	(none)	(none)	(none)	(+)eQC-39	1.39837	0.758468	1.29597	0.707244	1.02273	1.27852	0.864031	1.09371	1.07351	1.18638	1.16839	0.792116	1.17243	0.850151	1.11809	1.19212	0.972381	0.870617	0.840037	0.9296	0.8575	0.9245	0.996	1.01543	0.8575	FALSE	FALSE
GENE: <none>	(none)	(none)	(none)	(+)eQC-40	0.900924	1.144	0.739272	0.769944	1.24198	0.935441	1.18431	0.809774	1.29663	0.674337	0.84033	0.815505	0.887126	0.666393	0.620636	0.912231	1.22616	0.781284	1.07357	0.9612	0.7492	0.1644	0.937	0.899907	0.1644	FALSE	FALSE
GENE: <none>	(none)	(none)	(none)	(+)eQC-41	1.08649	0.818407	1.50924	1.17016	1.82274	1.13039	1.04332	0.936739	1.19515	1.10253	0.694118	0.800387	0.879589	1.30577	0.873683	1.20728	0.845549	1.25166	1.29609	0.9891	0.7172	0.8205	0.9412	1.07348	0.7172	FALSE	FALSE
GENE: <none>	(none)	(none)	(none)	(+)eQC-42	1.01007	0.969198	1.1379	0.961624	0.436769	1.05885	0.936704	0.997242	0.912294	0.972582	1.2444	0.914788	1.27799	0.912715	0.618479	0.885065	0.990496	1.20029	0.841419	0.9921	0.9756	0.9691	0.937	0.93836	0.937	FALSE	FALSE
GENE: <none>	(none)	(none)	(none)	Mme-AF159801	0.90305	0.861232	0.823037	1.21237	1.51146	1.05466	0.915319	0.983232	1.31036	0.835328	0.851271	1.21023	0.695199	1.1798	0.718749	1.01154	1.13288	0.818274	1.4104	0.9473	0.6398	0.7699	0.9778	0.998875	0.6398	FALSE	FALSE
GENE: <none>	(none)	(none)	(none)	Mme-AF159803	1.0425	1.01404	1.08899	1.07888	0.435041	1.17023	0.924986	1.13113	1.1327	1.02703	1.57443	0.746543	0.866685	0.694133	1.39511	0.956383	0.858215	1.53972	1.01289	0.9315	0.9964	0.9739	0.937	0.998497	0.9315	FALSE	FALSE
GENE: <none>	(none)	(none)	(none)	Mme-AF168390	1.14403	0.702875	1.07872	0.868293	0.568258	0.971568	0.800868	1.29069	0.724647	0.957247	1.09818	0.555482	1.07403	0.589835	1.0617	1.7335	0.831077	1.32367	0.577917	0.9354	0.8676	0.4302	0.9663	0.899906	0.4302	FALSE	FALSE
GENE: <none>	(none)	(none)	(none)	Mme-AF191028	0.960785	1.41085	1.08913	1.06756	1.86466	1.05539	0.927865	1.17617	1.00897	1.35634	0.857585	0.881268	0.756203	1.41042	0.787055	1.0841	0.829073	1.14083	1.22733	0.9201	0.6711	0.9152	0.937	1.07126	0.6711	FALSE	FALSE
GENE: <none>	(none)	(none)	(none)	Mme-AF198054	1.06346	1.16313	1.13343	0.795804	1.72922	1.19054	0.875914	1.19215	0.795224	1.43686	1.19208	1.15108	1.08549	1.05973	0.993017	0.988791	0.993314	1.10711	0.988042	0.9219	0.9256	0.5508	0.937	1.08382	0.5508	FALSE	FALSE
GENE: <none>	(none)	(none)	(none)	Mme-AF247559	1.09558	0.751837	1.15536	0.705105	1.54893	1.29847	0.768681	1.44923	0.685814	1.31029	1.01255	0.970428	1.01368	0.747054	1.08015	1.0835	0.708899	1.11159	0.967504	0.9242	0.9633	0.8589	0.979	0.994295	0.8589	FALSE	FALSE
GENE: <none>	(none)	(none)	(none)	Mme-ATU91966	0.978072	0.799466	1.10194	0.9618	1.05243	1.26437	1.00184	1.16167	1.11032	0.722247	1.07069	1.12078	0.720296	0.691523	1.60989	0.922181	1.13924	1.02782	0.67868	0.9857	0.7833	0.4404	0.9517	0.983273	0.4404	FALSE	FALSE
GENE: <none>	(none)	(none)	(none)	DarkCorner	0.989425	1.35832	1.05375	1.24634	1.03634	1.09937	1.01092	1.08941	1.00018	2.08458	1.09997	0.997811	1.04251	0.693782	0.97735	1.15454	0.867001	1.21102	0.966056	0.8233	0.8691	0.8021	0.9535	1.0784	0.8021	FALSE	FALSE
GENE: <none>	(none)	(none)	(none)	DCP_1_0	0.994996	0.767167	1.37368	1.29227	0.488854	1.3251	1.02013	0.934756	1.3069	1.23674	1.35148	0.62185	1.0074	0.84307	1.3501	1.02603	1.19438	1.14326	0.943041	0.9315	0.7383	0.8455	0.9412	1.02903	0.7383	FALSE	FALSE
GENE: <none>	(none)	(none)	(none)	DCP_1_1	0.950987	0.877692	1.33526	1.26781	1.30631	0.949762	1.11325	1.19669	1.41275	1.03743	1.25137	1.21645	1.35749	1.06114	1.19255	0.848797	0.985964	1.00176	0.98743	0.9147	0.7347	0.9578	0.9527	1.11117	0.7347	FALSE	FALSE
GENE: <none>	(none)	(none)	(none)	DCP_1_11	1.0565	0.810854	0.965145	0.949863	1.20493	1.09914	0.956734	1.09979	1.32419	0.944276	0.981822	0.877528	0.651108	0.981403	0.940231	1.041	0.981367	1.18056	0.905728	0.998	0.6244	0.5988	0.974	0.986594	0.5988	FALSE	FALSE
GENE: <none>	(none)	(none)	(none)	DCP_1_2	1.0153	1.83621	0.978887	1.3074	0.527652	1.31093	0.968399	0.796646	2.11462	0.850731	1.23847	1.00596	1.51074	1.24858	0.788773	0.967008	1.10517	0.69304	1.07047	0.906	0.8533	0.8348	0.982	1.06597	0.8348	FALSE	FALSE
GENE: <none>	(none)	(none)	(none)	DCP_1_4	1.02022	0.668407	1.11162	1.01123	1.59994	1.25454	0.993638	0.978735	0.946953	1.17736	0.954213	0.894936	0.95735	0.934156	1.25408	1.08269	1.09135	1.19157	1.04561	0.9861	0.7545	0.9629	0.9511	1.04605	0.7545	FALSE	FALSE
GENE: <none>	(none)	(none)	(none)	DCP_1_7	0.979836	0.705813	1.22552	0.921186	0.555831	1.15172	0.93829	1.20812	1.20671	0.932588	0.792385	0.938213	0.841404	0.73975	1.47374	1.2336	1.08344	1.19659	1.48323	0.9891	0.6635	0.8053	0.8705	1.00163	0.6635	FALSE	FALSE
GENE: <none>	(none)	(none)	(none)	DCP_20_0	0.693794	2.77578	0.293649	0.952926	1.18492	0.883968	1.09544	0.981445	1.20734	0.95499	0.524338	1.8995	0.619379	1.10359	0.809006	0.747604	0.909389	1.03945	0.717901	0.9612	0.9624	0.9436	0.937	0.917684	0.937	FALSE	FALSE
GENE: <none>	(none)	(none)	(none)	DCP_20_1	0.697476	2.53556	0.291625	1.01564	1.12517	0.917665	1.13708	0.933185	1.20259	1.43383	0.490263	1.98504	0.58597	1.06714	0.858375	0.781601	0.829965	0.932908	0.802697	0.9513	0.9319	0.9976	0.9412	0.92985	0.9319	FALSE	FALSE
GENE: <none>	(none)	(none)	(none)	DCP_20_3	0.922063	2.74272	0.284644	1.03593	1.60986	0.8208	1.33101	0.93773	1.15757	1.15679	0.519257	1.91659	0.576922	1.09546	0.915823	0.80926	1.06744	1.00654	1.03661	0.9867	0.8408	0.9278	0.9884	0.991789	0.8408	FALSE	FALSE
GENE: <none>	(none)	(none)	(none)	DCP_20_5	0.778417	1.08741	0.640305	0.968213	0.935578	0.825801	0.978826	1.24774	1.45497	0.657946	0.888355	1.2239	0.751386	1.01871	1.41729	1.10142	0.732152	0.526572	1.31904	0.8525	0.8754	0.6482	0.937	0.940722	0.6482	FALSE	FALSE
GENE: <none>	(none)	(none)	(none)	DCP_20_7	0.873943	0.892221	0.572207	1.1152	1.25752	1.13248	0.975094	0.994103	1.26907	0.786693	0.710272	1.85013	0.77645	1.51499	0.957371	1.03239	1.03324	0.765341	1.13873	0.8495	0.7488	0.9278	0.9765	0.996942	0.7488	FALSE	FALSE
GENE: <none>	(none)	(none)	(none)	DCP_20_9	0.951335	1.00869	0.762806	1.03584	0.955169	1.11631	1.02454	1.12094	1.02551	0.837922	0.834207	1.26496	1.08491	0.926042	1.01167	1.07137	1.00469	1.03765	1.17925	0.9525	0.8484	0.5155	0.9761	1.00632	0.5155	FALSE	FALSE
GENE: <none>	(none)	(none)	(none)	DCP_22_0	0.898161	1.3088	0.76334	1.37625	1.81141	1.01256	1.19161	0.851097	1.12042	0.847982	0.64897	1.67245	0.721567	1.55937	0.81479	1.00198	1.13004	0.957028	1.1461	0.9915	0.954	0.9148	0.9736	1.05361	0.9148	FALSE	FALSE
GENE: <none>	(none)	(none)	(none)	DCP_22_2	1.01543	0.884434	0.979492	0.768724	1.639	0.857999	1.0101	0.862836	1.62266	0.898204	0.700954	0.947192	0.689005	1.13656	0.956014	0.888055	1.28933	0.747301	1.11364	0.8679	0.8746	0.4859	0.9667	0.971039	0.4859	FALSE	FALSE
GENE: <none>	(none)	(none)	(none)	DCP_22_4	1.16354	0.706075	0.985159	0.659804	1.1905	1.14626	0.947215	0.957584	1.2424	1.01255	0.908583	0.903062	0.825687	1.05228	1.68371	1.02951	1.45912	0.901785	1.04433	0.8412	0.9948	0.7632	0.937	1.01832	0.7632	FALSE	FALSE
GENE: <none>	(none)	(none)	(none)	DCP_22_6	1.14804	0.679891	1.09331	0.629483	1.46062	1.04331	0.960547	1.04904	1.44741	0.914714	0.739357	0.868257	0.756706	1.13845	0.971484	0.995965	1.16128	1.03172	0.86848	0.9451	0.9817	0.5478	0.9755	0.974157	0.5478	FALSE	FALSE
GENE: <none>	(none)	(none)	(none)	DCP_22_7	0.919123	1.25116	0.897555	1.13726	1.49146	0.942232	1.13541	0.868507	1.03032	0.896674	0.783947	1.58502	0.797665	1.36359	0.534672	0.988447	1.04982	0.967715	0.764119	0.986	0.7673	0.8929	0.937	0.990448	0.7673	FALSE	FALSE
GENE: <none>	(none)	(none)	(none)	DCP_22_9	1.01697	0.855411	0.927081	0.639084	0.528607	2.23866	0.662016	1.22623	1.04133	1.08369	1.15694	0.528508	1.23623	0.643276	1.40021	1.18821	0.974205	1.39808	1.13123	0.9417	0.8484	0.5985	0.937	0.981141	0.5985	FALSE	FALSE
GENE: <none>	(none)	(none)	(none)	ETG02_36680	0.98988	1.23422	1.26725	1.17445	0.984491	1.12439	1.12279	0.792359	0.915454	1.04986	1.29572	1.05181	0.803047	1.03459	1.11143	0.955005	1.04255	1.25901	1.05459	0.9147	0.7015	0.9694	0.937	1.05693	0.7015	FALSE	FALSE
GENE: <none>	(none)	(none)	(none)	ETG04_27747	1.00786	0.953333	1.0102	1.08774	0.54429	1.13699	0.804067	1.16664	1.01086	1.18824	1.22454	0.907617	0.829402	0.867667	0.97944	1.03037	1.00905	1.27866	1.02886	0.9452	0.9964	0.4087	0.937	0.987593	0.4087	FALSE	FALSE
GENE: <none>	(none)	(none)	(none)	ETG05_36762	1.00435	1.06662	1.1524	0.993757	4.08461	1.07626	0.968614	0.8911	0.925253	1.12444	1.18842	1.08638	0.920847	1.15798	0.819303	1.00305	0.9952	1.29177	0.782657	0.999	0.6977	0.9804	0.937	1.09401	0.6977	FALSE	FALSE
GENE: <none>	(none)	(none)	(none)	ETG05_66023	1.04376	1.05815	1.04157	1.10384	0.598952	1.14637	0.955678	1.14522	1.05615	1.12208	1.32295	0.8354	0.833732	0.91574	0.889188	0.908919	0.862002	1.11446	1.13527	0.9415	0.9235	0.5445	0.9643	0.990933	0.5445	FALSE	FALSE
GENE: <none>	(none)	(none)	(none)	ETG07_105829	1.06151	1.17236	1.15505	1.31399	2.57479	1.03054	0.980594	0.997614	0.996053	1.21967	1.61698	0.942466	1.18519	1.18034	0.938746	1.02166	0.838584	1.27207	0.782631	0.9227	0.7615	0.9862	0.9383	1.12982	0.7615	FALSE	FALSE
GENE: <none>	(none)	(none)	(none)	ETG08_142674	1.14158	0.599296	0.877918	0.751263	1.33582	1.04542	0.878839	1.25592	1.27084	1.10762	1.13154	0.723574	0.808612	0.576857	1.62366	1.42152	1.04578	1.41708	0.981535	0.8396	0.8925	0.3525	0.937	1.01204	0.3525	FALSE	FALSE
GENE: <none>	(none)	(none)	(none)	ETG09_205211	0.946031	1.01188	1.14933	1.19223	0.519048	1.11409	0.892927	1.18005	1.02088	1.08354	1.05746	0.757518	0.923296	0.903285	1.30507	0.969663	1.01636	1.75805	0.863285	0.8412	0.8399	0.7761	0.937	1.00752	0.7761	FALSE	FALSE
GENE: <none>	(none)	(none)	(none)	ETG09_35454	0.993144	1.03645	1.10903	1.09697	2.25052	1.23115	0.918067	1.05862	0.790809	1.25506	1.20455	0.632185	0.812984	0.827141	0.549268	1.02616	0.838287	1.08725	0.84982	0.9321	0.9114	0.7357	0.9412	0.984849	0.7357	FALSE	FALSE
GENE: <none>	(none)	(none)	(none)	ETG09_48764	0.98701	1.0645	1.17262	1.23491	2.33373	1.09761	1.13904	1.11531	1.10497	1.0027	0.95143	1.22121	0.895655	0.8851	1.19705	1.00475	0.999497	1.02569	0.816127	0.9564	0.7047	0.9034	0.9511	1.08936	0.7047	FALSE	FALSE
GENE: <none>	(none)	(none)	(none)	ETG10_13482	0.959553	1.37217	1.24238	1.08623	1.47001	0.938667	1.05563	0.712664	0.99534	1.35063	1.01709	0.956568	0.748272	0.974679	1.03302	0.675549	0.897081	1.22601	1.21444	0.9268	0.672	0.9004	0.937	1.02638	0.672	FALSE	FALSE
GENE: <none>	(none)	(none)	(none)	ETG10_195139	1.08234	0.862231	1.13187	1.15846	2.17481	1.24769	0.862223	1.00807	0.869815	1.12499	1.24101	1.18621	0.970904	1.08622	1.08443	0.987572	0.766492	1.32116	1.01261	0.8679	0.7654	0.9286	0.9412	1.08624	0.7654	FALSE	FALSE
GENE: <none>	(none)	(none)	(none)	ETG10_234183	0.934728	0.9381	1.0033	0.783477	0.601932	0.998616	1.01742	0.922417	1.03601	0.767091	1.04329	0.904286	0.749142	0.71608	0.907189	0.881551	0.902471	1.08538	0.843653	0.9928	0.6463	0.8137	0.937	0.887407	0.6463	FALSE	FALSE
GENE: <none>	(none)	(none)	(none)	ETG10_236652	1.05057	1.04106	1.19761	1.22359	0.915961	1.14034	1.00792	0.904763	1.05889	1.0039	1.20481	0.693935	0.987664	1.09062	1.78735	1.09589	0.97351	1.60926	0.92815	0.9867	0.9871	0.7415	0.951	1.07795	0.7415	FALSE	FALSE
GENE: <none>	(none)	(none)	(none)	GE_BrightCorner	1.24089	0.794089	0.925628	0.809019	0.736179	1.04901	0.818559	1.57997	0.730238	1.46253	1.04134	0.702385	1.2096	0.667525	1.60871	1.15915	0.762363	1.00345	0.652413	0.9807	0.9838	0.982	0.9449	0.956858	0.9449	FALSE	FALSE
GENE: Hoxa10	15395	homeobox A10	MGI:MGI:96171|Ensembl:ENSMUSG00000000938|Vega:OTTMUSG00000018886	Mme-M200000001	0.889293	0.86036	0.748214	0.961294	0.969285	0.609725	1.22623	1.00236	1.05822	0.818828	0.746395	0.75853	0.879466	0.881671	0.636591	0.928318	1.12477	1.0168	0.826766	0.9	0.9908	0.5607	0.937	0.878305	0.5607	FALSE	FALSE
GENE: Vim	22352	vimentin	MGI:MGI:98932|Ensembl:ENSMUSG00000026728|Vega:OTTMUSG00000011231	Mme-M200000002	0.896713	0.769003	0.734998	1.18493	0.966028	0.796085	1.36816	1.05429	1.40784	0.73098	0.625551	0.962807	0.620492	0.995664	1.07688	1.06868	1.57141	0.667488	1.65253	0.9315	0.7926	0.6489	0.9711	0.96507	0.6489	FALSE	FALSE
GENE: Srm	20810	spermidine synthase	MGI:MGI:102690|Ensembl:ENSMUSG00000006442|Vega:OTTMUSG00000010928	Mme-M200000004	1.22256	0.987545	0.984928	0.941993	0.93627	0.965281	0.825167	1.02057	0.943853	1.21445	1.04323	1.17685	0.985975	0.974337	1.20174	1.06418	0.964047	1.33165	0.741379	0.9423	0.9889	0.2115	0.987	1.01798	0.2115	FALSE	FALSE
GENE: Myf6	17878	myogenic factor 6	MGI:MGI:97253|Ensembl:ENSMUSG00000035923	Mme-M200000005	1.28926	0.848217	0.913028	1.04787	1.35328	1.24633	0.726461	1.3428	0.707581	1.21253	1.05405	1.08022	1.07209	0.879257	0.99072	1.08344	0.714269	1.59311	0.999224	0.9982	0.9535	0.9713	0.9959	1.03534	0.9535	FALSE	FALSE
GENE: Bcap31	27061	B cell receptor associated protein 31	MGI:MGI:1350933|Ensembl:ENSMUSG00000002015|Vega:OTTMUSG00000017693	Mme-M200000006	0.995168	1.3752	1.31151	1.34217	0.795331	0.828921	1.13573	0.686869	1.15871	1.10233	1.09155	1.51921	0.962538	1.83527	1.05716	0.86229	1.48944	0.77999	1.08521	0.5508	0.957	0.0417	0.957	1.09204	0.0417	TRUE	FALSE
GENE: Sept1	54204	septin 1	MGI:MGI:1858916|Ensembl:ENSMUSG00000000486|Vega:OTTMUSG00000022181	Mme-M200000007	0.617547	0.52114	0.492402	0.430514	0.998983	1.10705	0.860996	1.27528	0.963959	0.507894	0.424235	0.377619	0.772599	0.551902	0.774585	0.745459	0.626247	0.891031	1.16364	0.0034	0.8752	0.0008	0.937	0.696586	0.0008	FALSE	TRUE
GENE: Erv3	71995	endogenous retroviral sequence 3	MGI:MGI:1919245|Ensembl:ENSMUSG00000037482|Vega:OTTMUSG00000016185	Mme-M200000008	1.15186	0.956728	1.0793	1.5487	1.15104	1.18911	1.09769	0.917577	1.16095	0.488498	1.00231	1.60996	0.928233	1.1652	1.08083	1.02623	1.17618	1.02723	1.17451	0.9026	0.9105	0.8943	0.937	1.07507	0.8943	FALSE	FALSE
GENE: Hnrnpab	15384	heterogeneous nuclear ribonucleoprotein A/B	MGI:MGI:1330294|Ensembl:ENSMUSG00000020358|Vega:OTTMUSG00000005602	Mme-M200000009	1.12392	1.07469	1.39563	1.38254	0.902766	0.911472	1.30393	0.621944	1.21768	0.98538	1.26802	1.53975	1.01093	1.41624	1.07853	0.839159	1.64978	0.694689	1.1794	0.6187	0.9807	0.0408	0.958	1.10246	0.0408	TRUE	FALSE
GENE: Gas2	14453	growth arrest specific 2	MGI:MGI:95657|Ensembl:ENSMUSG00000030498|Vega:OTTMUSG00000024897	Mme-M200000010	0.964572	1.37622	2.44297	1.34393	0.981407	0.629104	1.214	1.24229	1.56335	1.03428	1.01761	1.06378	1.36726	1.86959	0.888953	1.07732	1.49768	0.827635	1.22921	0.5843	0.9016	0.6862	0.937	1.18824	0.5843	FALSE	FALSE
GENE: Bcl7b	12054	B cell CLL/lymphoma 7B	MGI:MGI:1332238|Ensembl:ENSMUSG00000029681|Vega:OTTMUSG00000026029	Mme-M200000011	0.914573	1.21647	1.22861	1.01812	0.976718	1.15112	0.970501	1.21369	0.781033	1.12322	0.979295	1.17501	1.16078	1.12443	1.03599	0.916889	0.995227	1.28705	1.0768	0.92	0.8995	0.3408	0.9976	1.06281	0.3408	FALSE	FALSE
GENE: Cops3	26572	COP9 signalosome subunit 3	MGI:MGI:1349409|Ensembl:ENSMUSG00000019373|Vega:OTTMUSG00000008091	Mme-M200000012	0.861052	1.05384	0.630472	0.774091	0.954166	0.739415	1.10919	1.37888	0.835774	0.796982	0.850174	1.07435	1.09379	0.747886	1.26862	0.881198	1.0317	1.34237	0.680609	0.7816	0.9759	0.9435	0.9804	0.929754	0.7816	FALSE	FALSE
GENE: Myl4	17896	myosin, light polypeptide 4	MGI:MGI:97267|Ensembl:ENSMUSG00000061086|Vega:OTTMUSG00000003179	Mme-M200000014	1.11095	0.696731	0.962499	0.957884	1.00016	0.970284	0.861836	1.06962	1.02317	0.939063	1.01171	0.973512	0.958236	0.815057	1.27615	1.12916	0.814757	0.993559	1.05969	0.9315	0.9414	0.9385	0.9986	0.972023	0.9315	FALSE	FALSE
GENE: Coa3	52469	cytochrome C oxidase assembly factor 3	MGI:MGI:1098757|Ensembl:ENSMUSG00000017188|Vega:OTTMUSG00000002762	Mme-M200000016	1.4126	0.905097	1.4772	0.916693	0.992788	1.26023	0.828953	1.06481	0.834481	1.31416	1.4349	1.03736	1.28797	1.06624	1.13477	1.24098	0.952986	1.4272	0.737218	0.8273	0.9712	0.0838	0.9919	1.09939	0.0838	TRUE	FALSE
GENE: Trim27	19720	tripartite motif-containing 27	MGI:MGI:97904|Ensembl:ENSMUSG00000021326|Vega:OTTMUSG00000032925	Mme-M200000017	1.09171	1.07181	1.14534	0.789346	1.02777	1.10444	0.758746	1.00282	0.746053	1.17667	1.12461	1.1573	0.929978	1.06406	0.915168	0.886376	0.949293	1.08624	0.829488	0.9796	0.9743	0.3301	0.937	0.982622	0.3301	FALSE	FALSE
GENE: Acr	11434	acrosin prepropeptide	MGI:MGI:87884|Ensembl:ENSMUSG00000022622	Mme-M200000019	1.03889	1.14213	0.782787	0.846913	1.49552	0.918781	0.715733	1.16221	1.16674	0.912711	0.887279	0.845129	0.688461	0.996654	1.21768	1.03374	0.937563	1.13585	0.917059	0.998	0.7246	0.5821	0.937	0.973949	0.5821	FALSE	FALSE
GENE: Itgb7	16421	integrin beta 7	MGI:MGI:96616|Ensembl:ENSMUSG00000001281|Vega:OTTMUSG00000030863	Mme-M200000020	0.646025	0.415798	0.553937	0.421049	0.823068	0.68591	0.60486	0.982132	0.843693	0.443685	0.59409	0.476545	0.586314	0.381787	0.69547	0.470396	0.886552	1.01131	0.632122	0.0034	0.7187	0.0009	0.624	0.613297	0.0009	FALSE	TRUE
GENE: Pde1b	18574	phosphodiesterase 1B, Ca2+-calmodulin dependent	MGI:MGI:97523|Ensembl:ENSMUSG00000022489	Mme-M200000021	1.01721	0.635132	0.92837	0.703497	1.00575	1.30389	0.669011	1.1823	0.787063	1.11583	0.819821	0.623623	0.962512	0.679434	1.20429	1.16526	0.712362	0.901257	0.886827	0.7615	0.9814	0.4409	0.9535	0.887102	0.4409	FALSE	FALSE
GENE: Frg1	14300	FSHD region gene 1	MGI:MGI:893597|Ensembl:ENSMUSG00000031590	Mme-M200000023	0.60246	1.81951	0.660543	1.40932	1.22861	0.38053	2.18169	0.794496	1.94794	0.456854	0.450454	1.6579	0.909359	1.62587	0.73781	0.439597	1.79563	0.534161	1.59564	0.9938	0.9375	0.9385	0.9452	0.953337	0.9375	FALSE	FALSE
GENE: Prkdc	19090	protein kinase, DNA activated, catalytic polypeptide	MGI:MGI:104779|Ensembl:ENSMUSG00000022672|Vega:OTTMUSG00000043440	Mme-M200000025	0.82588	1.61672	0.874609	1.05273	1.44768	0.722068	1.28051	0.680118	1.53874	1.00119	0.981984	1.60654	0.855027	1.58343	0.731269	0.682352	1.31238	0.712184	1.00273	0.986	0.8592	0.7047	0.937	1.02902	0.7047	FALSE	FALSE
GENE: Itgae	16407	integrin alpha E, epithelial-associated	MGI:MGI:1298377|Ensembl:ENSMUSG00000005947|Vega:OTTMUSG00000006122	Mme-M200000027	0.360016	0.276083	0.234251	0.23716	1.32623	0.866571	0.982658	1.01363	0.772207	0.259079	0.235705	0.354158	0.292044	0.357757	0.706572	0.339592	0.699002	0.577904	1.18955	0	0.8707	0	0.8391	0.489446	0	FALSE	TRUE
GENE: Gipc2	54120	GIPC PDZ domain containing family, member 2	MGI:MGI:1889209	Mme-M200000028	0.944564	1.68087	1.13849	1.58517	1.20912	0.886467	1.48312	0.651926	1.456	0.799304	0.8558	1.8033	0.932358	2.18556	1.21477	0.700614	1.37432	0.921846	1.69503	0.7946	0.8263	0.2487	0.9866	1.17035	0.2487	FALSE	FALSE
GENE: Rrm2	20135	ribonucleotide reductase M2	MGI:MGI:98181|Ensembl:ENSMUSG00000020649|Vega:OTTMUSG00000027512	Mme-M200000030	0.881003	0.991569	1.01572	0.591587	0.696922	0.969355	1.17253	0.76085	1.11031	1.11252	0.890281	0.956921	1.30331	1.05888	1.24333	0.800406	1.69147	0.982408	0.888507	0.8282	0.9865	0.8249	0.9765	0.979531	0.8249	FALSE	FALSE
GENE: Rfx2	19725	regulatory factor X, 2 (influences HLA class II expression)	MGI:MGI:106583|Ensembl:ENSMUSG00000024206	Mme-M200000031	1.76475	2.05158	1.34963	2.34852	1.34312	1.0568	1.08794	0.779052	1.34728	2.59705	0.982525	1.53897	1.306	3.13319	0.654778	0.693651	1.26143	0.979966	1.27308	0.0986	0.8347	0.0429	0.9535	1.32621	0.0429	TRUE	FALSE
GENE: Id3	15903	inhibitor of DNA binding 3	MGI:MGI:96398	Mme-M200000033	1.2437	0.863777	0.986238	0.822681	1.29896	1.4694	0.535711	1.07019	1.03606	0.911952	1.6501	0.830415	1.0501	0.919575	1.02362	0.867705	0.487992	1.29152	0.886102	0.9891	0.9405	0.6869	0.937	0.972741	0.6869	FALSE	FALSE
GENE: H2-Oa	15001	histocompatibility 2, O region alpha locus	MGI:MGI:95924|Ensembl:ENSMUSG00000024334|Vega:OTTMUSG00000037090	Mme-M200000036	0.985759	1.47656	1.17352	0.798852	0.542356	1.05244	0.575827	1.12392	1.22169	1.43292	0.824119	0.921834	1.21235	1.69238	1.36997	0.876641	0.647412	1.09234	0.80712	0.9654	0.7347	0.8254	0.9412	0.996909	0.7347	FALSE	FALSE
GENE: Cdk2	12566	cyclin-dependent kinase 2	MGI:MGI:104772|Ensembl:ENSMUSG00000025358	Mme-M200000037	0.86879	0.645337	0.70675	0.402774	0.955397	1.00571	1.06504	1.13434	0.985351	1.05942	0.861321	0.585125	0.804502	0.486226	1.12436	1.03132	1.0291	1.07059	0.843432	0.0837	0.9016	0.2158	0.9854	0.845347	0.0837	FALSE	TRUE
GENE: Nr4a1	15370	nuclear receptor subfamily 4, group A, member 1	MGI:MGI:1352454|Ensembl:ENSMUSG00000023034	Mme-M200000038	1.87997	1.31572	1.1726	0.760451	1.15541	1.16593	0.897366	1.1567	0.814598	2.42399	1.58738	2.23102	1.56441	1.37543	1.04474	1.51823	0.482536	1.05946	0.68771	0.906	0.9272	0.0231	0.937	1.18677	0.0231	TRUE	FALSE
GENE: Tmpo	21917	thymopoietin	MGI:MGI:106920|Ensembl:ENSMUSG00000019961	Mme-M200000040	0.775203	1.20842	0.796325	0.941577	1.30458	0.795177	1.17699	1.06813	1.50452	0.458073	0.586293	0.813722	0.855807	0.536026	0.84602	0.890324	0.98428	0.635425	1.37699	0.9123	0.7539	0.0927	0.937	0.880775	0.0927	FALSE	TRUE
GENE: Gsc	14836	goosecoid homeobox	MGI:MGI:95841|Ensembl:ENSMUSG00000021095|Vega:OTTMUSG00000021487	Mme-M200000041	1.00903	0.643996	0.724871	1.00495	0.923413	1.32031	0.816356	1.13101	1.17778	0.92473	0.760848	1.04723	0.658261	0.828631	1.31427	1.32127	1.08341	0.922914	1.11937	0.8904	0.8231	0.8358	0.9464	0.963174	0.8231	FALSE	FALSE
GENE: Socs1	12703	suppressor of cytokine signaling 1	MGI:MGI:1354910|Ensembl:ENSMUSG00000038037	Mme-M200000042	0.745072	0.700086	0.575218	0.227505	1.0601	2.03293	0.545708	1.04661	0.723	0.922582	0.543717	0.913076	0.359574	0.307559	0.570604	0.428132	0.499939	1.62051	0.713672	0.2408	0.9836	0.1068	0.937	0.665363	0.1068	FALSE	FALSE
GENE: Hoxa2	15399	homeobox A2	MGI:MGI:96174|Ensembl:ENSMUSG00000014704|Vega:OTTMUSG00000037358	Mme-M200000043	1.16592	0.712666	1.1967	0.7573	1.12757	0.834754	0.910699	1.15887	0.833793	1.0125	1.11355	0.661152	0.999657	0.572759	1.15419	1.25627	0.992915	0.973198	1.12884	0.9659	0.9871	0.6297	0.9699	0.955491	0.6297	FALSE	FALSE
GENE: Cln3	12752	ceroid lipofuscinosis, neuronal 3, juvenile (Batten, Spielmeyer-Vogt disease)	MGI:MGI:107537|Ensembl:ENSMUSG00000030720|Vega:OTTMUSG00000019900	Mme-M200000044	0.940638	0.954107	1.26852	0.897328	0.694399	1.35357	0.69137	1.10408	0.638207	1.24851	1.46786	0.940858	1.34491	0.972857	1.01804	1.15854	0.529844	0.92692	0.699998	0.9987	0.9115	0.451	0.937	0.956306	0.451	FALSE	FALSE
GENE: Cdk5r1	12569	cyclin-dependent kinase 5, regulatory subunit 1 (p35)	MGI:MGI:101764|Ensembl:ENSMUSG00000048895|Vega:OTTMUSG00000000218	Mme-M200000045	1.08702	0.804094	0.996349	0.762269	1.37517	1.20099	0.913572	1.54101	0.912331	0.524857	1.45706	0.942043	0.868418	0.676864	0.777151	1.05444	0.834754	1.19253	0.634323	0.9891	0.9827	0.4349	0.981	0.93999	0.4349	FALSE	FALSE
GENE: Ccl6	20305	chemokine (C-C motif) ligand 6	MGI:MGI:98263|Ensembl:ENSMUSG00000018927|Vega:OTTMUSG00000000995	Mme-M200000046	0.761075	1.3083	0.787865	0.984767	1.00854	0.898422	0.733192	0.802245	1.27806	0.727309	0.931704	1.01945	0.89496	0.98643	0.889938	0.922605	1.15364	0.644396	0.831619	0.9867	0.9822	0.9436	0.937	0.908913	0.937	FALSE	FALSE
GENE: Ccl2	20296	chemokine (C-C motif) ligand 2	MGI:MGI:98259|Ensembl:ENSMUSG00000035385|Vega:OTTMUSG00000000852	Mme-M200000049	1.33532	0.560669	0.797818	0.393251	0.853933	0.928576	0.844422	0.995905	1.06021	1.24132	0.58255	0.890407	0.84199	0.980352	0.779457	0.809172	1.06265	0.880837	0.625397	0.4245	0.9978	0.8208	0.937	0.835101	0.4245	FALSE	FALSE
GENE: Hoxa7	15404	homeobox A7	MGI:MGI:96179	Mme-M200000051	0.877468	1.0784	0.994647	1.25247	1.45014	0.847799	1.05415	0.808697	0.800622	1.04263	0.844406	1.43114	1.07052	1.28413	0.929823	0.732893	0.941602	1.17438	1.06037	0.9863	0.9836	0.7824	0.951	1.01667	0.7824	FALSE	FALSE
GENE: Rad52	19365	RAD52 homolog, DNA repair protein	MGI:MGI:101949|Ensembl:ENSMUSG00000030166|Vega:OTTMUSG00000023589	Mme-M200000052	1.05826	1.20493	1.11816	0.975888	1.11123	0.820569	0.92939	0.850516	0.872676	1.40701	1.12071	1.35433	1.50368	1.84742	0.79819	0.760267	1.0846	0.813635	1.07896	0.9483	0.9779	0.049	0.937	1.05953	0.049	TRUE	FALSE
GENE: Fcgr1	14129	Fc receptor, IgG, high affinity I	MGI:MGI:95498|Ensembl:ENSMUSG00000015947|Vega:OTTMUSG00000053089	Mme-M200000053	0.934967	0.780896	0.760812	0.633706	1.37122	1.43528	1.00405	1.25657	1.03475	0.782866	0.647853	0.721453	0.71674	0.610783	0.998148	0.913507	1.69474	0.699504	0.941745	0.4038	0.6635	0.0316	0.9923	0.904167	0.0316	FALSE	TRUE
GENE: Fam103a1	67148	family with sequence similarity 103, member A1	MGI:MGI:1914398|Ensembl:ENSMUSG00000038646|Vega:OTTMUSG00000028999	Mme-M200000055	0.824297	1.32461	0.843723	1.35923	1.09258	0.827721	1.313	0.719942	1.37644	0.482263	1.06729	1.24612	0.867739	1.61528	1.00741	0.966992	1.36873	0.631657	1.80548	0.9622	0.9411	0.8538	0.9862	1.03754	0.8538	FALSE	FALSE
GENE: Dok1	13448	docking protein 1	MGI:MGI:893587|Ensembl:ENSMUSG00000068335|Vega:OTTMUSG00000023337	Mme-M200000056	0.894504	0.661383	0.744768	0.703535	1.36517	1.18369	0.770426	0.915899	0.917116	0.802069	0.723852	0.90984	0.696273	0.787534	0.756321	0.939583	1.01106	0.914387	1.02601	0.5485	0.9286	0.5139	0.937	0.864794	0.5139	FALSE	FALSE
GENE: Brca2	12190	breast cancer 2, early onset	MGI:MGI:109337|Ensembl:ENSMUSG00000041147|Vega:OTTMUSG00000055512	Mme-M200000057	0.986365	1.1349	0.992361	0.651286	0.756357	0.920974	0.903582	0.876501	1.03532	0.70541	1.00778	0.726677	1.16762	1.26326	0.585975	0.856088	1.5485	0.96191	0.983825	0.9504	0.9396	0.7992	0.9466	0.925877	0.7992	FALSE	FALSE
GENE: Mafk	17135	v-maf musculoaponeurotic fibrosarcoma oncogene family, protein K (avian)	MGI:MGI:99951|Ensembl:ENSMUSG00000018143|Vega:OTTMUSG00000025256	Mme-M200000058	0.950471	1.281	1.11788	1.38506	0.781642	0.975869	0.952502	0.863103	1.03914	1.02899	0.815773	2.18076	0.941149	1.68113	1.15942	0.827706	1.02435	0.698377	1.36137	0.8495	0.9844	0.1337	0.9537	1.06528	0.1337	FALSE	FALSE
GENE: Ifrd1	15982	interferon-related developmental regulator 1	MGI:MGI:1316717	Mme-M200000060	0.95558	0.912247	1.05414	1.39217	0.558895	0.882058	0.844367	0.653863	0.632913	0.81295	1.22744	1.48897	1.37186	1.22153	1.11628	0.965752	0.827307	0.690938	0.702978	0.9342	0.3832	0.083	0.937	0.927168	0.083	FALSE	TRUE
GENE: Hoxa5	15402	homeobox A5	MGI:MGI:96177|Ensembl:ENSMUSG00000038253|Vega:OTTMUSG00000018868	Mme-M200000062	0.832705	1.12419	0.778976	0.932126	0.948465	0.805606	1.03804	0.709785	0.820051	1.06087	0.714434	1.78073	0.863017	1.25925	0.583977	0.769115	0.908515	0.609431	1.12702	0.9502	0.9191	0.7676	0.937	0.897819	0.7676	FALSE	FALSE
GENE: Cryab	12955	crystallin, alpha B	MGI:MGI:88516|Ensembl:ENSMUSG00000032060	Mme-M200000064	0.515958	2.12847	0.488819	0.946608	1.49918	0.534707	1.64486	0.968388	1.2203	1.26045	0.650758	0.812565	0.787295	0.945703	0.720853	0.573608	1.42485	0.804703	1.01449	0.9326	0.9253	0.8918	0.937	0.916045	0.8918	FALSE	FALSE
GENE: Ebf2	13592	early B cell factor 2	MGI:MGI:894332|Ensembl:ENSMUSG00000022053|Vega:OTTMUSG00000040034	Mme-M200000065	0.772347	0.910552	1.22243	0.846078	0.541514	1.54007	0.988269	1.44428	0.668041	0.904278	1.33544	0.619289	1.53853	0.756717	1.48667	1.13625	0.560469	1.42141	0.810509	0.9899	0.9906	0.8507	0.982	0.968959	0.8507	FALSE	FALSE
GENE: Xcl1	16963	chemokine (C motif) ligand 1	MGI:MGI:104593|Ensembl:ENSMUSG00000026573|Vega:OTTMUSG00000026875	Mme-M200000068	0.986987	1.02407	0.819471	0.72713	0.852223	0.754849	0.760048	0.98894	1.05007	0.892702	0.731664	0.643991	1.09105	0.679135	1.46182	0.945726	0.853127	0.69688	1.17446	0.9227	0.9097	0.4011	0.9707	0.881989	0.4011	FALSE	FALSE
GENE: Itm2a	16431	integral membrane protein 2A	MGI:MGI:107706|Ensembl:ENSMUSG00000031239|Vega:OTTMUSG00000018150	Mme-M200000069	0.496396	0.797533	0.734637	1.37759	0.91963	0.741741	0.973275	0.917827	0.9607	0.578889	0.558222	0.672834	0.63741	0.82239	0.70788	0.886177	0.868553	0.849666	1.34408	0.7576	0.9705	0.0506	0.937	0.80606	0.0506	FALSE	TRUE
GENE: Flt3	14255	FMS-like tyrosine kinase 3	MGI:MGI:95559|Ensembl:ENSMUSG00000042817|Vega:OTTMUSG00000020408	Mme-M200000070	1.06389	0.833835	1.07219	0.897352	1.54539	1.26653	1.11597	1.27803	0.880084	1.33424	0.855603	0.907167	1.09159	1.07303	0.775654	1.2229	1.27242	1.0779	0.947848	0.9826	0.7244	0.9501	0.937	1.06201	0.7244	FALSE	FALSE
GENE: Tmem5	216395	transmembrane protein 5	MGI:MGI:2384919	Mme-M200000073	1.1108	1.5165	0.822191	1.63479	1.17503	0.840738	1.5577	1.09333	1.50957	1.30348	0.893416	1.44687	1.02257	1.32475	1.59428	1.00762	1.46524	0.708981	1.60717	0.8659	0.6668	0.5493	0.937	1.20615	0.5493	FALSE	FALSE
GENE: Hoxb5	15413	homeobox B5	MGI:MGI:96186|Ensembl:ENSMUSG00000038700|Vega:OTTMUSG00000001987	Mme-M200000076	1.42848	1.40458	1.60991	1.2786	1.84694	1.16175	1.16724	0.955903	0.941252	1.79423	0.977003	1.60062	0.8869	1.66262	1.08299	0.766276	1.56851	1.01032	1.5631	0.3951	0.7464	0.1123	0.957	1.25869	0.1123	FALSE	FALSE
GENE: Hoxb6	15414	homeobox B6	MGI:MGI:96187|Ensembl:ENSMUSG00000000690	Mme-M200000081	1.45245	1.88173	2.1196	1.66378	1.82235	1.07405	2.02329	1.23522	0.991397	2.46843	0.966179	2.55258	1.00836	1.93501	1.12715	0.657685	1.821	1.02062	1.9562	0.1884	0.6558	0.048	0.9463	1.46929	0.048	TRUE	FALSE
GENE: Mns1	17427	meiosis-specific nuclear structural protein 1	MGI:MGI:107933	Mme-M200000082	0.937653	1.01501	0.706964	1.27792	0.687813	0.867849	0.978066	0.998495	1.0893	0.665874	1.1733	0.703503	0.694533	0.811579	1.51906	1.08181	0.979261	0.742511	0.88423	0.9747	0.9762	0.3452	0.9884	0.913357	0.3452	FALSE	FALSE
GENE: Trp53	22059	transformation related protein 53	MGI:MGI:98834|Ensembl:ENSMUSG00000059552|Vega:OTTMUSG00000005982	Mme-M200000084	1.12828	1.07751	1.02413	0.99247	1.08365	1.13233	0.805391	1.08709	0.836711	1.07767	1.42726	1.39636	1.24928	1.11324	1.10327	0.900158	1.14215	1.03512	0.956956	0.9226	0.9641	0.0226	0.9559	1.07171	0.0226	TRUE	FALSE
GENE: Homer2	26557	homer scaffolding protein 2	MGI:MGI:1347354|Ensembl:ENSMUSG00000025813	Mme-M200000086	1.35938	1.70065	1.57329	1.63863	1.06757	1.05557	1.356	0.941661	1.42227	1.33798	2.27583	1.68186	1.69916	1.457	0.999675	2.0577	1.61799	1.14561	0.906781	0.058	0.7063	0.0033	0.937	1.39182	0.0033	TRUE	FALSE
GENE: Rad51	19361	RAD51 recombinase	MGI:MGI:97890	Mme-M200000087	0.610458	1.96834	0.472677	0.835531	1.19819	0.613339	1.31627	1.05881	1.06359	1.33384	0.659254	1.06423	0.835387	0.925165	1.3829	0.754094	1.10673	1.12694	0.800003	0.9237	0.9691	0.9969	0.9806	0.951526	0.9237	FALSE	FALSE
GENE: Lama1	16772	laminin, alpha 1	MGI:MGI:99892|Ensembl:ENSMUSG00000032796	Mme-M200000088	0.887493	1.03949	0.781305	1.13684	0.821987	0.780804	1.03781	0.812474	1.31212	0.865216	0.731813	1.02761	0.785039	1.10925	0.882925	1.039	1.18767	0.973975	1.1095	0.968	0.9987	0.7524	0.9986	0.951411	0.7524	FALSE	FALSE
GENE: Gbp2b	14468	guanylate binding protein 2b	MGI:MGI:95666|Ensembl:ENSMUSG00000040264|Vega:OTTMUSG00000035259	Mme-M200000089	0.591343	1.13078	0.569843	0.953457	0.703106	0.984777	0.934056	0.714795	0.788616	0.833118	0.488319	1.19052	0.604117	1.35067	0.583597	0.214717	1.10783	0.601982	0.764305	0.8521	0.9014	0.6218	0.5278	0.740787	0.5278	FALSE	FALSE
GENE: Nqo1	18104	NAD(P)H dehydrogenase, quinone 1	MGI:MGI:103187|Ensembl:ENSMUSG00000003849|Vega:OTTMUSG00000022884	Mme-M200000090	1.30916	1.0159	0.849618	0.932012	1.54407	1.14862	1.37704	1.26741	1.49236	1.1505	1.4016	0.994962	1.34251	1.13378	1.37293	1.33941	1.09219	1.37555	1.03441	0.9806	0.076	0.0724	0.937	1.20385	0.0724	TRUE	FALSE
GENE: Rras	20130	related RAS viral (r-ras) oncogene	MGI:MGI:98179|Ensembl:ENSMUSG00000038387	Mme-M200000094	1.37397	0.941711	1.20017	1.02781	1.07939	1.4681	0.827551	1.32114	0.737782	1.65877	1.28753	1.05747	1.2547	1.16876	1.24273	1.32969	0.74601	1.43156	0.975581	0.8901	0.8943	0.0875	0.9821	1.13786	0.0875	TRUE	FALSE
GENE: B3gat3	72727	beta-1,3-glucuronyltransferase 3 (glucuronosyltransferase I)	MGI:MGI:1919977|Ensembl:ENSMUSG00000071649	Mme-M200000096	1.03006	1.07619	1.39014	1.15423	0.769959	1.20987	0.804624	0.826494	0.79844	1.16967	1.14945	1.3559	1.0284	1.28009	1.00524	0.861029	0.960177	0.970308	0.927081	0.7015	0.8667	0.0415	0.937	1.02431	0.0415	TRUE	FALSE
GENE: Rhoc	11853	ras homolog family member C	MGI:MGI:106028|Ensembl:ENSMUSG00000002233|Vega:OTTMUSG00000022218	Mme-M200000097	0.923653	0.98648	0.998552	0.59565	0.798818	1.33884	0.794504	0.959249	0.836153	0.862167	0.817107	0.543391	0.824754	0.808635	1.41613	0.87189	0.704373	1.3543	0.997518	0.933	0.9881	0.5473	0.9765	0.890658	0.5473	FALSE	FALSE
GENE: Reg3g	19695	regenerating islet-derived 3 gamma	MGI:MGI:109406|Ensembl:ENSMUSG00000030017|Vega:OTTMUSG00000042157	Mme-M200000098	0.339451	0.711369	0.445528	0.197953	0.726465	0.931548	0.427272	0.881381	0.525725	0.534481	0.743441	0.388353	0.389487	0.82384	0.874549	0.394415	0.302186	1.12577	0.60092	0.0598	0.7654	0.2145	0.937	0.545452	0.0598	FALSE	TRUE
GENE: Guca2b	14916	guanylate cyclase activator 2b (retina)	MGI:MGI:1270851|Ensembl:ENSMUSG00000032978|Vega:OTTMUSG00000009464	Mme-M200000100	1.10662	1.56293	3.15984	3.43917	1.08757	1.76627	1.09163	0.955161	0.908762	0.96476	2.82269	1.39815	2.85269	2.34522	0.92817	2.32574	0.80145	1.60016	0.982848	0.1828	0.8655	0.0308	0.9714	1.50532	0.0308	TRUE	FALSE
GENE: Gsto1	14873	glutathione S-transferase omega 1	MGI:MGI:1342273|Ensembl:ENSMUSG00000025068|Vega:OTTMUSG00000028264	Mme-M200000102	0.984962	1.28607	1.27121	1.07075	1.20498	1.21989	1.10025	0.955081	1.27894	1.07435	1.30214	1.40046	1.21968	1.58702	0.962274	1.07788	1.03195	1.31043	1.06547	0.9223	0.6769	0.0508	0.9828	1.1686	0.0508	TRUE	FALSE
GENE: Kdr	16542	kinase insert domain protein receptor	MGI:MGI:96683|Ensembl:ENSMUSG00000062960|Vega:OTTMUSG00000021297	Mme-M200000103	0.838633	0.661345	0.605821	1.09381	1.23284	0.823988	1.10724	0.95002	1.3658	1.00095	1.02549	0.813788	1.06213	0.873529	0.797214	1.09838	1.09835	1.01042	0.813642	0.7101	0.7891	0.9698	0.942	0.943123	0.7101	FALSE	FALSE
GENE: Actb	11461	actin, beta	MGI:MGI:87904|Ensembl:ENSMUSG00000029580|Vega:OTTMUSG00000035960	Mme-M200000105	1.61402	0.825756	2.23105	0.750739	0.588291	1.57111	1.00832	1.27402	0.805104	1.28427	1.58389	1.11969	1.63609	1.40426	1.28984	1.40554	0.864874	2.32055	0.715973	0.9935	0.9918	0.4676	0.9581	1.19409	0.4676	FALSE	FALSE
GENE: Inmt	21743	indolethylamine N-methyltransferase	MGI:MGI:102963|Ensembl:ENSMUSG00000003477|Vega:OTTMUSG00000026997	Mme-M200000107	0.912065	0.861926	0.786683	0.864345	1.26905	0.946675	0.995763	1.15143	1.01182	0.989041	0.907155	1.04636	0.827708	0.912207	0.905362	0.847089	0.774636	0.821159	1.29794	0.7551	0.7563	0.7918	0.937	0.943973	0.7551	FALSE	FALSE
GENE: Car3	12350	carbonic anhydrase 3	MGI:MGI:88270|Ensembl:ENSMUSG00000027559|Vega:OTTMUSG00000051086	Mme-M200000108	0.816898	0.859347	0.284786	1.46227	0.262621	0.375837	0.916815	1.44034	2.05885	2.96327	0.541536	0.503653	0.869139	0.559161	0.145885	0.275767	0.10883	0.350654	1.2622	0.932	0.9231	0.8684	0.3001	0.599358	0.3001	FALSE	FALSE
GENE: Rb1	19645	retinoblastoma 1	MGI:MGI:97874|Ensembl:ENSMUSG00000022105|Vega:OTTMUSG00000036132	Mme-M200000109	1.06869	2.66426	1.31193	1.67754	0.7293	0.798958	1.51917	0.894435	1.94694	1.09938	1.37669	1.57772	1.33635	2.61126	1.23798	0.850682	1.41707	0.763495	1.41355	0.2621	0.8454	0.0712	0.9736	1.2918	0.0712	TRUE	FALSE
GENE: Slc25a17	20524	solute carrier family 25 (mitochondrial carrier, peroxisomal membrane protein), member 17	MGI:MGI:1342248|Ensembl:ENSMUSG00000022404	Mme-M200000110	1.61729	1.12337	1.35187	1.03767	0.789682	1.06184	0.93924	1.07263	0.933911	1.5748	1.47363	1.33076	1.51116	1.52666	1.22811	1.3702	0.783422	1.09234	0.937703	0.419	0.9889	0.005	0.9838	1.16873	0.005	TRUE	FALSE
GENE: 2010107E04Rik	70257	RIKEN cDNA 2010107E04 gene	MGI:MGI:1917507|Ensembl:ENSMUSG00000021290	Mme-M200000112	1.13452	0.830583	1.30631	0.772909	0.993795	0.98672	0.909587	0.8803	0.727894	1.24582	1.57289	1.10825	1.18129	1.70854	0.754705	0.992009	0.919627	1.48464	0.60516	0.9818	0.9751	0.1367	0.937	1.02064	0.1367	FALSE	FALSE
GENE: Pola2	18969	polymerase (DNA directed), alpha 2	MGI:MGI:99690|Ensembl:ENSMUSG00000024833	Mme-M200000113	1.47133	1.08251	1.16375	1.09243	0.951007	1.15573	1.05989	1.20711	1.02349	1.32969	1.2648	1.09107	1.27829	1.2912	1.34668	1.21553	1.05448	1.12308	1.04694	0.4499	0.7149	0.0265	0.937	1.16401	0.0265	TRUE	FALSE
GENE: Spp1	20750	secreted phosphoprotein 1	MGI:MGI:98389|Ensembl:ENSMUSG00000029304|Vega:OTTMUSG00000024389	Mme-M200000114	0.94702	2.02753	1.40192	1.39166	1.72814	0.602971	1.6563	2.21644	0.881779	2.70917	1.84278	1.5749	1.6592	1.69007	1.7581	1.18441	1.38223	1.23027	1.17524	0.5735	0.7485	0.037	0.937	1.44969	0.037	TRUE	FALSE
GENE: Mbd2	17191	methyl-CpG binding domain protein 2	MGI:MGI:1333813|Ensembl:ENSMUSG00000024513|Vega:OTTMUSG00000027673	Mme-M200000115	1.00044	1.21505	0.995536	0.478613	0.795093	0.95016	1.27182	0.87829	1.05918	0.861278	0.810264	0.936881	1.176	1.04959	1.54043	0.845901	1.10385	0.724903	1.23306	0.9315	0.9751	0.8932	0.9967	0.967819	0.8932	FALSE	FALSE
GENE: Pdcd2	18567	programmed cell death 2	MGI:MGI:104643|Ensembl:ENSMUSG00000014771|Vega:OTTMUSG00000032972	Mme-M200000116	0.843293	1.5435	1.01917	1.37662	1.22474	0.762763	1.4821	0.711942	1.20008	1.00069	1.05694	1.65925	1.02259	1.74245	0.837628	0.734241	1.23085	1.01323	1.25908	0.8985	0.9204	0.161	0.9684	1.10374	0.161	FALSE	FALSE
GENE: Cenpk	60411	centromere protein K	MGI:MGI:1926210|Ensembl:ENSMUSG00000021714	Mme-M200000117	0.983573	1.29791	0.879675	0.940547	0.955363	0.690938	1.25449	0.699585	1.34529	0.912917	0.855918	1.75861	1.16196	1.68657	1.25378	0.707918	1.86767	0.969359	1.02612	0.9994	0.9911	0.5111	0.9697	1.0706	0.5111	FALSE	FALSE
GENE: Paxbp1	67367	PAX3 and PAX7 binding protein 1	MGI:MGI:1914617|Ensembl:ENSMUSG00000022974|Vega:OTTMUSG00000016279	Mme-M200000121	0.998537	1.46569	1.00389	1.34794	0.761347	0.792225	1.09121	0.707633	1.42612	0.852288	0.987766	1.20324	1.1043	1.5431	1.29552	0.83388	1.35504	0.693836	1.27897	0.8816	0.9871	0.7202	0.9886	1.05858	0.7202	FALSE	FALSE
GENE: Atp5j	11957	ATP synthase, H+ transporting, mitochondrial F0 complex, subunit F	MGI:MGI:107777|Ensembl:ENSMUSG00000022890|Vega:OTTMUSG00000025153	Mme-M200000122	0.908299	0.964172	1.4948	0.510142	0.953657	0.997839	0.87285	0.946784	0.851893	1.15616	1.52012	1.27835	1.67312	1.36314	0.841249	0.880732	0.956252	1.27897	0.574663	0.9358	0.9906	0.1217	0.937	1.00936	0.1217	FALSE	FALSE
GENE: Calb1	12307	calbindin 1	MGI:MGI:88248	Mme-M200000123	1.0415	1.01405	0.748926	0.587676	0.841371	1.45809	0.74228	1.1535	0.788679	1.06948	0.874997	0.606894	0.667167	0.418947	0.879029	1.30304	1.02265	0.979182	1.05665	0.8556	0.9911	0.0613	0.9894	0.87199	0.0613	FALSE	TRUE
GENE: Lipc	15450	lipase, hepatic	MGI:MGI:96216|Ensembl:ENSMUSG00000032207	Mme-M200000126	0.987672	0.735024	0.427171	0.550448	1.52498	0.910718	1.19498	0.906376	1.63207	0.669107	0.479184	0.677107	0.476508	0.528815	0.764042	0.889367	1.07446	0.89007	1.60435	0.2006	0.7045	0.0135	0.9917	0.821588	0.0135	FALSE	TRUE
GENE: Abcd1	11666	ATP-binding cassette, sub-family D (ALD), member 1	MGI:MGI:1349215|Ensembl:ENSMUSG00000031378|Vega:OTTMUSG00000017700	Mme-M200000128	0.618009	1.33098	1.03727	1.20451	1.34181	1.24035	1.20649	1.0786	1.11574	0.7451	1.03967	0.942851	0.982416	0.899561	0.824156	0.925546	0.98022	1.09337	1.10737	0.9826	0.6359	0.9944	0.953	1.01979	0.6359	FALSE	FALSE
GENE: Psmb4	19172	proteasome (prosome, macropain) subunit, beta type 4	MGI:MGI:1098257|Ensembl:ENSMUSG00000005779|Vega:OTTMUSG00000019673	Mme-M200000129	0.841168	0.845887	1.10955	0.819438	0.909686	1.1616	1.02543	0.958369	0.873315	0.868942	1.01992	1.05729	0.942803	1.07347	0.888125	0.846301	1.02829	1.05954	0.922336	0.8869	0.9551	0.6866	0.937	0.955398	0.6866	FALSE	FALSE
GENE: Abca1	11303	ATP-binding cassette, sub-family A (ABC1), member 1	MGI:MGI:99607|Ensembl:ENSMUSG00000015243|Vega:OTTMUSG00000007157	Mme-M200000130	0.742066	0.94441	0.812551	1.09949	0.896598	1.30809	0.971468	0.966511	1.1528	0.572416	0.947595	0.809685	0.894935	0.792423	0.595602	1.23463	0.98013	0.6794	1.04587	0.9104	0.8876	0.2094	0.937	0.896999	0.2094	FALSE	FALSE
GENE: C1qa	12259	complement component 1, q subcomponent, alpha polypeptide	MGI:MGI:88223|Ensembl:ENSMUSG00000036887|Vega:OTTMUSG00000009765	Mme-M200000131	1.15475	0.746105	0.991908	0.806399	0.931724	1.10283	0.794715	1.29579	0.732834	0.93934	0.95894	0.627525	0.914116	0.788638	1.61998	1.2025	0.894146	1.06589	0.822514	0.9275	0.9885	0.8432	0.9917	0.943699	0.8432	FALSE	FALSE
GENE: Il4	16189	interleukin 4	MGI:MGI:96556|Ensembl:ENSMUSG00000000869|Vega:OTTMUSG00000005642	Mme-M200000132	0.916336	1.2484	0.794304	0.883936	0.917698	1.44624	0.851093	1.34975	1.58683	1.41632	1.27566	1.99284	0.977552	0.659558	1.70307	0.899797	1.25029	0.978507	1.08039	0.9857	0.8426	0.6939	0.937	1.12349	0.6939	FALSE	FALSE
GENE: Htr2c	15560	5-hydroxytryptamine (serotonin) receptor 2C	MGI:MGI:96281|Ensembl:ENSMUSG00000041380|Vega:OTTMUSG00000018943	Mme-M200000134	0.989036	0.786888	0.804714	0.638167	1.76119	1.99012	0.840773	1.28333	1.01127	1.07061	1.38955	0.828499	1.27074	0.563124	1.33252	1.1541	0.733359	1.37471	1.1995	0.8016	0.8276	0.8787	0.937	1.04956	0.8016	FALSE	FALSE
GENE: Plk2	20620	polo-like kinase 2	MGI:MGI:1099790|Ensembl:ENSMUSG00000021701	Mme-M200000136	1.29589	0.817972	0.90097	0.994438	0.946243	1.46681	0.972301	1.43931	0.892278	1.19314	1.07956	0.964519	1.21976	0.925747	1.07789	1.09345	0.785635	1.01035	1.17248	0.9935	0.7091	0.7152	0.9889	1.05013	0.7091	FALSE	FALSE
GENE: Ada	11486	adenosine deaminase	MGI:MGI:87916|Ensembl:ENSMUSG00000017697|Vega:OTTMUSG00000001154	Mme-M200000141	0.555887	1.00937	1.62268	1.47069	0.272259	0.33751	0.357765	0.608916	0.251528	0.271665	0.491259	0.37513	0.58382	1.25257	1.2974	0.401313	0.294836	6.47311	0.92195	0.9821	0.3138	0.341	0.9785	0.642872	0.3138	FALSE	FALSE
GENE: Il7r	16197	interleukin 7 receptor	MGI:MGI:96562|Ensembl:ENSMUSG00000003882	Mme-M200000142	0.900012	1.19063	1.14117	0.862749	0.995103	0.954265	0.834205	0.87889	1.27168	0.940462	1.05829	1.03247	1.16722	0.76875	1.44353	0.890425	0.947472	0.970421	1.40006	0.999	0.9047	0.9542	0.937	1.01882	0.9047	FALSE	FALSE
GENE: Ido1	15930	indoleamine 2,3-dioxygenase 1	MGI:MGI:96416|Ensembl:ENSMUSG00000031551|Vega:OTTMUSG00000020648	Mme-M200000145	0.361535	0.257197	0.176952	0.219221	0.738267	0.795784	0.362333	0.661767	0.586857	0.225242	0.175444	0.358835	0.136529	0.136928	0.384443	0.403552	0.561794	0.541112	0.360546	0.0001	0.4391	0	0.0287	0.341254	0	FALSE	TRUE
GENE: Icam2	15896	intercellular adhesion molecule 2	MGI:MGI:96394|Ensembl:ENSMUSG00000001029|Vega:OTTMUSG00000003420	Mme-M200000146	0.908132	0.926859	0.804602	0.991393	2.59088	1.28365	0.65265	1.17433	1.36297	1.0945	1.16199	0.795862	0.853514	1.10144	0.944498	1.00881	0.981673	0.905985	0.789185	0.9489	0.7394	0.8403	0.974	1.02101	0.7394	FALSE	FALSE
GENE: Ptpn22	19260	protein tyrosine phosphatase, non-receptor type 22 (lymphoid)	MGI:MGI:107170|Ensembl:ENSMUSG00000027843|Vega:OTTMUSG00000022455	Mme-M200000147	0.772454	1.59935	1.13988	1.22667	0.629548	0.706857	1.10842	0.467053	1.25123	0.661764	0.68055	1.72795	0.770987	1.71296	0.933949	0.686815	0.892634	0.620132	1.0024	0.9381	0.7977	0.9364	0.937	0.914271	0.7977	FALSE	FALSE
GENE: Cox6b1	110323	cytochrome c oxidase, subunit VIb polypeptide 1	MGI:MGI:107460|Ensembl:ENSMUSG00000036751	Mme-M200000150	1.33826	0.862386	1.93072	0.712097	1.01833	1.46323	0.565011	1.12135	0.756434	1.3241	1.68094	1.27439	1.39282	1.61173	0.992759	1.1716	0.763493	2.00586	0.539537	0.9857	0.9998	0.2547	0.9661	1.10729	0.2547	FALSE	FALSE
GENE: Zc3h12a	230738	zinc finger CCCH type containing 12A	MGI:MGI:2385891|Ensembl:ENSMUSG00000042677|Vega:OTTMUSG00000009246	Mme-M200000151	0.483414	0.503931	0.274113	0.312001	1.17932	1.10742	0.889957	0.915113	1.08423	0.784946	0.243981	0.465475	0.26631	0.398929	0.834555	0.304134	1.10153	1.31996	1.11722	0.0129	0.9439	0.0075	0.937	0.613782	0.0075	FALSE	TRUE
GENE: Map2	17756	microtubule-associated protein 2	MGI:MGI:97175|Ensembl:ENSMUSG00000015222|Vega:OTTMUSG00000016448	Mme-M200000153	1.15116	0.874425	0.935287	0.980714	1.34586	0.668617	0.981823	0.968271	1.00872	1.14067	0.908838	0.985903	0.831375	0.719133	0.671515	1.30891	1.11836	1.0405	0.722406	0.9867	0.9841	0.784	0.9476	0.947612	0.784	FALSE	FALSE
GENE: Iapp	15874	islet amyloid polypeptide	MGI:MGI:96382|Ensembl:ENSMUSG00000041681|Vega:OTTMUSG00000024215	Mme-M200000154	1.09143	2.00662	2.36813	1.58688	1.19744	1.01095	0.786455	0.995982	0.77538	1.02364	1.22508	1.18604	1.77931	1.73919	0.905271	1.25618	0.902424	0.838252	0.69303	0.0426	0.9953	0.1944	0.937	1.15937	0.0426	TRUE	FALSE
GENE: Traip	22036	TRAF-interacting protein	MGI:MGI:1096377|Ensembl:ENSMUSG00000032586|Vega:OTTMUSG00000050792	Mme-M200000155	1.07921	1.4575	2.13304	0.312387	1.88621	1.28812	0.927986	1.23868	0.434932	1.41133	0.909368	0.534512	3.23293	0.401033	1.05263	1.00422	0.961557	1.33548	1.02247	0.9996	0.9211	0.9005	0.9618	1.02408	0.9005	FALSE	FALSE
GENE: Atp1b3	11933	ATPase, Na+/K+ transporting, beta 3 polypeptide	MGI:MGI:107788|Ensembl:ENSMUSG00000032412|Vega:OTTMUSG00000047571	Mme-M200000157	0.956422	1.63087	0.912389	1.15906	1.19931	0.781337	1.24805	0.756173	1.23884	0.980565	0.815255	1.73262	0.951866	1.49244	0.91908	0.761251	1.41622	0.696659	1.24702	0.9213	0.9419	0.3335	0.9535	1.06065	0.3335	FALSE	FALSE
GENE: Hint1	15254	histidine triad nucleotide binding protein 1	MGI:MGI:1321133|Ensembl:ENSMUSG00000020267|Vega:OTTMUSG00000005678	Mme-M200000158	1.38988	1.25016	1.60701	0.955041	1.0007	1.43641	0.932957	1.03848	0.921841	1.45241	1.97514	1.61122	1.53851	1.92628	1.37813	1.16656	0.749067	1.68791	0.79172	0.8823	0.9048	0.0199	0.9967	1.25554	0.0199	TRUE	FALSE
GENE: Rrp9	27966	RRP9, small subunit (SSU) processome component, homolog (yeast)	MGI:MGI:2384313|Ensembl:ENSMUSG00000041506|Vega:OTTMUSG00000033577	Mme-M200000161	0.956446	0.912753	1.01932	0.745512	1.11466	1.31884	0.811408	0.962454	0.705258	1.15514	1.26585	1.36343	1.31735	1.09071	1.07029	1.03496	0.787448	1.28051	0.588516	0.9255	0.9807	0.2347	0.937	1.0006	0.2347	FALSE	FALSE
GENE: Mthfd2	17768	methylenetetrahydrofolate dehydrogenase (NAD+ dependent), methenyltetrahydrofolate cyclohydrolase	MGI:MGI:1338850|Ensembl:ENSMUSG00000005667|Vega:OTTMUSG00000023127	Mme-M200000162	1.23314	0.968482	1.16775	0.770147	1.11775	0.949863	1.20088	1.3536	1.02019	1.08484	1.26175	1.35727	0.881448	1.06563	0.938811	1.16737	0.862233	1.49264	0.930073	0.9642	0.727	0.2186	0.9986	1.08018	0.2186	FALSE	FALSE
GENE: Id1	15901	inhibitor of DNA binding 1	MGI:MGI:96396|Ensembl:ENSMUSG00000042745|Vega:OTTMUSG00000015813	Mme-M200000163	1.23805	1.10898	1.34256	1.19538	1.12053	1.21291	0.750632	0.838441	1.27982	0.692742	1.55347	0.742869	1.06048	1.11024	1.18513	0.864501	0.372833	1.35698	0.988218	0.9196	0.9493	0.8142	0.937	1.00798	0.8142	FALSE	FALSE
GENE: Cyba	13057	cytochrome b-245, alpha polypeptide	MGI:MGI:1316658|Ensembl:ENSMUSG00000006519	Mme-M200000165	0.464332	0.383013	0.511345	0.357015	0.786811	0.983026	0.44177	0.77728	0.556369	0.569047	0.566877	0.387045	0.500513	0.393806	0.773365	0.684869	0.618516	0.817387	0.459411	0.0016	0.5054	0.0057	0.2246	0.556382	0.0016	FALSE	TRUE
GENE: Cidea	12683	cell death-inducing DNA fragmentation factor, alpha subunit-like effector A	MGI:MGI:1270845|Ensembl:ENSMUSG00000024526	Mme-M200000166	0.854024	0.863379	0.939521	1.20451	1.17673	0.844119	0.845153	1.19738	0.833424	1.15462	0.851005	1.09518	0.825152	1.07795	0.937152	0.967843	0.943991	0.924485	0.938808	0.9706	0.9761	0.9453	0.937	0.963893	0.937	FALSE	FALSE
GENE: Hnf1a	21405	HNF1 homeobox A	MGI:MGI:98504|Ensembl:ENSMUSG00000029556|Vega:OTTMUSG00000014612	Mme-M200000168	0.972621	1.06483	0.889226	1.37567	1.76591	0.866148	1.1575	0.796588	1.44112	0.997466	0.807447	1.23535	0.882761	1.04612	1.13548	1.01016	1.12879	0.629527	1.41487	0.9796	0.7495	0.8567	0.9685	1.05425	0.7495	FALSE	FALSE
GENE: Gif	14603	gastric intrinsic factor	MGI:MGI:1202394|Ensembl:ENSMUSG00000024682|Vega:OTTMUSG00000026377	Mme-M200000169	1.03156	0.988184	1.25906	0.925534	0.936907	0.97581	1.00696	0.817073	0.744102	0.885197	0.794816	0.470724	1.21975	0.536032	0.78475	1.06541	0.762706	1.21147	0.635213	0.9565	0.6276	0.4	0.9667	0.869815	0.4	FALSE	FALSE
GENE: Creg1	433375	cellular repressor of E1A-stimulated genes 1	MGI:MGI:1344382|Ensembl:ENSMUSG00000040713|Vega:OTTMUSG00000021575	Mme-M200000170	0.806314	1.66755	0.931294	1.39331	0.954001	0.82415	1.50237	0.749928	0.993531	0.949531	0.871486	1.74518	1.15001	1.28444	1.12825	1.14058	0.833559	0.691158	0.891383	0.9197	0.9743	0.5147	0.937	1.04148	0.5147	FALSE	FALSE
GENE: Supt5	20924	suppressor of Ty 5	MGI:MGI:1202400|Ensembl:ENSMUSG00000003435	Mme-M200000171	1.11166	1.02866	1.36099	1.13878	1.16777	1.156	0.892601	0.917138	0.925609	0.971972	1.10864	1.20968	1.05997	1.2436	1.13055	0.936019	0.949269	0.953595	1.17224	0.728	0.9209	0.1157	0.9519	1.06812	0.1157	FALSE	FALSE
GENE: Rp9	55934	retinitis pigmentosa 9 (human)	MGI:MGI:2157166|Ensembl:ENSMUSG00000032239	Mme-M200000174	0.910037	0.919782	1.05519	1.59334	1.06176	0.588489	1.32895	0.756147	1.40592	0.971008	1.01323	1.1606	0.826087	1.43923	0.91165	1.24159	1.33032	0.920804	1.45264	0.9266	0.9755	0.4553	0.959	1.06648	0.4553	FALSE	FALSE
GENE: Glg1	20340	golgi apparatus protein 1	MGI:MGI:104967|Ensembl:ENSMUSG00000003316|Vega:OTTMUSG00000036006	Mme-M200000179	0.970193	1.1123	1.06687	0.987366	0.869027	0.987911	0.910328	0.754784	1.08221	1.14761	0.945712	1.10924	0.943272	1.24169	0.806749	0.886225	1.37705	0.795895	1.46155	0.9622	0.9737	0.4651	0.9864	1.00838	0.4651	FALSE	FALSE
GENE: Ctr9	22083	CTR9 homolog, Paf1/RNA polymerase II complex component	MGI:MGI:109345|Ensembl:ENSMUSG00000005609|Vega:OTTMUSG00000023898	Mme-M200000180	0.951562	2.05604	1.14331	1.47241	1.41277	0.835216	1.283	0.83198	1.31694	1.00021	0.886908	2.00674	1.04662	2.2771	0.755626	0.756166	1.8294	0.726001	1.7765	0.7956	0.8691	0.2877	0.996	1.1986	0.2877	FALSE	FALSE
GENE: 3110043O21Rik	73205	RIKEN cDNA 3110043O21 gene	MGI:MGI:1920455|Ensembl:ENSMUSG00000028300|Vega:OTTMUSG00000006496	Mme-M200000181	1.1428	1.42591	1.33975	1.03427	1.02511	1.10987	1.25029	1.00073	1.04932	1.19059	1.03648	1.72515	1.33479	1.73631	1.35521	0.863689	1.16617	1.10344	1.21895	0.5483	0.7347	0.0419	0.937	1.19718	0.0419	TRUE	FALSE
GENE: Ctcf	13018	CCCTC-binding factor	MGI:MGI:109447|Ensembl:ENSMUSG00000005698|Vega:OTTMUSG00000017298	Mme-M200000182	0.818584	1.86976	1.03553	1.25694	0.854114	0.767834	1.29212	0.792509	1.10696	0.863018	0.882826	1.4485	1.04839	1.56065	0.833577	0.669368	1.61163	0.737185	0.893744	0.8841	0.9978	0.5525	0.937	1.02452	0.5525	FALSE	FALSE
GENE: Abt1	30946	activator of basal transcription 1	MGI:MGI:1353636	Mme-M200000184	0.951736	1.41724	1.15162	1.1995	1.02395	0.941054	0.987154	0.830344	1.04504	1.12539	0.869286	1.49281	0.937534	1.41342	0.725181	0.895077	1.16497	1.03104	1.06676	0.8674	0.9804	0.4169	0.9464	1.04886	0.4169	FALSE	FALSE
GENE: Ifnar1	15975	interferon (alpha and beta) receptor 1	MGI:MGI:107658|Ensembl:ENSMUSG00000022967|Vega:OTTMUSG00000027185	Mme-M200000185	0.964092	1.63901	1.48331	0.983626	1.33231	0.762523	1.07593	0.811468	1.02671	0.733784	1.17431	1.30119	0.954587	1.5727	1.01083	1.02821	1.2361	1.06346	1.21319	0.7935	0.9582	0.6897	0.959	1.09751	0.6897	FALSE	FALSE
GENE: Bmx	12169	BMX non-receptor tyrosine kinase	MGI:MGI:1101778|Ensembl:ENSMUSG00000031377|Vega:OTTMUSG00000019502	Mme-M200000186	1.03237	1.36938	0.813971	1.60538	0.623226	1.06267	1.00493	0.843522	1.2401	0.988849	1.51939	1.3762	1.03596	1.28527	0.910272	1.19108	1.04834	0.68286	1.50793	0.9354	0.7383	0.8093	0.937	1.0777	0.7383	FALSE	FALSE
GENE: Mfng	17305	MFNG O-fucosylpeptide 3-beta-N-acetylglucosaminyltransferase	MGI:MGI:1095404|Ensembl:ENSMUSG00000018169|Vega:OTTMUSG00000021012	Mme-M200000187	0.766148	0.828606	0.753766	1.11232	2.30252	1.04628	0.577665	1.10607	0.970832	0.982561	0.68517	0.932937	0.893464	0.860312	0.534527	0.780106	0.897393	1.5555	0.911121	0.9242	0.9773	0.5362	0.937	0.919655	0.5362	FALSE	FALSE
GENE: Lta4h	16993	leukotriene A4 hydrolase	MGI:MGI:96836|Ensembl:ENSMUSG00000015889	Mme-M200000190	0.704951	1.10462	0.980139	1.31845	0.87014	0.744943	1.19228	0.635459	1.30956	0.83211	0.942764	1.26382	0.850693	1.52906	0.753748	0.699474	1.14621	1.044	1.26408	0.9892	0.9789	0.545	0.937	0.978805	0.545	FALSE	FALSE
GENE: Igfbp7	29817	insulin-like growth factor binding protein 7	MGI:MGI:1352480|Ensembl:ENSMUSG00000036256|Vega:OTTMUSG00000056133	Mme-M200000191	0.823163	0.728502	0.862479	0.869669	1.10977	1.18024	1.06594	1.37289	0.869113	1.18725	0.801994	1.22361	0.974625	1.02761	0.968092	0.908014	1.2711	0.894057	1.05128	0.781	0.7587	0.5451	0.9464	0.995521	0.5451	FALSE	FALSE
GENE: Prm2	19119	protamine 2	MGI:MGI:97766|Ensembl:ENSMUSG00000038015|Vega:OTTMUSG00000048599	Mme-M200000192	1.10181	1.18001	1.40657	0.830148	1.31359	0.94611	0.807949	0.862433	1.03524	0.887465	1.1963	0.648831	1.47625	0.679902	1.20356	1.09658	1.09318	0.892581	1.05092	0.9414	0.9988	0.7509	0.9805	1.01281	0.7509	FALSE	FALSE
GENE: Pea15a	18611	phosphoprotein enriched in astrocytes 15A	MGI:MGI:104799|Ensembl:ENSMUSG00000013698|Vega:OTTMUSG00000022139	Mme-M200000194	0.96212	1.08815	0.993079	1.13686	1.04984	0.935751	0.701724	0.933912	0.747659	1.18335	0.7269	1.41105	0.829193	1.60022	0.745837	0.675479	1.10076	0.708212	1.13752	0.9884	0.9286	0.8242	0.937	0.95408	0.8242	FALSE	FALSE
GENE: Ifngr1	15979	interferon gamma receptor 1	MGI:MGI:107655|Ensembl:ENSMUSG00000020009|Vega:OTTMUSG00000035345	Mme-M200000196	0.746062	1.89086	0.75944	1.18093	1.13203	0.66577	1.74118	0.76873	1.57071	0.756504	1.02138	1.20116	1.10271	1.06777	1.21863	0.755247	1.42557	0.553207	2.05117	0.99	0.8666	0.8133	0.9986	1.0642	0.8133	FALSE	FALSE
GENE: Smcp	17235	sperm mitochondria-associated cysteine-rich protein	MGI:MGI:96945	Mme-M200000197	1.10066	2.27227	2.20108	1.97913	0.934699	0.809497	1.17578	1.11954	1.16263	2.00006	2.25396	2.77257	1.70959	2.05837	0.625106	1.01334	1.90516	0.876637	1.05731	0.0283	0.9047	0.0066	0.9447	1.40279	0.0066	TRUE	FALSE
GENE: Sptlc2	20773	serine palmitoyltransferase, long chain base subunit 2	MGI:MGI:108074	Mme-M200000200	0.608037	1.59454	0.743889	1.17015	1.21501	0.901398	1.29759	0.976091	1.35885	0.49872	0.581503	0.67073	0.914439	0.811202	0.880736	0.592793	1.28303	0.589285	1.70533	0.9982	0.819	0.4392	0.937	0.906388	0.4392	FALSE	FALSE
GENE: Orc5	26429	origin recognition complex, subunit 5	MGI:MGI:1347044|Ensembl:ENSMUSG00000029012|Vega:OTTMUSG00000021441	Mme-M200000201	0.91066	1.31073	1.10219	1.20157	1.1396	0.818743	0.961921	0.756899	1.17025	1.15829	1.05285	1.43559	1.0205	1.54236	1.07973	0.845924	1.45284	0.801701	1.23955	0.9228	0.9885	0.1632	0.9917	1.08322	0.1632	FALSE	FALSE
GENE: Vdac2	22334	voltage-dependent anion channel 2	MGI:MGI:106915|Ensembl:ENSMUSG00000021771|Vega:OTTMUSG00000016381	Mme-M200000202	1.17489	1.31929	1.76949	0.590495	0.908668	1.2821	1.31771	0.968337	1.33158	0.874251	1.00209	1.27845	1.15555	1.87452	0.967633	0.939566	1.11449	1.55061	1.19477	0.9765	0.7545	0.3217	0.9858	1.15155	0.3217	FALSE	FALSE
GENE: Igfbp5	16011	insulin-like growth factor binding protein 5	MGI:MGI:96440|Ensembl:ENSMUSG00000026185|Vega:OTTMUSG00000017306	Mme-M200000203	0.814166	1.43231	0.628778	0.840647	1.34608	0.745083	1.09594	1.37613	0.884776	1.55688	0.913925	0.783934	0.952935	0.701401	0.891307	0.888796	0.911499	0.979419	0.740408	0.9354	0.9298	0.9839	0.937	0.942109	0.9298	FALSE	FALSE
GENE: Anxa2	12306	annexin A2	MGI:MGI:88246|Ensembl:ENSMUSG00000032231|Vega:OTTMUSG00000030907	Mme-M200000205	1.75047	1.07304	1.96172	1.18887	0.778152	1.14813	1.11792	1.10159	0.983192	1.03459	1.18739	1.62441	1.9806	1.64698	1.06627	1.07097	1.25838	1.33693	1.10201	0.6237	0.9301	0.0476	0.9814	1.24602	0.0476	TRUE	FALSE
GENE: Ptpra	19262	protein tyrosine phosphatase, receptor type, A	MGI:MGI:97808|Ensembl:ENSMUSG00000027303|Vega:OTTMUSG00000015498	Mme-M200000206	1.06048	1.29001	1.43828	0.690489	0.764727	1.19949	0.985187	1.15516	0.760196	1.21055	1.0333	0.925926	1.34421	1.18217	1.15703	0.93474	0.984627	1.05646	0.931081	0.9522	0.9844	0.504	0.9824	1.03926	0.504	FALSE	FALSE
GENE: Gpi1	14751	glucose phosphate isomerase 1	MGI:MGI:95797|Ensembl:ENSMUSG00000036427|Vega:OTTMUSG00000008382	Mme-M200000208	1.19221	1.07814	1.40591	1.47183	1.08498	1.25976	1.01229	0.890479	1.03251	1.02902	1.38262	1.43009	1.27859	1.60255	0.886852	0.842199	0.96207	1.00512	1.64326	0.743	0.8303	0.0353	0.957	1.15987	0.0353	TRUE	FALSE
GENE: Bmp7	12162	bone morphogenetic protein 7	MGI:MGI:103302|Ensembl:ENSMUSG00000008999|Vega:OTTMUSG00000016684	Mme-M200000210	1.28095	1.31792	1.31864	0.976453	1.17958	1.23543	1.05564	0.940269	0.921276	1.37859	1.22116	1.42015	1.27115	1.3471	1.28033	0.992042	1.25601	1.13282	0.972298	0.5084	0.7494	0.0164	0.9412	1.17331	0.0164	TRUE	FALSE
GENE: Pafah1b3	18476	platelet-activating factor acetylhydrolase, isoform 1b, subunit 3	MGI:MGI:108414|Ensembl:ENSMUSG00000005447|Vega:OTTMUSG00000023231	Mme-M200000211	1.12448	0.870964	0.922039	0.691643	1.02411	1.12939	0.892145	1.15858	0.968079	1.13562	1.35569	0.908856	1.15829	0.800411	1.26764	1.11094	0.690349	1.22878	0.867371	0.9547	0.9016	0.3743	0.9477	0.998486	0.3743	FALSE	FALSE
GENE: Snrpd1	20641	small nuclear ribonucleoprotein D1	MGI:MGI:98344|Ensembl:ENSMUSG00000002477	Mme-M200000212	0.975064	1.04425	1.05082	0.945655	1.07206	0.838906	1.05872	0.783476	0.962436	1.09726	1.08037	1.40137	0.953014	1.63314	0.707512	0.749176	1.46005	1.07757	0.749313	0.986	0.995	0.0951	0.937	1.00847	0.0951	TRUE	FALSE
GENE: Gata3	14462	GATA binding protein 3	MGI:MGI:95663|Ensembl:ENSMUSG00000015619|Vega:OTTMUSG00000011129	Mme-M200000214	0.81659	0.837006	0.655003	0.845301	1.59886	1.07041	0.839655	1.08396	0.987291	0.577583	0.633009	1.00074	0.705275	0.874655	0.752003	0.793043	1.03891	0.788336	1.38861	0.5907	0.8484	0.0718	0.9401	0.880497	0.0718	FALSE	TRUE
GENE: Arsa	11883	arylsulfatase A	MGI:MGI:88077|Ensembl:ENSMUSG00000022620|Vega:OTTMUSG00000035225	Mme-M200000219	1.04125	1.23787	1.08007	1.28144	1.11054	1.31327	1.08664	1.05791	1.10494	1.07397	1.36256	1.04292	1.25031	1.31274	0.984144	1.00388	0.891668	1.14417	1.36809	0.8351	0.6529	0.185	0.9765	1.13673	0.185	FALSE	FALSE
GENE: Psme2	19188	proteasome (prosome, macropain) activator subunit 2 (PA28 beta)	MGI:MGI:1096365|Ensembl:ENSMUSG00000079197|Vega:OTTMUSG00000034667	Mme-M200000221	0.368102	0.653345	0.480884	0.535321	0.841866	0.817242	0.98208	0.893709	0.912549	0.462948	0.513054	0.667127	0.459588	0.482613	0.723413	0.533431	0.820306	0.79718	0.674763	0.0019	0.9216	0.0031	0.197	0.639423	0.0019	FALSE	TRUE
GENE: Mlx	21428	MAX-like protein X	MGI:MGI:108398|Ensembl:ENSMUSG00000017801|Vega:OTTMUSG00000002688	Mme-M200000222	1.04087	1.38592	1.32216	1.27051	0.996677	0.830101	1.19704	0.870043	1.21552	0.932336	1.05843	0.907301	1.0079	1.15374	1.23433	0.964296	0.781925	1.2873	0.976722	0.2496	0.904	0.4343	0.9682	1.06121	0.2496	FALSE	FALSE
GENE: Tnnt2	21956	troponin T2, cardiac	MGI:MGI:104597|Ensembl:ENSMUSG00000026414|Vega:OTTMUSG00000049830	Mme-M200000223	1.27139	2.1274	0.73931	1.7538	1.46857	0.625086	2.65535	0.646123	1.09318	1.30153	0.537218	2.28854	0.857377	3.0804	0.756529	0.655992	0.796089	0.369416	1.97038	0.9029	0.9248	0.5045	0.937	1.1106	0.5045	FALSE	FALSE
GENE: Atf4	11911	activating transcription factor 4	MGI:MGI:88096|Ensembl:ENSMUSG00000042406	Mme-M200000224	1.1742	1.50295	1.45199	1.40596	0.952849	0.892301	1.47997	0.784256	1.41513	1.00368	0.948774	1.94611	1.03788	1.39952	1.26279	0.762543	1.14163	0.771455	1.15953	0.2416	0.8476	0.1064	0.9537	1.14599	0.1064	FALSE	FALSE
GENE: Stim1	20866	stromal interaction molecule 1	MGI:MGI:107476|Ensembl:ENSMUSG00000030987	Mme-M200000227	1.03698	1.05131	1.08845	0.9216	1.00636	0.967097	1.02136	1.15242	0.888269	1.31895	1.03959	1.01053	1.16354	1.31577	1.10983	0.819697	1.0919	1.05636	1.09765	0.9725	0.8901	0.1264	0.9815	1.05405	0.1264	FALSE	FALSE
GENE: Prnp	19122	prion protein	MGI:MGI:97769|Ensembl:ENSMUSG00000079037|Vega:OTTMUSG00000014846	Mme-M200000229	0.976925	1.29591	1.0333	1.35734	1.00192	1.05128	1.06919	1.06135	0.919278	1.31272	0.636784	1.55562	0.858373	1.53629	0.678621	0.803221	1.14911	0.817998	1.35426	0.9024	0.9472	0.4179	0.9387	1.04532	0.4179	FALSE	FALSE
GENE: Cfb	14962	complement factor B	MGI:MGI:105975|Ensembl:ENSMUSG00000090231|Vega:OTTMUSG00000034004	Mme-M200000230	1.06581	1.54539	1.35771	1.95033	0.914674	0.829255	1.16573	0.583306	1.3591	0.892659	1.15667	1.50173	0.887666	1.82568	0.860751	1.00944	1.27321	0.566801	1.4777	0.3103	0.9953	0.2006	0.9416	1.10882	0.2006	FALSE	FALSE
GENE: Rrm1	20133	ribonucleotide reductase M1	MGI:MGI:98180|Ensembl:ENSMUSG00000030978	Mme-M200000231	0.962292	1.13218	0.796395	0.587341	0.776699	0.745907	1.16208	0.834316	1.21808	0.749063	0.849722	1.10935	1.35211	1.18558	1.30164	0.723639	1.8052	0.601432	0.760995	0.8955	0.9919	0.8827	0.9535	0.939761	0.8827	FALSE	FALSE
GENE: Tnp1	21958	transition protein 1	MGI:MGI:98784|Ensembl:ENSMUSG00000026182|Vega:OTTMUSG00000048231	Mme-M200000232	1.00347	0.832262	0.790584	0.76343	0.934699	0.993315	1.03227	1.07431	1.14854	0.685276	1.15496	1.47458	1.24772	0.448279	1.19645	1.16555	0.918423	0.847899	0.807062	0.9483	0.9276	0.6561	0.9559	0.944954	0.6561	FALSE	FALSE
GENE: Odf2	18286	outer dense fiber of sperm tails 2	MGI:MGI:1098824|Ensembl:ENSMUSG00000026790|Vega:OTTMUSG00000019165	Mme-M200000233	1.25623	1.0128	1.26205	0.907239	0.905034	1.18825	1.17823	1.29306	1.20782	1.04614	1.07421	0.797369	1.20599	0.879152	0.994502	1.38393	0.998572	1.06796	1.19505	0.9123	0.6591	0.7913	0.9535	1.08611	0.6591	FALSE	FALSE
GENE: Psmc5	19184	protease (prosome, macropain) 26S subunit, ATPase 5	MGI:MGI:105047|Ensembl:ENSMUSG00000020708|Vega:OTTMUSG00000003290	Mme-M200000234	1.04993	1.266	1.02898	1.2313	1.1371	0.893985	1.29389	0.707197	1.34448	0.930471	0.809724	1.44367	0.859355	1.51983	0.932696	0.69667	1.2216	0.676461	1.3889	0.9242	0.8655	0.4068	0.937	1.04315	0.4068	FALSE	FALSE
GENE: Rom1	19881	rod outer segment membrane protein 1	MGI:MGI:97998|Ensembl:ENSMUSG00000071648	Mme-M200000239	1.13433	2.07585	1.74111	2.14266	1.45401	0.98031	0.847741	1.01104	0.985979	1.08832	1.15094	1.42832	1.39187	2.02668	0.994878	0.814813	0.875927	0.906461	1.49206	0.0355	0.8873	0.0982	0.9736	1.23027	0.0355	TRUE	FALSE
GENE: Cd93	17064	CD93 antigen	MGI:MGI:106664|Ensembl:ENSMUSG00000027435|Vega:OTTMUSG00000015713	Mme-M200000240	1.08212	0.922975	1.1269	0.895124	0.675351	1.28664	0.716817	1.42076	0.718043	1.41762	1.13976	1.11051	1.24546	0.797272	1.36321	1.24451	1.8551	1.21038	0.805482	0.9966	0.9841	0.6649	0.937	1.06815	0.6649	FALSE	FALSE
GENE: Ctsc	13032	cathepsin C	MGI:MGI:109553|Ensembl:ENSMUSG00000030560|Vega:OTTMUSG00000031137	Mme-M200000242	0.794669	0.925174	0.671919	0.701524	0.595115	0.756731	1.07594	0.76845	1.00407	0.731932	0.77508	0.911118	0.785204	0.963741	0.881031	0.639922	1.08086	0.916857	0.754672	0.4571	0.7427	0.6432	0.937	0.816757	0.4571	FALSE	FALSE
GENE: Bag1	12017	BCL2-associated athanogene 1	MGI:MGI:108047|Ensembl:ENSMUSG00000028416|Vega:OTTMUSG00000006605	Mme-M200000245	0.943295	1.51017	1.06744	1.14854	1.20709	0.885672	1.20664	0.651562	1.49304	0.831061	0.870429	1.70849	0.758515	2.26581	0.688483	0.760763	1.22558	0.684301	1.7383	0.9458	0.902	0.3915	0.937	1.06903	0.3915	FALSE	FALSE
GENE: Acvr1	11477	activin A receptor, type 1	MGI:MGI:87911|Ensembl:ENSMUSG00000026836|Vega:OTTMUSG00000012677	Mme-M200000246	1.02595	1.24467	1.10693	1.31381	0.922092	0.954697	0.983089	0.938679	0.692152	1.14973	1.12594	1.16121	1.55	1.51332	1.05132	0.785667	1.01171	0.969699	0.948642	0.7767	0.9117	0.0855	0.937	1.05628	0.0855	TRUE	FALSE
GENE: Api5	11800	apoptosis inhibitor 5	MGI:MGI:1888993|Ensembl:ENSMUSG00000027193|Vega:OTTMUSG00000014443	Mme-M200000247	0.917392	1.14064	0.899632	0.791443	0.788555	0.90519	1.13437	1.01782	1.00815	0.903766	0.896265	1.29634	1.1719	1.25622	1.23206	0.887453	1.10877	0.795649	0.86829	0.964	0.9756	0.3127	0.937	0.98842	0.3127	FALSE	FALSE
GENE: S100a3	20197	S100 calcium binding protein A3	MGI:MGI:1338849|Ensembl:ENSMUSG00000001021|Vega:OTTMUSG00000052753	Mme-M200000250	1.52621	0.500303	1.24437	0.568189	0.809676	1.52392	0.633723	1.76126	0.647833	1.40838	1.79271	0.551416	1.43122	0.530016	0.992638	1.4104	0.607364	1.26841	0.662375	0.9452	0.9972	0.9834	0.9824	0.94812	0.9452	FALSE	FALSE
GENE: Pdia3	14827	protein disulfide isomerase associated 3	MGI:MGI:95834|Ensembl:ENSMUSG00000027248|Vega:OTTMUSG00000015325	Mme-M200000251	0.431769	1.58785	0.562463	0.900653	0.891495	0.45339	1.96928	0.438856	1.99663	0.451309	0.410583	2.09574	0.418155	1.2055	0.640301	0.420749	2.26237	0.389888	1.40617	0.9219	0.9938	0.7341	0.937	0.804003	0.7341	FALSE	FALSE
GENE: Hmox2	15369	heme oxygenase 2	MGI:MGI:109373|Ensembl:ENSMUSG00000004070|Vega:OTTMUSG00000026637	Mme-M200000252	0.837257	1.15625	0.812413	1.38976	1.05919	0.85362	1.20589	0.869842	1.21075	0.807717	0.943558	1.16247	1.10456	1.46247	0.852302	0.962236	0.959657	0.732996	1.10935	0.9778	0.9051	0.4509	0.937	1.00736	0.4509	FALSE	FALSE
GENE: Tnnt1	21955	troponin T1, skeletal, slow	MGI:MGI:1333868|Ensembl:ENSMUSG00000064179|Vega:OTTMUSG00000036009	Mme-M200000253	1.15868	1.30169	1.39492	1.28709	1.64331	1.34362	1.6442	1.23536	1.56726	1.38811	1.20306	1.31596	1.34286	1.45341	0.68294	1.74567	1.61466	0.993054	1.12603	0.6792	0.205	0.1172	0.9412	1.31265	0.1172	FALSE	FALSE
GENE: Hck	15162	hemopoietic cell kinase	MGI:MGI:96052|Ensembl:ENSMUSG00000003283|Vega:OTTMUSG00000015777	Mme-M200000255	1.30443	0.730245	1.66685	1.17616	1.35839	1.18798	1.12126	1.22516	1.05665	0.971576	1.0058	0.564461	0.864063	0.714765	0.833158	1.33334	0.988827	1.58862	1.21611	0.8233	0.6906	0.7717	0.9421	1.06247	0.6906	FALSE	FALSE
GENE: Bsg	12215	basigin	MGI:MGI:88208|Ensembl:ENSMUSG00000023175|Vega:OTTMUSG00000042290	Mme-M200000258	0.963001	1.06815	1.48611	1.42579	0.854771	1.01298	1.0245	0.633475	0.980112	0.995712	1.22321	1.18227	1.00719	1.29256	0.916054	0.867219	1.1217	0.723615	1.03217	0.7299	0.9237	0.1513	0.937	1.02149	0.1513	FALSE	FALSE
GENE: Tbx6	21389	T-box 6	MGI:MGI:102539|Ensembl:ENSMUSG00000030699|Vega:OTTMUSG00000037609	Mme-M200000259	0.829089	0.884876	0.738873	0.821925	1.27621	0.994129	0.995251	1.00186	1.0912	0.801876	0.80188	1.17743	0.539174	0.863924	0.743619	0.73768	1.1564	1.02074	1.27654	0.7762	0.8167	0.4511	0.9535	0.913508	0.4511	FALSE	FALSE
GENE: Dpm3	68563	dolichyl-phosphate mannosyltransferase polypeptide 3	MGI:MGI:1915813|Ensembl:ENSMUSG00000042737|Vega:OTTMUSG00000022265	Mme-M200000261	1.28758	0.654722	1.20121	0.69233	1.23622	1.62205	0.600637	1.35366	0.630353	1.41405	1.53176	0.950284	0.997532	0.928393	1.09649	1.4902	0.668151	1.65504	0.518408	0.9857	0.9691	0.4816	0.961	1.01335	0.4816	FALSE	FALSE
GENE: Nras	18176	neuroblastoma ras oncogene	MGI:MGI:97376|Ensembl:ENSMUSG00000027852|Vega:OTTMUSG00000021269	Mme-M200000262	0.894664	1.20398	1.24055	1.12258	0.735305	1.27176	0.998124	1.2113	1.17364	0.880145	1.0878	0.899014	0.884695	1.21373	1.43025	0.822936	1.0521	1.07405	1.55483	0.9315	0.7675	0.9656	0.937	1.07286	0.7675	FALSE	FALSE
GENE: Fbn1	14118	fibrillin 1	MGI:MGI:95489|Ensembl:ENSMUSG00000027204|Vega:OTTMUSG00000015332	Mme-M200000263	0.949249	2.00055	1.15518	2.05216	1.09806	1.21049	1.44271	1.47221	1.38168	1.22439	1.17864	1.31909	1.19637	1.50334	1.17926	0.924193	1.26536	0.66843	1.74076	0.3114	0.5039	0.3129	0.961	1.27187	0.3114	FALSE	FALSE
GENE: Man2b2	17160	mannosidase 2, alpha B2	MGI:MGI:1195262|Ensembl:ENSMUSG00000029119|Vega:OTTMUSG00000024727	Mme-M200000271	0.800852	1.27066	1.16004	1.08815	0.997437	1.36842	1.05063	1.05495	0.899779	0.875761	0.911544	0.831199	0.978853	1.08411	1.12198	0.932312	0.917907	0.82227	1.03966	0.9242	0.7727	0.9608	0.937	1.00055	0.7727	FALSE	FALSE
GENE: Cxcl9	17329	chemokine (C-X-C motif) ligand 9	MGI:MGI:1352449|Ensembl:ENSMUSG00000029417|Vega:OTTMUSG00000055603	Mme-M200000272	0.467651	0.313486	0.209891	0.110504	1.08974	1.03062	1.19221	0.699328	1.28524	0.478936	0.247834	0.410982	0.249122	0.411923	0.800842	0.533896	1.08525	0.787414	1.84495	0.0002	0.9581	0.0008	0.9684	0.554906	0.0002	FALSE	TRUE
GENE: Cd5	12507	CD5 antigen	MGI:MGI:88340|Ensembl:ENSMUSG00000024669	Mme-M200000274	0.877817	0.668625	0.582656	0.599913	0.682079	0.82584	1.20556	1.11009	1.21365	0.704781	1.0815	0.727586	0.806946	0.532636	1.41367	1.37195	1.04975	1.03918	1.02297	0.0885	0.957	0.1601	0.937	0.884367	0.0885	FALSE	TRUE
GENE: Thumpd3	14911	THUMP domain containing 3	MGI:MGI:1277973|Ensembl:ENSMUSG00000030264|Vega:OTTMUSG00000023628	Mme-M200000276	1.00866	1.32393	0.806182	1.19373	0.990724	0.667288	1.48716	0.782551	1.7388	0.919838	0.74368	1.18098	0.893688	1.64696	1.03904	0.881376	1.35995	0.699622	1.61836	0.9704	0.908	0.7632	0.9862	1.0573	0.7632	FALSE	FALSE
GENE: Psmb10	19171	proteasome (prosome, macropain) subunit, beta type 10	MGI:MGI:1096380|Ensembl:ENSMUSG00000031897	Mme-M200000278	0.429158	0.332043	0.461658	0.412303	0.750782	1.06207	0.506884	0.851868	0.642669	0.439845	0.5733	0.427029	0.397072	0.35687	0.557251	0.555742	0.599904	0.871482	0.546682	0.0012	0.6978	0.0026	0.1743	0.539563	0.0012	FALSE	TRUE
GENE: Ly6e	17069	lymphocyte antigen 6 complex, locus E	MGI:MGI:106651|Ensembl:ENSMUSG00000022587|Vega:OTTMUSG00000045205	Mme-M200000279	0.521021	0.324125	0.380918	0.314507	0.947051	1.34224	0.693904	1.48707	0.670378	0.56483	0.544234	0.452897	0.456311	0.38473	0.887398	0.769516	0.834829	1.20911	0.652572	0.0006	0.9782	0.0073	0.937	0.63798	0.0006	FALSE	TRUE
GENE: Tmem165	21982	transmembrane protein 165	MGI:MGI:894407|Ensembl:ENSMUSG00000029234|Vega:OTTMUSG00000026458	Mme-M200000280	0.904055	1.40674	1.09225	1.13157	0.94893	0.87578	1.23475	0.953586	0.955505	0.927525	1.21717	1.19562	1.17883	1.16059	0.99888	0.869002	0.995898	1.36062	0.770365	0.8074	0.9426	0.1484	0.9412	1.0485	0.1484	FALSE	FALSE
GENE: Trim41	211007	tripartite motif-containing 41	MGI:MGI:2384814|Ensembl:ENSMUSG00000040365|Vega:OTTMUSG00000005520	Mme-M200000281	1.15241	0.720544	1.17157	0.839266	0.826339	1.44664	0.735328	1.24405	0.812523	1.1046	1.44259	0.736882	1.22026	0.69383	0.881716	1.28515	0.784301	1.0248	0.773137	0.9895	0.9756	0.8234	0.9387	0.964965	0.8234	FALSE	FALSE
GENE: Csf1	12977	colony stimulating factor 1 (macrophage)	MGI:MGI:1339753|Ensembl:ENSMUSG00000014599|Vega:OTTMUSG00000026573	Mme-M200000282	0.812789	1.01553	0.681179	1.41227	1.35507	0.812197	1.16038	0.846109	0.902228	0.716331	0.618523	0.974487	0.681097	1.21046	0.823046	0.988109	1.20206	0.792748	0.938616	0.9689	0.9554	0.4295	0.9412	0.918888	0.4295	FALSE	FALSE
GENE: Sacm1l	83493	SAC1 suppressor of actin mutations 1-like (yeast)	MGI:MGI:1933169|Ensembl:ENSMUSG00000025240	Mme-M200000283	1.19115	1.71408	1.79732	1.64084	0.927772	0.867998	1.16023	0.590785	1.4152	1.15454	1.15428	1.8919	1.22352	2.56223	0.841115	0.746057	1.65555	0.762529	1.47065	0.1723	0.9906	0.0228	0.9711	1.21938	0.0228	TRUE	FALSE
GENE: Gmip	78816	Gem-interacting protein	MGI:MGI:1926066|Ensembl:ENSMUSG00000036246|Vega:OTTMUSG00000027254	Mme-M200000284	1.1971	1.16678	1.82573	1.21213	0.740215	1.30294	0.887943	0.919861	0.824076	1.19848	1.54534	1.13772	1.10239	1.44334	1.03958	0.925784	0.873349	1.1304	1.12241	0.2933	0.9743	0.0732	0.9821	1.10928	0.0732	TRUE	FALSE
GENE: Fyb	23880	FYN binding protein	MGI:MGI:1346327	Mme-M200000285	1.01873	0.650639	0.944907	0.94682	1.05157	1.16812	0.81087	1.20624	0.787581	0.700021	0.8966	0.720648	0.795163	0.684609	1.07703	1.21326	0.902674	1.22569	0.839951	0.9332	0.9438	0.3795	0.9884	0.910327	0.3795	FALSE	FALSE
GENE: Cd81	12520	CD81 antigen	MGI:MGI:1096398|Ensembl:ENSMUSG00000037706|Vega:OTTMUSG00000031887	Mme-M200000286	1.15205	0.691835	1.14232	0.685128	0.830833	1.36078	0.71792	1.20393	0.784468	1.20549	1.17325	0.91108	1.07924	0.811205	0.986302	1.02738	0.750605	1.1639	0.622196	0.9612	0.9998	0.5859	0.937	0.938123	0.5859	FALSE	FALSE
GENE: Eif2ak2	19106	eukaryotic translation initiation factor 2-alpha kinase 2	MGI:MGI:1353449|Ensembl:ENSMUSG00000024079|Vega:OTTMUSG00000036019	Mme-M200000287	0.803626	0.826458	0.189667	0.327777	1.10347	0.678546	1.18329	0.804188	1.01519	1.11314	0.721289	0.551336	0.280135	0.266368	0.843777	0.818756	0.867241	0.901507	0.939708	0.0692	0.9978	0.0495	0.9412	0.670339	0.0495	FALSE	TRUE
GENE: Magoh	17149	mago homolog, exon junction complex core component	MGI:MGI:1330312|Ensembl:ENSMUSG00000028609|Vega:OTTMUSG00000009191	Mme-M200000288	0.912259	1.0273	0.943467	0.655941	0.984014	0.923735	0.998756	0.98292	0.976551	1.16927	1.13158	1.27386	1.08212	1.30287	0.990634	0.902764	1.06915	1.17511	0.633026	0.9275	0.9756	0.0496	0.937	0.991739	0.0496	FALSE	TRUE
GENE: Snrpa1	68981	small nuclear ribonucleoprotein polypeptide A'	MGI:MGI:1916231|Ensembl:ENSMUSG00000030512|Vega:OTTMUSG00000024902	Mme-M200000290	0.919169	1.28268	0.790978	0.964499	1.1717	0.83498	1.18225	0.775149	1.24243	0.977776	0.923294	1.65685	0.884903	1.43321	1.05433	0.703186	1.63801	0.8726	1.13769	0.9925	0.9326	0.2906	0.9845	1.04461	0.2906	FALSE	FALSE
GENE: Pigf	18701	phosphatidylinositol glycan anchor biosynthesis, class F	MGI:MGI:99462|Ensembl:ENSMUSG00000024145|Vega:OTTMUSG00000024353	Mme-M200000291	1.09237	1.12932	1.01109	1.03691	1.0935	0.837954	0.971156	0.989738	0.976938	1.13298	1.24277	1.55144	0.888994	1.50309	0.799099	0.750715	1.16681	0.94612	1.15606	0.9279	0.9758	0.0595	0.937	1.04912	0.0595	TRUE	FALSE
GENE: Emid1	140703	EMI domain containing 1	MGI:MGI:2155091|Ensembl:ENSMUSG00000034164|Vega:OTTMUSG00000005081	Mme-M200000295	1.23088	0.763517	0.993256	1.10906	1.14945	1.32807	0.857139	1.45968	0.722878	1.41115	1.44657	0.893968	1.32024	1.05378	1.25989	1.15572	0.67449	0.958106	0.851426	0.9832	0.8433	0.1939	0.9449	1.05778	0.1939	FALSE	FALSE
GENE: Hmbox1	219150	homeobox containing 1	MGI:MGI:2445066|Ensembl:ENSMUSG00000021972|Vega:OTTMUSG00000040027	Mme-M200000297	0.900112	1.09397	0.882495	0.991379	1.06198	1.08465	1.05458	0.832843	1.13094	1.0091	0.962564	1.21255	0.974332	1.07912	1.27292	0.884547	1.09987	0.777435	1.43442	0.9996	0.8826	0.4814	0.9884	1.02786	0.4814	FALSE	FALSE
GENE: Tex261	21766	testis expressed gene 261	MGI:MGI:1096575	Mme-M200000298	1.36706	0.946668	1.47039	1.14466	0.961649	1.08819	0.856151	0.975341	0.848998	1.22432	1.40842	1.05175	1.10373	1.20626	1.03089	0.934653	1.08427	1.1158	0.850094	0.4678	0.9964	0.0321	0.937	1.07377	0.0321	TRUE	FALSE
GENE: Srp14	20813	signal recognition particle 14	MGI:MGI:107169|Ensembl:ENSMUSG00000009549|Vega:OTTMUSG00000015233	Mme-M200000300	0.958834	0.946358	0.971523	1.01418	1.07479	0.905549	1.01949	0.861646	1.03286	0.908343	0.91743	1.12324	0.868169	1.24962	0.842709	0.729758	1.19018	0.935941	0.947223	0.9953	0.9552	0.4736	0.937	0.966192	0.4736	FALSE	FALSE
GENE: Tm4sf1	17112	transmembrane 4 superfamily member 1	MGI:MGI:104678|Ensembl:ENSMUSG00000027800|Vega:OTTMUSG00000052837	Mme-M200000302	0.961736	1.22709	1.00467	1.28031	1.06678	1.06428	1.325	1.24854	1.1603	1.36112	0.99565	1.39105	0.842492	1.38322	1.23932	1.06902	1.37623	1.28747	1.22533	0.8956	0.6085	0.1526	0.937	1.17351	0.1526	FALSE	FALSE
GENE: Igtp	16145	interferon gamma induced GTPase	MGI:MGI:107729|Ensembl:ENSMUSG00000078853|Vega:OTTMUSG00000005727	Mme-M200000303	0.110454	0.106932	0.0888349	0.0794901	0.770571	0.968844	0.535637	0.724008	0.717594	0.136776	0.0772939	0.259978	0.0575042	0.0880031	0.517446	0.113732	1.48493	0.762911	0.671719	0	0.8458	0	0.9053	0.264727	0	FALSE	TRUE
GENE: Polg2	50776	polymerase (DNA directed), gamma 2, accessory subunit	MGI:MGI:1354947|Ensembl:ENSMUSG00000020718|Vega:OTTMUSG00000003591	Mme-M200000304	1.00159	0.9319	1.1765	0.927842	1.04211	1.47419	0.923902	1.4859	1.12809	0.914169	1.39565	0.85206	1.93142	1.02671	1.21794	1.21817	0.702935	1.45694	0.934534	0.999	0.688	0.6815	0.9839	1.11125	0.6815	FALSE	FALSE
GENE: Rfng	19719	RFNG O-fucosylpeptide 3-beta-N-acetylglucosaminyltransferase	MGI:MGI:894275|Ensembl:ENSMUSG00000025158|Vega:OTTMUSG00000004135	Mme-M200000307	1.29711	1.20945	1.43323	1.33291	0.835446	1.23747	0.761601	0.961591	0.882885	1.22587	1.40805	0.948868	1.14239	1.25599	0.745651	1.03011	0.795325	1.10793	1.11239	0.2783	0.9812	0.1202	0.937	1.06887	0.1202	FALSE	FALSE
GENE: Eftud2	20624	elongation factor Tu GTP binding domain containing 2	MGI:MGI:1336880|Ensembl:ENSMUSG00000020929|Vega:OTTMUSG00000003085	Mme-M200000308	1.14223	0.933859	1.04667	0.818529	1.02843	1.16262	0.883952	1.04334	0.999385	1.14313	1.15191	1.07869	1.08944	1.17619	1.03467	0.920891	0.96863	0.928932	0.987492	0.9857	0.8624	0.0968	0.937	1.0234	0.0968	TRUE	FALSE
GENE: Il10	16153	interleukin 10	MGI:MGI:96537|Ensembl:ENSMUSG00000016529|Vega:OTTMUSG00000016630	Mme-M200000309	0.812146	1.28347	0.857217	1.28605	1.15792	0.904772	1.22444	0.706167	1.2697	0.891109	0.776215	1.20838	0.854129	1.05683	0.973564	0.910951	1.30734	0.698344	1.32531	0.986	0.904	0.9417	0.9884	1.00357	0.904	FALSE	FALSE
GENE: Cxcl10	15945	chemokine (C-X-C motif) ligand 10	MGI:MGI:1352450|Ensembl:ENSMUSG00000034855|Vega:OTTMUSG00000028740	Mme-M200000311	0.657548	0.650337	0.379047	0.362129	1.33265	1.00349	0.934884	0.787491	1.00379	0.673602	0.443699	0.814388	0.386888	0.648154	0.801947	0.787178	0.936213	0.764373	1.21998	0.0139	0.954	0.0319	0.937	0.720089	0.0139	FALSE	TRUE
GENE: Ly6d	17068	lymphocyte antigen 6 complex, locus D	MGI:MGI:96881|Ensembl:ENSMUSG00000034634|Vega:OTTMUSG00000045140	Mme-M200000312	0.41002	0.557454	0.23898	0.264131	1.34381	1.81919	1.08919	1.83445	1.1132	0.940469	0.430636	0.425754	1.27149	0.893983	1.00241	1.8191	1.74383	1.62387	0.878347	0.003	0.6112	0.395	0.937	0.869221	0.003	FALSE	TRUE
GENE: Rac1	19353	RAS-related C3 botulinum substrate 1	MGI:MGI:97845|Ensembl:ENSMUSG00000001847|Vega:OTTMUSG00000020705	Mme-M200000316	0.946415	1.02957	1.5287	1.08051	0.839077	1.20986	0.807026	0.61575	1.04255	0.877484	1.13152	1.14968	1.02321	1.58098	0.946369	0.914678	1.09699	1.20533	1.18143	0.9427	0.9375	0.2428	0.9765	1.04018	0.2428	FALSE	FALSE
GENE: Hoxb1	15407	homeobox B1	MGI:MGI:96182|Ensembl:ENSMUSG00000018973|Vega:OTTMUSG00000001776	Mme-M200000317	0.918502	0.67536	1.02979	1.08991	1.23339	1.30089	1.08307	1.17778	1.3883	0.708409	0.778807	0.717933	0.741112	0.673896	0.561268	1.26593	1.15236	1.15295	1.19322	0.9392	0.5935	0.0249	0.963	0.957806	0.0249	FALSE	TRUE
GENE: Kifc2	16581	kinesin family member C2	MGI:MGI:109187|Ensembl:ENSMUSG00000004187	Mme-M200000318	0.972283	1.21482	0.687332	1.74915	0.92743	0.974437	1.0772	0.910227	1.09238	1.13738	0.811661	0.888624	0.838063	0.55391	1.1094	1.10197	1.21092	0.62287	1.51537	0.9473	0.9713	0.8622	0.9996	0.983672	0.8622	FALSE	FALSE
GENE: Pou2af1	18985	POU domain, class 2, associating factor 1	MGI:MGI:105086|Ensembl:ENSMUSG00000032053	Mme-M200000320	1.00267	0.653977	0.813081	0.518671	0.608339	0.892166	0.804222	1.44764	1.06082	0.945067	0.5805	0.344652	0.997138	0.632836	1.04348	0.922835	0.770663	1.11739	0.769976	0.5208	0.9835	0.0643	0.937	0.799143	0.0643	FALSE	TRUE
GENE: Btg2	12227	B cell translocation gene 2, anti-proliferative	MGI:MGI:108384|Ensembl:ENSMUSG00000020423|Vega:OTTMUSG00000034725	Mme-M200000321	0.721248	1.41873	1.46823	1.2068	0.605188	0.917039	1.02799	1.1251	0.80296	1.00112	1.27135	1.00447	1.25374	1.18548	0.647506	1.0118	1.29666	1.2466	0.947488	0.8615	0.9414	0.3994	0.9698	1.03086	0.3994	FALSE	FALSE
GENE: Rsu1	20163	Ras suppressor protein 1	MGI:MGI:103040|Ensembl:ENSMUSG00000026727|Vega:OTTMUSG00000011230	Mme-M200000322	0.804923	1.03347	0.697619	1.04742	1.16233	0.844663	1.08778	1.26819	0.85404	0.820034	0.908002	0.745165	0.81812	0.649486	0.938215	0.874575	1.08057	0.912983	0.865319	0.8911	0.9202	0.5737	0.937	0.903426	0.5737	FALSE	FALSE
GENE: Mdk	17242	midkine	MGI:MGI:96949|Ensembl:ENSMUSG00000027239|Vega:OTTMUSG00000014364	Mme-M200000323	1.0124	0.976194	0.986146	1.00896	1.01303	1.08532	0.837847	1.05361	0.808545	1.21254	1.22173	1.02057	1.21181	0.99179	1.2378	0.994086	0.99436	1.00016	0.8324	0.9996	0.9847	0.2436	0.9723	1.01894	0.2436	FALSE	FALSE
GENE: Dsc1	13505	desmocollin 1	MGI:MGI:109173	Mme-M200000324	1.07269	0.838392	0.550901	1.03	0.756739	0.771491	1.1194	1.22381	0.977829	1.1748	0.841569	1.01266	0.968971	0.840381	1.40264	1.28984	1.20036	1.18262	0.801005	0.8495	0.9906	0.9492	0.937	0.979092	0.8495	FALSE	FALSE
GENE: T	20997	brachyury	MGI:MGI:98472|Ensembl:ENSMUSG00000062327|Vega:OTTMUSG00000026263	Mme-M200000326	0.894078	1.09546	0.820733	0.960382	1.13894	0.876978	1.12213	0.83375	1.17342	0.778199	0.600199	1.01535	1.26551	0.81562	0.669614	0.791951	1.24106	0.908828	0.621311	0.9938	0.7226	0.6034	0.9986	0.906227	0.6034	FALSE	FALSE
GENE: Cct7	12468	chaperonin containing Tcp1, subunit 7 (eta)	MGI:MGI:107184|Ensembl:ENSMUSG00000030007|Vega:OTTMUSG00000057881	Mme-M200000327	0.857342	1.11258	0.971733	0.871499	1.10666	0.791456	1.09534	0.948069	0.955616	1.02657	1.04617	1.39593	1.04274	1.1587	1.25368	0.846108	1.24187	0.832132	0.993983	0.99	0.9723	0.1475	0.9765	1.01732	0.1475	FALSE	FALSE
GENE: Hspa5	14828	heat shock protein 5	MGI:MGI:95835|Ensembl:ENSMUSG00000026864|Vega:OTTMUSG00000012014	Mme-M200000331	0.717198	1.26162	0.910921	0.866928	0.720145	0.648115	0.841781	0.294289	0.736325	0.644192	0.762675	2.96796	0.639885	1.88859	0.697558	0.473984	1.44673	0.586738	0.741119	0.9757	0.6137	0.6413	0.937	0.81859	0.6137	FALSE	FALSE
GENE: Serpinf2	18816	serine (or cysteine) peptidase inhibitor, clade F, member 2	MGI:MGI:107173|Ensembl:ENSMUSG00000038224|Vega:OTTMUSG00000006204	Mme-M200000338	1.13504	0.718211	1.11503	0.78676	1.18004	1.24592	0.967434	1.26968	0.808454	1.06792	1.13787	0.868924	1.09139	0.969612	0.715855	1.25081	1.1102	0.994815	0.835755	0.9417	0.7927	0.936	0.959	0.998085	0.7927	FALSE	FALSE
GENE: Sdf2	20316	stromal cell derived factor 2	MGI:MGI:108019|Ensembl:ENSMUSG00000002064|Vega:OTTMUSG00000000094	Mme-M200000339	0.994311	1.10559	1.18953	1.01642	1.05616	1.05505	0.956075	1.02483	0.883759	1.06378	1.01868	1.30077	1.02668	1.28406	0.926766	0.920202	0.926795	1.07685	1.0523	0.9201	0.934	0.1061	0.937	1.04071	0.1061	FALSE	FALSE
GENE: Foxa2	15376	forkhead box A2	MGI:MGI:1347476|Ensembl:ENSMUSG00000037025|Vega:OTTMUSG00000015678	Mme-M200000340	1.02679	1.18587	1.27217	1.10044	0.95553	0.995273	1.15176	0.920859	0.916585	1.10655	1.36001	1.37748	1.09278	1.16977	0.995538	0.921099	1.14367	1.08331	1.05539	0.8355	0.9236	0.1087	0.9987	1.08848	0.1087	FALSE	FALSE
GENE: Lrig1	16206	leucine-rich repeats and immunoglobulin-like domains 1	MGI:MGI:107935|Ensembl:ENSMUSG00000030029|Vega:OTTMUSG00000024528	Mme-M200000341	0.940442	0.867716	0.770692	1.33738	0.798495	0.875496	1.0092	1.00502	0.974995	1.04304	0.871418	1.22265	0.852212	0.845995	0.90241	0.994078	1.25122	0.642747	1.03781	0.9928	0.987	0.793	0.937	0.946075	0.793	FALSE	FALSE
GENE: Ptpre	19267	protein tyrosine phosphatase, receptor type, E	MGI:MGI:97813|Ensembl:ENSMUSG00000041836	Mme-M200000342	0.858176	1.4614	1.55703	1.07355	0.565856	0.298231	0.647307	1.11575	0.607021	1.04404	1.29535	0.862946	1.30405	1.65579	0.941995	0.570814	0.578941	1.19278	0.985212	0.8777	0.3285	0.4299	0.937	0.902692	0.3285	FALSE	FALSE
GENE: Smpd2	20598	sphingomyelin phosphodiesterase 2, neutral	MGI:MGI:1278330|Ensembl:ENSMUSG00000019822|Vega:OTTMUSG00000030684	Mme-M200000344	0.916839	1.04106	0.891171	1.29354	1.1398	1.2868	0.856125	0.976635	0.994451	0.881326	1.4077	0.967479	0.980601	0.905649	1.06857	0.937016	0.948417	1.11209	1.30081	0.9611	0.8624	0.5993	0.9917	1.03619	0.5993	FALSE	FALSE
GENE: Vpreb3	22364	pre-B lymphocyte gene 3	MGI:MGI:98938|Ensembl:ENSMUSG00000000903|Vega:OTTMUSG00000016465	Mme-M200000346	0.744767	0.402021	0.533572	0.361624	0.963061	0.808495	0.603171	1.20627	0.888167	0.859276	0.33885	0.377254	0.945044	0.67632	0.496119	0.662701	0.616449	0.894513	0.673794	0.0326	0.9508	0.0606	0.8705	0.64618	0.0326	FALSE	TRUE
GENE: Cops4	26891	COP9 signalosome subunit 4	MGI:MGI:1349414|Ensembl:ENSMUSG00000035297|Vega:OTTMUSG00000026140	Mme-M200000347	0.711941	1.80751	0.723533	1.03351	0.889813	0.722445	1.38566	0.812477	1.17243	0.61045	0.759178	1.19521	0.913118	1.2774	1.0415	0.668288	1.15058	0.815613	1.00706	0.9935	0.9784	0.87	0.937	0.945816	0.87	FALSE	FALSE
GENE: Plg	18815	plasminogen	MGI:MGI:97620|Ensembl:ENSMUSG00000059481	Mme-M200000350	1.00951	1.27605	1.2402	1.2475	0.765806	1.175	0.988558	1.29287	0.935064	0.952445	1.12736	1.514	0.78607	0.914009	0.951527	1.11953	1.29207	0.957485	1.67566	0.6496	0.9968	0.9952	0.937	1.09416	0.6496	FALSE	FALSE
GENE: Uqcrc1	22273	ubiquinol-cytochrome c reductase core protein 1	MGI:MGI:107876|Ensembl:ENSMUSG00000025651|Vega:OTTMUSG00000051043	Mme-M200000351	1.00625	0.901293	1.16709	1.08753	1.05331	1.16709	0.909228	0.945282	1.00254	1.09802	1.41382	1.21255	1.21519	1.20345	0.646757	0.930078	0.921637	1.147	0.992568	0.9989	0.9333	0.1592	0.937	1.0403	0.1592	FALSE	FALSE
GENE: Fmo1	14261	flavin containing monooxygenase 1	MGI:MGI:1310002|Ensembl:ENSMUSG00000040181|Vega:OTTMUSG00000024069	Mme-M200000352	0.628321	0.475982	0.311731	0.204025	0.982918	1.02289	0.677802	1.38634	0.656648	0.891968	0.66669	0.673875	0.447716	0.290684	0.980728	0.822303	0.639956	1.10695	0.734499	0.0042	0.9841	0.0493	0.937	0.647379	0.0042	FALSE	TRUE
GENE: Setd4	224440	SET domain containing 4	MGI:MGI:2136890|Ensembl:ENSMUSG00000022948|Vega:OTTMUSG00000017274	Mme-M200000354	1.13768	1.09614	1.27098	0.764039	2.21865	1.26467	0.90854	0.921779	1.18748	0.941068	1.37901	0.827131	1.1346	1.02055	0.704808	0.960379	1.19825	1.26815	2.1068	0.9884	0.7118	0.9664	0.9383	1.12326	0.7118	FALSE	FALSE
GENE: Il3	16187	interleukin 3	MGI:MGI:96552	Mme-M200000356	1.1079	0.633092	1.13126	0.647967	1.52882	1.00092	1.05106	1.28048	0.960447	1.22987	2.14676	0.612713	1.69277	0.666448	0.93316	1.39246	0.838389	1.60483	0.910315	0.9217	0.9902	0.7941	0.937	1.05866	0.7941	FALSE	FALSE
GENE: Ptpn2	19255	protein tyrosine phosphatase, non-receptor type 2	MGI:MGI:97806|Ensembl:ENSMUSG00000024539|Vega:OTTMUSG00000029831	Mme-M200000357	0.757105	1.2798	0.624836	1.23265	1.09287	0.750814	1.58191	0.682973	1.55842	0.624752	0.595628	1.08854	0.832725	1.16975	1.19548	0.829224	1.40153	0.659015	1.73871	0.9796	0.9003	0.7583	0.9765	0.977395	0.7583	FALSE	FALSE
GENE: Map4k4	26921	mitogen-activated protein kinase kinase kinase kinase 4	MGI:MGI:1349394|Ensembl:ENSMUSG00000026074|Vega:OTTMUSG00000050440	Mme-M200000358	1.12918	0.985143	1.4067	0.942552	0.660163	1.12091	0.973644	0.873773	0.894866	1.06102	1.32658	0.82104	1.4052	1.14056	1.03638	1.04378	0.853356	1.21443	0.885574	0.9315	0.9477	0.4507	0.9736	1.02256	0.4507	FALSE	FALSE
GENE: Pdzd9	67983	PDZ domain containing 9	MGI:MGI:1915233|Ensembl:ENSMUSG00000030887|Vega:OTTMUSG00000025575	Mme-M200000359	1.05135	1.59037	1.38728	1.07605	0.726056	1.1066	1.06027	0.948347	1.43605	1.20671	0.867646	1.0567	0.781821	1.42342	1.21768	0.81292	0.806016	1.20623	0.94478	0.9018	0.779	0.9993	0.9378	1.06386	0.779	FALSE	FALSE
GENE: Gna11	14672	guanine nucleotide binding protein, alpha 11	MGI:MGI:95766|Ensembl:ENSMUSG00000034781|Vega:OTTMUSG00000030287	Mme-M200000360	1.25365	1.05932	1.53611	1.17645	0.724134	1.43905	1.01321	1.08548	1.0004	1.0487	1.62392	0.988783	1.18627	1.06892	1.48123	1.02884	0.714051	1.03766	1.12707	0.8864	0.9283	0.3221	0.966	1.1117	0.3221	FALSE	FALSE
GENE: Prkd1	18760	protein kinase D1	MGI:MGI:99879|Ensembl:ENSMUSG00000002688	Mme-M200000361	1.11919	0.629567	0.816794	0.49193	0.654763	1.18085	0.984365	1.38156	0.806987	1.38066	0.963139	0.597725	0.936558	0.423306	1.48773	1.2876	0.914537	1.1578	0.951882	0.6796	0.9841	0.6171	0.9537	0.90374	0.6171	FALSE	FALSE
GENE: Il12b	16160	interleukin 12b	MGI:MGI:96540	Mme-M200000363	0.987811	1.09739	0.692099	1.66555	0.58105	0.872098	0.921043	0.692225	1.08933	0.784877	1.04222	1.73603	1.32379	2.15147	1.90378	1.011	0.919481	1.37788	0.809934	0.9796	0.6647	0.8261	0.937	1.06836	0.6647	FALSE	FALSE
GENE: Mpv17	17527	MpV17 mitochondrial inner membrane protein	MGI:MGI:97138|Ensembl:ENSMUSG00000107283|Vega:OTTMUSG00000022466	Mme-M200000365	1.09734	0.82461	1.02204	0.861899	0.874443	0.917898	0.939307	1.1615	0.848249	1.09906	1.00554	0.952878	1.0833	1.02848	0.927201	1.0247	0.721124	1.07892	0.769778	0.9406	0.9935	0.8921	0.937	0.952327	0.8921	FALSE	FALSE
GENE: Myl1	17901	myosin, light polypeptide 1	MGI:MGI:97269|Ensembl:ENSMUSG00000061816|Vega:OTTMUSG00000026242	Mme-M200000366	0.919878	1.23915	0.937619	1.24625	0.881694	0.723431	1.33417	0.859095	1.11853	1.3292	0.429999	2.11583	0.712541	2.05868	0.346682	0.690204	0.866207	0.421383	1.51142	0.9857	0.9908	0.892	0.937	0.930615	0.892	FALSE	FALSE
GENE: Endou	19011	endonuclease, polyU-specific	MGI:MGI:97746|Ensembl:ENSMUSG00000022468	Mme-M200000367	0.890562	1.13923	0.789016	1.28309	2.50847	0.870987	1.3098	0.834757	1.27047	1.06839	0.722599	1.12691	0.78509	1.26019	0.626039	1.07131	1.38296	0.926469	1.02467	0.9982	0.6966	0.9925	0.974	1.04629	0.6966	FALSE	FALSE
GENE: Ptgds	19215	prostaglandin D2 synthase (brain)	MGI:MGI:99261|Ensembl:ENSMUSG00000015090|Vega:OTTMUSG00000012118	Mme-M200000369	0.866511	0.816807	1.09039	1.12387	1.20207	1.19847	0.745997	1.80213	1.38362	0.92254	0.536208	0.997461	1.44849	0.794953	0.726133	0.925888	0.846077	1.07915	1.74004	0.9928	0.7762	0.4075	0.937	1.01827	0.4075	FALSE	FALSE
GENE: Il4ra	16190	interleukin 4 receptor, alpha	MGI:MGI:105367|Ensembl:ENSMUSG00000030748|Vega:OTTMUSG00000058201	Mme-M200000370	0.795568	0.805923	0.899274	1.05679	0.621629	1.21106	0.668757	1.59735	0.599645	0.817194	0.769622	1.0843	0.994106	0.980062	1.12485	0.914197	0.765332	0.787808	1.0728	0.9263	0.9164	0.899	0.9378	0.898134	0.899	FALSE	FALSE
GENE: Ncoa3	17979	nuclear receptor coactivator 3	MGI:MGI:1276535|Ensembl:ENSMUSG00000027678	Mme-M200000371	0.943478	1.04667	0.830607	0.867322	1.01856	1.23196	1.06661	1.23069	1.05261	1.0668	0.918713	0.960862	0.90879	0.77994	0.768527	0.812806	0.954446	0.901574	1.04504	0.9321	0.6853	0.8821	0.937	0.960227	0.6853	FALSE	FALSE
GENE: Lig1	16881	ligase I, DNA, ATP-dependent	MGI:MGI:101789|Ensembl:ENSMUSG00000056394	Mme-M200000373	1.00362	1.04841	1.1338	0.621683	0.902599	0.975596	1.06305	0.874641	1.20433	1.15692	1.04655	1.16834	1.03723	1.16833	0.932574	0.725804	1.21951	0.949671	0.879994	0.9512	0.9237	0.3908	0.937	0.992384	0.3908	FALSE	FALSE
GENE: Il6	16193	interleukin 6	MGI:MGI:96559|Ensembl:ENSMUSG00000025746|Vega:OTTMUSG00000054480	Mme-M200000375	0.83047	1.05951	0.733701	0.772914	1.19816	0.895409	0.956056	1.33415	0.833652	1.24388	0.847779	0.748374	0.880769	0.620539	0.960842	0.977822	0.95691	1.04994	0.889179	0.8883	0.9472	0.8745	0.942	0.92023	0.8745	FALSE	FALSE
GENE: Vcam1	22329	vascular cell adhesion molecule 1	MGI:MGI:98926|Ensembl:ENSMUSG00000027962|Vega:OTTMUSG00000054446	Mme-M200000376	0.454705	1.03508	0.749787	0.79707	0.97324	1.07438	0.814743	0.998438	0.932306	0.883793	0.66839	1.61568	0.827404	1.43648	1.09653	0.625461	1.15454	1.14902	0.6077	0.5683	0.9892	0.8179	0.937	0.901661	0.5683	FALSE	FALSE
GENE: Hspa4	15525	heat shock protein 4	MGI:MGI:1342292|Ensembl:ENSMUSG00000020361|Vega:OTTMUSG00000000056	Mme-M200000378	0.822502	2.02997	0.941071	1.30055	1.45651	0.659489	2.04185	0.630706	1.89791	0.741736	0.768466	1.84465	0.912097	2.15037	0.704217	0.675995	1.93499	0.588823	2.03039	0.9315	0.8502	0.5861	0.9835	1.13395	0.5861	FALSE	FALSE
GENE: Ppp2r1a	51792	protein phosphatase 2, regulatory subunit A, alpha	MGI:MGI:1926334|Ensembl:ENSMUSG00000007564|Vega:OTTMUSG00000016281	Mme-M200000379	0.623808	1.21091	0.725629	1.6049	1.38871	0.750921	1.20689	0.853338	1.50839	0.942788	0.571561	0.903202	0.625244	0.529509	0.748027	0.731038	1.01666	0.370715	1.69149	0.9806	0.8617	0.3916	0.937	0.875552	0.3916	FALSE	FALSE
GENE: Casp1	12362	caspase 1	MGI:MGI:96544|Ensembl:ENSMUSG00000025888	Mme-M200000383	0.586695	0.952413	0.461801	0.733051	0.972625	0.56566	1.25552	0.729885	1.36546	0.447981	0.504986	0.797094	0.527183	0.902165	0.774406	0.553327	1.03906	0.520649	0.862138	0.4539	0.9906	0.1523	0.9053	0.725199	0.1523	FALSE	FALSE
GENE: Mycl	16918	v-myc avian myelocytomatosis viral oncogene lung carcinoma derived	MGI:MGI:96799|Ensembl:ENSMUSG00000028654|Vega:OTTMUSG00000008931	Mme-M200000384	0.819051	1.22753	0.646615	1.30295	1.50361	1.01925	1.28152	0.87536	1.20497	0.651318	0.858705	1.40452	0.880072	0.901564	1.0393	0.944427	1.08462	0.725703	1.50375	0.9796	0.7297	0.8915	0.996	1.01269	0.7297	FALSE	FALSE
GENE: Slc1a5	20514	solute carrier family 1 (neutral amino acid transporter), member 5	MGI:MGI:105305|Ensembl:ENSMUSG00000001918|Vega:OTTMUSG00000022239	Mme-M200000385	1.1724	0.843504	1.12326	0.717947	1.22756	1.22887	0.976732	1.03404	0.969021	1.30849	1.28484	1.33795	1.12397	1.0463	1.1332	0.995472	0.993511	1.11707	0.924211	0.9875	0.7587	0.0417	0.9662	1.0698	0.0417	TRUE	FALSE
GENE: Map2k1	26395	mitogen-activated protein kinase kinase 1	MGI:MGI:1346866|Ensembl:ENSMUSG00000004936|Vega:OTTMUSG00000016895	Mme-M200000386	1.07015	1.06895	1.30465	0.896219	0.776834	1.13309	1.14601	1.16188	0.920003	1.02829	1.12174	1.04674	1.26091	1.12887	1.20389	0.952222	0.860942	1.11772	0.918064	0.8278	0.8743	0.0824	0.942	1.04963	0.0824	TRUE	FALSE
GENE: Cd28	12487	CD28 antigen	MGI:MGI:88327|Ensembl:ENSMUSG00000026012|Vega:OTTMUSG00000002254	Mme-M200000387	0.889436	0.502212	0.729967	0.56266	0.821497	1.03507	0.720485	1.26869	0.78672	0.689199	0.55866	0.597225	0.659564	0.508046	1.02862	0.802427	0.803688	1.53052	0.747774	0.0949	0.9754	0.0111	0.9448	0.767554	0.0111	FALSE	TRUE
GENE: Fdx1	14148	ferredoxin 1	MGI:MGI:103224	Mme-M200000388	1.35491	0.996134	1.51362	0.817823	1.20051	1.32002	0.968654	1.33032	0.927372	1.55384	1.70358	1.27168	1.63781	1.2276	1.08556	1.13728	0.773666	1.48912	0.709167	0.8986	0.7392	0.0141	0.9527	1.17553	0.0141	TRUE	FALSE
GENE: Tnfsf10	22035	tumor necrosis factor (ligand) superfamily, member 10	MGI:MGI:107414|Ensembl:ENSMUSG00000039304|Vega:OTTMUSG00000037571	Mme-M200000389	0.708522	0.538942	0.479478	0.814502	1.17767	0.699286	0.843812	0.676103	1.06666	0.414075	0.457715	0.460417	0.476437	0.63807	0.972961	0.690181	1.0619	0.988125	0.749313	0.0332	0.9185	0.0003	0.937	0.696866	0.0003	FALSE	TRUE
GENE: St5	76954	suppression of tumorigenicity 5	MGI:MGI:108517|Ensembl:ENSMUSG00000031024	Mme-M200000392	1.06634	1.15086	1.15906	1.21463	0.955834	0.966053	0.951974	1.33639	1.02833	1.01443	0.97451	0.994253	1.35406	1.2091	1.12745	0.811186	1.21363	0.828357	1.49529	0.8694	0.8384	0.4591	0.981	1.08385	0.4591	FALSE	FALSE
GENE: Atp6v0d1	11972	ATPase, H+ transporting, lysosomal V0 subunit D1	MGI:MGI:1201778|Ensembl:ENSMUSG00000013160|Vega:OTTMUSG00000032456	Mme-M200000393	0.881626	1.11449	1.2622	1.12599	0.95882	1.05157	0.891991	1.13392	0.972526	1.22524	1.10497	0.926788	1.48873	0.991167	1.35956	0.990296	0.935417	0.999643	0.975471	0.8525	0.9472	0.1064	0.9684	1.06223	0.1064	FALSE	FALSE
GENE: Gpx1	14775	glutathione peroxidase 1	MGI:MGI:104887|Ensembl:ENSMUSG00000063856|Vega:OTTMUSG00000050754	Mme-M200000395	1.22425	0.772265	0.884451	0.988724	0.823169	1.61746	0.676409	1.32989	1.12017	1.7851	1.1365	1.05199	0.778383	1.04938	1.0434	1.11144	0.901091	1.34294	0.850373	0.9892	0.9874	0.9066	0.937	1.04499	0.9066	FALSE	FALSE
GENE: Inha	16322	inhibin alpha	MGI:MGI:96569|Ensembl:ENSMUSG00000032968|Vega:OTTMUSG00000019422	Mme-M200000397	1.20314	1.08456	0.736028	0.544752	0.692249	1.07267	0.878643	1.54674	0.667158	1.73896	1.10102	0.625732	1.00951	0.701618	1.23443	1.12506	0.713143	1.4092	0.56407	0.9397	0.9915	0.9308	0.9535	0.926679	0.9308	FALSE	FALSE
GENE: Toporsos	100504309	topoisomerase I binding, arginine/serine-rich, opposite strand	MGI:MGI:1913684	Mme-M200000398	0.993212	1.17396	1.21908	1.16536	1.67046	1.3438	1.04569	1.50132	0.9532	1.24516	1.19871	1.67093	0.704707	1.42684	0.709045	1.30129	0.966815	0.889487	1.37642	0.9242	0.5949	0.7028	0.9467	1.15415	0.5949	FALSE	FALSE
GENE: Uba1	22201	ubiquitin-like modifier activating enzyme 1	MGI:MGI:98890|Ensembl:ENSMUSG00000001924|Vega:OTTMUSG00000017113	Mme-M200000399	1.17632	0.902902	1.26945	0.95055	0.800407	1.13586	0.930434	1.1116	0.905881	1.15786	1.31991	0.857672	1.16464	1.09737	1.33116	1.04581	0.987032	0.830062	1.27664	0.9381	0.9859	0.1458	0.9987	1.0529	0.1458	FALSE	FALSE
GENE: Wbp1	22377	WW domain binding protein 1	MGI:MGI:104710|Ensembl:ENSMUSG00000030035|Vega:OTTMUSG00000024274	Mme-M200000400	1.326	0.959996	1.52801	1.09376	0.98027	1.35468	0.763604	1.02052	0.854453	1.38995	1.50886	0.905033	1.39194	1.06594	1.03582	1.11588	0.759391	1.05494	1.02873	0.6814	0.9751	0.0801	0.9411	1.08893	0.0801	TRUE	FALSE
GENE: Gla	11605	galactosidase, alpha	MGI:MGI:1347344|Ensembl:ENSMUSG00000031266|Vega:OTTMUSG00000019384	Mme-M200000401	0.516161	1.78334	0.364407	0.908947	0.646692	0.220456	2.27303	0.488662	2.33908	0.389087	0.696917	1.25951	0.455473	0.907072	0.814418	0.538171	1.54662	0.471262	1.14205	0.9315	0.9536	0.6382	0.9412	0.762675	0.6382	FALSE	FALSE
GENE: Lefty1	13590	left right determination factor 1	MGI:MGI:107405|Ensembl:ENSMUSG00000038793|Vega:OTTMUSG00000021473	Mme-M200000403	1.06499	1.07028	1.11954	0.867254	0.982579	1.32405	0.921356	0.797976	0.882173	1.30532	1.10517	0.984996	0.993274	0.866476	0.6553	1.2058	0.954336	1.23357	0.484007	0.9915	0.9859	0.9885	0.937	0.965596	0.937	FALSE	FALSE
GENE: Lor	16939	loricrin	MGI:MGI:96816|Ensembl:ENSMUSG00000043165|Vega:OTTMUSG00000045087	Mme-M200000404	0.862675	1.24497	0.961803	0.851104	0.941931	1.06177	1.00319	1.20154	0.952133	0.814932	1.10966	1.33941	1.02701	1.17691	0.865892	0.9683	1.10496	0.65029	1.11666	0.989	0.8347	0.9655	0.9538	0.999678	0.8347	FALSE	FALSE
GENE: Alox12e	11685	arachidonate lipoxygenase, epidermal	MGI:MGI:1274790|Ensembl:ENSMUSG00000018907|Vega:OTTMUSG00000006041	Mme-M200000405	1.2854	0.710902	1.00386	0.980924	0.862534	1.21536	0.864193	1.15973	0.824148	1.07026	1.20505	0.802795	1.13461	0.78557	1.16687	1.32418	0.753353	0.79175	0.934588	0.9811	0.9718	0.9458	0.9636	0.975098	0.9458	FALSE	FALSE
GENE: Wnt1	22408	wingless-type MMTV integration site family, member 1	MGI:MGI:98953|Ensembl:ENSMUSG00000022997|Vega:OTTMUSG00000020981	Mme-M200000406	0.859004	0.969107	1.107	0.896359	1.68519	1.01544	1.01798	1.01058	1.92357	0.963081	1.17996	0.546159	0.757384	1.02491	0.667502	1.17841	0.940982	1.19391	0.957187	0.9857	0.9681	0.6502	0.937	1.00692	0.6502	FALSE	FALSE
GENE: Npdc1	18146	neural proliferation, differentiation and control 1	MGI:MGI:1099802|Ensembl:ENSMUSG00000015094|Vega:OTTMUSG00000012107	Mme-M200000409	1.28251	1.06372	1.22664	1.03029	0.611986	1.11945	0.759724	0.846106	0.818718	1.35129	1.30426	1.16559	1.05513	1.22825	0.839876	0.959805	0.875782	0.874016	1.32687	0.8206	0.7563	0.1141	0.9432	1.01612	0.1141	FALSE	FALSE
GENE: Cpa3	12873	carboxypeptidase A3, mast cell	MGI:MGI:88479|Ensembl:ENSMUSG00000001865|Vega:OTTMUSG00000051236	Mme-M200000410	1.37227	1.05527	0.693522	0.53274	0.457794	1.00245	0.848315	1.84915	0.532809	1.41769	1.22425	0.657994	1.44364	0.655515	1.2619	1.23479	0.818109	1.81962	0.369075	0.9498	0.9263	0.8821	0.9783	0.916271	0.8821	FALSE	FALSE
GENE: Itgb2	16414	integrin beta 2	MGI:MGI:96611|Ensembl:ENSMUSG00000000290|Vega:OTTMUSG00000019985	Mme-M200000411	1.99655	0.620046	1.11406	0.326688	0.555973	1.62612	0.389867	2.92225	0.352904	4.32875	1.65336	0.425373	1.90975	0.364219	2.65798	2.24299	0.21833	2.72443	0.227708	0.9796	0.9687	0.8251	0.9825	0.935205	0.8251	FALSE	FALSE
GENE: Hdgf	15191	hepatoma-derived growth factor	MGI:MGI:1194494|Ensembl:ENSMUSG00000004897|Vega:OTTMUSG00000027208	Mme-M200000413	1.28477	0.998036	1.28361	1.05515	0.831245	1.04737	1.08392	0.855798	1.15896	1.20141	1.08693	1.36111	1.07108	1.53789	1.11013	1.01478	1.40171	0.886735	1.23538	0.6958	0.951	0.0174	0.9811	1.11734	0.0174	TRUE	FALSE
GENE: Zmiz2	52915	zinc finger, MIZ-type containing 2	MGI:MGI:106374|Ensembl:ENSMUSG00000041164|Vega:OTTMUSG00000000781	Mme-M200000414	1.03815	1.30295	1.13935	1.16173	1.35381	0.993363	1.03323	0.930804	1.00105	1.09606	1.20504	1.24272	1.13891	1.15235	0.670997	0.997038	1.10757	1.02451	1.09575	0.8125	0.839	0.1843	0.9411	1.07783	0.1843	FALSE	FALSE
GENE: Dpp4	13482	dipeptidylpeptidase 4	MGI:MGI:94919|Ensembl:ENSMUSG00000035000|Vega:OTTMUSG00000012759	Mme-M200000417	0.703971	2.46707	1.49523	1.97878	1.04182	0.735408	2.35656	0.668054	2.38986	0.523975	0.666311	1.39459	1.0421	2.22438	0.849663	0.658442	1.56702	0.378566	2.13588	0.8037	0.7723	0.8851	0.9412	1.13897	0.7723	FALSE	FALSE
GENE: Tuba4a	22145	tubulin, alpha 4A	MGI:MGI:1095410|Ensembl:ENSMUSG00000026202|Vega:OTTMUSG00000048543	Mme-M200000418	1.17577	1.35248	1.43342	1.27164	1.17866	1.06129	1.12693	0.619234	0.848391	0.96715	1.2471	1.65359	0.898939	1.72963	0.922504	0.735271	1.20971	1.03518	1.00453	0.6347	0.998	0.0848	0.937	1.09573	0.0848	TRUE	FALSE
GENE: Atp6v0a2	21871	ATPase, H+ transporting, lysosomal V0 subunit A2	MGI:MGI:104855|Ensembl:ENSMUSG00000038023|Vega:OTTMUSG00000054960	Mme-M200000419	1.11729	0.831727	1.63125	0.662866	0.9523	0.662332	1.23787	0.785134	1.24585	1.14411	1.05614	0.751648	1.03477	1.11802	1.23448	0.972756	1.17655	1.73459	0.870961	0.9796	0.9965	0.6378	0.9447	1.02899	0.6378	FALSE	FALSE
GENE: Zfp185	22673	zinc finger protein 185	MGI:MGI:108095|Ensembl:ENSMUSG00000031351|Vega:OTTMUSG00000017674	Mme-M200000420	1.05531	0.980372	1.2628	0.728416	0.638626	1.30447	1.08293	1.03697	1.23211	1.7138	1.03599	1.13147	1.29223	1.27493	1.61048	1.04991	1.07586	0.722403	1.03395	0.986	0.9109	0.8131	0.937	1.08763	0.8131	FALSE	FALSE
GENE: Jund	16478	jun D proto-oncogene	MGI:MGI:96648|Ensembl:ENSMUSG00000071076	Mme-M200000424	1.50769	1.12791	1.70244	1.42718	0.888165	1.42976	0.897814	0.761292	0.788539	1.07801	1.41219	1.25613	1.13499	1.40944	1.02876	0.92759	0.977222	0.953091	1.76531	0.4842	0.9975	0.1403	0.9968	1.14713	0.1403	FALSE	FALSE
GENE: Hsd17b11	114664	hydroxysteroid (17-beta) dehydrogenase 11	MGI:MGI:2149821|Ensembl:ENSMUSG00000029311|Vega:OTTMUSG00000026783	Mme-M200000428	0.798653	1.1551	1.3082	1.40254	1.0506	0.681308	1.09631	0.717171	1.09265	0.659996	0.831863	0.681397	0.769442	1.16753	0.632178	1.13693	1.05033	1.12477	0.833833	0.9002	0.9743	0.6586	0.937	0.929177	0.6586	FALSE	FALSE
GENE: Enpep	13809	glutamyl aminopeptidase	MGI:MGI:106645|Ensembl:ENSMUSG00000028024|Vega:OTTMUSG00000036814	Mme-M200000431	0.869409	1.5295	1.17487	1.44517	0.762189	0.883431	1.76353	0.775861	1.80497	0.898805	0.766906	1.40643	0.954691	1.81073	1.55415	0.708729	1.41212	0.775234	1.7319	0.869	0.7974	0.5075	0.9745	1.14518	0.5075	FALSE	FALSE
GENE: Smyd5	232187	SET and MYND domain containing 5	MGI:MGI:108048|Ensembl:ENSMUSG00000033706|Vega:OTTMUSG00000017438	Mme-M200000432	1.03634	0.677401	0.86457	0.698856	0.752698	1.05752	0.687579	0.874683	0.784032	0.796173	0.940827	0.789773	1.07126	0.857765	1.14795	1.03486	0.87622	0.93967	0.931486	0.3951	0.7165	0.4352	0.9523	0.874857	0.3951	FALSE	FALSE
GENE: Fut7	14347	fucosyltransferase 7	MGI:MGI:107692|Ensembl:ENSMUSG00000036587|Vega:OTTMUSG00000012106	Mme-M200000434	1.00541	0.660699	1.00331	1.00565	0.557478	0.819446	1.02151	0.672847	1.03002	0.806575	1.05951	0.496669	0.910304	0.750762	0.992234	0.959508	0.819156	1.23461	1.13212	0.9275	0.7347	0.1622	0.9884	0.868427	0.1622	FALSE	FALSE
GENE: Pdc	20028	phosducin	MGI:MGI:98090|Ensembl:ENSMUSG00000006007|Vega:OTTMUSG00000049379	Mme-M200000435	0.847875	1.81978	0.851603	0.914528	0.520076	0.539978	1.44486	0.687965	1.53642	0.730449	0.809213	2.25031	1.02332	1.60197	0.866892	0.836687	1.48414	1.01034	1.32878	0.9661	0.7116	0.9335	0.937	1.02585	0.7116	FALSE	FALSE
GENE: Sspn	16651	sarcospan	MGI:MGI:1353511|Ensembl:ENSMUSG00000030255|Vega:OTTMUSG00000025460	Mme-M200000436	0.817108	1.20487	0.954943	1.4986	1.43284	0.949473	1.28863	0.914031	0.821995	1.0854	0.467691	1.97614	0.709541	1.22955	0.738071	0.783373	1.05224	0.897892	1.43239	0.9758	0.9277	0.8823	0.9545	1.01269	0.8823	FALSE	FALSE
GENE: Hoxd4	15436	homeobox D4	MGI:MGI:96208|Ensembl:ENSMUSG00000079277|Ensembl:ENSMUSG00000101174	Mme-M200000439	1.05543	1.01001	0.928254	1.01391	1.21418	1.08546	0.656317	1.02611	0.619709	1.14651	0.934684	0.995506	0.924324	0.875662	0.537572	0.847675	0.652655	1.06903	0.876934	0.9935	0.9582	0.8684	0.937	0.899211	0.8684	FALSE	FALSE
GENE: Crybb2	12961	crystallin, beta B2	MGI:MGI:88519|Ensembl:ENSMUSG00000042240|Vega:OTTMUSG00000021314	Mme-M200000440	1.00368	0.78839	1.13031	0.838498	0.658594	0.688344	0.935613	1.08087	0.626688	1.13398	1.46371	0.760233	1.69151	1.23317	0.763607	1.04265	0.860078	1.07271	0.640687	0.9538	0.6865	0.5501	0.937	0.932843	0.5501	FALSE	FALSE
GENE: Cd247	12503	CD247 antigen	MGI:MGI:88334|Ensembl:ENSMUSG00000005763|Vega:OTTMUSG00000034863	Mme-M200000443	1.00588	0.997934	0.946659	0.941975	1.13463	1.45523	0.832754	1.16843	0.815177	0.865618	0.915756	0.955848	0.815911	0.91609	0.711935	1.04728	0.863163	1.09963	1.06966	0.989	0.8251	0.8697	0.9412	0.964437	0.8251	FALSE	FALSE
GENE: Col17a1	12821	collagen, type XVII, alpha 1	MGI:MGI:88450|Ensembl:ENSMUSG00000025064|Vega:OTTMUSG00000021388	Mme-M200000444	0.976894	0.946405	0.876055	1.19339	0.95564	1.35724	1.08418	1.23515	1.1804	0.442419	0.489108	0.829138	0.795497	0.979439	0.95404	0.977361	1.21349	1.45359	0.973023	0.9867	0.951	0.1706	0.937	0.958093	0.1706	FALSE	FALSE
GENE: Cyr61	16007	cysteine rich protein 61	MGI:MGI:88613|Ensembl:ENSMUSG00000028195|Vega:OTTMUSG00000055191	Mme-M200000449	1.02929	1.63587	1.18116	2.36829	1.2168	1.34462	1.60322	1.0815	0.965207	1.56325	0.886053	1.97513	1.08984	1.81722	1.0444	0.908574	1.10194	0.842051	0.765618	0.2851	0.6523	0.1142	0.9373	1.22478	0.1142	FALSE	FALSE
GENE: Fcer2a	14128	Fc receptor, IgE, low affinity II, alpha polypeptide	MGI:MGI:95497|Ensembl:ENSMUSG00000005540	Mme-M200000451	0.963816	0.790383	0.733334	0.683295	1.49128	0.872087	0.571717	1.28559	1.40723	1.67649	0.953748	0.80628	1.59529	1.39107	0.577637	1.02374	0.914011	0.839392	0.962554	0.7637	0.9979	0.567	0.9692	0.976906	0.567	FALSE	FALSE
GENE: Gadd45a	13197	growth arrest and DNA-damage-inducible 45 alpha	MGI:MGI:107799|Ensembl:ENSMUSG00000036390|Vega:OTTMUSG00000023157	Mme-M200000453	0.571312	2.27799	1.19348	1.60353	0.996959	0.765583	1.78651	0.924762	1.58763	1.01471	0.954584	1.58649	0.806126	1.24902	0.90882	0.654925	1.13047	0.582448	1.07816	0.8324	0.8165	0.5808	0.937	1.06417	0.5808	FALSE	FALSE
GENE: Pmp22	18858	peripheral myelin protein 22	MGI:MGI:97631|Ensembl:ENSMUSG00000018217|Vega:OTTMUSG00000005884	Mme-M200000454	1.12306	1.75908	1.81421	1.61675	0.595602	0.911452	1.62651	0.601079	1.01451	0.795895	0.889455	1.68168	0.998547	1.98993	2.1741	0.589576	0.889029	1.12602	1.37901	0.4265	0.9635	0.3863	0.9959	1.14481	0.3863	FALSE	FALSE
GENE: Csf3	12985	colony stimulating factor 3 (granulocyte)	MGI:MGI:1339751|Ensembl:ENSMUSG00000038067|Vega:OTTMUSG00000006406	Mme-M200000455	0.909019	0.753025	0.994406	0.943589	0.85689	1.76857	0.813336	1.8012	0.768304	1.19002	0.951919	1.06612	0.960828	0.634407	0.802452	1.15271	0.64961	1.24779	0.888628	0.9611	0.9887	0.7688	0.9441	0.967841	0.7688	FALSE	FALSE
GENE: Gh	14599	growth hormone	MGI:MGI:95707|Ensembl:ENSMUSG00000020713|Vega:OTTMUSG00000003423	Mme-M200000457	0.915872	0.647492	1.25499	0.873633	0.669844	0.847641	1.13877	0.797035	1.13237	0.628788	1.10432	0.669496	1.2221	0.810219	0.586092	1.17828	0.786878	1.19599	0.895881	0.9374	0.9653	0.5617	0.937	0.88665	0.5617	FALSE	FALSE
GENE: Ifnb1	15977	interferon beta 1, fibroblast	MGI:MGI:107657|Ensembl:ENSMUSG00000048806|Vega:OTTMUSG00000007654	Mme-M200000460	1.09784	1.10239	0.858972	1.25695	1.50591	0.816029	0.861225	0.803373	1.61659	1.11322	1.14409	0.699237	0.908136	1.27636	0.703463	0.882747	1.15341	1.32446	1.00011	0.9498	0.9527	0.8851	0.937	1.03017	0.8851	FALSE	FALSE
GENE: Irf1	16362	interferon regulatory factor 1	MGI:MGI:96590|Ensembl:ENSMUSG00000018899|Vega:OTTMUSG00000005648	Mme-M200000461	0.294351	0.421425	0.285841	0.489966	0.778182	0.888884	0.641659	0.6667	0.894364	0.473138	0.334439	0.511888	0.293503	0.612505	0.815858	0.334283	1.63436	0.80085	0.832697	0.0033	0.7756	0.0097	0.937	0.565682	0.0033	FALSE	TRUE
GENE: Pcsk2	18549	proprotein convertase subtilisin/kexin type 2	MGI:MGI:97512|Ensembl:ENSMUSG00000027419|Vega:OTTMUSG00000003089	Mme-M200000462	0.868297	0.710433	0.98939	0.85537	0.725861	0.959878	0.761846	0.951109	0.683699	0.981932	0.851263	0.916985	0.948126	0.750777	0.68069	0.846952	0.940525	0.773371	0.924429	0.8172	0.7488	0.7451	0.937	0.842014	0.7451	FALSE	FALSE
GENE: Cdc45	12544	cell division cycle 45	MGI:MGI:1338073|Ensembl:ENSMUSG00000000028|Vega:OTTMUSG00000026176	Mme-M200000463	0.846203	1.22246	1.10313	0.982327	0.707681	1.00672	0.827758	0.810221	0.950159	1.27585	1.09983	1.25713	1.23856	1.20403	0.811827	0.639823	1.1159	1.1201	0.708647	0.9928	0.8257	0.3185	0.937	0.974817	0.3185	FALSE	FALSE
GENE: Ccl4	20303	chemokine (C-C motif) ligand 4	MGI:MGI:98261|Ensembl:ENSMUSG00000018930|Vega:OTTMUSG00000000993	Mme-M200000467	0.761771	0.255199	0.6762	0.125997	1.19551	1.7144	0.74955	1.68576	0.523777	0.897143	0.604011	0.996007	0.545381	0.418015	0.777151	0.391825	0.634732	1.22536	0.626537	0.0634	0.9562	0.3283	0.9502	0.663342	0.0634	FALSE	TRUE
GENE: Zfp239	22685	zinc finger protein 239	MGI:MGI:1306812|Ensembl:ENSMUSG00000042097|Vega:OTTMUSG00000022149	Mme-M200000468	1.043	0.76496	1.04627	0.922324	0.955834	0.873207	0.892934	0.998682	1.02899	0.791741	1.25706	0.775176	0.791144	0.827278	1.034	1.03169	1.05952	1.01969	0.890326	0.9489	0.9906	0.6673	0.9765	0.939502	0.6673	FALSE	FALSE
GENE: Tnfrsf1a	21937	tumor necrosis factor receptor superfamily, member 1a	MGI:MGI:1314884|Ensembl:ENSMUSG00000030341|Vega:OTTMUSG00000023806	Mme-M200000469	0.80908	1.15848	1.08571	1.1479	1.5273	1.22609	1.02507	1.17068	0.864207	0.692121	1.05242	0.843848	1.04564	0.851332	0.852587	0.955649	0.788991	1.23	1.24082	0.9496	0.7274	0.9932	0.9607	1.01043	0.7274	FALSE	FALSE
GENE: Ngf	18049	nerve growth factor	MGI:MGI:97321|Ensembl:ENSMUSG00000027859|Vega:OTTMUSG00000054689	Mme-M200000470	1.43965	0.746642	1.52456	0.647045	1.94687	1.42577	0.876423	1.68904	0.544359	0.861491	1.47014	0.594353	1.2764	0.513691	0.484463	1.09409	0.790845	1.28314	2.18613	0.9996	0.951	0.7464	0.9477	1.01696	0.7464	FALSE	FALSE
GENE: Cyp17a1	13074	cytochrome P450, family 17, subfamily a, polypeptide 1	MGI:MGI:88586|Ensembl:ENSMUSG00000003555|Vega:OTTMUSG00000023316	Mme-M200000471	1.16174	0.888931	1.38012	1.36815	1.09148	0.852191	0.629621	0.723813	0.748976	1.20507	1.06753	0.779473	1.32946	1.08407	0.285551	1.15953	0.762665	1.08452	0.604499	0.9321	0.8364	0.9375	0.937	0.904374	0.8364	FALSE	FALSE
GENE: Alpl	11647	alkaline phosphatase, liver/bone/kidney	MGI:MGI:87983|Ensembl:ENSMUSG00000028766|Vega:OTTMUSG00000009805	Mme-M200000473	0.752474	1.26958	0.643884	0.831581	1.37399	0.782912	1.11399	1.25743	0.964773	1.14244	0.735961	0.816483	1.03286	0.825339	0.845764	0.889311	1.00571	1.0486	0.791232	0.9	0.8943	0.9514	0.937	0.933973	0.8943	FALSE	FALSE
GENE: Plp1	18823	proteolipid protein (myelin) 1	MGI:MGI:97623	Mme-M200000475	0.946828	1.16743	0.915254	1.28435	1.71312	0.943644	1.06593	1.18982	0.963598	1.18056	0.773549	0.891033	1.43973	0.986739	0.414406	0.869224	0.959907	1.0798	1.0291	0.9553	0.7788	0.9656	0.937	1.00693	0.7788	FALSE	FALSE
GENE: Ppy	19064	pancreatic polypeptide	MGI:MGI:97753|Ensembl:ENSMUSG00000017316|Vega:OTTMUSG00000002317	Mme-M200000476	1.54484	2.42975	2.2313	1.39214	1.67291	0.808392	0.48028	1.06846	0.792067	1.39256	1.42516	2.04949	0.842192	1.68774	1.26358	0.794712	0.530919	1.37984	1.09839	0.1112	0.9583	0.2756	0.9692	1.19591	0.1112	FALSE	FALSE
GENE: Prl	19109	prolactin	MGI:MGI:97762|Ensembl:ENSMUSG00000021342|Vega:OTTMUSG00000000731	Mme-M200000477	0.892497	0.659316	0.728104	0.558494	1.11659	0.902129	1.09478	1.09224	1.45548	1.11966	0.699855	0.878556	0.746295	0.63039	1.18435	1.2031	0.931621	1.73955	0.623991	0.8208	0.9334	0.4018	0.937	0.917748	0.4018	FALSE	FALSE
GENE: Rapsn	19400	receptor-associated protein of the synapse	MGI:MGI:99422|Ensembl:ENSMUSG00000002104|Vega:OTTMUSG00000014338	Mme-M200000478	0.986736	1.2185	1.13106	0.891634	0.540929	0.821329	1.01864	0.847556	0.81662	1.18634	1.32551	1.22802	1.32503	1.34023	1.44952	1.08086	1.60036	0.73257	0.631233	0.9853	0.7118	0.2632	0.9899	1.02193	0.2632	FALSE	FALSE
GENE: Pip	18716	prolactin induced protein	MGI:MGI:102696|Ensembl:ENSMUSG00000058499|Vega:OTTMUSG00000057831	Mme-M200000483	0.966541	1.45448	1.2046	1.74727	1.11501	0.903509	1.63228	0.932159	1.36435	1.03087	1.04174	1.08183	1.22878	1.41503	1.29178	1.17898	1.17825	0.971507	1.23333	0.4223	0.6269	0.5761	0.937	1.18913	0.4223	FALSE	FALSE
GENE: Il13	16163	interleukin 13	MGI:MGI:96541|Ensembl:ENSMUSG00000020383|Vega:OTTMUSG00000005641	Mme-M200000488	1.17426	0.587025	1.00861	0.688903	0.670823	1.65003	0.701804	1.53519	0.658196	1.03987	1.05906	0.570158	1.10297	0.497381	1.43181	1.46981	0.598288	1.24587	0.915906	0.9267	0.9927	0.8144	0.9884	0.915295	0.8144	FALSE	FALSE
GENE: Svs4	20941	seminal vesicle secretory protein 4	MGI:MGI:98450	Mme-M200000489	0.806413	1.84416	0.450678	0.89421	0.892226	0.838901	1.10352	0.640532	1.15141	0.849808	0.586951	1.80641	0.69696	0.648063	1.82105	0.718853	1.21522	0.693574	1.30232	0.9612	0.9204	0.5814	0.937	0.921944	0.5814	FALSE	FALSE
GENE: <none>	(none)	(none)	(none)	Mme-M200000491	0.447069	0.362787	0.291035	0.559128	1.15722	1.16248	0.447188	0.68018	0.890762	0.456122	0.374955	0.343716	0.273325	0.317778	1.10449	0.653489	0.734419	1.10948	1.00962	0.0014	0.8465	0.0001	0.937	0.577175	0.0001	FALSE	TRUE
GENE: Tcte1	21645	t-complex-associated testis expressed 1	MGI:MGI:98640|Ensembl:ENSMUSG00000023949	Mme-M200000492	1.05242	0.805887	1.20476	0.946993	0.892067	1.27587	0.89294	1.00438	0.998122	0.587416	1.2221	0.723306	1.43572	0.992365	0.614873	0.805984	1.53994	1.42261	0.80382	0.9891	0.7654	0.8014	0.937	0.976503	0.7654	FALSE	FALSE
GENE: Tgfb3	21809	transforming growth factor, beta 3	MGI:MGI:98727|Ensembl:ENSMUSG00000021253	Mme-M200000493	1.24057	1.37562	1.03641	1.19412	0.916929	1.30445	0.927421	1.11207	0.684812	1.39452	0.746217	1.49196	0.99925	1.38258	0.879385	0.821395	0.930067	0.608266	1.506	0.8814	0.9854	0.6383	0.937	1.04612	0.6383	FALSE	FALSE
GENE: Th	21823	tyrosine hydroxylase	MGI:MGI:98735|Ensembl:ENSMUSG00000000214|Vega:OTTMUSG00000018790	Mme-M200000494	1.20107	0.741048	1.27318	0.720049	0.807653	1.26432	0.861564	1.46513	0.745051	1.55708	1.20316	0.638997	1.17456	0.732848	1.35621	1.4117	0.651294	1.3447	0.558246	0.9796	0.9713	0.9514	0.9781	0.985374	0.9514	FALSE	FALSE
GENE: Tnf	21926	tumor necrosis factor	MGI:MGI:104798|Ensembl:ENSMUSG00000024401|Vega:OTTMUSG00000037196	Mme-M200000495	0.901904	0.668379	1.03009	0.766412	0.685186	1.01119	0.732549	1.16389	0.753709	1.05118	1.10945	0.722927	1.08558	0.583685	1.02997	1.06658	0.890846	0.953907	1.01011	0.8074	0.883	0.7532	0.9684	0.888913	0.7532	FALSE	FALSE
GENE: Crisp2	22024	cysteine-rich secretory protein 2	MGI:MGI:98815|Ensembl:ENSMUSG00000023930|Vega:OTTMUSG00000028301	Mme-M200000496	0.897382	0.84812	1.27169	0.590604	1.00097	0.930291	1.2235	1.01318	0.958555	1.11446	0.814207	0.943193	0.883817	1.01823	1.24481	0.772478	0.530719	0.958359	0.827646	0.9675	0.8189	0.7432	0.9412	0.918099	0.7432	FALSE	FALSE
GENE: Trap1a	22037	tumor rejection antigen P1A	MGI:MGI:98818|Ensembl:ENSMUSG00000051257|Vega:OTTMUSG00000018704	Mme-M200000497	0.936812	0.826848	1.13383	0.839432	1.27416	0.857081	0.904996	0.938002	0.933698	0.741743	0.825422	0.942704	0.748622	1.46546	1.11643	0.830968	1.22165	1.3191	1.02996	0.9966	0.6543	0.7584	0.937	0.975334	0.6543	FALSE	FALSE
GENE: Ppard	19015	peroxisome proliferator activator receptor delta	MGI:MGI:101884|Ensembl:ENSMUSG00000002250|Vega:OTTMUSG00000023384	Mme-M200000499	0.856936	1.12088	0.690474	0.882752	1.08122	0.968795	0.927717	1.34793	0.850992	1.09246	0.8296	0.823265	0.964553	0.75796	1.0626	0.983312	0.827312	1.08402	0.805393	0.9175	0.9492	0.9234	0.937	0.933165	0.9175	FALSE	FALSE
GENE: Gbx2	14472	gastrulation brain homeobox 2	MGI:MGI:95668|Ensembl:ENSMUSG00000034486|Vega:OTTMUSG00000037278	Mme-M200000501	1.07041	0.851123	1.01637	0.783378	0.839525	1.63088	0.632202	1.56121	0.788	1.23566	1.01835	0.870833	1.1898	0.442411	1.18452	1.18048	0.7206	1.47535	1.00305	0.9685	0.9844	0.6358	0.9467	0.978708	0.6358	FALSE	FALSE
GENE: Snrpb2	20639	U2 small nuclear ribonucleoprotein B	MGI:MGI:104805	Mme-M200000508	1.00003	1.1703	0.931838	0.947337	1.27514	1.17788	0.702846	0.817872	0.887694	0.943582	1.40934	0.941722	0.720292	1.12824	0.914113	0.967007	0.870884	0.986636	1.07358	0.9857	0.6592	0.9346	0.9464	0.978142	0.6592	FALSE	FALSE
GENE: Gck	103988	glucokinase	MGI:MGI:1270854|Ensembl:ENSMUSG00000041798|Vega:OTTMUSG00000006327	Mme-M200000510	0.942767	1.64269	1.49956	1.21044	1.44777	1.17767	0.903304	1.59219	0.744689	1.34777	1.61142	0.944454	1.61717	1.1146	0.926278	1.03587	1.24261	1.53068	0.957042	0.4612	0.9043	0.3507	0.937	1.20233	0.3507	FALSE	FALSE
GENE: Mxd1	17119	MAX dimerization protein 1	MGI:MGI:96908|Ensembl:ENSMUSG00000001156|Vega:OTTMUSG00000056544	Mme-M200000511	0.545338	0.922103	0.724605	1.1639	1.14697	1.092	0.873776	0.773603	1.09644	0.323377	0.729739	0.682974	0.509459	0.560513	0.626139	0.653157	0.531057	0.593626	1.78835	0.9143	0.9759	0.0797	0.937	0.749523	0.0797	FALSE	TRUE
GENE: Pcsk1	18548	proprotein convertase subtilisin/kexin type 1	MGI:MGI:97511|Ensembl:ENSMUSG00000021587|Vega:OTTMUSG00000026053	Mme-M200000513	0.884484	1.43755	0.864021	0.832557	0.865614	0.811997	1.68145	0.849762	1.15336	0.796095	0.707046	1.10427	0.778501	1.18048	1.76453	0.851154	1.12773	0.603152	1.24275	0.9857	0.9475	0.6447	0.981	0.986223	0.6447	FALSE	FALSE
GENE: Fgr	14191	FGR proto-oncogene, Src family tyrosine kinase	MGI:MGI:95527|Ensembl:ENSMUSG00000028874|Vega:OTTMUSG00000010096	Mme-M200000515	0.659314	0.746363	0.64703	0.509976	1.2188	1.04587	0.583268	1.08136	0.877057	0.966976	0.759952	0.694739	0.760078	1.00317	0.888914	0.695717	0.852874	0.822466	0.748627	0.0379	0.9821	0.3338	0.937	0.800184	0.0379	FALSE	TRUE
GENE: Chgb	12653	chromogranin B	MGI:MGI:88395|Ensembl:ENSMUSG00000027350|Vega:OTTMUSG00000015662	Mme-M200000516	0.831192	1.90679	0.846752	1.64397	1.186	0.773129	1.44133	0.687254	1.87816	0.745931	1.25503	2.325	1.08721	1.82209	0.999976	1.14006	1.32158	0.726254	1.16104	0.8809	0.8597	0.1797	0.9996	1.17265	0.1797	FALSE	FALSE
GENE: Egf	13645	epidermal growth factor	MGI:MGI:95290|Ensembl:ENSMUSG00000028017|Vega:OTTMUSG00000054128	Mme-M200000518	1.20182	1.2121	2.47747	0.712609	0.572237	1.5676	0.926477	1.05065	0.798847	0.949601	1.4396	1.03061	1.44189	1.40633	0.611399	1.13579	1.11576	1.22448	0.69666	0.8253	0.8432	0.8072	0.9851	1.06632	0.8072	FALSE	FALSE
GENE: Gata1	14460	GATA binding protein 1	MGI:MGI:95661|Ensembl:ENSMUSG00000031162|Vega:OTTMUSG00000018011	Mme-M200000519	0.932534	0.88558	0.803332	0.658392	1.04128	1.06819	0.859149	1.72805	0.792857	1.27953	0.920387	0.66251	0.987183	0.559714	1.32988	1.14692	0.833515	1.24571	0.665596	0.8976	0.9418	0.9077	0.9711	0.931534	0.8976	FALSE	FALSE
GENE: Hlx	15284	H2.0-like homeobox	MGI:MGI:96109|Ensembl:ENSMUSG00000039377|Vega:OTTMUSG00000037282	Mme-M200000522	0.759133	1.18708	0.856408	1.57642	1.06721	1.19445	0.796696	1.06027	0.603693	1.4238	0.6978	1.52685	0.956104	1.43431	0.616079	0.83944	1.15174	0.70493	1.08262	0.9796	0.9874	0.5448	0.937	0.984824	0.5448	FALSE	FALSE
GENE: Il1r2	16178	interleukin 1 receptor, type II	MGI:MGI:96546|Ensembl:ENSMUSG00000026073|Vega:OTTMUSG00000050443	Mme-M200000524	0.932009	0.955279	0.886557	0.85422	0.746899	1.33343	0.819522	1.05874	0.79323	1.03148	1.45382	1.19333	1.17501	1.0363	0.613588	1.33096	1.61488	1.07699	0.860116	0.933	0.8511	0.6117	0.958	1.01097	0.6117	FALSE	FALSE
GENE: Egr2	13654	early growth response 2	MGI:MGI:95296|Ensembl:ENSMUSG00000037868|Vega:OTTMUSG00000033571	Mme-M200000527	1.22037	0.852778	1.53103	0.840961	0.733075	1.04902	1.00089	1.33849	1.26353	1.48247	0.748963	0.655089	1.01989	0.896537	0.617533	1.11115	0.737164	1.13043	0.976671	0.9733	0.9978	0.8379	0.992	0.97741	0.8379	FALSE	FALSE
GENE: Cd79a	12518	CD79A antigen (immunoglobulin-associated alpha)	MGI:MGI:101774|Ensembl:ENSMUSG00000003379|Vega:OTTMUSG00000029270	Mme-M200000528	0.669541	0.314374	0.270884	0.204175	1.40176	0.565304	0.362818	1.86462	2.54226	1.32706	0.504113	0.1617	1.30965	0.943576	1.09748	0.601601	0.707538	0.922708	0.590404	0.1021	0.9743	0.5256	0.9692	0.672992	0.1021	FALSE	FALSE
GENE: Asgr2	11890	asialoglycoprotein receptor 2	MGI:MGI:88082|Ensembl:ENSMUSG00000040963|Vega:OTTMUSG00000006018	Mme-M200000529	1.06235	0.836892	1.34084	0.846465	1.8489	1.17421	0.997582	0.878429	1.08786	1.23032	0.771713	1.22574	1.4456	1.11423	0.680084	0.984528	1.33979	1.06563	0.744811	0.998	0.9333	0.9246	0.937	1.05543	0.9246	FALSE	FALSE
GENE: M6pr	17113	mannose-6-phosphate receptor, cation dependent	MGI:MGI:96904|Ensembl:ENSMUSG00000007458|Vega:OTTMUSG00000023879	Mme-M200000530	1.0353	1.07469	1.18681	0.914967	0.643903	0.825661	0.910231	0.985668	0.807684	1.12413	1.06524	0.945932	1.34272	1.20475	1.24188	0.918599	1.0007	1.07521	0.770926	0.9354	0.705	0.1132	0.9471	0.988781	0.1132	FALSE	FALSE
GENE: Gadd45b	17873	growth arrest and DNA-damage-inducible 45 beta	MGI:MGI:107776|Ensembl:ENSMUSG00000015312	Mme-M200000532	0.659911	0.776434	0.703891	1.13259	1.15022	0.769534	1.28356	0.918367	1.06152	0.73494	0.745059	1.03255	0.795276	0.867388	0.878593	1.31699	1.04015	0.944306	0.988912	0.7586	0.9054	0.8008	0.9722	0.918372	0.7586	FALSE	FALSE
GENE: Trh	22044	thyrotropin releasing hormone	MGI:MGI:98823|Ensembl:ENSMUSG00000005892|Vega:OTTMUSG00000024415	Mme-M200000534	0.917327	0.789662	0.857394	0.63766	1.14764	1.19594	0.705058	1.30054	0.671094	1.12967	1.31978	0.764657	0.961581	0.659822	1.44911	1.15398	0.683889	1.08349	1.01533	0.7286	0.984	0.8131	0.9937	0.939317	0.7286	FALSE	FALSE
GENE: Tyr	22173	tyrosinase	MGI:MGI:98880|Ensembl:ENSMUSG00000004651	Mme-M200000535	1.09784	0.681902	0.552139	0.781138	0.513903	1.31347	0.740813	0.863717	0.92558	0.625708	1.21606	0.764783	0.721837	0.642271	1.0037	0.940559	0.703554	0.856453	1.07636	0.9315	0.6696	0.4342	0.9535	0.816662	0.4342	FALSE	FALSE
GENE: Edn2	13615	endothelin 2	MGI:MGI:95284|Ensembl:ENSMUSG00000028635|Vega:OTTMUSG00000008781	Mme-M200000536	1.04025	1.12181	1.65619	1.09169	0.97759	1.59678	0.499576	0.980125	0.417965	1.31683	1.05787	1.37725	0.815954	1.39274	1.08336	0.868124	1.12615	0.825605	0.938097	0.8986	0.8319	0.5159	0.968	1.00989	0.5159	FALSE	FALSE
GENE: Wnt3a	22416	wingless-type MMTV integration site family, member 3A	MGI:MGI:98956|Ensembl:ENSMUSG00000009900|Vega:OTTMUSG00000005791	Mme-M200000537	1.15023	0.663538	0.899473	0.823479	1.50864	1.0256	0.897313	1.07077	1.06342	0.982204	0.914063	0.95974	0.859774	0.6626	1.38257	1.39936	0.99287	1.13367	0.902339	0.8726	0.7575	0.5797	0.937	0.992218	0.5797	FALSE	FALSE
GENE: Pde6a	225600	phosphodiesterase 6A, cGMP-specific, rod, alpha	MGI:MGI:97524|Ensembl:ENSMUSG00000024575|Vega:OTTMUSG00000028119	Mme-M200000538	1.16908	0.927138	0.842643	0.950995	1.04974	0.566267	1.03801	0.845574	0.848212	0.900165	0.930935	0.846112	0.832855	0.910457	0.941969	1.02028	1.17057	1.17735	0.832422	0.9735	0.8556	0.6195	0.997	0.92511	0.6195	FALSE	FALSE
GENE: Pde6b	18587	phosphodiesterase 6B, cGMP, rod receptor, beta polypeptide	MGI:MGI:97525|Ensembl:ENSMUSG00000029491|Vega:OTTMUSG00000026326	Mme-M200000540	1.13797	0.721941	0.880198	0.625574	0.749981	1.12485	0.77535	1.17161	0.796139	1.33168	0.773427	0.577726	1.026	0.535881	1.24812	0.917421	0.862565	1.08684	0.694171	0.8617	0.9782	0.5917	0.9502	0.867583	0.5917	FALSE	FALSE
GENE: Cnr2	12802	cannabinoid receptor 2 (macrophage)	MGI:MGI:104650|Ensembl:ENSMUSG00000062585|Vega:OTTMUSG00000009846	Mme-M200000545	1.02109	1.11572	0.983319	1.21306	1.40107	1.69812	1.1672	1.79127	1.37837	1.34206	1.28191	0.934017	1.83083	1.27396	0.509025	1.40276	0.891568	1.42763	0.921159	0.9427	0.1385	0.213	0.9523	1.19441	0.1385	FALSE	FALSE
GENE: Matn1	17180	matrilin 1, cartilage matrix protein	MGI:MGI:106591|Ensembl:ENSMUSG00000040533|Vega:OTTMUSG00000009592	Mme-M200000546	1.13601	1.19251	1.21901	1.66729	1.84959	0.940469	1.13562	0.819253	1.20148	1.09127	1.02577	1.4261	0.82042	1.30118	1.43303	0.933729	1.00372	0.960833	1.34707	0.6348	0.7488	0.8016	0.9449	1.15657	0.6348	FALSE	FALSE
GENE: Zp3	22788	zona pellucida glycoprotein 3	MGI:MGI:99215|Ensembl:ENSMUSG00000004948|Vega:OTTMUSG00000025389	Mme-M200000547	1.10035	0.66187	0.966303	0.723889	0.609274	0.912786	0.887161	1.12864	0.90506	1.01075	1.30223	1.28657	0.792534	1.05565	1.09215	1.2065	1.02557	1.04925	0.742624	0.8773	0.7638	0.9428	0.9821	0.950747	0.7638	FALSE	FALSE
GENE: Trim21	20821	tripartite motif-containing 21	MGI:MGI:106657|Ensembl:ENSMUSG00000030966	Mme-M200000550	0.956388	0.656775	0.795596	0.51496	0.839505	1.26935	0.759495	1.28937	0.899904	0.938908	0.962557	0.571983	1.06868	0.576357	0.98018	1.04068	0.836589	0.996404	0.821153	0.3467	0.9554	0.5003	0.9401	0.857369	0.3467	FALSE	FALSE
GENE: Pitx2	18741	paired-like homeodomain transcription factor 2	MGI:MGI:109340|Ensembl:ENSMUSG00000028023|Vega:OTTMUSG00000037721	Mme-M200000551	0.929922	1.43214	1.01532	0.775178	1.16907	1.06785	1.53374	0.802707	1.46625	0.881812	0.988849	1.23688	0.937705	1.31954	0.977777	0.825087	1.07354	0.976678	1.59916	0.986	0.6865	0.6294	0.9917	1.07932	0.6294	FALSE	FALSE
GENE: Prop1	19127	paired like homeodomain factor 1	MGI:MGI:109330|Ensembl:ENSMUSG00000044542|Vega:OTTMUSG00000007884	Mme-M200000552	1.1734	0.795668	0.963061	1.00347	2.576	1.01954	1.05074	1.39424	1.18661	0.734181	1.6279	0.75867	0.825395	0.782027	0.864219	1.0805	0.761918	1.45299	0.878147	0.9965	0.6216	0.6358	0.9722	1.04209	0.6216	FALSE	FALSE
GENE: Rab11a	53869	RAB11A, member RAS oncogene family	MGI:MGI:1858202|Ensembl:ENSMUSG00000004771|Vega:OTTMUSG00000036848	Mme-M200000553	1.27014	1.25417	1.47584	1.04686	0.788398	1.07301	1.11808	0.88492	1.13152	1.0378	1.02747	1.02422	1.10455	1.5752	1.20251	0.879498	1.05794	1.28709	1.0807	0.2643	0.9426	0.0776	0.9986	1.10695	0.0776	TRUE	FALSE
GENE: Nfatc2ip	18020	nuclear factor of activated T cells, cytoplasmic, calcineurin dependent 2 interacting protein	MGI:MGI:1329015|Ensembl:ENSMUSG00000030722|Vega:OTTMUSG00000025272	Mme-M200000554	1.33181	0.848355	1.50099	0.981183	0.644836	0.96167	0.884889	1.18057	0.874708	1.478	1.4038	0.91316	1.37561	0.753037	1.27439	1.41014	0.732771	1.16104	0.841666	0.9325	0.9562	0.7009	0.9884	1.04673	0.7009	FALSE	FALSE
GENE: Gata2	14461	GATA binding protein 2	MGI:MGI:95662|Ensembl:ENSMUSG00000015053|Vega:OTTMUSG00000057342	Mme-M200000556	1.11022	0.40077	1.16155	0.890858	1.4883	1.51149	0.486201	1.31236	1.50068	0.978193	0.330771	0.772208	0.529432	0.794325	1.36303	2.22123	1.38305	1.58638	0.67733	0.933	0.8337	0.2954	0.937	0.960918	0.2954	FALSE	FALSE
GENE: Slpi	20568	secretory leukocyte peptidase inhibitor	MGI:MGI:109297|Ensembl:ENSMUSG00000017002|Vega:OTTMUSG00000001167	Mme-M200000558	0.557785	0.448473	0.726411	0.420048	0.863554	1.16572	0.983194	1.19709	0.935339	0.698271	0.410089	0.529744	0.639966	0.458161	1.17877	1.07491	0.776941	1.00205	1.03555	0.0078	0.9164	0.0106	0.9477	0.74624	0.0078	FALSE	TRUE
GENE: Slc30a3	22784	solute carrier family 30 (zinc transporter), member 3	MGI:MGI:1345280|Ensembl:ENSMUSG00000029151|Vega:OTTMUSG00000015164	Mme-M200000559	1.07483	0.82388	1.50122	1.33104	1.52593	1.03194	0.935567	0.789649	0.907207	1.19154	1.5074	1.27298	0.883418	1.14403	1.15492	1.05115	1.28932	1.49011	1.24077	0.9137	0.9683	0.8288	0.937	1.14212	0.8288	FALSE	FALSE
GENE: Smr2	20600	submaxillary gland androgen regulated protein 2	MGI:MGI:102762|Ensembl:ENSMUSG00000029281|Vega:OTTMUSG00000055376	Mme-M200000560	0.770949	1.29818	0.640215	0.66076	1.71854	0.629233	1.27816	0.80724	1.29888	0.647083	0.775764	1.36349	0.899882	0.907861	0.426568	0.907677	1.11606	0.70576	0.965656	0.9135	0.8928	0.8989	0.937	0.88635	0.8928	FALSE	FALSE
GENE: Gcm1	14531	glial cells missing homolog 1 (Drosophila)	MGI:MGI:108045|Ensembl:ENSMUSG00000023333	Mme-M200000563	1.0893	0.841059	1.18233	1.12691	1.30072	1.1362	0.783368	0.97812	0.711687	1.09312	1.19291	0.929089	1.17375	0.830875	0.611111	1.11575	0.872671	1.33742	0.842536	0.9857	0.9854	0.992	0.9626	0.986965	0.9626	FALSE	FALSE
GENE: Vegfc	22341	vascular endothelial growth factor C	MGI:MGI:109124|Ensembl:ENSMUSG00000031520	Mme-M200000565	0.846233	1.3307	1.07082	1.25932	1.05995	0.802335	1.07127	0.783264	0.904736	1.13677	1.01866	1.78653	1.08635	1.49348	0.90244	0.761745	1.29091	0.776716	1.0622	0.9315	0.9842	0.1505	0.9387	1.04737	0.1505	FALSE	FALSE
GENE: Mesp1	17292	mesoderm posterior 1	MGI:MGI:107785|Ensembl:ENSMUSG00000030544|Vega:OTTMUSG00000024965	Mme-M200000567	1.11729	0.795029	0.882524	0.732887	0.965128	1.30903	0.825619	1.47652	0.854035	1.03139	1.18314	0.931602	0.889538	0.923798	1.06529	1.27504	0.86455	0.929858	1.139	0.8435	0.8221	0.8859	0.9765	0.993176	0.8221	FALSE	FALSE
GENE: Adm	11535	adrenomedullin	MGI:MGI:108058|Ensembl:ENSMUSG00000030790	Mme-M200000570	0.797923	1.59643	0.696539	1.52828	1.72312	1.34318	0.806452	0.794959	1.33999	0.806097	0.781796	0.791386	0.938076	1.42488	1.5738	0.887005	0.781921	1.41763	1.24159	0.9739	0.9148	0.7058	0.937	1.0674	0.7058	FALSE	FALSE
GENE: Lig3	16882	ligase III, DNA, ATP-dependent	MGI:MGI:109152|Ensembl:ENSMUSG00000020697|Vega:OTTMUSG00000000931	Mme-M200000572	0.981575	1.00659	0.92447	0.945947	1.81019	0.928991	1.07105	1.1328	0.978381	1.08215	0.943846	1.04402	1.14931	0.81086	0.825988	1.09745	1.11244	0.958971	1.19358	0.9838	0.7034	0.925	0.9996	1.03656	0.7034	FALSE	FALSE
GENE: Stac	20840	src homology three (SH3) and cysteine rich domain	MGI:MGI:1201400|Ensembl:ENSMUSG00000032502|Vega:OTTMUSG00000026418	Mme-M200000574	1.06368	0.804063	0.988532	0.914222	0.648078	1.14446	1.01548	0.928733	1.21486	1.20305	1.21129	0.895779	1.34605	0.688333	1.15623	1.0479	0.919759	0.726846	0.940455	0.9857	0.7973	0.9883	0.963	0.973911	0.7973	FALSE	FALSE
GENE: Epas1	13819	endothelial PAS domain protein 1	MGI:MGI:109169|Ensembl:ENSMUSG00000024140	Mme-M200000575	1.22678	0.776352	1.12776	1.11551	0.757182	1.64298	0.764262	1.66469	0.690345	1.20577	1.2753	0.81911	1.18461	0.933127	1.60783	1.07028	0.789774	1.04289	1.05815	0.9844	0.9343	0.7752	0.974	1.05436	0.7752	FALSE	FALSE
GENE: Rptn	20129	repetin	MGI:MGI:1099055|Ensembl:ENSMUSG00000041984|Vega:OTTMUSG00000043593	Mme-M200000576	1.01829	0.831717	0.902258	0.603791	1.0027	1.11854	0.710422	1.51308	0.736669	1.15043	0.917228	0.639716	0.971743	0.714104	1.36879	1.30859	0.820979	1.87459	0.552192	0.9201	0.9841	0.919	0.996	0.937295	0.919	FALSE	FALSE
GENE: Adcy8	11514	adenylate cyclase 8	MGI:MGI:1341110|Ensembl:ENSMUSG00000022376	Mme-M200000582	0.724125	0.853645	0.681027	1.19431	1.14871	1.66568	1.14262	0.895266	1.03045	0.994415	0.940856	1.07459	0.721321	0.895981	0.889841	0.891136	1.31183	1.01162	1.22814	0.7816	0.6713	0.7062	0.9829	0.991579	0.6713	FALSE	FALSE
GENE: Anxa11	11744	annexin A11	MGI:MGI:108481|Ensembl:ENSMUSG00000021866|Vega:OTTMUSG00000019768	Mme-M200000584	1.29093	1.61989	1.54642	1.55153	0.969689	1.38101	1.1041	1.06069	1.10985	1.16379	1.35048	1.4026	1.4127	2.15371	1.52129	0.93173	1.32799	1.16336	1.61871	0.0353	0.6966	0.0032	0.937	1.32423	0.0032	TRUE	FALSE
GENE: Eya3	14050	EYA transcriptional coactivator and phosphatase 3	MGI:MGI:109339|Ensembl:ENSMUSG00000028886|Vega:OTTMUSG00000009803	Mme-M200000586	0.988636	0.856201	1.01641	0.941936	0.895378	0.986957	0.936842	0.92918	0.875328	0.910758	1.00163	1.03875	1.05137	0.874258	0.738648	0.969697	0.873471	0.919336	0.89541	0.9706	0.9841	0.9398	0.937	0.928604	0.937	FALSE	FALSE
GENE: Shbg	20415	sex hormone binding globulin	MGI:MGI:98295|Ensembl:ENSMUSG00000005202|Vega:OTTMUSG00000005986	Mme-M200000587	1.05661	1.28609	1.41567	0.564638	0.51951	1.71403	0.970415	1.00545	0.462569	0.938647	1.08843	0.806669	1.32753	0.970879	0.866892	1.04275	0.792677	1.19152	0.591088	0.9796	0.6635	0.8988	0.9785	0.926406	0.6635	FALSE	FALSE
GENE: Kcnab1	16497	potassium voltage-gated channel, shaker-related subfamily, beta member 1	MGI:MGI:109155|Ensembl:ENSMUSG00000027827|Vega:OTTMUSG00000034877	Mme-M200000590	0.860615	1.77994	0.607617	1.72904	1.28541	0.675733	1.33226	0.913144	0.863999	0.939863	0.575018	2.0413	0.849506	1.16809	0.463563	0.83438	1.27548	0.581656	1.46395	0.933	0.9756	0.9515	0.9448	0.979578	0.933	FALSE	FALSE
GENE: Mfge8	17304	milk fat globule-EGF factor 8 protein	MGI:MGI:102768|Ensembl:ENSMUSG00000030605|Vega:OTTMUSG00000058555	Mme-M200000595	1.09337	0.953313	1.05606	0.979866	0.854054	0.989962	0.952281	1.21341	1.09749	1.22426	1.11727	0.853683	1.7168	1.23242	0.75656	1.33175	0.931299	0.920603	0.879219	0.9611	0.9256	0.0813	0.937	1.04162	0.0813	TRUE	FALSE
GENE: Adam1a	280668	a disintegrin and metallopeptidase domain 1a	MGI:MGI:2429504|Ensembl:ENSMUSG00000072647|Vega:OTTMUSG00000023479	Mme-M200000597	0.77502	1.03164	0.641364	0.66149	1.2574	0.740173	1.0355	1.18915	0.897994	0.986312	0.922006	0.704128	1.04016	0.648959	1.53779	1.03565	0.824826	0.917901	0.880796	0.6675	0.957	0.8276	0.9664	0.908128	0.6675	FALSE	FALSE
GENE: Ddah2	51793	dimethylarginine dimethylaminohydrolase 2	MGI:MGI:1859016|Ensembl:ENSMUSG00000007039|Vega:OTTMUSG00000037923	Mme-M200000598	0.949624	0.98734	0.846246	1.10743	1.4222	1.10954	0.802982	1.12009	0.834205	1.2559	0.981241	1.14102	0.840361	0.954217	0.931879	1.04914	0.927792	1.06295	0.850616	0.9806	0.853	0.9005	0.9464	0.997965	0.853	FALSE	FALSE
GENE: Inpp5k	19062	inositol polyphosphate 5-phosphatase K	MGI:MGI:1194899|Ensembl:ENSMUSG00000006127|Vega:OTTMUSG00000006214	Mme-M200000599	0.928819	1.37705	2.35913	1.13314	1.10614	1.12424	1.08764	1.08389	0.826295	1.26444	1.04136	1.29437	1.45593	1.25851	0.97543	0.930765	0.88935	0.928322	1.38739	0.4053	0.8696	0.2564	0.9806	1.14659	0.2564	FALSE	FALSE
GENE: Id2	15902	inhibitor of DNA binding 2	MGI:MGI:96397|Ensembl:ENSMUSG00000020644	Mme-M200000601	0.8097	0.938883	1.00061	1.29177	1.03875	0.939099	1.1188	0.971811	1.28144	0.779018	1.07927	0.790384	0.936203	0.922759	1.28592	1.10388	0.617579	0.976708	0.950079	0.9771	0.775	0.9346	0.937	0.975458	0.775	FALSE	FALSE
GENE: Ptpn12	19248	protein tyrosine phosphatase, non-receptor type 12	MGI:MGI:104673|Ensembl:ENSMUSG00000028771|Vega:OTTMUSG00000029737	Mme-M200000602	0.884566	1.53266	0.780224	0.830292	0.971805	0.76172	1.20609	0.713633	0.977886	0.729541	0.855657	1.27603	1.03311	0.860352	0.814146	0.726395	0.927442	0.763798	1.11563	0.9857	0.9764	0.996	0.937	0.913984	0.937	FALSE	FALSE
GENE: Efna2	13637	ephrin A2	MGI:MGI:102707|Ensembl:ENSMUSG00000003070|Vega:OTTMUSG00000000009	Mme-M200000603	1.03156	0.560399	1.05412	0.953723	1.24717	1.66161	0.680541	1.16044	0.76481	1.00434	0.820519	0.709348	1.2115	0.542005	0.661155	1.19233	1.0526	1.64535	0.773371	0.9363	0.9683	0.3847	0.9595	0.937739	0.3847	FALSE	FALSE
GENE: Ephb6	13848	Eph receptor B6	MGI:MGI:1096338|Ensembl:ENSMUSG00000029869|Vega:OTTMUSG00000035976	Mme-M200000604	0.90243	0.826428	0.946546	0.729929	0.809463	1.16791	1.14594	1.11832	1.12099	0.887959	0.839205	0.50665	0.766956	0.549088	1.04916	0.915746	1.04005	0.985587	1.02276	0.781	0.7654	0.0417	0.9755	0.891197	0.0417	FALSE	TRUE
GENE: Kcnj8	16523	potassium inwardly-rectifying channel, subfamily J, member 8	MGI:MGI:1100508|Ensembl:ENSMUSG00000030247|Vega:OTTMUSG00000057136	Mme-M200000605	1.81172	1.52304	1.37663	1.82237	1.29051	1.41546	0.985912	1.23006	0.911434	1.59478	1.00645	1.78032	1.31734	1.98729	1.07235	0.978445	0.808747	0.721592	1.50829	0.0784	0.7451	0.0249	0.967	1.27193	0.0249	TRUE	FALSE
GENE: Ptpn6	15170	protein tyrosine phosphatase, non-receptor type 6	MGI:MGI:96055|Ensembl:ENSMUSG00000004266|Vega:OTTMUSG00000038210	Mme-M200000607	0.692929	1.09732	0.767106	0.931077	0.938799	0.771768	0.900055	0.875299	1.14797	0.865673	0.702994	0.991737	1.16641	1.15262	0.829771	0.826129	1.08106	0.746161	0.747621	0.8673	0.9789	0.98	0.937	0.89416	0.8673	FALSE	FALSE
GENE: Ube2e3	22193	ubiquitin-conjugating enzyme E2E 3	MGI:MGI:107412	Mme-M200000608	0.844609	1.54921	1.18248	1.73469	0.787832	0.861042	1.30126	1.08658	1.15419	0.922911	1.25975	1.00896	1.66638	1.24032	1.29435	0.966171	1.00381	0.906285	1.22008	0.4964	0.902	0.1805	0.9827	1.12883	0.1805	FALSE	FALSE
GENE: Arf4	11843	ADP-ribosylation factor 4	MGI:MGI:99433|Ensembl:ENSMUSG00000021877|Vega:OTTMUSG00000035433	Mme-M200000609	0.811595	1.17624	1.00453	0.794296	0.745445	0.94821	1.21363	0.88803	1.19587	0.955023	0.820961	1.02793	0.95853	1.11622	1.19806	0.722258	1.22161	1.10105	0.921567	0.9851	0.9733	0.6692	0.9547	0.976928	0.6692	FALSE	FALSE
GENE: Sox10	20665	SRY (sex determining region Y)-box 10	MGI:MGI:98358|Ensembl:ENSMUSG00000033006	Mme-M200000611	1.19365	0.800326	1.08592	1.07876	0.93403	1.26935	0.835864	1.10502	0.705858	1.1882	1.09247	0.880955	1.20433	0.740634	0.77396	1.12588	0.846283	1.05041	0.855835	0.9836	0.9907	0.8699	0.937	0.972171	0.8699	FALSE	FALSE
GENE: Zfp46	22704	zinc finger protein 46	MGI:MGI:99192|Ensembl:ENSMUSG00000051351|Vega:OTTMUSG00000009866	Mme-M200000615	1.19771	1.0686	1.46225	1.03394	0.768076	1.14965	0.849123	0.937634	0.83817	1.25223	1.78838	1.34237	1.49868	1.72681	0.640303	1.55429	1.06306	1.08977	0.883378	0.8986	0.976	0.0868	0.9866	1.12282	0.0868	TRUE	FALSE
GENE: Tspo	12257	translocator protein	MGI:MGI:88222|Ensembl:ENSMUSG00000041736	Mme-M200000616	1.1276	0.642282	1.08431	0.712385	0.750005	1.38843	0.798315	1.20295	0.772136	1.0992	1.44542	0.765221	0.9954	0.683464	1.11891	1.17049	0.624494	1.48467	0.763926	0.9496	0.9846	0.8249	0.9463	0.943535	0.8249	FALSE	FALSE
GENE: Myod1	17927	myogenic differentiation 1	MGI:MGI:97275|Ensembl:ENSMUSG00000009471	Mme-M200000620	1.09263	1.13132	1.06132	1.04731	0.888699	1.4742	0.827587	1.24517	0.795106	1.09896	0.995978	0.895591	1.05318	0.791211	0.942195	1.23589	0.928166	0.922828	1.1293	0.9587	0.9016	0.9488	0.996	1.0162	0.9016	FALSE	FALSE
GENE: Gpc4	14735	glypican 4	MGI:MGI:104902|Ensembl:ENSMUSG00000031119|Vega:OTTMUSG00000017330	Mme-M200000621	0.732203	1.07757	0.816459	1.09332	0.985342	1.12425	0.921845	0.905801	1.02428	0.67257	0.741819	0.966621	0.817064	1.11084	0.93357	0.768088	0.964062	0.836512	1.25913	0.9796	0.954	0.9066	0.937	0.921758	0.9066	FALSE	FALSE
GENE: Myl2	17906	myosin, light polypeptide 2, regulatory, cardiac, slow	MGI:MGI:97272|Ensembl:ENSMUSG00000013936|Vega:OTTMUSG00000024649	Mme-M200000622	0.930753	0.946909	0.838867	0.836388	1.23354	1.29544	0.752273	1.02532	0.663953	0.667297	0.853506	0.967135	0.984527	0.692785	0.731153	1.06847	0.997989	0.821204	1.1104	0.979	0.6649	0.3325	0.937	0.900026	0.3325	FALSE	FALSE
GENE: Snta1	20648	syntrophin, acidic 1	MGI:MGI:101772|Ensembl:ENSMUSG00000027488|Vega:OTTMUSG00000015793	Mme-M200000625	1.14998	1.12274	1.51092	1.46794	1.18146	1.46077	0.819506	1.07059	0.793446	1.14887	1.08793	1.38401	1.29822	1.69051	0.712466	0.778582	0.644986	0.953761	1.20755	0.6447	0.8645	0.1783	0.937	1.09263	0.1783	FALSE	FALSE
GENE: Gna15	14676	guanine nucleotide binding protein, alpha 15	MGI:MGI:95770|Ensembl:ENSMUSG00000034792|Vega:OTTMUSG00000030451	Mme-M200000626	0.951091	0.776836	0.795322	0.874066	0.964889	1.05227	0.789151	1.09465	0.820378	0.886346	0.854938	0.547455	1.08641	0.799375	0.946358	0.948708	0.782732	1.07716	0.931226	0.7299	0.9466	0.1453	0.961	0.882915	0.1453	FALSE	FALSE
GENE: Stat4	20849	signal transducer and activator of transcription 4	MGI:MGI:103062|Ensembl:ENSMUSG00000062939|Vega:OTTMUSG00000046732	Mme-M200000628	0.789728	0.638043	0.637754	0.559338	1.06125	0.972676	0.601019	1.36578	0.891285	0.811017	0.693741	0.897924	0.871368	0.848728	1.33401	0.596378	0.70489	1.13361	0.743154	0.0818	0.9883	0.2746	0.937	0.821696	0.0818	FALSE	TRUE
GENE: Cyp4v3	102294	cytochrome P450, family 4, subfamily v, polypeptide 3	MGI:MGI:2142763	Mme-M200000630	0.70206	1.28691	1.1698	2.07909	0.490768	0.723068	0.72992	0.4409	1.13376	0.571139	1.48561	0.996248	1.20803	2.13417	0.614638	1.48524	0.593207	0.803538	0.862678	0.8757	0.6711	0.4227	0.937	0.926144	0.4227	FALSE	FALSE
GENE: Atf5	107503	activating transcription factor 5	MGI:MGI:2141857|Ensembl:ENSMUSG00000038539	Mme-M200000634	0.797763	1.09806	0.666988	0.681271	1.25202	1.15183	1.04471	0.909837	0.963421	0.687774	0.64183	1.15483	0.815766	0.661061	0.81978	0.741914	1.41203	0.828441	0.924641	0.7299	0.8426	0.2892	0.937	0.883512	0.2892	FALSE	FALSE
GENE: Grn	14824	granulin	MGI:MGI:95832|Ensembl:ENSMUSG00000034708|Vega:OTTMUSG00000002816	Mme-M200000636	0.803642	0.727639	1.00218	0.981053	1.18474	1.25702	0.783161	1.14379	0.69933	0.94093	0.978367	0.720513	0.989614	0.832451	0.789278	0.903363	0.792891	0.930669	0.956689	0.9387	0.9604	0.9532	0.937	0.904182	0.937	FALSE	FALSE
GENE: Casp4	12363	caspase 4, apoptosis-related cysteine peptidase	MGI:MGI:107700|Ensembl:ENSMUSG00000033538|Vega:OTTMUSG00000033830	Mme-M200000637	0.516419	0.742368	0.411243	0.342986	1.16986	0.719064	1.2216	0.63878	1.97399	0.402818	0.282115	0.392894	0.337594	0.524524	1.19326	0.31737	1.13326	1.01655	1.59653	0.0882	0.9301	0.0051	0.9536	0.661209	0.0051	FALSE	TRUE
GENE: Wasl	73178	Wiskott-Aldrich syndrome-like (human)	MGI:MGI:1920428|Ensembl:ENSMUSG00000029684|Vega:OTTMUSG00000037666	Mme-M200000639	0.623632	1.31792	0.775418	1.45849	1.15473	0.720234	1.53027	1.1422	1.26431	0.67637	0.789233	1.05121	0.910221	1.08153	1.03304	0.76804	1.24768	0.745646	1.64534	0.9996	0.7843	0.9161	0.9986	1.0072	0.7843	FALSE	FALSE
GENE: Pten	19211	phosphatase and tensin homolog	MGI:MGI:109583|Ensembl:ENSMUSG00000013663|Vega:OTTMUSG00000021203	Mme-M200000642	0.816847	1.14158	0.743072	1.09411	0.796655	0.525283	1.56862	0.757155	1.57309	0.689218	0.61641	1.05409	0.804103	1.06586	0.952673	0.902525	1.2948	0.775529	1.19263	0.9826	0.9938	0.7828	0.9806	0.926458	0.7828	FALSE	FALSE
GENE: Lcat	16816	lecithin cholesterol acyltransferase	MGI:MGI:96755|Ensembl:ENSMUSG00000035237|Vega:OTTMUSG00000031021	Mme-M200000643	0.875	0.784316	0.696122	1.00075	1.82373	0.809864	1.08029	1.0848	1.28119	0.769399	0.772675	1.10693	0.483037	0.995183	0.77167	0.912573	1.04211	0.913107	1.18468	0.8396	0.6966	0.2931	0.974	0.93272	0.2931	FALSE	FALSE
GENE: Mov10	17454	Moloney leukemia virus 10	MGI:MGI:97054|Ensembl:ENSMUSG00000002227|Vega:OTTMUSG00000022217	Mme-M200000644	0.497539	0.753595	0.644104	0.631958	1.06496	1.0232	0.969837	0.94252	0.754167	0.615177	0.453984	0.471697	0.64401	0.70653	0.789788	0.505355	0.752043	0.814473	1.19898	0.0712	0.9949	0.0083	0.9355	0.721293	0.0083	FALSE	TRUE
GENE: Rbbp7	245688	retinoblastoma binding protein 7	MGI:MGI:1194910|Ensembl:ENSMUSG00000031353|Vega:OTTMUSG00000017256	Mme-M200000645	1.15024	0.962067	0.92133	0.910522	0.908049	0.894259	1.20288	0.857402	1.23867	1.1219	1.05737	1.10419	1.02067	1.32094	1.20603	0.820653	1.46574	0.777444	1.06436	0.9938	0.9065	0.1033	0.9596	1.03828	0.1033	FALSE	FALSE
GENE: Zfand6	65098	zinc finger, AN1-type domain 6	MGI:MGI:1929510|Ensembl:ENSMUSG00000030629	Mme-M200000647	0.946061	1.37131	1.21846	1.78609	0.818201	0.799581	1.18154	0.768478	1.41252	0.867182	1.01543	1.41204	1.23771	2.26743	1.11591	0.840736	1.66169	0.935305	1.46914	0.5426	0.9883	0.0985	0.9537	1.16331	0.0985	TRUE	FALSE
GENE: F2rl1	14063	coagulation factor II (thrombin) receptor-like 1	MGI:MGI:101910|Ensembl:ENSMUSG00000021678	Mme-M200000649	1.11434	1.06893	1.31821	0.672631	0.712949	0.967165	1.03423	1.10418	0.974357	1.09536	1.03709	0.820642	1.03315	0.940094	1.53584	1.04452	0.899199	1.07254	0.912957	0.9796	0.9904	0.8179	0.9785	1.00188	0.8179	FALSE	FALSE
GENE: Ctf1	13019	cardiotrophin 1	MGI:MGI:105115|Ensembl:ENSMUSG00000042340|Vega:OTTMUSG00000058629	Mme-M200000650	2.07754	0.675338	2.47651	0.92073	0.615794	1.05031	1.06202	1.85837	0.639119	1.56363	2.32708	0.818069	1.53969	0.671881	1.21961	1.42253	0.603497	1.82181	0.63794	0.8739	0.9906	0.5634	0.9986	1.12752	0.5634	FALSE	FALSE
GENE: Itgal	16408	integrin alpha L	MGI:MGI:96606|Ensembl:ENSMUSG00000030830|Vega:OTTMUSG00000031314	Mme-M200000651	0.791674	0.582467	0.629995	0.592619	1.24816	0.792614	1.08719	0.948105	1.21256	0.708308	0.555579	0.843941	0.680206	0.651204	1.00692	0.817999	1.10778	0.759611	1.18376	0.0296	0.8427	0.0187	0.9537	0.82472	0.0187	FALSE	TRUE
GENE: Ciita	12265	class II transactivator	MGI:MGI:108445|Ensembl:ENSMUSG00000022504	Mme-M200000652	0.754482	0.486318	0.562159	0.626362	1.00567	1.09062	0.850143	0.996389	1.30532	0.557056	0.6422	0.654896	0.519848	0.607791	1.21243	0.717266	1.01956	1.02461	0.942113	0.0026	0.7957	0.0008	0.9449	0.784456	0.0008	FALSE	TRUE
GENE: Anxa5	11747	annexin A5	MGI:MGI:106008|Ensembl:ENSMUSG00000027712|Vega:OTTMUSG00000020273	Mme-M200000653	0.840321	0.947665	0.946188	1.0206	1.12027	0.930529	1.34452	1.39484	1.03289	1.20192	0.6471	0.964247	0.978791	1.10947	1.27851	0.917431	1.3428	0.915285	1.16943	0.9826	0.6711	0.9017	0.9538	1.04065	0.6711	FALSE	FALSE
GENE: Fas	14102	Fas (TNF receptor superfamily member 6)	MGI:MGI:95484|Ensembl:ENSMUSG00000024778	Mme-M200000655	0.442056	1.04619	0.489037	0.699013	0.783816	0.595631	1.4442	0.811784	1.31705	0.353617	0.339721	1.09153	0.645919	0.93641	0.974123	0.524385	1.2438	0.482161	1.58345	0.4983	0.9995	0.1009	0.9378	0.751434	0.1009	FALSE	FALSE
GENE: Pias3	229615	protein inhibitor of activated STAT 3	MGI:MGI:1913126|Ensembl:ENSMUSG00000028101|Vega:OTTMUSG00000034169	Mme-M200000656	0.969789	1.47343	0.784804	1.0025	0.968631	1.18925	1.02129	1.05929	1.10242	1.39747	0.898867	1.09793	1.11689	1.27297	0.883235	0.899603	1.0377	0.828671	1.25107	0.9806	0.7891	0.3959	0.9477	1.05134	0.3959	FALSE	FALSE
GENE: Mcl1	17210	myeloid cell leukemia sequence 1	MGI:MGI:101769|Ensembl:ENSMUSG00000038612|Vega:OTTMUSG00000053009	Mme-M200000657	1.05045	1.6607	1.82119	1.43012	0.751108	0.861886	1.11466	0.52783	1.22116	0.981251	1.25736	2.12759	0.843025	2.48342	0.983225	0.763186	1.3671	0.649011	1.3799	0.3666	0.9306	0.0527	0.9449	1.1327	0.0527	TRUE	FALSE
GENE: Cdr2	12585	cerebellar degeneration-related 2	MGI:MGI:1100885|Ensembl:ENSMUSG00000030878|Vega:OTTMUSG00000027358	Mme-M200000658	0.844872	2.08705	1.95553	1.9338	0.831519	0.918021	1.04403	0.641433	1.21027	0.788946	1.26834	1.63945	1.14977	1.83292	0.617402	1.30049	0.953668	0.987669	1.02908	0.1797	0.9773	0.2163	0.9471	1.13506	0.1797	FALSE	FALSE
GENE: Car4	12351	carbonic anhydrase 4	MGI:MGI:1096574|Ensembl:ENSMUSG00000000805|Vega:OTTMUSG00000001034	Mme-M200000659	1.33945	1.63072	0.987194	1.15524	1.93078	1.49384	1.83009	1.38313	1.85109	1.21116	1.36087	1.56038	0.945888	1.25719	1.17642	0.878343	1.30701	1.18205	2.00912	0.8	0.0576	0.1222	0.937	1.35697	0.0576	TRUE	FALSE
GENE: Fam111a	107373	family with sequence similarity 111, member A	MGI:MGI:1915508|Ensembl:ENSMUSG00000024691|Vega:OTTMUSG00000033033	Mme-M200000660	0.754335	1.17609	0.722385	0.877585	0.892648	0.82333	1.15594	0.974776	1.02101	0.922213	0.845401	1.08251	1.05069	1.15318	1.52123	0.828723	1.37698	1.12608	0.624793	0.8189	0.976	0.9704	0.9986	0.97295	0.8189	FALSE	FALSE
GENE: Lhcgr	16867	luteinizing hormone/choriogonadotropin receptor	MGI:MGI:96783|Ensembl:ENSMUSG00000024107	Mme-M200000661	1.06338	0.77237	0.862793	0.516508	0.677325	0.947587	0.971826	0.989355	0.993499	1.19555	0.610836	0.832512	0.992199	1.18294	2.18113	1.18431	0.984873	0.969088	0.892307	0.9354	0.7116	0.7692	0.937	0.946567	0.7116	FALSE	FALSE
GENE: Dtx1	14357	deltex 1, E3 ubiquitin ligase	MGI:MGI:1352744|Ensembl:ENSMUSG00000029603|Vega:OTTMUSG00000025278	Mme-M200000662	0.927341	0.607489	0.810985	0.679165	1.14073	1.20077	0.719667	1.10231	0.80486	0.901727	0.85104	0.877736	0.850392	0.829332	0.939547	0.801194	0.81002	1.10823	0.849509	0.2927	0.967	0.6135	0.937	0.871941	0.2927	FALSE	FALSE
GENE: Wfdc18	14038	WAP four-disulfide core domain 18	MGI:MGI:107506|Ensembl:ENSMUSG00000000983|Vega:OTTMUSG00000000970	Mme-M200000663	0.913498	0.847299	0.775484	0.549209	1.12126	0.691426	0.549161	0.962369	0.663981	1.08085	1.11895	0.363176	0.808552	0.947682	1.7761	0.869289	0.863436	1.09087	0.658272	0.9397	0.7561	0.3971	0.9449	0.829831	0.3971	FALSE	FALSE
GENE: Flt3l	14256	FMS-like tyrosine kinase 3 ligand	MGI:MGI:95560|Ensembl:ENSMUSG00000089989	Mme-M200000664	1.00022	0.679881	0.746211	0.788423	0.925025	1.60072	0.888979	1.30048	1.0529	0.747396	1.05017	0.511739	0.99201	0.645165	1.40719	1.1497	0.739158	0.78352	1.08961	0.6961	0.7497	0.2272	0.9846	0.916115	0.2272	FALSE	FALSE
GENE: Fxyd3	17178	FXYD domain-containing ion transport regulator 3	MGI:MGI:107497	Mme-M200000665	1.15947	1.28401	1.25269	0.705352	1.0949	1.28696	0.900003	1.2222	1.01642	1.82718	2.14008	1.30065	1.66319	1.45338	1.24773	1.14549	0.922559	1.48927	0.712949	0.933	0.7667	0.002	0.987	1.20698	0.002	TRUE	FALSE
GENE: Rab33b	19338	RAB33B, member RAS oncogene family	MGI:MGI:1330805|Ensembl:ENSMUSG00000027739|Vega:OTTMUSG00000051613	Mme-M200000666	1.2547	0.966437	1.00297	0.929725	0.737385	1.10682	0.774564	1.24608	0.726492	1.21748	1.13345	0.708689	1.12578	0.670447	1.26515	0.96397	1.10676	0.819736	0.987151	0.9693	0.9477	0.8381	0.9823	0.966334	0.8381	FALSE	FALSE
GENE: Fmo5	14263	flavin containing monooxygenase 5	MGI:MGI:1310004|Ensembl:ENSMUSG00000028088|Vega:OTTMUSG00000023708	Mme-M200000667	1.05563	1.30979	1.84502	1.71268	0.76548	1.04675	0.904679	0.57554	1.0682	0.97719	1.4451	1.28806	1.24711	2.13997	0.951348	1.66419	1.33917	0.905974	0.888332	0.1506	0.8669	0.0234	0.9885	1.1576	0.0234	TRUE	FALSE
GENE: Plxna3	18846	plexin A3	MGI:MGI:107683|Ensembl:ENSMUSG00000031398|Vega:OTTMUSG00000017689	Mme-M200000671	1.02094	0.936215	1.09476	1.00697	1.40973	0.980235	0.734879	0.971515	0.659938	1.01529	1.16123	0.748815	1.11468	0.416727	0.904347	0.840439	0.988627	1.08279	0.911967	0.9941	0.933	0.3999	0.9548	0.920854	0.3999	FALSE	FALSE
GENE: Topbp1	235559	topoisomerase (DNA) II binding protein 1	MGI:MGI:1920018|Ensembl:ENSMUSG00000032555|Vega:OTTMUSG00000048444	Mme-M200000672	0.916056	1.16449	0.658747	0.965215	1.2231	0.844042	1.03557	0.823303	1.55213	0.884343	1.08536	1.24554	0.895452	1.36597	1.23121	0.729115	1.38905	0.609831	1.34564	0.9473	0.8691	0.7183	0.987	1.01735	0.7183	FALSE	FALSE
GENE: Ddx1	104721	DEAD (Asp-Glu-Ala-Asp) box polypeptide 1	MGI:MGI:2144727|Ensembl:ENSMUSG00000037149	Mme-M200000675	1.09467	1.53776	1.00398	1.15442	1.04276	0.760121	1.4244	0.785561	1.58331	0.896661	0.847011	1.46105	1.02646	1.7397	0.820217	0.717571	1.72701	0.678015	1.58004	0.8946	0.9016	0.3827	0.9778	1.09803	0.3827	FALSE	FALSE
GENE: Cd22	12483	CD22 antigen	MGI:MGI:88322|Ensembl:ENSMUSG00000030577|Vega:OTTMUSG00000049771	Mme-M200000676	0.730332	1.34962	0.740583	1.03398	1.14815	0.947604	1.01376	0.736998	1.32235	0.831894	0.691168	1.17272	1.28354	1.56116	0.800735	0.644391	1.19611	0.686216	1.59721	0.9661	0.94	0.9258	0.9463	0.984384	0.9258	FALSE	FALSE
GENE: Hmbs	15288	hydroxymethylbilane synthase	MGI:MGI:96112|Ensembl:ENSMUSG00000032126	Mme-M200000677	0.989634	0.994522	0.768192	1.06911	1.04219	0.954071	0.98945	1.00215	1.15448	0.991273	1.15598	1.12417	0.91204	1.0687	0.752636	0.933853	1.1298	0.967488	1.03093	0.9915	0.877	0.4415	0.937	0.995334	0.4415	FALSE	FALSE
GENE: Ltb	16994	lymphotoxin B	MGI:MGI:104796|Ensembl:ENSMUSG00000024399|Vega:OTTMUSG00000037195	Mme-M200000678	0.979437	0.755302	0.81984	0.539265	0.777166	1.0463	0.567287	1.03955	1.00404	1.14452	1.24281	0.633342	1.12992	0.854795	0.858027	1.01288	0.724764	0.961195	0.731324	0.5445	0.9191	0.9029	0.937	0.862868	0.5445	FALSE	FALSE
GENE: Gapdhs	14447	glyceraldehyde-3-phosphate dehydrogenase, spermatogenic	MGI:MGI:95653|Ensembl:ENSMUSG00000061099|Vega:OTTMUSG00000043090	Mme-M200000682	0.84009	1.32509	1.45454	0.974774	0.592379	0.624868	1.19586	0.828915	1.1819	0.785516	0.781404	1.17126	1.16915	1.2884	0.831797	0.910739	0.874659	1.64527	1.44596	0.9396	0.6978	0.9851	0.937	1.00823	0.6978	FALSE	FALSE
GENE: Relb	19698	avian reticuloendotheliosis viral (v-rel) oncogene related B	MGI:MGI:103289|Ensembl:ENSMUSG00000002983|Vega:OTTMUSG00000020490	Mme-M200000686	0.848591	0.943087	1.16666	1.26339	1.06204	1.14566	0.789342	1.00965	0.683536	0.867267	1.06113	0.863699	1.17653	1.20528	0.72714	0.773262	0.69993	0.997647	0.987101	0.9587	0.9849	0.7261	0.937	0.945027	0.7261	FALSE	FALSE
GENE: Serf1	20365	small EDRK-rich factor 1	MGI:MGI:1337114|Ensembl:ENSMUSG00000021643|Vega:OTTMUSG00000032625	Mme-M200000687	0.879521	1.77017	1.1255	1.65747	1.49176	0.635093	1.37229	0.55831	1.40432	0.900883	1.05569	2.00806	1.22151	1.94892	0.67598	0.792067	1.3346	0.73431	1.20492	0.8004	0.9635	0.2029	0.9412	1.11929	0.2029	FALSE	FALSE
GENE: Sox5	20678	SRY (sex determining region Y)-box 5	MGI:MGI:98367|Ensembl:ENSMUSG00000041540|Vega:OTTMUSG00000025246	Mme-M200000688	0.97685	1.04256	1.54552	1.07482	0.679674	1.00298	1.33713	1.14149	1.2914	1.1212	0.686716	0.748733	1.14676	0.457991	0.605965	0.92079	1.17281	0.646682	1.11675	0.9175	0.9957	0.1842	0.9449	0.942601	0.1842	FALSE	FALSE
GENE: Clk1	12747	CDC-like kinase 1	MGI:MGI:107403|Ensembl:ENSMUSG00000026034|Vega:OTTMUSG00000021803	Mme-M200000689	0.875864	1.34407	1.06541	1.36419	0.702228	0.763196	1.30304	0.742905	1.19637	0.935016	0.895046	1.3402	1.06053	1.61163	1.20695	0.983371	1.49703	0.841045	1.00314	0.8525	0.9747	0.2525	0.9785	1.06048	0.2525	FALSE	FALSE
GENE: Msx2	17702	msh homeobox 2	MGI:MGI:97169|Ensembl:ENSMUSG00000021469|Vega:OTTMUSG00000020950	Mme-M200000690	1.07689	0.58335	0.774838	0.778596	1.34561	0.831987	0.742554	1.19402	0.761343	0.871232	0.81754	0.801911	0.837393	0.596417	0.713125	1.23234	0.787129	1.04264	1.43389	0.7182	0.9811	0.1987	0.9917	0.878045	0.1987	FALSE	FALSE
GENE: Gabpb1	14391	GA repeat binding protein, beta 1	MGI:MGI:95611|Ensembl:ENSMUSG00000027361|Vega:OTTMUSG00000015863	Mme-M200000691	0.801416	1.33789	0.483987	1.09147	0.906513	0.932938	1.31311	0.899501	1.0855	0.90794	0.539033	0.875956	0.863335	0.310133	1.07921	0.762593	1.35526	0.889233	1.08953	0.9427	0.9454	0.2172	0.9898	0.873272	0.2172	FALSE	FALSE
GENE: Sh3gl1	20405	SH3-domain GRB2-like 1	MGI:MGI:700010|Ensembl:ENSMUSG00000003200	Mme-M200000692	1.01238	1.04819	1.35164	0.983639	0.841635	1.29097	0.870376	1.08618	0.878176	1.14546	1.18507	1.05029	1.3975	0.983171	0.867346	1.03788	0.901835	1.46369	0.804575	0.8949	0.9683	0.1498	0.9449	1.04677	0.1498	FALSE	FALSE
GENE: Hn1	15374	hematological and neurological expressed sequence 1	MGI:MGI:1096361|Ensembl:ENSMUSG00000020737|Vega:OTTMUSG00000003443	Mme-M200000693	0.884726	0.62038	0.842358	0.616845	0.866745	1.18208	0.693109	1.05562	0.79174	0.806301	1.02254	0.745768	0.907709	0.645166	1.00503	0.843827	0.863221	1.17233	0.840777	0.4102	0.9499	0.7762	0.937	0.848383	0.4102	FALSE	FALSE
GENE: Lcp2	16822	lymphocyte cytosolic protein 2	MGI:MGI:1321402|Ensembl:ENSMUSG00000002699|Vega:OTTMUSG00000005404	Mme-M200000696	1.04722	0.516494	0.864371	1.04213	0.652777	1.01046	0.710608	1.02006	0.995879	0.83021	1.08084	0.739223	0.75301	0.399262	1.22793	1.17388	1.17967	0.914175	1.12431	0.8758	0.8695	0.0989	0.937	0.876016	0.0989	FALSE	TRUE
GENE: Dusp6	67603	dual specificity phosphatase 6	MGI:MGI:1914853|Ensembl:ENSMUSG00000019960	Mme-M200000698	0.499585	1.2109	0.755853	0.725331	0.605301	1.04038	1.23864	0.770887	1.02691	0.514261	0.764066	1.64916	0.835038	0.906487	1.01166	0.76684	0.977993	1.18966	0.837935	0.7126	0.9758	0.8246	0.9519	0.873149	0.7126	FALSE	FALSE
GENE: Hrg	94175	histidine-rich glycoprotein	MGI:MGI:2146636|Ensembl:ENSMUSG00000022877|Vega:OTTMUSG00000033775	Mme-M200000699	0.959814	0.834155	1.18832	0.764673	0.840854	1.28366	1.01438	1.14254	1.14276	0.946281	0.972256	1.3077	0.893058	1.03047	1.52807	1.35631	0.924659	0.947813	1.15279	0.9219	0.7292	0.9602	0.937	1.04741	0.7292	FALSE	FALSE
GENE: Tank	21353	TRAF family member-associated Nf-kappa B activator	MGI:MGI:107676|Ensembl:ENSMUSG00000064289|Vega:OTTMUSG00000013011	Mme-M200000701	0.954507	0.864975	0.63209	0.825428	0.860365	0.934823	1.13041	1.13088	1.23909	0.771366	0.913641	0.785112	0.983592	0.810954	0.979129	0.85092	0.917278	0.747284	1.13713	0.6851	0.7953	0.815	0.937	0.907239	0.6851	FALSE	FALSE
GENE: F8	14069	coagulation factor VIII	MGI:MGI:88383|Ensembl:ENSMUSG00000031196|Vega:OTTMUSG00000020850	Mme-M200000702	1.29133	1.1221	1.27286	1.88528	0.724024	0.824565	0.783248	0.66163	0.813288	1.22305	1.4363	1.02836	1.05198	1.12337	0.789376	1.33112	0.707426	0.696252	0.912399	0.4827	0.5172	0.6378	0.9886	0.993412	0.4827	FALSE	FALSE
GENE: Ctgf	14219	connective tissue growth factor	MGI:MGI:95537|Ensembl:ENSMUSG00000019997|Vega:OTTMUSG00000019709	Mme-M200000703	1.42965	1.36468	1.08961	2.09063	1.07757	1.34848	1.09541	1.22966	0.685163	1.40238	1.09711	1.97788	1.12102	1.49532	0.890762	0.954001	0.928581	0.580746	1.24917	0.316	0.8585	0.1675	0.937	1.16224	0.1675	FALSE	FALSE
GENE: Cct5	12465	chaperonin containing Tcp1, subunit 5 (epsilon)	MGI:MGI:107185|Ensembl:ENSMUSG00000022234|Vega:OTTMUSG00000030800	Mme-M200000704	0.977195	1.0242	0.728493	0.924968	1.02228	0.767117	1.24756	0.750097	1.10495	0.833018	1.05934	1.42343	1.34211	0.966669	0.874824	0.863223	1.29275	0.578301	1.11643	0.9827	0.9886	0.3334	0.937	0.970098	0.3334	FALSE	FALSE
GENE: Ctps	51797	cytidine 5'-triphosphate synthase	MGI:MGI:1858304|Ensembl:ENSMUSG00000028633|Vega:OTTMUSG00000008810	Mme-M200000705	1.18673	0.998485	1.15384	0.545875	0.741703	1.22064	1.09312	1.00547	0.796213	1.30319	1.20473	2.06148	1.21722	1.30447	1.11117	1.06339	1.10299	1.37158	0.744334	0.949	0.9948	0.1388	0.993	1.0763	0.1388	FALSE	FALSE
GENE: Tff2	21785	trefoil factor 2 (spasmolytic protein 1)	MGI:MGI:1306805|Ensembl:ENSMUSG00000024028|Vega:OTTMUSG00000020098	Mme-M200000706	1.50222	0.522152	1.32704	0.730225	0.811193	0.842612	1.19243	1.04775	1.22893	0.973656	0.898427	0.556852	0.938129	0.923908	1.18429	1.56093	1.7229	1.02886	0.66503	0.9757	0.9492	0.7687	0.9412	0.983851	0.7687	FALSE	FALSE
GENE: Ufd1l	22230	ubiquitin fusion degradation 1 like	MGI:MGI:109353|Ensembl:ENSMUSG00000005262|Vega:OTTMUSG00000036274	Mme-M200000707	0.969324	1.29059	1.13256	0.783629	0.860254	0.774519	1.30288	0.787051	1.23061	1.04997	0.912557	1.07419	1.18312	1.41238	1.17198	0.712029	1.24006	1.02712	1.07789	0.9796	0.9748	0.3926	0.9885	1.03259	0.3926	FALSE	FALSE
GENE: Cyp4b1	13120	cytochrome P450, family 4, subfamily b, polypeptide 1	MGI:MGI:103225|Ensembl:ENSMUSG00000028713|Vega:OTTMUSG00000008682	Mme-M200000710	3.25852	3.45451	4.48507	4.50906	1.68964	2.03302	1.84786	2.16622	2.19003	1.19028	7.27076	1.86796	4.54328	5.05401	2.23477	3.31896	1.27642	2.38465	2.3431	0.0002	0.0973	0.0001	0.2	2.67821	0.0001	TRUE	FALSE
GENE: Mrps31	57312	mitochondrial ribosomal protein S31	MGI:MGI:1913153|Ensembl:ENSMUSG00000031533	Mme-M200000711	0.568723	1.45806	0.70376	1.15873	0.990153	0.676733	1.2629	1.08754	1.11812	0.413645	0.861856	0.747578	1.10217	0.585399	0.902858	0.843898	1.34188	0.851832	0.945096	0.9423	0.9705	0.3214	0.9471	0.885156	0.3214	FALSE	FALSE
GENE: Pcx	18563	pyruvate carboxylase	MGI:MGI:97520|Ensembl:ENSMUSG00000024892	Mme-M200000713	1.15085	1.42019	1.61071	1.55035	0.836166	1.15284	0.928127	0.915604	1.0265	1.47271	1.67078	1.18005	1.50854	1.63814	1.0493	0.786796	0.892957	1.209	1.19772	0.0449	0.9737	0.0025	0.9658	1.18775	0.0025	TRUE	FALSE
GENE: Fcrla	98752	Fc receptor-like A	MGI:MGI:2138647|Ensembl:ENSMUSG00000038421|Vega:OTTMUSG00000029894	Mme-M200000715	0.51432	0.631441	0.566376	0.455215	1.78116	0.844947	0.528697	1.03934	2.04373	0.684802	0.282644	0.299358	0.985241	1.13332	0.9664	0.784684	0.820407	0.917746	0.784543	0.1993	0.954	0.0778	0.9401	0.748797	0.0778	FALSE	TRUE
GENE: B4galnt1	14421	beta-1,4-N-acetyl-galactosaminyl transferase 1	MGI:MGI:1342057|Ensembl:ENSMUSG00000006731	Mme-M200000716	1.52476	1.43485	1.70153	1.40206	1.17629	1.28259	1.0263	1.03973	0.99087	1.46365	1.98094	1.65017	1.60785	1.46117	1.25061	1.15212	0.8687	1.15123	1.49965	0.0219	0.7396	0.0005	0.937	1.32239	0.0005	TRUE	FALSE
GENE: Pitpnm1	18739	phosphatidylinositol transfer protein, membrane-associated 1	MGI:MGI:1197524|Ensembl:ENSMUSG00000024851|Vega:OTTMUSG00000026157	Mme-M200000719	1.16545	0.827006	1.23305	0.872744	0.747438	1.32335	0.750702	0.935986	0.843113	0.934222	1.00164	0.819082	0.952389	0.847001	0.884794	0.92506	0.723071	0.985576	1.0473	0.9807	0.9492	0.9862	0.937	0.92547	0.937	FALSE	FALSE
GENE: Tbca	21371	tubulin cofactor A	MGI:MGI:107549|Ensembl:ENSMUSG00000042043	Mme-M200000720	0.850127	1.49892	1.2328	1.36453	1.44972	0.610731	1.77881	0.665349	1.45582	0.704009	0.854115	1.70465	0.816525	1.96749	0.631756	0.751343	1.63942	0.79391	1.21701	0.9187	0.8666	0.5381	0.9412	1.07638	0.5381	FALSE	FALSE
GENE: Fxyd5	18301	FXYD domain-containing ion transport regulator 5	MGI:MGI:1201785|Ensembl:ENSMUSG00000009687|Vega:OTTMUSG00000034687	Mme-M200000721	0.559246	0.579077	0.483765	0.518505	0.914033	0.939275	0.903709	1.22567	0.918971	0.590378	0.385905	0.617271	0.601105	0.459793	0.859976	0.572191	1.70565	1.16931	0.947839	0.0166	0.9758	0.0044	0.969	0.730552	0.0044	FALSE	TRUE
GENE: Brca1	12189	breast cancer 1, early onset	MGI:MGI:104537|Ensembl:ENSMUSG00000017146|Vega:OTTMUSG00000002870	Mme-M200000723	1.02636	0.850094	0.988144	0.829205	0.641593	0.7773	0.860727	0.703776	1.06387	0.934186	0.970846	0.98872	1.05015	1.14761	0.959174	0.961634	1.13907	0.883943	1.12292	0.9197	0.5548	0.9596	0.9765	0.931359	0.5548	FALSE	FALSE
GENE: a	50518	nonagouti	MGI:MGI:87853|Ensembl:ENSMUSG00000027596|Vega:OTTMUSG00000015981	Mme-M200000724	0.974862	1.04344	1.12293	0.816336	0.596288	1.68442	0.860935	1.22376	0.753986	1.15318	0.90595	1.21723	1.51334	0.655403	0.90526	0.971949	1.15307	1.47205	0.595411	0.9874	0.7788	0.9545	0.9449	0.990519	0.7788	FALSE	FALSE
GENE: Cd1d1	12479	CD1d1 antigen	MGI:MGI:107674|Ensembl:ENSMUSG00000028076|Vega:OTTMUSG00000024396	Mme-M200000727	0.978093	0.960431	0.924939	1.23517	1.26354	1.23075	0.926334	0.761409	0.99008	0.858576	1.13928	0.823391	1.09063	1.01369	0.546871	0.892292	0.926772	1.10561	0.918791	0.9895	0.9712	0.7228	0.9535	0.961762	0.7228	FALSE	FALSE
GENE: Ttk	22137	Ttk protein kinase	MGI:MGI:1194921|Ensembl:ENSMUSG00000038379|Vega:OTTMUSG00000044947	Mme-M200000728	0.942392	1.09171	0.677943	0.620815	0.629298	0.647008	1.46421	0.679303	1.42975	0.814883	0.988137	1.34898	0.908182	1.09203	1.35576	0.757391	1.73627	0.696307	1.07083	0.826	0.9685	0.9824	0.9866	0.947517	0.826	FALSE	FALSE
GENE: Cdkn2c	12580	cyclin-dependent kinase inhibitor 2C (p18, inhibits CDK4)	MGI:MGI:105388|Ensembl:ENSMUSG00000028551|Vega:OTTMUSG00000008484	Mme-M200000730	0.848504	1.08737	0.705934	0.757387	1.38519	0.903991	1.20552	0.997933	1.49238	0.839285	1.10227	0.986524	0.97704	0.815102	1.0913	0.85416	1.15388	0.851107	1.09524	0.7074	0.6056	0.8763	0.9745	0.988853	0.6056	FALSE	FALSE
GENE: 1810009A15Rik	66276	RIKEN cDNA 1810009A15 gene	MGI:MGI:1913526|Ensembl:ENSMUSG00000071653|Vega:OTTMUSG00000045539	Mme-M200000731	0.805534	1.23575	0.827561	0.862168	1.45586	0.808638	1.03327	0.666314	1.17403	0.808277	0.701381	1.40632	0.809054	1.5631	0.587427	0.684198	1.31346	0.838573	1.00857	0.9857	0.9734	0.7425	0.937	0.939292	0.7425	FALSE	FALSE
GENE: Pola1	18968	polymerase (DNA directed), alpha 1	MGI:MGI:99660|Ensembl:ENSMUSG00000006678|Vega:OTTMUSG00000017971	Mme-M200000734	0.985084	0.962903	0.958436	0.77122	0.844584	0.823013	0.985619	0.891133	0.960837	1.10149	0.949964	1.08931	1.07198	1.0215	1.1479	0.864884	1.16135	1.01069	0.779759	0.9431	0.9327	0.3176	0.937	0.960659	0.3176	FALSE	FALSE
GENE: Kcnc1	16502	potassium voltage gated channel, Shaw-related subfamily, member 1	MGI:MGI:96667|Ensembl:ENSMUSG00000058975|Vega:OTTMUSG00000034762	Mme-M200000735	1.05491	0.825502	0.904304	0.629096	0.926551	1.16202	0.729599	1.31256	0.703846	1.31162	1.01162	0.777585	0.948044	0.65202	1.16333	1.28848	0.831612	1.36029	0.672148	0.8955	0.9992	0.9082	0.9917	0.931806	0.8955	FALSE	FALSE
GENE: Csf2rb2	12984	colony stimulating factor 2 receptor, beta 2, low-affinity (granulocyte-macrophage)	MGI:MGI:1339760|Ensembl:ENSMUSG00000071714	Mme-M200000737	0.962324	0.687471	0.76588	0.557422	0.854846	1.2208	0.878631	1.45513	0.927674	1.07077	0.754771	0.958445	1.40571	0.605529	0.583408	0.932029	1.01322	1.03828	0.880056	0.3421	0.997	0.5052	0.9682	0.892829	0.3421	FALSE	FALSE
GENE: Pip5k1b	18719	phosphatidylinositol-4-phosphate 5-kinase, type 1 beta	MGI:MGI:107930|Ensembl:ENSMUSG00000024867|Vega:OTTMUSG00000031802	Mme-M200000738	1.0244	1.51859	1.37979	1.60495	0.844315	0.827508	1.3154	0.782264	1.21581	0.846413	0.995903	1.31253	1.22083	1.91394	1.1812	0.792765	1.32185	1.10163	1.30664	0.2404	0.9773	0.1061	0.9679	1.14844	0.1061	FALSE	FALSE
GENE: Nefl	18039	neurofilament, light polypeptide	MGI:MGI:97313	Mme-M200000742	0.990975	0.951825	0.859433	0.866849	0.870868	0.820773	1.02522	0.896635	1.02211	0.836878	0.873174	0.801842	0.825674	0.752588	0.981577	0.975301	0.954804	1.29394	0.957928	0.9082	0.982	0.2182	0.9858	0.917479	0.2182	FALSE	FALSE
GENE: Srrm1	51796	serine/arginine repetitive matrix 1	MGI:MGI:1858303|Ensembl:ENSMUSG00000028809|Vega:OTTMUSG00000009683	Mme-M200000743	1.04088	1.13002	0.831869	1.33291	1.56077	0.654765	1.59234	0.707044	1.69251	0.578799	0.861214	1.1044	0.762671	1.2785	0.588285	0.934097	1.56504	0.733993	1.5652	0.9617	0.8249	0.9848	0.9765	1.0158	0.8249	FALSE	FALSE
GENE: Ppp1ca	19045	protein phosphatase 1, catalytic subunit, alpha isoform	MGI:MGI:103016|Ensembl:ENSMUSG00000040385	Mme-M200000745	1.10956	1.09286	1.28386	0.710243	1.1768	1.21437	0.999653	0.888993	0.964031	1.03555	1.14651	1.26046	1.10246	0.949322	1.23896	0.824571	1.06734	1.47514	1.50534	0.9982	0.8998	0.4226	0.9464	1.08991	0.4226	FALSE	FALSE
GENE: Calr	12317	calreticulin	MGI:MGI:88252|Ensembl:ENSMUSG00000003814|Vega:OTTMUSG00000022277	Mme-M200000746	0.551772	1.18686	0.601497	0.726102	0.755662	0.75568	1.24444	0.644779	1.16373	0.701813	0.657064	1.2083	0.789804	1.02781	0.925503	0.660743	1.20319	0.656483	0.856608	0.6638	0.9535	0.951	0.937	0.829295	0.6638	FALSE	FALSE
GENE: Rac2	19354	RAS-related C3 botulinum substrate 2	MGI:MGI:97846|Ensembl:ENSMUSG00000033220	Mme-M200000747	0.566608	0.507697	0.522885	0.375325	0.530884	0.990562	0.359716	1.07054	0.92503	0.530732	0.522627	0.483963	0.809906	0.686767	1.03958	0.380993	0.68862	0.837767	0.579931	0.0187	0.6634	0.0384	0.937	0.617318	0.0187	FALSE	TRUE
GENE: Hspb2	69253	heat shock protein 2	MGI:MGI:1916503|Ensembl:ENSMUSG00000038086	Mme-M200000751	1.76647	0.421116	1.61144	0.748741	1.69887	0.43859	1.19375	0.719764	1.8441	0.514981	1.03944	0.484205	0.525421	0.400937	0.745568	1.17735	1.46518	1.97545	0.604057	0.9987	0.9521	0.2182	0.9928	0.880344	0.2182	FALSE	FALSE
GENE: Dcn	13179	decorin	MGI:MGI:94872|Ensembl:ENSMUSG00000019929	Mme-M200000752	0.52859	0.703036	0.583673	0.977477	1.05146	0.799334	1.05482	1.23575	0.96504	0.741177	0.432964	1.09415	0.432152	0.638609	0.783555	0.760971	1.08703	0.694201	1.36701	0.4571	0.9523	0.2232	0.937	0.796816	0.2232	FALSE	FALSE
GENE: Taf6	21343	TATA-box binding protein associated factor 6	MGI:MGI:109129|Ensembl:ENSMUSG00000036980|Vega:OTTMUSG00000022698	Mme-M200000755	0.908836	1.17949	1.00571	0.746841	1.15629	1.06552	0.730866	0.848928	0.782044	1.13969	1.37802	1.48563	0.957417	1.19423	0.741941	0.737226	0.863763	0.885336	0.955618	0.9733	0.9651	0.207	0.937	0.965507	0.207	FALSE	FALSE
GENE: Mdm1	17245	transformed mouse 3T3 cell double minute 1	MGI:MGI:96951|Ensembl:ENSMUSG00000020212	Mme-M200000757	0.789794	0.968323	0.729758	0.969109	1.03862	0.758462	1.25363	0.627119	1.17459	0.935124	0.843628	1.90954	0.955445	1.63405	0.997211	0.573867	1.72462	0.564899	1.25483	0.9233	0.9953	0.7215	0.9449	0.977374	0.7215	FALSE	FALSE
GENE: Tagln	21345	transgelin	MGI:MGI:106012|Ensembl:ENSMUSG00000032085	Mme-M200000759	1.03548	1.18713	1.02446	1.25565	0.930875	0.889721	1.2183	0.898249	0.688908	1.14087	0.513533	1.44598	0.856637	1.84096	0.807275	0.732964	0.930441	0.522079	1.73663	0.9757	0.985	0.6954	0.937	0.978245	0.6954	FALSE	FALSE
GENE: Pter	19212	phosphotriesterase related	MGI:MGI:107372|Ensembl:ENSMUSG00000026730|Vega:OTTMUSG00000011123	Mme-M200000760	0.940407	1.33598	0.789264	1.19993	0.655671	1.06504	0.762405	0.885678	0.853972	0.767077	1.09981	0.903013	1.65164	0.918054	0.870696	1.0554	0.691772	0.742766	0.735392	0.9796	0.7493	0.9805	0.937	0.916854	0.7493	FALSE	FALSE
GENE: Gstm1	14862	glutathione S-transferase, mu 1	MGI:MGI:95860|Ensembl:ENSMUSG00000058135|Vega:OTTMUSG00000007188	Mme-M200000761	1.17581	1.12686	0.938443	1.32743	1.34116	1.13188	1.55249	1.39715	1.07067	1.24796	0.980651	1.52686	1.0814	1.49381	0.795888	1.67539	0.940384	1.45683	1.3158	0.914	0.6105	0.1285	0.9559	1.21774	0.1285	FALSE	FALSE
GENE: Rab33a	19337	RAB33A, member RAS oncogene family	MGI:MGI:109493|Ensembl:ENSMUSG00000031104|Vega:OTTMUSG00000017541	Mme-M200000764	1.12407	0.820632	1.34637	0.750378	0.881822	1.28179	0.705311	1.27128	0.895689	1.27525	1.30763	0.760202	1.11678	1.13746	1.48893	1.19434	0.936749	1.39319	0.755923	0.9867	0.9624	0.8013	0.9511	1.04692	0.8013	FALSE	FALSE
GENE: Cbfb	12400	core binding factor beta	MGI:MGI:99851|Ensembl:ENSMUSG00000031885|Vega:OTTMUSG00000049550	Mme-M200000766	1.11243	1.14982	1.02341	1.09794	0.94836	0.958403	1.15918	0.839595	1.1446	1.06442	1.02378	1.4534	0.982272	1.68085	0.993449	0.714754	1.41419	0.747024	1.26367	0.9201	0.9434	0.1407	0.9655	1.06985	0.1407	FALSE	FALSE
GENE: Mrc1	17533	mannose receptor, C type 1	MGI:MGI:97142|Ensembl:ENSMUSG00000026712|Vega:OTTMUSG00000011409	Mme-M200000767	1.12221	1.37883	0.743386	1.38534	1.6072	1.12521	1.59747	1.2204	1.25714	0.893942	1.28134	1.52914	0.894131	1.46601	0.801158	0.947205	1.11727	1.00558	1.70131	0.9275	0.5054	0.5888	0.9378	1.18082	0.5054	FALSE	FALSE
GENE: Btc	12223	betacellulin, epidermal growth factor family member	MGI:MGI:99439|Ensembl:ENSMUSG00000082361|Vega:OTTMUSG00000055524	Mme-M200000769	1.12167	1.23608	1.24546	1.04307	1.51018	0.815514	1.04517	0.962814	0.956955	1.38544	1.19397	1.2275	1.02254	0.96222	0.952148	1.62174	1.32246	1.7762	0.690052	0.926	0.8999	0.711	0.937	1.13276	0.711	FALSE	FALSE
GENE: Birc3	11796	baculoviral IAP repeat-containing 3	MGI:MGI:1197007|Ensembl:ENSMUSG00000032000|Vega:OTTMUSG00000020585	Mme-M200000771	0.88264	1.29854	0.818386	0.950694	0.971101	0.871809	1.47455	0.84157	1.85704	0.826315	0.943381	0.774173	1.15465	1.34972	1.24595	0.804477	0.982065	0.770617	1.52387	0.9854	0.7246	0.9765	0.9986	1.03411	0.7246	FALSE	FALSE
GENE: Ncoa1	17977	nuclear receptor coactivator 1	MGI:MGI:1276523|Ensembl:ENSMUSG00000020647	Mme-M200000772	0.926997	1.24688	1.059	0.928889	0.884982	0.946639	0.993984	0.893618	0.841105	0.958304	0.981138	1.19338	1.08172	1.01337	0.884483	0.750021	1.25568	0.565224	1.13775	0.9867	0.9743	0.8236	0.937	0.960921	0.8236	FALSE	FALSE
GENE: Irf9	16391	interferon regulatory factor 9	MGI:MGI:107587|Ensembl:ENSMUSG00000002325|Vega:OTTMUSG00000029027	Mme-M200000773	0.570458	0.991521	0.732316	0.81713	1.0417	0.843462	1.08023	0.712414	0.88664	0.582338	0.565868	1.1035	0.563848	0.843169	0.595401	0.58736	1.62	1.13255	0.852492	0.7063	0.9767	0.1555	0.937	0.812145	0.1555	FALSE	FALSE
GENE: Ndufb3	66495	NADH dehydrogenase (ubiquinone) 1 beta subcomplex 3	MGI:MGI:1913745	Mme-M200000774	1.11648	0.912561	1.283	0.94839	1.4192	1.04858	0.911982	0.839355	0.911712	1.11851	1.45118	1.19787	1.16674	1.64686	0.815931	1.01622	0.906114	1.28543	0.751481	0.9766	0.9277	0.0558	0.937	1.06801	0.0558	TRUE	FALSE
GENE: G3bp1	27041	GTPase activating protein (SH3 domain) binding protein 1	MGI:MGI:1351465	Mme-M200000777	1.0541	1.04216	1.1348	0.848038	0.779171	0.94015	1.0842	0.79257	0.972633	1.18568	1.00564	1.17495	1.13869	1.14155	0.95752	0.854499	1.42409	1.14197	0.989291	0.9612	0.9477	0.1012	0.982	1.02339	0.1012	FALSE	FALSE
GENE: Muc2	17831	mucin 2	MGI:MGI:1339364	Mme-M200000779	1.13471	1.38707	1.8915	0.412427	0.776709	1.12825	0.868117	0.821394	0.826806	1.15189	1.34632	1.29679	0.966134	1.68931	1.29897	0.873577	0.96682	1.7188	1.81228	0.9948	0.9707	0.4729	0.9535	1.1088	0.4729	FALSE	FALSE
GENE: Cdadc1	71891	cytidine and dCMP deaminase domain containing 1	MGI:MGI:1919141|Ensembl:ENSMUSG00000021982	Mme-M200000782	0.986455	1.61535	1.20974	1.56667	0.721766	0.754424	1.1907	0.597035	1.14086	0.734458	1.01643	1.19986	1.09354	1.79054	1.32211	0.947995	0.978652	0.527987	1.51568	0.7066	0.9096	0.5956	0.9823	1.04472	0.5956	FALSE	FALSE
GENE: Jagn1	67767	jagunal homolog 1	MGI:MGI:1915017|Ensembl:ENSMUSG00000051256|Vega:OTTMUSG00000023562	Mme-M200000784	1.06606	1.10532	1.33236	0.842024	1.24568	1.08213	0.989152	1.15593	0.949616	1.19164	1.26268	1.39738	1.20564	1.18137	1.02174	0.945257	0.908125	1.39705	0.848944	0.8979	0.7509	0.0353	0.9537	1.09916	0.0353	TRUE	FALSE
GENE: Mmp12	17381	matrix metallopeptidase 12	MGI:MGI:97005|Ensembl:ENSMUSG00000049723|Vega:OTTMUSG00000027381	Mme-M200000785	0.975494	0.749419	1.09802	0.925948	0.703288	1.14182	0.94459	1.00208	0.894463	0.99838	1.24517	0.889684	0.880359	0.925538	1.10455	1.05467	1.02681	0.797567	0.888778	0.9366	0.9606	0.772	0.9411	0.951152	0.772	FALSE	FALSE
GENE: Ndufb8	67264	NADH dehydrogenase (ubiquinone) 1 beta subcomplex 8	MGI:MGI:1914514|Ensembl:ENSMUSG00000025204|Vega:OTTMUSG00000036225	Mme-M200000786	1.23702	0.877564	1.42254	0.885225	1.11451	1.25254	0.859553	1.13144	0.823458	1.24072	1.4326	1.13528	1.15721	1.28888	0.996156	1.05545	0.833699	1.37844	0.840143	0.9771	0.9253	0.1555	0.9464	1.08448	0.1555	FALSE	FALSE
GENE: Ctps2	55936	cytidine 5'-triphosphate synthase 2	MGI:MGI:1933185|Ensembl:ENSMUSG00000031360|Vega:OTTMUSG00000019496	Mme-M200000788	0.706045	0.991869	0.819124	0.854171	0.821159	0.75215	0.92686	1.00959	0.970865	0.827437	0.798142	1.09303	1.00752	1.01139	0.77546	0.694313	1.05349	0.679886	0.921586	0.6605	0.9256	0.8101	0.893	0.870602	0.6605	FALSE	FALSE
GENE: Syngr2	20973	synaptogyrin 2	MGI:MGI:1328324|Ensembl:ENSMUSG00000048277|Vega:OTTMUSG00000003678	Mme-M200000793	1.2012	0.998617	1.32991	1.08108	0.997653	1.215	0.913644	0.995535	0.970445	1.18052	1.37105	1.17575	1.22854	1.24242	1.13603	1.03359	0.988834	1.20268	1.10876	0.8832	0.903	0.0419	0.9985	1.11781	0.0419	TRUE	FALSE
GENE: Cfap20	14894	cilia and flagella associated protein 20	MGI:MGI:107428|Ensembl:ENSMUSG00000031796	Mme-M200000794	1.0488	0.901478	1.13063	0.933639	1.19654	1.38245	1.07446	1.33202	0.999861	1.06692	1.17518	0.94621	1.52771	1.13718	1.67992	1.14987	0.911868	1.19559	0.912808	0.99	0.4835	0.4448	0.937	1.12492	0.4448	FALSE	FALSE
GENE: C2	12263	complement component 2 (within H-2S)	MGI:MGI:88226|Ensembl:ENSMUSG00000024371|Vega:OTTMUSG00000034003	Mme-M200000795	0.419561	0.338082	0.369989	0.352507	0.531264	1.1171	1.06487	0.716226	0.897646	0.369051	0.361408	0.238757	0.344182	0.286311	0.685702	0.359124	0.646395	0.45675	0.755466	0	0.8454	0	0.0287	0.489926	0	FALSE	TRUE
GENE: Apod	11815	apolipoprotein D	MGI:MGI:88056|Ensembl:ENSMUSG00000022548|Vega:OTTMUSG00000025876	Mme-M200000796	1.38341	0.893105	1.24394	1.18466	2.3367	1.42636	1.15565	2.21366	1.41518	1.32937	0.794628	0.765936	1.03485	0.657825	1.27352	1.56987	1.83152	1.26643	1.35808	0.8674	0.0935	0.9967	0.937	1.25618	0.0935	TRUE	FALSE
GENE: Snai1	20613	snail family zinc finger 1	MGI:MGI:98330|Ensembl:ENSMUSG00000042821|Vega:OTTMUSG00000001149	Mme-M200000798	1.30776	0.915237	1.02478	0.946929	1.49751	0.730103	0.710639	1.9097	0.727555	1.20818	1.24935	0.866299	1.19974	0.793638	1.15101	0.985451	0.859842	1.24536	1.11869	0.9892	0.9211	0.8776	0.9849	1.04037	0.8776	FALSE	FALSE
GENE: Ccng1	12450	cyclin G1	MGI:MGI:102890|Ensembl:ENSMUSG00000020326|Vega:OTTMUSG00000005434	Mme-M200000800	0.868451	2.113	1.20091	1.95678	0.947399	0.634274	1.47191	0.78626	1.25823	1.74989	0.9839	2.15597	1.04929	2.44786	0.788927	0.726032	1.92099	0.634631	1.37183	0.6198	0.9841	0.0731	0.9733	1.20479	0.0731	TRUE	FALSE
GENE: Speg	11790	SPEG complex locus	MGI:MGI:109282|Ensembl:ENSMUSG00000026207|Vega:OTTMUSG00000019414	Mme-M200000801	1.15613	1.08881	0.993948	0.829738	1.23336	0.79225	1.43079	1.05668	1.06998	1.0672	0.746665	1.45339	0.851392	1.33369	0.587994	0.869475	1.08143	0.489489	1.54846	0.9998	0.868	0.9921	0.937	0.994721	0.868	FALSE	FALSE
GENE: Ttr	22139	transthyretin	MGI:MGI:98865|Ensembl:ENSMUSG00000061808	Mme-M200000802	1.23223	2.28734	1.63431	1.55356	1.8804	1.3632	1.07753	1.3526	1.0802	2.2585	1.99442	2.26968	2.41252	2.15667	1.25339	2.15009	1.20284	1.91183	1.25849	0.0727	0.4365	0.0004	0.6431	1.6393	0.0004	TRUE	FALSE
GENE: Ech1	51798	enoyl coenzyme A hydratase 1, peroxisomal	MGI:MGI:1858208|Ensembl:ENSMUSG00000053898|Vega:OTTMUSG00000031167	Mme-M200000803	1.09134	1.03705	1.17242	1.55201	1.45639	1.11894	1.11528	0.91674	1.39125	1.033	1.25081	1.22776	1.08361	1.41	1.05693	0.967961	1.10209	1.13194	1.4614	0.7674	0.5898	0.0803	0.9806	1.17548	0.0803	TRUE	FALSE
GENE: Hnrnpu	51810	heterogeneous nuclear ribonucleoprotein U	MGI:MGI:1858195	Mme-M200000805	0.699062	1.4976	0.6908	0.833007	1.16558	0.575886	2.07107	0.568916	1.99958	0.697144	0.547378	2.0504	0.713667	1.96022	0.877363	0.62217	2.10936	0.52745	1.64689	0.9805	0.9297	0.8261	0.9765	1.00222	0.8261	FALSE	FALSE
GENE: Rgn	19733	regucalcin	MGI:MGI:108024|Ensembl:ENSMUSG00000023070|Vega:OTTMUSG00000017082	Mme-M200000806	1.12267	1.77321	1.15812	1.79594	1.09083	0.792088	1.2282	0.6656	1.55825	0.974084	1.6664	2.12338	1.10323	2.23173	0.722995	1.6438	0.964409	0.83676	1.03347	0.5552	0.9389	0.1162	0.9838	1.21156	0.1162	FALSE	FALSE
GENE: Acot13	66834	acyl-CoA thioesterase 13	MGI:MGI:1914084|Ensembl:ENSMUSG00000006717|Vega:OTTMUSG00000000608	Mme-M200000808	0.828542	1.17036	0.979101	1.27136	1.31471	0.881368	1.21347	0.949219	1.04608	0.990828	1.15672	1.26916	1.36888	1.22567	0.726754	1.10362	1.02726	0.886621	0.97739	0.9418	0.8042	0.0938	0.937	1.05834	0.0938	TRUE	FALSE
GENE: S100a9	20202	S100 calcium binding protein A9 (calgranulin B)	MGI:MGI:1338947|Ensembl:ENSMUSG00000056071|Vega:OTTMUSG00000026669	Mme-M200000809	0.776558	1.45516	0.557053	0.880781	1.28893	0.805593	1.18356	1.15964	0.977664	1.53355	0.864179	0.867697	0.874628	0.839622	1.04003	0.993068	0.948375	1.00221	0.795298	0.9226	0.9047	0.9726	0.9449	0.965111	0.9047	FALSE	FALSE
GENE: Cela1	109901	chymotrypsin-like elastase family, member 1	MGI:MGI:95314|Ensembl:ENSMUSG00000023031	Mme-M200000810	1.08477	1.09158	0.93341	0.807056	1.72855	1.18318	1.01096	1.10772	1.02173	0.848576	0.913489	1.16643	1.28956	0.750609	1.21022	0.872763	1.19916	1.20411	1.08027	0.9832	0.6269	0.9736	0.9527	1.05971	0.6269	FALSE	FALSE
GENE: Folr1	14275	folate receptor 1 (adult)	MGI:MGI:95568|Ensembl:ENSMUSG00000001827|Vega:OTTMUSG00000022222	Mme-M200000812	0.877605	1.21849	0.99804	0.984051	0.961158	1.01978	0.801701	1.04195	1.06807	0.967248	1.01328	1.13933	1.03751	1.29197	1.58119	1.01684	1.09994	0.814909	1.41694	0.9796	0.9752	0.9866	0.937	1.05583	0.937	FALSE	FALSE
GENE: Cox4i1	12857	cytochrome c oxidase subunit IV isoform 1	MGI:MGI:88473|Ensembl:ENSMUSG00000031818|Vega:OTTMUSG00000043013	Mme-M200000813	1.25611	0.774333	1.56195	0.978482	1.07463	1.30374	0.852822	1.02894	0.827685	1.3854	1.69766	1.15592	1.39289	1.29047	1.19048	1.17597	0.808338	1.33648	0.825338	0.9661	0.9527	0.0862	0.9736	1.12407	0.0862	TRUE	FALSE
GENE: Psme3	19192	proteaseome (prosome, macropain) activator subunit 3 (PA28 gamma, Ki)	MGI:MGI:1096366|Ensembl:ENSMUSG00000078652|Vega:OTTMUSG00000002795	Mme-M200000815	1.23483	1.20674	1.53719	0.838222	0.81139	1.26546	0.763944	1.03185	0.731407	1.1816	1.30503	0.995452	1.35846	1.32379	1.0593	1.00158	0.97443	1.14932	0.914525	0.7294	0.9514	0.0724	0.9765	1.06669	0.0724	TRUE	FALSE
GENE: Evl	14026	Ena-vasodilator stimulated phosphoprotein	MGI:MGI:1194884|Ensembl:ENSMUSG00000021262	Mme-M200000816	0.780559	0.898036	1.13266	1.06759	2.18507	0.811814	1.27989	1.07843	1.21721	0.648586	0.74	0.534532	0.898464	0.559713	0.457001	0.98219	1.05867	1.28483	1.04187	0.9995	0.7093	0.3299	0.9401	0.920519	0.3299	FALSE	FALSE
GENE: Cox7a2	12866	cytochrome c oxidase subunit VIIa 2	MGI:MGI:1316715|Ensembl:ENSMUSG00000032330	Mme-M200000818	1.1452	0.796561	1.52213	0.648713	0.820827	1.35691	0.764045	1.05667	0.703725	1.46071	1.54778	1.01471	1.22831	1.53912	1.00527	1.06498	0.826528	1.53365	0.631116	0.9938	0.9838	0.1458	0.9414	1.04027	0.1458	FALSE	FALSE
GENE: Mxi1	17859	MAX interactor 1, dimerization protein	MGI:MGI:97245|Ensembl:ENSMUSG00000025025	Mme-M200000819	0.748314	1.00039	0.941084	0.873987	0.862076	0.900142	0.932086	1.15315	0.763735	0.758205	0.932074	0.608997	0.890799	0.836121	0.798169	0.66828	0.888	0.998694	0.750825	0.8864	0.9743	0.2411	0.8636	0.849064	0.2411	FALSE	FALSE
GENE: Bnip3	12176	BCL2/adenovirus E1B interacting protein 3	MGI:MGI:109326|Ensembl:ENSMUSG00000078566|Vega:OTTMUSG00000023046	Mme-M200000820	0.625871	1.2848	0.836466	2.14375	0.769922	0.7318	1.5535	0.723363	1.07592	0.682475	0.554499	1.19554	0.780556	1.03791	0.837411	0.72722	1.19757	0.694827	1.07884	0.9706	0.9923	0.5573	0.937	0.918009	0.5573	FALSE	FALSE
GENE: Apom	55938	apolipoprotein M	MGI:MGI:1930124	Mme-M200000822	1.08543	1.09657	0.62614	1.01809	1.03692	1.1362	0.91659	1.3234	0.751959	1.03337	0.784312	0.65805	0.791593	0.605515	1.62542	1.0764	0.89021	1.0374	1.06828	0.9522	0.9204	0.2149	0.9527	0.947619	0.2149	FALSE	FALSE
GENE: Rev3l	19714	REV3 like, DNA directed polymerase zeta catalytic subunit	MGI:MGI:1337131|Ensembl:ENSMUSG00000019841|Vega:OTTMUSG00000031765	Mme-M200000824	1.03641	0.8442	1.40935	1.47857	0.919794	0.527303	1.30892	0.700129	1.24767	1.40939	1.23688	1.13449	0.926189	1.49122	1.32695	1.17914	1.67565	1.25217	0.99561	0.8525	0.9523	0.1753	0.937	1.12277	0.1753	FALSE	FALSE
GENE: Hc	15139	hemolytic complement	MGI:MGI:96031|Ensembl:ENSMUSG00000026874|Vega:OTTMUSG00000012274	Mme-M200000825	1.07292	2.42576	1.57292	1.60391	0.844271	0.658905	1.61589	1.02153	0.928243	1.70326	1.5129	2.34966	2.40042	2.30225	0.887225	1.08593	1.22214	1.11718	1.12199	0.4629	0.7274	0.0704	0.937	1.34432	0.0704	TRUE	FALSE
GENE: Hsp90ab1	15516	heat shock protein 90 alpha (cytosolic), class B member 1	MGI:MGI:96247|Ensembl:ENSMUSG00000023944|Vega:OTTMUSG00000020123	Mme-M200000829	1.03774	0.777632	1.13716	0.624631	0.961824	0.912479	0.753362	0.461967	0.676279	1.21957	0.964935	3.19569	0.680972	1.7182	0.744596	0.800728	1.70844	0.826266	0.951747	0.9706	0.7563	0.2054	0.9423	0.955049	0.2054	FALSE	FALSE
GENE: Lsp1	16985	lymphocyte specific 1	MGI:MGI:96832|Ensembl:ENSMUSG00000018819|Vega:OTTMUSG00000018784	Mme-M200000830	0.490595	0.686074	0.393748	0.814274	1.06789	0.726969	1.02553	0.6934	1.10921	0.596128	0.441847	0.834437	0.545114	0.86884	0.853505	0.53531	1.03457	0.532188	1.43667	0.1442	0.9795	0.1538	0.937	0.729324	0.1442	FALSE	FALSE
GENE: Pomp	66537	proteasome maturation protein	MGI:MGI:1913787	Mme-M200000831	1.07542	0.839517	0.998907	0.905355	1.28189	1.13875	1.0249	0.853647	1.03325	0.829337	1.3438	1.0335	0.845261	1.08165	0.926123	0.935967	0.981987	1.16603	1.05099	0.9611	0.804	0.5584	0.9412	1.00891	0.5584	FALSE	FALSE
GENE: Bub1	12235	BUB1, mitotic checkpoint serine/threonine kinase	MGI:MGI:1100510	Mme-M200000832	1.42422	1.15125	1.62533	1.00751	0.774266	1.4345	0.988617	1.45107	1.02095	1.18103	1.57611	0.765282	1.69909	1.22536	1.09853	1.34699	1.01078	1.62879	1.01263	0.6838	0.7654	0.2456	0.937	1.20002	0.2456	FALSE	FALSE
GENE: Ambp	11699	alpha 1 microglobulin/bikunin	MGI:MGI:88002|Ensembl:ENSMUSG00000028356|Vega:OTTMUSG00000009032	Mme-M200000834	0.711647	0.974221	1.0058	0.950939	1.86842	0.954955	1.2671	0.645241	1.52533	0.357879	0.656533	1.00501	0.912051	0.933317	0.567036	0.746908	1.47744	0.683838	1.45328	0.9502	0.8426	0.2599	0.961	0.914871	0.2599	FALSE	FALSE
GENE: Ndufv2	72900	NADH dehydrogenase (ubiquinone) flavoprotein 2	MGI:MGI:1920150|Ensembl:ENSMUSG00000024099|Vega:OTTMUSG00000016284	Mme-M200000835	0.696545	1.46055	0.864271	1.08905	0.822172	0.750104	1.49938	0.718394	1.29043	1.01213	0.805762	1.30525	0.852951	1.66524	1.05836	0.66425	1.32587	0.751615	1.12187	0.9965	0.9758	0.4555	0.937	0.998691	0.4555	FALSE	FALSE
GENE: Cd4	12504	CD4 antigen	MGI:MGI:88335|Ensembl:ENSMUSG00000023274|Vega:OTTMUSG00000023420	Mme-M200000836	0.776735	0.561144	0.668388	0.539651	0.75034	1.03392	0.666267	0.925988	1.01444	0.668157	0.700655	0.907042	0.750723	0.750395	0.928233	1.0218	0.740158	1.14231	1.03346	0.0137	0.8858	0.0753	0.953	0.802059	0.0137	FALSE	TRUE
GENE: Abca2	11305	ATP-binding cassette, sub-family A (ABC1), member 2	MGI:MGI:99606|Ensembl:ENSMUSG00000026944|Vega:OTTMUSG00000012108	Mme-M200000837	0.873312	1.32291	1.1084	0.873888	1.00888	0.997566	0.871362	1.03749	0.891605	0.839688	0.951564	0.803217	0.82684	0.76707	0.814938	0.793043	0.981761	0.819052	1.11914	0.9928	0.9841	0.14	0.937	0.922265	0.14	FALSE	FALSE
GENE: P4ha1	18451	procollagen-proline, 2-oxoglutarate 4-dioxygenase (proline 4-hydroxylase), alpha 1 polypeptide	MGI:MGI:97463|Ensembl:ENSMUSG00000019916|Vega:OTTMUSG00000034134	Mme-M200000838	0.8662	1.24377	0.771544	1.02322	1.52148	0.832846	0.61246	0.537524	0.559199	0.978142	0.980881	4.68362	0.564521	1.51691	0.610067	0.677537	1.01729	0.650419	1.08343	0.9857	0.786	0.5829	0.937	0.92476	0.5829	FALSE	FALSE
GENE: Ercc5	22592	excision repair cross-complementing rodent repair deficiency, complementation group 5	MGI:MGI:103582|Ensembl:ENSMUSG00000026048|Vega:OTTMUSG00000021431	Mme-M200000839	1.22517	1.04455	1.05776	1.23836	0.772251	0.969117	1.18877	0.766982	1.25146	1.08684	1.10818	1.06622	0.9551	1.06153	1.2588	0.991259	1.22268	0.865811	1.45612	0.8837	0.9674	0.6665	0.937	1.06951	0.6665	FALSE	FALSE
GENE: Sept4	18952	septin 4	MGI:MGI:1270156|Ensembl:ENSMUSG00000020486|Vega:OTTMUSG00000001264	Mme-M200000840	1.00217	0.867761	0.99347	1.38632	1.41481	1.31454	1.15933	1.28768	1.09969	1.16179	0.984141	0.858451	1.03382	0.895564	1.0663	1.08245	1.26838	0.990134	0.986397	0.9725	0.3779	0.9699	0.9723	1.08548	0.3779	FALSE	FALSE
GENE: Eya2	14049	EYA transcriptional coactivator and phosphatase 2	MGI:MGI:109341|Ensembl:ENSMUSG00000017897|Vega:OTTMUSG00000001181	Mme-M200000844	1.04678	0.735353	0.92134	0.808639	1.02966	0.817187	0.823017	0.736146	1.04732	0.871358	0.722849	1.17188	0.903595	0.809438	0.626452	1.17543	1.2576	0.844053	1.1565	0.8801	0.7189	0.4555	0.9959	0.904791	0.4555	FALSE	FALSE
GENE: Arid3a	13496	AT rich interactive domain 3A (BRIGHT-like)	MGI:MGI:1328360|Ensembl:ENSMUSG00000019564|Vega:OTTMUSG00000023712	Mme-M200000845	0.784466	0.685679	1.05744	0.693284	0.656602	1.30871	0.762652	1.07374	0.797105	0.821833	0.925381	0.669398	1.04845	0.562863	0.849598	0.764986	0.799771	0.945093	0.967122	0.6075	0.8807	0.1236	0.937	0.833709	0.1236	FALSE	FALSE
GENE: Pura	19290	purine rich element binding protein A	MGI:MGI:103079	Mme-M200000847	1.09872	0.878076	1.33311	1.11229	1.37917	1.01957	0.98895	1.10759	1.05577	0.908201	0.877678	0.607536	0.95316	0.855137	0.730537	1.21838	0.882663	1.5806	1.03975	0.9156	0.7707	0.8515	0.9986	1.009	0.7707	FALSE	FALSE
GENE: Ap1m1	11767	adaptor-related protein complex AP-1, mu subunit 1	MGI:MGI:102776|Ensembl:ENSMUSG00000003033|Vega:OTTMUSG00000022231	Mme-M200000848	1.14588	1.12739	0.991788	1.32113	1.22838	1.11442	1.02299	1.10602	0.987298	1.08544	1.03738	0.891608	1.12822	0.996117	0.758064	0.950117	1.00491	0.998251	1.29647	0.8674	0.763	0.675	0.9595	1.0544	0.675	FALSE	FALSE
GENE: Abhd14a	68644	abhydrolase domain containing 14A	MGI:MGI:1915894|Ensembl:ENSMUSG00000042210|Vega:OTTMUSG00000049587	Mme-M200000850	0.965692	0.758127	0.854627	0.764673	0.896624	1.14598	0.760649	0.95666	0.82947	1.09641	1.46002	1.1761	1.01428	0.878493	1.02477	1.21028	0.752073	1.17434	0.750886	0.7244	0.9756	0.5325	0.9441	0.954088	0.5325	FALSE	FALSE
GENE: Arhgdib	11857	Rho, GDP dissociation inhibitor (GDI) beta	MGI:MGI:101940|Ensembl:ENSMUSG00000030220|Vega:OTTMUSG00000023287	Mme-M200000851	1.07896	0.78751	0.964168	0.563808	0.815254	1.41995	0.793874	1.49741	0.758732	1.04078	1.03707	0.609759	0.989695	0.7092	1.38158	1.26162	0.833819	1.60067	0.581009	0.9135	0.9718	0.9184	0.9866	0.938785	0.9135	FALSE	FALSE
GENE: Psmb7	19177	proteasome (prosome, macropain) subunit, beta type 7	MGI:MGI:107637|Ensembl:ENSMUSG00000026750|Vega:OTTMUSG00000012864	Mme-M200000852	1.04599	0.818517	1.13895	0.69533	0.960219	1.01335	0.988122	1.20782	0.83792	1.11277	1.20061	0.818604	1.22113	0.857928	1.12155	0.912017	0.863916	1.41455	0.596765	0.9654	0.9401	0.5558	0.937	0.970299	0.5558	FALSE	FALSE
GENE: Plxna2	18845	plexin A2	MGI:MGI:107684|Ensembl:ENSMUSG00000026640|Vega:OTTMUSG00000017321	Mme-M200000853	0.920028	1.69822	1.25019	0.984096	0.781419	0.783939	1.00253	0.797303	0.83343	1.01738	1.12724	1.8767	1.11258	2.34492	1.27643	0.873433	1.30165	1.0698	1.39765	0.8643	0.844	0.0384	0.9378	1.12615	0.0384	TRUE	FALSE
GENE: Pkp2	67451	plakophilin 2	MGI:MGI:1914701|Ensembl:ENSMUSG00000041957|Vega:OTTMUSG00000021016	Mme-M200000854	0.966452	1.6162	0.869459	1.15088	1.06084	0.854519	1.414	0.998766	1.5781	0.5933	0.822222	1.24427	0.974145	1.477	1.19247	0.771518	1.27641	0.738478	1.458	0.9267	0.7472	0.9104	0.9986	1.06795	0.7472	FALSE	FALSE
GENE: Adgre1	13733	adhesion G protein-coupled receptor E1	MGI:MGI:106912|Ensembl:ENSMUSG00000004730	Mme-M200000856	0.930603	0.814056	0.820822	0.827478	1.27238	1.27981	0.793771	1.61554	0.810701	1.08987	1.01998	0.826527	0.709042	0.782504	0.638705	0.893672	1.04259	1.25352	0.809425	0.8123	0.9048	0.5139	0.9828	0.933066	0.5139	FALSE	FALSE
GENE: Scgb1a1	22287	secretoglobin, family 1A, member 1 (uteroglobin)	MGI:MGI:98919|Ensembl:ENSMUSG00000024653|Vega:OTTMUSG00000035954	Mme-M200000857	1.00429	0.845104	0.913141	0.773191	1.06634	1.43354	0.789836	1.20055	0.951159	0.972047	1.21043	0.844875	0.798006	0.636795	1.01891	1.18895	0.973345	1.05121	1.16348	0.8773	0.9512	0.4154	0.937	0.973633	0.4154	FALSE	FALSE
GENE: Apoh	11818	apolipoprotein H	MGI:MGI:88058|Ensembl:ENSMUSG00000000049|Vega:OTTMUSG00000003129	Mme-M200000860	1.05555	0.785511	1.13543	0.952593	0.675676	1.04223	0.904479	1.01068	1.02284	0.668463	1.16463	0.714185	1.04583	1.06291	1.18695	0.867284	1.15488	1.23948	0.607902	0.9796	0.9885	0.7007	0.961	0.942856	0.7007	FALSE	FALSE
GENE: Ctsh	13036	cathepsin H	MGI:MGI:107285|Ensembl:ENSMUSG00000032359|Vega:OTTMUSG00000024409	Mme-M200000863	1.19426	0.792486	1.02203	0.982463	1.19273	1.08386	1.24318	1.2842	1.20942	1.14747	1.60164	0.876303	1.40553	0.969129	0.660921	1.34329	0.755082	1.17796	0.953161	0.9953	0.6586	0.264	0.9412	1.0745	0.264	FALSE	FALSE
GENE: Nucb1	18220	nucleobindin 1	MGI:MGI:97388|Ensembl:ENSMUSG00000030824|Vega:OTTMUSG00000024466	Mme-M200000864	1.26805	1.1488	1.44407	1.39116	0.795376	1.35823	1.00537	0.842897	1.00902	1.03991	1.32373	1.1548	1.10009	1.3854	1.02218	1.04471	1.05818	0.988782	1.40446	0.3528	0.9562	0.0724	0.9935	1.13047	0.0724	TRUE	FALSE
GENE: Hexa	15211	hexosaminidase A	MGI:MGI:96073|Ensembl:ENSMUSG00000025232	Mme-M200000865	0.877178	0.886383	1.12454	0.975612	0.972989	1.15193	0.933474	1.05621	0.816354	1.20725	1.38864	0.985152	1.42091	0.811669	0.922498	1.08317	1.17674	0.987626	0.770505	0.9867	0.9715	0.1295	0.937	1.01438	0.1295	FALSE	FALSE
GENE: Tia1	21841	cytotoxic granule-associated RNA binding protein 1	MGI:MGI:107914|Ensembl:ENSMUSG00000071337|Vega:OTTMUSG00000022840	Mme-M200000868	0.913247	1.36453	1.05309	1.4641	1.30061	0.738141	1.1759	0.625175	1.14462	1.20816	1.18859	1.72794	1.22894	2.19321	0.783401	0.764746	1.71758	0.784991	1.05909	0.8816	0.9889	0.0511	0.958	1.12181	0.0511	TRUE	FALSE
GENE: Padi2	18600	peptidyl arginine deiminase, type II	MGI:MGI:1338892|Ensembl:ENSMUSG00000028927|Vega:OTTMUSG00000010085	Mme-M200000869	0.778492	0.958118	0.968672	1.00479	1.18837	1.02513	1.11829	0.971882	1.14521	0.797806	0.784787	0.828511	0.955578	0.739096	0.917171	1.29013	0.963155	0.803276	0.971374	0.9473	0.7347	0.375	0.9523	0.94746	0.375	FALSE	FALSE
GENE: Tfeb	21425	transcription factor EB	MGI:MGI:103270|Ensembl:ENSMUSG00000023990|Vega:OTTMUSG00000018354	Mme-M200000871	1.03541	1.0196	1.15692	1.01999	1.06833	1.75274	0.828833	1.40914	0.726427	1.22191	1.23015	0.988041	1.2757	0.795211	0.915644	1.33806	0.704224	1.06303	0.935017	0.9591	0.8178	0.5163	0.9554	1.05066	0.5163	FALSE	FALSE
GENE: Znhit2	29805	zinc finger, HIT domain containing 2	MGI:MGI:1352481|Ensembl:ENSMUSG00000075227|Vega:OTTMUSG00000028978	Mme-M200000872	1.22777	0.991364	1.30931	1.06322	1.42263	1.36954	0.768749	1.06073	0.840646	1.11638	1.19412	1.08484	1.11369	1.09344	0.940133	1.02581	0.804538	1.36744	1.03197	0.8458	0.8476	0.2607	0.9708	1.08063	0.2607	FALSE	FALSE
GENE: Tnfaip8l1	66443	tumor necrosis factor, alpha-induced protein 8-like 1	MGI:MGI:1913693|Ensembl:ENSMUSG00000044469|Vega:OTTMUSG00000035458	Mme-M200000873	1.33456	1.17579	1.49103	1.22186	1.32286	1.18331	0.893335	1.08404	0.852084	1.52204	1.36091	1.82823	1.33699	2.17328	0.913806	0.859975	0.931286	1.06186	1.17041	0.4519	0.8095	0.0053	0.9626	1.20923	0.0053	TRUE	FALSE
GENE: Caml	12328	calcium modulating ligand	MGI:MGI:104728|Ensembl:ENSMUSG00000021501|Vega:OTTMUSG00000035499	Mme-M200000874	0.836014	1.5458	0.916953	1.22054	1.21991	0.930877	1.11139	0.795292	1.08482	1.02794	1.27657	1.92257	1.14144	1.39238	0.902559	0.699741	0.864534	0.816495	1.44073	0.9592	0.9106	0.1782	0.937	1.07647	0.1782	FALSE	FALSE
GENE: Prkcd	18753	protein kinase C, delta	MGI:MGI:97598|Ensembl:ENSMUSG00000021948|Vega:OTTMUSG00000025129	Mme-M200000875	1.0452	1.50625	1.48435	1.82241	0.807553	0.856916	0.92972	0.746855	1.39342	0.868504	1.03455	1.30609	1.04549	2.07573	1.11005	0.864044	1.4052	0.88256	1.54957	0.1943	0.9858	0.1513	0.9755	1.14629	0.1513	FALSE	FALSE
GENE: Stmn3	20262	stathmin-like 3	MGI:MGI:1277137|Ensembl:ENSMUSG00000027581|Vega:OTTMUSG00000016652	Mme-M200000876	0.954874	1.13162	0.81973	1.96708	0.948225	1.03688	0.860395	0.99015	0.727835	1.22375	0.561024	1.47592	0.837226	1.34541	0.422127	0.762321	0.773643	0.612604	1.28571	0.9473	0.9841	0.926	0.937	0.927177	0.926	FALSE	FALSE
GENE: Pim1	18712	proviral integration site 1	MGI:MGI:97584	Mme-M200000877	0.684974	0.770544	0.793365	0.871415	0.904994	0.995957	0.82805	0.998296	0.940167	0.657345	1.22777	0.678345	0.874437	0.76864	0.993954	1.09334	0.692139	0.972187	1.04845	0.4493	0.9913	0.413	0.9378	0.870753	0.413	FALSE	FALSE
GENE: Pgm1	66681	phosphoglucomutase 1	MGI:MGI:97564|Ensembl:ENSMUSG00000029171|Vega:OTTMUSG00000026404	Mme-M200000878	0.902487	1.87347	0.952114	1.34256	0.655868	0.670702	1.32982	0.72114	1.42952	0.720337	0.998449	1.28449	1.05289	2.19872	0.944285	0.843773	1.36871	0.714905	1.35632	0.8859	0.9756	0.4843	0.987	1.05854	0.4843	FALSE	FALSE
GENE: Smad2	17126	SMAD family member 2	MGI:MGI:108051	Mme-M200000880	1.29466	1.48368	1.21983	1.55807	1.0527	0.927792	1.39485	0.54756	1.422	0.87083	1.03201	1.36464	1.06022	1.98732	0.724791	0.92042	1.12258	0.741483	1.50487	0.5561	0.9498	0.3455	0.9607	1.11826	0.3455	FALSE	FALSE
GENE: Ptgis	19223	prostaglandin I2 (prostacyclin) synthase	MGI:MGI:1097156|Ensembl:ENSMUSG00000017969|Vega:OTTMUSG00000001169	Mme-M200000882	0.812185	1.02716	0.805408	1.21157	0.827522	0.767095	0.953882	0.732904	0.901146	1.18678	0.606643	1.23837	0.651008	1.33838	0.71978	0.818324	0.902992	0.825283	0.760874	0.9941	0.8553	0.8797	0.937	0.878029	0.8553	FALSE	FALSE
GENE: Gnb1	14688	guanine nucleotide binding protein (G protein), beta 1	MGI:MGI:95781|Ensembl:ENSMUSG00000029064|Vega:OTTMUSG00000010708	Mme-M200000883	1.09151	1.44868	2.18976	1.12362	0.722078	1.45277	1.39637	0.791524	1.35541	1.10972	1.01069	1.24825	1.14423	1.49012	1.14683	0.745216	1.268	0.986456	1.33704	0.2785	0.763	0.1569	0.9815	1.17338	0.1569	FALSE	FALSE
GENE: Prtn3	19152	proteinase 3	MGI:MGI:893580|Ensembl:ENSMUSG00000057729|Vega:OTTMUSG00000035169	Mme-M200000886	1.18922	0.466508	0.9041	0.916603	0.648993	0.885867	1.18883	1.16436	0.819676	1.37488	0.826855	1.35183	0.964438	0.831396	1.33604	0.879337	0.987177	0.948105	1.17604	0.821	0.957	0.9691	0.987	0.961883	0.821	FALSE	FALSE
GENE: Tpbpa	21984	trophoblast specific protein alpha	MGI:MGI:98795|Ensembl:ENSMUSG00000033834	Mme-M200000888	1.14257	0.767383	1.21238	0.780532	1.38033	1.34914	1.08592	0.807354	0.955679	0.903522	1.48347	1.36835	1.23336	1.08278	1.33182	1.03103	0.91751	1.04649	1.02802	0.9836	0.9792	0.6693	0.937	1.07976	0.6693	FALSE	FALSE
GENE: Tac2	21334	tachykinin 2	MGI:MGI:98476|Ensembl:ENSMUSG00000025400	Mme-M200000889	1.39833	1.51557	1.79836	1.28365	1.33661	1.98449	1.27436	1.22763	1.46585	1.73477	1.53402	1.44228	1.09355	1.59856	0.716998	1.21387	0.583052	0.955617	0.906141	0.1652	0.1375	0.0646	0.937	1.26553	0.0646	TRUE	FALSE
GENE: Ckm	12715	creatine kinase, muscle	MGI:MGI:88413|Ensembl:ENSMUSG00000030399	Mme-M200000890	0.969284	1.16779	1.05315	1.5249	1.10174	0.802147	1.14804	1.16539	0.572072	1.84411	0.794229	1.32194	1.10056	1.27285	0.668357	0.714891	0.540495	0.685452	1.23271	0.9217	0.9899	0.3795	0.937	0.983411	0.3795	FALSE	FALSE
GENE: Smpdl3a	57319	sphingomyelin phosphodiesterase, acid-like 3A	MGI:MGI:1931437|Ensembl:ENSMUSG00000019872|Vega:OTTMUSG00000024048	Mme-M200000893	0.454562	0.569483	0.297154	0.75137	0.766112	0.68258	1.02897	0.734326	1.22192	0.372623	0.492407	0.515388	0.344796	0.647695	0.799487	0.720668	0.747765	0.510957	1.14572	0.0167	0.9183	0.007	0.937	0.628829	0.007	FALSE	TRUE
GENE: Npas2	18143	neuronal PAS domain protein 2	MGI:MGI:109232|Ensembl:ENSMUSG00000026077|Vega:OTTMUSG00000036938	Mme-M200000894	1.31347	1.16432	1.62183	1.60883	0.893947	1.11306	1.23791	1.57144	1.06522	0.83001	1.22914	1.10773	1.59634	1.6112	1.18137	0.943132	0.943924	1.17602	1.87421	0.2383	0.6754	0.2186	0.937	1.23532	0.2186	FALSE	FALSE
GENE: Scg3	20255	secretogranin III	MGI:MGI:103032|Ensembl:ENSMUSG00000032181	Mme-M200000896	0.794905	1.63617	0.566347	0.945064	1.00449	0.551214	1.59335	0.683658	1.33681	0.872063	0.578343	1.26238	0.690846	0.843811	1.06009	0.804451	1.73201	0.421039	1.38301	0.9729	0.9911	0.7649	0.9742	0.913479	0.7649	FALSE	FALSE
GENE: Kmt2a	214162	lysine (K)-specific methyltransferase 2A	MGI:MGI:96995|Ensembl:ENSMUSG00000002028|Vega:OTTMUSG00000021055	Mme-M200000897	0.931834	1.19172	1.08735	1.29996	1.11811	0.956473	0.925908	0.733466	1.04261	0.972283	1.00525	1.78774	0.900664	1.27568	0.683104	0.796735	1.08951	0.6859	1.47323	0.9275	0.9982	0.3955	0.937	1.019	0.3955	FALSE	FALSE
GENE: Cited1	12705	Cbp/p300-interacting transactivator with Glu/Asp-rich carboxy-terminal domain 1	MGI:MGI:108023|Ensembl:ENSMUSG00000051159|Vega:OTTMUSG00000018307	Mme-M200000898	0.449211	1.98908	0.565756	1.88346	1.01573	1.18789	0.796154	1.1967	0.770412	0.906495	0.59474	0.945885	0.83753	0.566112	1.07159	1.19066	0.878743	1.38044	0.688899	0.9945	0.9856	0.6339	0.9878	0.922821	0.6339	FALSE	FALSE
GENE: Mea1	17256	male enhanced antigen 1	MGI:MGI:96957|Ensembl:ENSMUSG00000002768	Mme-M200000899	1.07958	1.22501	1.30526	1.03036	1.03995	1.02717	0.98291	0.941687	1.07423	1.0942	1.05084	1.26467	1.01359	1.32046	0.96334	0.92309	1.028	0.986488	1.18715	0.6752	0.8999	0.0838	0.9449	1.07478	0.0838	TRUE	FALSE
GENE: Syp	20977	synaptophysin	MGI:MGI:98467|Ensembl:ENSMUSG00000031144|Vega:OTTMUSG00000017756	Mme-M200000900	0.954973	1.67505	1.18284	1.02465	0.723706	0.865876	0.866076	0.982867	0.757726	1.16094	0.774333	1.7716	1.09199	1.40969	0.581007	0.671118	0.95009	0.707152	1.3609	0.9186	0.8746	0.59	0.937	0.980277	0.59	FALSE	FALSE
GENE: Lama4	16775	laminin, alpha 4	MGI:MGI:109321|Ensembl:ENSMUSG00000019846|Vega:OTTMUSG00000034993	Mme-M200000901	0.783415	1.36027	0.794932	1.28842	0.915986	0.844221	1.24031	0.838502	0.949508	0.884051	0.540393	1.26477	0.721959	1.00497	0.830813	0.780775	1.08104	0.543264	1.14928	0.998	0.997	0.5267	0.937	0.908047	0.5267	FALSE	FALSE
GENE: Mprip	26936	myosin phosphatase Rho interacting protein	MGI:MGI:1349438|Ensembl:ENSMUSG00000005417|Vega:OTTMUSG00000005803	Mme-M200000903	0.901514	1.25564	1.01252	0.828047	1.09238	0.995103	1.03986	0.851988	0.824703	0.914157	0.760122	1.24522	1.06012	1.17981	0.800431	0.792138	1.10382	0.687686	1.21652	0.998	0.9897	0.7925	0.937	0.961856	0.7925	FALSE	FALSE
GENE: Dusp1	19252	dual specificity phosphatase 1	MGI:MGI:105120|Ensembl:ENSMUSG00000024190|Vega:OTTMUSG00000020083	Mme-M200000904	0.791697	1.74745	1.64725	1.25448	0.746175	1.17167	0.746919	1.56691	0.913559	1.58186	1.30377	1.97038	1.04881	1.31122	1.37513	1.23624	0.418358	0.680476	0.767624	0.8436	0.9743	0.2059	0.937	1.09437	0.2059	FALSE	FALSE
GENE: Adh1	11522	alcohol dehydrogenase 1 (class I)	MGI:MGI:87921|Ensembl:ENSMUSG00000074207|Vega:OTTMUSG00000034747	Mme-M200000907	0.538295	1.11715	1.03473	1.82012	0.85606	0.645603	0.71908	1.13485	0.478278	0.610492	1.01238	0.843229	1.61794	1.01113	0.188594	4.81328	0.510363	0.902159	0.659048	0.9892	0.8959	0.9891	0.937	0.860337	0.8959	FALSE	FALSE
GENE: Ppib	19035	peptidylprolyl isomerase B	MGI:MGI:97750|Ensembl:ENSMUSG00000032383	Mme-M200000909	0.685608	1.14022	0.919919	0.538993	1.18582	0.859869	1.34234	0.896939	1.31395	0.943017	0.963204	1.36409	0.992664	1.0054	0.84678	0.762229	1.2305	1.00429	0.82011	0.6596	0.7933	0.5474	0.937	0.964757	0.5474	FALSE	FALSE
GENE: Pprc1	226169	peroxisome proliferative activated receptor, gamma, coactivator-related 1	MGI:MGI:2385096|Ensembl:ENSMUSG00000055491|Vega:OTTMUSG00000023305	Mme-M200000910	1.12002	1.25269	1.257	1.15607	1.02875	0.893383	1.01959	0.831389	0.7793	1.28952	0.972573	1.52931	1.10959	1.46513	0.752232	0.802898	1.13231	1.04167	0.961867	0.7314	0.9659	0.0927	0.937	1.05252	0.0927	TRUE	FALSE
GENE: Scin	20259	scinderin	MGI:MGI:1306794|Ensembl:ENSMUSG00000002565|Vega:OTTMUSG00000027556	Mme-M200000911	1.89013	1.36114	2.8722	1.52542	1.70703	1.304	1.24847	1.15047	1.10229	1.57686	1.5096	1.103	1.44954	1.87592	1.20039	1.13664	0.999603	0.958148	1.18437	0.003	0.4295	0.0047	0.9955	1.37745	0.003	TRUE	FALSE
GENE: Col2a1	12824	collagen, type II, alpha 1	MGI:MGI:88452|Ensembl:ENSMUSG00000022483|Vega:OTTMUSG00000021708	Mme-M200000916	0.66275	1.30564	0.454487	0.710253	1.41232	0.749629	1.09737	1.16013	0.960514	1.03442	0.924969	0.875367	0.875013	0.723333	1.33955	1.04164	0.680181	0.869421	0.788935	0.673	0.9032	0.967	0.9383	0.896255	0.673	FALSE	FALSE
GENE: Wdr46	57315	WD repeat domain 46	MGI:MGI:1931871|Ensembl:ENSMUSG00000024312|Vega:OTTMUSG00000037083	Mme-M200000920	1.11011	0.937699	0.848118	0.714092	1.70158	1.24409	1.42021	0.878444	1.55967	0.82887	1.45661	1.07525	0.987882	0.927849	0.966661	1.21665	0.941473	0.947454	1.08542	0.9197	0.3246	0.8582	0.9959	1.06845	0.3246	FALSE	FALSE
GENE: Pex7	18634	peroxisomal biogenesis factor 7	MGI:MGI:1321392|Ensembl:ENSMUSG00000020003|Vega:OTTMUSG00000031072	Mme-M200000922	1.20502	1.06491	1.29373	0.958558	0.643501	1.15575	1.05066	1.38424	0.934904	1.17018	1.49097	1.11186	1.45656	1.15121	1.1662	0.94988	0.814571	1.0459	0.852423	0.8762	0.9099	0.0629	0.937	1.07861	0.0629	TRUE	FALSE
GENE: Pdia4	12304	protein disulfide isomerase associated 4	MGI:MGI:104864|Ensembl:ENSMUSG00000025823|Vega:OTTMUSG00000057218	Mme-M200000923	0.593504	1.14945	0.68875	1.29819	0.818905	0.714662	1.29561	0.538792	0.932353	0.748105	0.502281	1.93029	0.636207	1.14508	0.753029	0.504468	2.10987	0.514491	1.05464	0.9796	0.9199	0.9944	0.937	0.857087	0.9199	FALSE	FALSE
GENE: Myc	17869	myelocytomatosis oncogene	MGI:MGI:97250|Ensembl:ENSMUSG00000022346|Vega:OTTMUSG00000034892	Mme-M200000925	0.945461	1.30258	0.808576	1.93816	1.86736	1.00245	1.47612	0.935651	1.54043	1.08335	1.04865	2.56724	1.06016	1.38659	0.98608	0.675029	0.79571	0.532917	1.49195	0.9289	0.6615	0.2351	0.937	1.14848	0.2351	FALSE	FALSE
GENE: Syt4	20983	synaptotagmin IV	MGI:MGI:101759|Ensembl:ENSMUSG00000024261	Mme-M200000927	1.23653	0.800782	0.814892	0.828605	0.756394	1.25369	0.722534	1.33643	0.771329	1.06829	0.87606	0.983185	0.911172	0.782997	1.32214	1.15856	0.776874	1.01208	0.93752	0.9291	0.9979	0.8792	0.9959	0.94625	0.8792	FALSE	FALSE
GENE: Sst	20604	somatostatin	MGI:MGI:98326|Ensembl:ENSMUSG00000004366	Mme-M200000929	0.832833	0.802181	1.54653	1.13809	1.08708	1.54128	0.544698	1.56408	0.675513	0.95071	1.49836	1.04304	1.07761	1.01394	0.904538	1.30748	0.859069	1.5215	0.642068	0.9762	0.972	0.6036	0.9765	1.03223	0.6036	FALSE	FALSE
GENE: Sh3d19	27059	SH3 domain protein D19	MGI:MGI:1350923|Ensembl:ENSMUSG00000028082|Vega:OTTMUSG00000044337	Mme-M200000930	0.845029	1.68115	1.07791	2.08059	0.783777	0.870071	1.29171	0.745883	1.38949	0.657515	0.997848	1.10253	1.34389	1.65886	1.1671	0.860281	1.23235	0.713917	1.47321	0.5882	0.9758	0.4871	0.9986	1.09989	0.4871	FALSE	FALSE
GENE: Cops5	26754	COP9 signalosome subunit 5	MGI:MGI:1349415|Ensembl:ENSMUSG00000025917|Vega:OTTMUSG00000029459	Mme-M200000933	0.84264	1.29559	0.794672	0.575663	1.15372	0.700783	1.37759	0.880301	1.28559	0.797278	0.932494	1.08852	1.26998	1.26261	1.08431	0.812417	1.23596	0.932386	0.959413	0.9123	0.8668	0.5347	0.9692	0.988039	0.5347	FALSE	FALSE
GENE: Gcdh	270076	glutaryl-Coenzyme A dehydrogenase	MGI:MGI:104541|Ensembl:ENSMUSG00000003809|Vega:OTTMUSG00000030024	Mme-M200000935	1.13062	0.823596	1.21992	0.910012	0.76341	0.914891	1.08139	0.803215	1.09263	1.17748	1.23303	1.25073	1.47374	1.26549	1.13603	1.01316	0.971544	0.964436	0.929761	0.9684	0.9793	0.0142	0.9471	1.04545	0.0142	TRUE	FALSE
GENE: Prph	19132	peripherin	MGI:MGI:97774|Ensembl:ENSMUSG00000023484	Mme-M200000936	1.15969	0.969502	1.15802	1.10946	0.902589	1.16489	0.975887	1.28417	0.960802	1.12734	0.760975	1.0923	0.850579	1.08827	0.785992	0.953669	0.847205	0.823868	1.10474	0.9378	0.8086	0.9518	0.937	0.995441	0.8086	FALSE	FALSE
GENE: Srsf4	57317	serine/arginine-rich splicing factor 4	MGI:MGI:1890577|Ensembl:ENSMUSG00000028911|Vega:OTTMUSG00000009577	Mme-M200000937	0.953605	1.13494	0.894497	1.08525	0.792787	1.0155	1.01607	0.837936	0.984344	1.04544	0.953136	0.611197	0.871697	0.377996	0.965749	1.05179	1.07055	0.901419	1.15947	0.992	0.9871	0.3916	0.9906	0.908551	0.3916	FALSE	FALSE
GENE: C1d	57316	C1D nuclear receptor co-repressor	MGI:MGI:1927354|Ensembl:ENSMUSG00000000581|Vega:OTTMUSG00000005196	Mme-M200000938	0.750708	1.6065	0.786612	1.13407	1.01992	0.667255	1.90245	0.9206	1.32257	0.885527	0.673693	1.74774	1.14066	1.42701	0.921265	0.733955	1.88188	1.34256	1.1299	0.9807	0.8696	0.5938	0.9716	1.09445	0.5938	FALSE	FALSE
GENE: Hadh	15107	hydroxyacyl-Coenzyme A dehydrogenase	MGI:MGI:96009|Ensembl:ENSMUSG00000027984|Vega:OTTMUSG00000028850	Mme-M200000939	0.751831	0.8842	1.20605	1.17068	0.688053	0.911539	0.912779	0.877136	0.894622	0.891204	1.26453	0.782353	1.64602	1.03072	1.14243	1.19673	0.773295	1.03095	0.904004	0.9807	0.8384	0.2321	0.942	0.975274	0.2321	FALSE	FALSE
GENE: Kcna1	16485	potassium voltage-gated channel, shaker-related subfamily, member 1	MGI:MGI:96654	Mme-M200000940	1.2282	1.00372	1.2054	1.09093	0.54943	1.29427	0.925298	1.07466	0.880383	1.38497	1.19798	1.16282	1.3724	0.916373	0.889146	1.26532	0.912167	0.735579	1.19761	0.93	0.9734	0.476	0.9605	1.04271	0.476	FALSE	FALSE
GENE: Park7	57320	Parkinson disease (autosomal recessive, early onset) 7	MGI:MGI:2135637|Ensembl:ENSMUSG00000028964|Vega:OTTMUSG00000010158	Mme-M200000942	0.848315	1.04796	0.651786	1.10499	1.52779	0.648969	1.44893	0.819522	2.19174	0.92088	0.764165	1.33765	0.682526	0.801136	0.716076	0.713658	1.04185	0.465835	1.86582	0.9553	0.7347	0.9409	0.937	0.9521	0.7347	FALSE	FALSE
GENE: Col6a1	12833	collagen, type VI, alpha 1	MGI:MGI:88459|Ensembl:ENSMUSG00000001119|Vega:OTTMUSG00000020489	Mme-M200000943	1.03622	1.07314	1.41657	1.23788	1.13167	1.38474	1.05107	1.52806	0.68819	1.34063	0.95308	1.07984	1.06678	0.96007	1.47181	1.0007	0.921615	0.979802	0.924754	0.8023	0.7693	0.3726	0.9736	1.09763	0.3726	FALSE	FALSE
GENE: Gpr162	14788	G protein-coupled receptor 162	MGI:MGI:1315214|Ensembl:ENSMUSG00000038390|Vega:OTTMUSG00000056674	Mme-M200000944	0.957197	0.78933	0.937533	1.68801	2.17787	1.13206	0.962123	0.788039	1.02215	1.12662	1.4635	1.14188	0.695588	0.872378	0.727505	0.850701	0.864632	0.771137	0.953178	0.9724	0.7939	0.9475	0.9464	1.00138	0.7939	FALSE	FALSE
GENE: Dmc1	13404	DNA meiotic recombinase 1	MGI:MGI:105393|Ensembl:ENSMUSG00000022429	Mme-M200000947	1.01871	0.883762	0.82333	2.09049	1.286	1.22476	1.46766	1.1449	1.91242	0.850973	0.811639	1.0859	0.765342	0.679481	0.92032	1.25597	1.18074	1.23928	1.25932	0.9512	0.9767	0.4786	0.937	1.10367	0.4786	FALSE	FALSE
GENE: Phex	18675	phosphate regulating endopeptidase homolog, X-linked	MGI:MGI:107489|Ensembl:ENSMUSG00000057457	Mme-M200000950	0.99249	0.918081	0.965108	0.870144	0.75337	0.823954	1.21933	1.27917	1.10575	1.01927	0.972296	0.844673	1.00191	0.73558	1.14496	1.08604	1.09399	1.00794	0.867586	0.9392	0.9041	0.7955	0.9961	0.973576	0.7955	FALSE	FALSE
GENE: Cfc1	12627	cripto, FRL-1, cryptic family 1	MGI:MGI:109448|Ensembl:ENSMUSG00000026124|Vega:OTTMUSG00000049475	Mme-M200000952	1.15282	0.874359	1.42659	1.01474	2.13102	0.967729	0.732939	1.04864	0.723272	1.44903	1.51551	0.878926	1.19519	0.64082	1.42326	1.2532	0.886412	1.20612	1.04397	0.9659	0.9892	0.9617	0.937	1.08751	0.937	FALSE	FALSE
GENE: Pax8	18510	paired box 8	MGI:MGI:97492|Ensembl:ENSMUSG00000026976|Vega:OTTMUSG00000011957	Mme-M200000953	0.878527	2.1924	1.02207	1.32331	0.88054	0.803385	1.14225	0.847652	1.15152	1.0588	1.10722	1.32029	1.13433	1.43791	0.868072	0.730639	1.10594	0.843549	1.23275	0.6488	0.9887	0.2531	0.9378	1.07255	0.2531	FALSE	FALSE
GENE: Pstpip1	19200	proline-serine-threonine phosphatase-interacting protein 1	MGI:MGI:1321396|Ensembl:ENSMUSG00000032322|Vega:OTTMUSG00000026139	Mme-M200000954	0.893894	0.723465	0.857656	1.17324	1.33492	1.11754	5.85341	1.39426	1.40784	1.15593	0.906136	0.854097	1.09483	0.695165	0.95659	1.39988	1.17711	1.20998	0.954941	0.9512	0.1666	0.917	0.9664	1.14828	0.1666	FALSE	FALSE
GENE: Pld2	18806	phospholipase D2	MGI:MGI:892877|Ensembl:ENSMUSG00000020828|Vega:OTTMUSG00000006051	Mme-M200000958	0.95449	1.34073	1.24502	1.55545	0.990935	1.27339	1.05327	1.18696	1.04996	1.02295	1.40337	1.37129	1.09901	1.17667	0.92926	0.506564	1.09696	1.26529	1.32484	0.7035	0.7469	0.3303	0.961	1.12289	0.3303	FALSE	FALSE
GENE: Nudt1	17766	nudix (nucleoside diphosphate linked moiety X)-type motif 1	MGI:MGI:109280|Ensembl:ENSMUSG00000036639|Vega:OTTMUSG00000025895	Mme-M200000959	0.828531	1.41256	1.01371	1.4683	1.46798	0.865478	1.09224	1.1987	0.941152	1.20044	1.13147	1.1556	1.40589	1.36753	0.820145	0.816347	1.17099	1.17307	0.887638	0.8764	0.7613	0.1526	0.9424	1.10545	0.1526	FALSE	FALSE
GENE: Has1	15116	hyaluronan synthase1	MGI:MGI:106590|Ensembl:ENSMUSG00000003665	Mme-M200000961	0.880109	1.63961	0.932002	0.840595	1.30857	0.893256	1.52793	1.34414	0.767838	0.409699	0.996703	0.941125	0.88697	1.20641	0.587231	1.11255	1.48107	1.0173	0.713834	0.9675	0.8319	0.6478	0.9527	0.973656	0.6478	FALSE	FALSE
GENE: Ihh	16147	Indian hedgehog	MGI:MGI:96533|Ensembl:ENSMUSG00000006538|Vega:OTTMUSG00000048255	Mme-M200000962	1.22924	1.18272	1.61081	1.21257	0.742807	1.48871	0.862168	1.16107	0.792549	1.24294	2.2984	0.817522	2.09227	1.10703	0.882486	1.5687	0.928219	1.96452	0.737918	0.7201	0.9831	0.1143	0.9684	1.18487	0.1143	FALSE	FALSE
GENE: Ms4a2	14126	membrane-spanning 4-domains, subfamily A, member 2	MGI:MGI:95495|Ensembl:ENSMUSG00000024680|Vega:OTTMUSG00000047239	Mme-M200000963	1.1985	1.11996	1.17632	0.889037	0.557597	1.63754	0.87791	1.36126	0.921713	1.29428	1.45964	0.728221	1.50489	0.538125	1.67597	1.3813	0.890796	1.13252	0.992873	0.9579	0.9564	0.9163	0.9411	1.07048	0.9163	FALSE	FALSE
GENE: U90926	57425	cDNA sequence U90926	MGI:MGI:1930915|Ensembl:ENSMUSG00000029409|Vega:OTTMUSG00000055612	Mme-M200000966	0.880276	0.694816	0.763367	0.703883	1.16693	0.833297	1.01904	1.15216	0.89437	0.793948	0.711904	0.695699	0.663586	0.542862	1.076	0.574403	0.917275	1.04107	0.938878	0.2822	0.9164	0.0212	0.937	0.8258	0.0212	FALSE	TRUE
GENE: Hk2	15277	hexokinase 2	MGI:MGI:1315197|Ensembl:ENSMUSG00000000628|Vega:OTTMUSG00000035991	Mme-M200000967	1.0598	0.591429	0.579322	0.61379	0.838083	1.133	0.838995	1.08535	1.19149	1.03455	0.500782	0.638217	0.716403	0.644436	1.09837	0.870042	0.857673	1.08042	0.761598	0.2348	0.9389	0.1359	0.937	0.821111	0.1359	FALSE	FALSE
GENE: Uck1	22245	uridine-cytidine kinase 1	MGI:MGI:98904|Ensembl:ENSMUSG00000002550|Vega:OTTMUSG00000012955	Mme-M200000972	1.03174	1.06466	1.35989	1.52982	0.888054	1.12301	0.879636	0.935399	0.89877	1.11847	1.19308	1.21778	1.14771	1.12092	0.938002	0.967961	0.85156	0.94181	1.07659	0.3354	0.9975	0.0806	0.937	1.05493	0.0806	TRUE	FALSE
GENE: Rundc3a	51799	RUN domain containing 3A	MGI:MGI:1858752|Ensembl:ENSMUSG00000006575|Vega:OTTMUSG00000002785	Mme-M200000973	1.16684	1.0352	0.757851	0.649035	0.832406	0.952879	0.778079	1.78906	0.603901	2.10133	1.01345	0.536823	1.30584	0.579428	1.29673	1.1728	0.614354	1.39189	0.471211	0.9612	0.9902	0.9278	0.9449	0.921142	0.9278	FALSE	FALSE
GENE: Esrra	26379	estrogen related receptor, alpha	MGI:MGI:1346831|Ensembl:ENSMUSG00000024955|Vega:OTTMUSG00000023201	Mme-M200000975	0.904561	1.14741	1.59145	0.976109	1.16452	1.28446	0.855089	0.669963	0.890603	1.04701	1.18959	1.14948	1.03421	1.81341	0.625113	0.948555	0.952102	1.11299	0.825573	0.9267	0.9935	0.1547	0.937	1.02876	0.1547	FALSE	FALSE
GENE: Il4i1	14204	interleukin 4 induced 1	MGI:MGI:109552|Ensembl:ENSMUSG00000074141|Vega:OTTMUSG00000029474	Mme-M200000977	0.708586	0.981897	0.58097	0.571559	1.34794	0.985442	0.470383	0.744334	1.9383	0.791545	0.54969	0.525723	1.38819	1.89849	0.67398	0.722212	0.72559	0.668959	0.885912	0.6819	0.9835	0.7758	0.937	0.825699	0.6819	FALSE	FALSE
GENE: Elovl2	54326	elongation of very long chain fatty acids (FEN1/Elo2, SUR4/Elo3, yeast)-like 2	MGI:MGI:1858960|Ensembl:ENSMUSG00000021364|Vega:OTTMUSG00000029813	Mme-M200000978	1.11292	0.79075	1.04786	0.841445	1.34165	1.23386	1.06413	1.14964	1.17771	1.04662	1.04455	1.16835	1.00772	0.625709	0.79533	0.997093	1.28776	0.732908	1.12292	0.9729	0.9887	0.8043	0.9441	1.01193	0.8043	FALSE	FALSE
GENE: C1qb	12260	complement component 1, q subcomponent, beta polypeptide	MGI:MGI:88224|Ensembl:ENSMUSG00000036905|Vega:OTTMUSG00000009766	Mme-M200000979	0.802182	0.707715	0.846203	0.742273	1.50075	1.79949	0.829331	1.55868	0.854345	1.23073	0.704397	0.990294	0.830026	0.744905	0.885363	1.00861	1.3094	1.21559	0.684889	0.8525	0.6697	0.995	0.9679	0.968983	0.6697	FALSE	FALSE
GENE: F10	14058	coagulation factor X	MGI:MGI:103107|Ensembl:ENSMUSG00000031444|Vega:OTTMUSG00000020614	Mme-M200000981	0.865553	0.804877	0.932864	1.09493	0.560914	1.19103	1.21164	1.07211	0.972951	1.04324	1.06905	1.11404	0.964783	0.670654	0.56489	1.00322	1.26925	0.972114	1.17887	0.9606	0.8539	0.8381	0.9609	0.952687	0.8381	FALSE	FALSE
GENE: Sdc1	20969	syndecan 1	MGI:MGI:1349162|Ensembl:ENSMUSG00000020592|Vega:OTTMUSG00000033390	Mme-M200000982	1.52714	1.23452	2.1886	1.04416	0.757679	1.54087	0.761179	1.3602	0.635226	1.57774	1.69082	0.907579	1.93557	1.1563	1.51395	1.06268	0.557461	1.63901	0.861848	0.5788	0.9942	0.2249	0.996	1.17864	0.2249	FALSE	FALSE
GENE: Vps45	22365	vacuolar protein sorting 45 (yeast)	MGI:MGI:891965|Ensembl:ENSMUSG00000015747|Vega:OTTMUSG00000022191	Mme-M200000984	0.928018	1.13518	1.05724	1.05113	0.575145	0.901376	1.01361	0.963168	0.766984	0.937031	0.925659	1.18795	1.05689	1.41356	1.2875	0.967251	1.10164	0.9699	0.843074	0.9848	0.7226	0.6857	0.9943	0.987327	0.6857	FALSE	FALSE
GENE: Bgn	12111	biglycan	MGI:MGI:88158|Ensembl:ENSMUSG00000031375|Vega:OTTMUSG00000017659	Mme-M200000992	1.05722	0.737916	1.37013	0.961943	0.932611	1.45532	0.678539	1.23247	0.558474	1.68083	0.939997	0.91287	1.15807	1.06375	1.00103	1.00098	0.755345	1.11205	0.747128	0.9838	0.9795	0.4425	0.937	0.983447	0.4425	FALSE	FALSE
GENE: Otc	18416	ornithine transcarbamylase	MGI:MGI:97448|Ensembl:ENSMUSG00000031173|Vega:OTTMUSG00000016913	Mme-M200000993	0.934002	1.18114	0.945841	1.01097	0.775435	0.631019	1.48553	0.728307	1.42077	0.719043	1.21749	1.14877	1.2936	1.15109	1.17364	1.08836	0.996067	0.928689	0.705612	0.9652	0.9992	0.3161	0.9378	0.999504	0.3161	FALSE	FALSE
GENE: Cck	12424	cholecystokinin	MGI:MGI:88297|Ensembl:ENSMUSG00000032532	Mme-M200000995	0.918071	0.972757	0.75896	0.552956	1.07586	1.10236	0.784939	1.48988	0.831958	1.15621	0.857771	0.733011	0.919119	0.736577	1.1856	1.13552	0.77784	1.46341	0.840757	0.8525	0.9549	0.9114	0.9778	0.934174	0.8525	FALSE	FALSE
GENE: Slc19a1	20509	solute carrier family 19 (folate transporter), member 1	MGI:MGI:103182|Ensembl:ENSMUSG00000001436|Vega:OTTMUSG00000033598	Mme-M200000996	0.965055	1.01585	1.17559	0.798201	0.966283	1.17934	1.02799	1.19582	0.868656	1.01788	1.3382	1.05957	1.2941	0.986837	1.70487	1.02583	0.999769	1.22053	1.2534	0.9822	0.8179	0.3457	0.937	1.09407	0.3457	FALSE	FALSE
GENE: Aldh2	11669	aldehyde dehydrogenase 2, mitochondrial	MGI:MGI:99600	Mme-M200000997	1.30923	1.31279	1.3742	1.46891	1.21398	0.968778	1.44741	0.8045	1.1551	1.47219	1.26626	1.77907	1.21638	1.8698	0.854894	0.862877	1.33654	0.755281	1.56517	0.3824	0.7653	0.0073	0.9527	1.22632	0.0073	TRUE	FALSE
GENE: Spsb2	14794	splA/ryanodine receptor domain and SOCS box containing 2	MGI:MGI:1315199|Ensembl:ENSMUSG00000038451|Vega:OTTMUSG00000022963	Mme-M200000999	1.1428	0.635333	0.950445	0.960441	0.952886	1.12733	0.842285	1.07404	0.972873	0.965818	1.13255	0.775182	0.892627	0.74553	1.17452	1.49062	0.95851	1.15581	0.971764	0.968	0.9499	0.9493	0.958	0.978868	0.9493	FALSE	FALSE
GENE: Aes	14797	amino-terminal enhancer of split	MGI:MGI:95806|Ensembl:ENSMUSG00000054452	Mme-M200001000	1.12823	1.12969	1.16776	1.08905	1.07849	1.36725	0.976851	1.19306	0.951852	1.1561	1.09937	1.21414	0.99927	1.21364	0.940764	1.02113	0.971556	1.30748	1.03745	0.9806	0.8283	0.5288	0.974	1.10155	0.5288	FALSE	FALSE
GENE: Pabpc1	18458	poly(A) binding protein, cytoplasmic 1	MGI:MGI:1349722|Ensembl:ENSMUSG00000022283|Vega:OTTMUSG00000019779	Mme-M200001005	0.832515	0.895113	0.693222	0.892303	0.649844	0.791282	1.19663	0.610796	1.31053	0.772797	1.0963	1.32015	0.795212	1.11537	1.04924	0.933598	1.59582	0.551149	2.10991	0.781	0.951	0.78	0.9959	0.954087	0.78	FALSE	FALSE
GENE: Eef1a2	13628	eukaryotic translation elongation factor 1 alpha 2	MGI:MGI:1096317|Ensembl:ENSMUSG00000016349|Vega:OTTMUSG00000016559	Mme-M200001006	1.76572	0.785624	1.2158	1.50807	1.24429	1.45456	1.16115	1.21737	0.775037	1.75692	1.6752	0.984899	1.15305	0.922384	0.806549	1.63414	0.916331	0.662472	1.12203	0.8576	0.791	0.3364	0.9755	1.14883	0.3364	FALSE	FALSE
GENE: Dpf2	19708	D4, zinc and double PHD fingers family 2	MGI:MGI:109529|Ensembl:ENSMUSG00000024826|Vega:OTTMUSG00000026653	Mme-M200001008	0.95821	1.18781	1.27713	1.24245	1.02504	1.14811	0.8583	0.795609	1.00196	1.06247	1.22732	1.36286	1.01644	1.32338	0.763273	0.867546	1.02917	0.977552	0.993776	0.7297	0.9845	0.0696	0.937	1.04485	0.0696	TRUE	FALSE
GENE: Epor	13857	erythropoietin receptor	MGI:MGI:95408|Ensembl:ENSMUSG00000006235	Mme-M200001009	1.0818	1.22356	1.26759	1.27297	1.57505	1.54076	0.945863	1.49064	1.05843	1.38687	1.0253	1.14571	1.37639	1.5524	0.792367	0.978757	1.09866	1.20422	0.714207	0.7604	0.5032	0.2592	0.958	1.16995	0.2592	FALSE	FALSE
GENE: Wdr1	22388	WD repeat domain 1	MGI:MGI:1337100|Ensembl:ENSMUSG00000005103|Vega:OTTMUSG00000056283	Mme-M200001010	1.08169	1.20925	1.26932	1.16468	0.778904	1.06842	1.15409	0.783227	1.16271	1.02943	1.05339	1.1732	1.07128	1.59078	1.1693	0.906118	1.04671	0.889543	1.6593	0.7349	0.957	0.0885	0.998	1.09891	0.0885	TRUE	FALSE
GENE: Slc17a1	20504	solute carrier family 17 (sodium phosphate), member 1	MGI:MGI:103209|Ensembl:ENSMUSG00000021335|Vega:OTTMUSG00000000728	Mme-M200001012	1.20142	0.619139	1.01962	0.797397	0.786726	1.1035	0.674175	1.20946	0.686136	1.44028	1.29982	0.839158	1.39396	0.670136	1.33853	1.39261	0.715589	0.884795	0.865626	0.9489	0.9379	0.68	0.9824	0.957756	0.68	FALSE	FALSE
GENE: 2410002F23Rik	668661	RIKEN cDNA 2410002F23 gene	MGI:MGI:1914226|Ensembl:ENSMUSG00000045411|Vega:OTTMUSG00000023110	Mme-M200001014	0.983201	1.02057	1.16224	0.984197	0.945201	0.975658	1.08222	1.05006	1.05229	0.913363	1.12053	1.20758	1.32012	1.32904	1.1148	1.21667	1.00515	1.28798	0.958199	0.9381	0.8412	0.0587	0.9523	1.08385	0.0587	TRUE	FALSE
GENE: Tk1	21877	thymidine kinase 1	MGI:MGI:98763|Ensembl:ENSMUSG00000025574|Vega:OTTMUSG00000003734	Mme-M200001015	1.17261	0.864956	1.04022	0.526173	0.870094	1.20384	1.03162	1.14799	1.18778	1.31548	1.43909	0.943101	1.31438	0.933717	1.42501	0.971985	1.23522	1.23786	0.794436	0.9275	0.7725	0.1035	0.9723	1.05981	0.1035	FALSE	FALSE
GENE: Gsta4	14860	glutathione S-transferase, alpha 4	MGI:MGI:1309515|Ensembl:ENSMUSG00000032348	Mme-M200001016	1.56753	2.28452	1.27378	2.48062	1.53109	0.657935	1.96876	0.970632	2.19281	1.60418	2.14675	2.58096	2.56923	3.20091	1.1762	1.59111	2.99136	1.13837	1.16338	0.0584	0.6269	0.0006	0.937	1.70713	0.0006	TRUE	FALSE
GENE: Prrg2	65116	proline-rich Gla (G-carboxyglutamic acid) polypeptide 2	MGI:MGI:1929596|Ensembl:ENSMUSG00000007837	Mme-M200001017	1.01335	1.28194	1.40834	0.784866	0.943029	1.24528	0.753288	0.830856	0.717562	1.29513	1.41354	1.14591	1.24874	1.12837	0.651983	1.0551	0.680165	1.42819	0.886817	0.9308	0.9493	0.187	0.937	1.01498	0.187	FALSE	FALSE
GENE: Tnfrsf1b	21938	tumor necrosis factor receptor superfamily, member 1b	MGI:MGI:1314883	Mme-M200001018	0.796736	0.930911	0.720864	0.719875	0.949109	1.06139	0.872909	1.03126	0.794777	0.90359	0.66525	1.12838	0.748317	0.812527	1.05653	0.923501	1.10882	0.891473	1.02153	0.2933	0.9916	0.1753	0.9736	0.891464	0.1753	FALSE	FALSE
GENE: Ptpn1	19246	protein tyrosine phosphatase, non-receptor type 1	MGI:MGI:97805|Ensembl:ENSMUSG00000027540|Vega:OTTMUSG00000015956	Mme-M200001019	0.697423	1.03328	0.597298	0.708431	1.17388	1.07173	0.957833	0.964403	0.889385	0.883795	0.748178	0.558345	0.771736	0.557246	0.739611	0.765099	1.08861	1.10649	1.02263	0.6634	0.9434	0.2795	0.937	0.838096	0.2795	FALSE	FALSE
GENE: Mgat1	17308	mannoside acetylglucosaminyltransferase 1	MGI:MGI:96973|Ensembl:ENSMUSG00000020346|Vega:OTTMUSG00000005541	Mme-M200001020	1.23446	0.946953	1.60978	1.05299	0.791095	1.38028	0.730274	1.0109	0.800946	1.14533	1.33758	0.811111	1.13143	1.00709	0.765346	1.02087	0.809466	1.18637	1.01532	0.8	0.9782	0.3789	0.937	1.01709	0.3789	FALSE	FALSE
GENE: Pdgfa	18590	platelet derived growth factor, alpha	MGI:MGI:97527	Mme-M200001021	1.18688	1.3066	1.42382	1.3446	0.986451	1.24434	1.00753	1.04058	1.02132	1.13026	0.851081	1.2942	0.958426	1.25472	0.865204	1.20131	0.967986	1.12519	1.16518	0.2612	0.8337	0.3696	0.9986	1.11346	0.2612	FALSE	FALSE
GENE: Mep1b	17288	meprin 1 beta	MGI:MGI:96964|Ensembl:ENSMUSG00000024313	Mme-M200001023	0.671049	0.939902	0.875476	1.09269	0.711857	0.969223	1.52583	0.919392	1.60073	0.683692	0.516904	0.642041	0.639022	0.976084	1.04582	0.564142	1.07602	0.833486	1.5809	0.9009	0.7823	0.1284	0.937	0.890606	0.1284	FALSE	FALSE
GENE: Meig1	104362	meiosis expressed gene 1	MGI:MGI:1202878|Ensembl:ENSMUSG00000026650|Vega:OTTMUSG00000010782	Mme-M200001024	1.03283	0.85274	1.12101	1.05532	1.46953	1.08106	0.857523	0.762203	1.25688	1.10503	0.913019	0.981269	0.916434	1.15804	1.65384	1.30467	1.1529	1.05403	0.810478	0.9806	0.9275	0.9411	0.937	1.06019	0.9275	FALSE	FALSE
GENE: Cd53	12508	CD53 antigen	MGI:MGI:88341	Mme-M200001025	0.957354	0.60805	0.687381	0.817312	0.976654	1.20216	0.638701	1.3588	1.07865	0.954604	0.805381	0.639516	0.705609	0.759646	0.859392	1.05793	0.72936	1.17291	0.939638	0.3821	0.9387	0.1042	0.9858	0.868887	0.1042	FALSE	FALSE
GENE: Atf3	11910	activating transcription factor 3	MGI:MGI:109384|Ensembl:ENSMUSG00000026628|Vega:OTTMUSG00000021405	Mme-M200001028	1.51188	1.10862	1.03832	0.826738	0.806156	0.681441	0.473052	0.48114	0.538185	1.498	0.994582	2.87207	0.776859	0.745372	0.727911	0.803747	0.431064	0.971287	0.804128	0.9757	0.4451	0.656	0.937	0.851596	0.4451	FALSE	FALSE
GENE: Eef1b2	55949	eukaryotic translation elongation factor 1 beta 2	MGI:MGI:1929520|Ensembl:ENSMUSG00000025967|Vega:OTTMUSG00000002614	Mme-M200001029	1.11774	1.18163	1.6708	1.41203	1.17461	1.12598	1.23621	0.984317	1.27158	1.04149	1.19666	1.58098	1.3484	2.00222	0.711939	1.02365	1.4792	0.968188	1.29665	0.5603	0.6622	0.0166	0.9711	1.22312	0.0166	TRUE	FALSE
GENE: Zic1	22771	zinc finger protein of the cerebellum 1	MGI:MGI:106683|Ensembl:ENSMUSG00000032368|Vega:OTTMUSG00000020412	Mme-M200001030	0.918517	1.63344	0.806277	1.69881	1.62031	0.800764	1.55256	0.678566	1.38991	0.66302	0.661749	1.41171	0.851379	1.84984	1.44063	0.817368	2.03066	0.577975	1.66428	0.9217	0.9865	0.9124	0.937	1.121	0.9124	FALSE	FALSE
GENE: Mapk8ip1	19099	mitogen-activated protein kinase 8 interacting protein 1	MGI:MGI:1309464|Ensembl:ENSMUSG00000027223|Vega:OTTMUSG00000014470	Mme-M200001031	1.05026	0.856213	0.784196	1.01576	0.97116	0.98104	1.10647	0.964376	0.522409	1.30606	1.07125	1.21175	1.22552	1.42739	0.706572	0.874124	0.860056	0.773873	0.990727	0.9757	0.4453	0.5785	0.937	0.959898	0.4453	FALSE	FALSE
GENE: Folr2	14276	folate receptor 2 (fetal)	MGI:MGI:95569|Ensembl:ENSMUSG00000032725	Mme-M200001032	0.975543	0.817951	1.15375	0.834109	1.65269	1.02423	0.816253	1.49605	0.59775	1.48972	1.08532	0.728127	0.68676	0.879877	1.08282	1.02105	0.775798	1.1584	1.26086	0.9844	0.9743	0.7245	0.937	0.991211	0.7245	FALSE	FALSE
GENE: Pemt	18618	phosphatidylethanolamine N-methyltransferase	MGI:MGI:104535|Ensembl:ENSMUSG00000000301|Vega:OTTMUSG00000005808	Mme-M200001033	1.08792	1.25973	1.03963	0.881528	1.3016	1.06623	0.863093	1.18878	0.949421	1.39761	1.26212	1.84881	1.29718	1.42573	1.07381	0.947647	0.860879	1.23344	0.863152	0.9702	0.7953	0.0249	0.963	1.12611	0.0249	TRUE	FALSE
GENE: Auh	11992	AU RNA binding protein/enoyl-coenzyme A hydratase	MGI:MGI:1338011|Ensembl:ENSMUSG00000021460|Vega:OTTMUSG00000026355	Mme-M200001034	0.908346	1.03787	1.13184	1.37312	1.09434	0.988642	1.0138	1.13335	0.868745	0.918236	1.1332	1.02777	1.32945	1.21698	0.946043	0.923973	0.669939	0.945002	1.21068	0.9315	0.8884	0.5351	0.937	1.03244	0.5351	FALSE	FALSE
GENE: Cubn	65969	cubilin (intrinsic factor-cobalamin receptor)	MGI:MGI:1931256|Ensembl:ENSMUSG00000026726|Vega:OTTMUSG00000011227	Mme-M200001036	1.25936	1.96765	3.59389	2.53224	0.609739	1.18125	0.780769	0.578603	1.17547	1.34631	1.66395	1.29659	2.148	2.28556	0.904868	1.25415	1.17031	0.710566	1.23887	0.0037	0.8539	0.0051	0.9629	1.29887	0.0037	TRUE	FALSE
GENE: Nppb	18158	natriuretic peptide type B	MGI:MGI:97368|Ensembl:ENSMUSG00000029019|Vega:OTTMUSG00000010194	Mme-M200001037	0.818019	0.381171	0.596749	0.376766	0.582437	1.22224	0.631948	1.24476	0.711746	0.68866	0.650597	0.531772	0.878337	0.431209	1.18452	0.824695	0.703958	1.0758	0.89232	0.0201	0.8366	0.0408	0.9736	0.714087	0.0201	FALSE	TRUE
GENE: Ctrl	109660	chymotrypsin-like	MGI:MGI:88558|Ensembl:ENSMUSG00000031896	Mme-M200001038	1.36964	1.13652	1.49273	1.32837	1.0092	1.61418	0.83987	1.42402	0.76564	1.37004	1.14535	1.17813	0.984547	0.651554	1.21356	1.10114	0.823699	1.19203	1.18999	0.6095	0.8181	0.8072	0.9722	1.1194	0.6095	FALSE	FALSE
GENE: Prlr	19116	prolactin receptor	MGI:MGI:97763|Ensembl:ENSMUSG00000005268|Vega:OTTMUSG00000023932	Mme-M200001040	1.02728	1.71991	1.19959	2.39385	1.06372	0.776014	1.18453	0.549367	1.52133	0.686831	1.61219	1.56496	1.02495	2.05748	0.79632	0.838636	1.56339	0.486776	2.07344	0.5869	0.9915	0.2944	0.9832	1.15698	0.2944	FALSE	FALSE
GENE: Hmgn1	15312	high mobility group nucleosomal binding domain 1	MGI:MGI:96120	Mme-M200001042	1.49507	0.487239	1.73403	1.25425	0.525031	0.879749	1.04485	1.22563	0.723976	1.28724	1.62602	0.463462	1.39938	0.727333	1.58697	1.44684	0.803168	1.49066	0.757477	0.9659	0.9208	0.9652	0.959	1.01767	0.9208	FALSE	FALSE
GENE: Zscan21	22697	zinc finger and SCAN domain containing 21	MGI:MGI:99182|Ensembl:ENSMUSG00000037017|Vega:OTTMUSG00000022636	Mme-M200001045	0.882899	1.46837	1.14856	1.33318	1.34813	0.858508	1.19108	0.801229	1.27377	0.90335	0.738823	1.4638	0.896283	1.71021	0.69954	0.743732	1.42813	0.804663	1.55347	0.8946	0.8971	0.613	0.9707	1.07403	0.613	FALSE	FALSE
GENE: Igf1	16000	insulin-like growth factor 1	MGI:MGI:96432|Ensembl:ENSMUSG00000020053|Vega:OTTMUSG00000031391	Mme-M200001048	0.736546	1.30927	0.805184	1.25145	1.33029	0.895183	1.25387	1.53422	0.860609	0.950287	0.750666	1.59121	0.997224	1.04085	0.648082	0.766193	1.46512	0.950922	1.0085	0.9928	0.7653	0.97	0.9449	1.02419	0.7653	FALSE	FALSE
GENE: Gpld1	14756	glycosylphosphatidylinositol specific phospholipase D1	MGI:MGI:106604	Mme-M200001052	0.967192	1.16924	1.17284	0.920688	1.39189	1.31753	0.807445	0.921786	1.04653	1.40162	1.07128	1.48597	0.829121	1.35475	0.963664	0.876607	1.33208	0.821271	1.02677	0.9741	0.9089	0.4839	0.996	1.07775	0.4839	FALSE	FALSE
GENE: Proc	19123	protein C	MGI:MGI:97771|Ensembl:ENSMUSG00000024386	Mme-M200001055	1.12662	1.29474	1.25861	1.18764	1.0722	1.14093	1.26147	1.40896	0.97128	1.72683	1.60588	1.19746	0.974171	1.60334	0.540198	1.14182	1.12321	1.10997	1.03601	0.8112	0.6837	0.1467	0.9684	1.16771	0.1467	FALSE	FALSE
GENE: St3gal4	20443	ST3 beta-galactoside alpha-2,3-sialyltransferase 4	MGI:MGI:1316743|Ensembl:ENSMUSG00000032038	Mme-M200001058	0.847109	0.990634	1.062	1.13438	0.976178	1.0405	1.07375	0.910649	1.00066	0.629954	0.88056	0.728708	0.871607	0.864774	1.01025	1.248	1.34933	1.07076	0.888073	0.9987	0.9514	0.4376	0.9412	0.963689	0.4376	FALSE	FALSE
GENE: Surf4	20932	surfeit gene 4	MGI:MGI:98445|Ensembl:ENSMUSG00000014867|Vega:OTTMUSG00000011741	Mme-M200001059	1.13479	0.954737	1.47828	0.745494	0.936617	1.88196	0.681195	1.15654	0.786362	0.999325	1.37054	1.07019	1.09968	1.19256	0.788916	1.73271	1.40239	1.24026	1.15156	0.9771	0.9412	0.3783	0.9463	1.10668	0.3783	FALSE	FALSE
GENE: Dclre1a	55947	DNA cross-link repair 1A	MGI:MGI:1930042|Ensembl:ENSMUSG00000025077|Vega:OTTMUSG00000043094	Mme-M200001061	1.05305	1.24325	0.837099	0.917025	0.844119	0.901736	1.12545	0.810999	0.824638	0.892056	0.784835	1.26774	1.11195	0.914724	0.664783	1.05693	1.07433	0.71506	1.03352	0.9972	0.8691	0.7696	0.937	0.936921	0.7696	FALSE	FALSE
GENE: B4galnt2	14422	beta-1,4-N-acetyl-galactosaminyl transferase 2	MGI:MGI:1342058	Mme-M200001063	0.85183	1.01247	0.862447	0.997157	1.28859	0.781295	1.04489	0.701059	1.2567	0.707667	0.92735	0.822038	0.768076	0.956104	0.649857	0.84338	0.920631	0.720988	0.844665	0.9836	0.9623	0.8051	0.9057	0.8776	0.8051	FALSE	FALSE
GENE: Chrng	11449	cholinergic receptor, nicotinic, gamma polypeptide	MGI:MGI:87895|Ensembl:ENSMUSG00000026253|Vega:OTTMUSG00000048193	Mme-M200001064	0.891286	0.951027	0.874315	1.22424	1.11917	0.879555	1.06617	0.728453	1.22157	0.932964	0.940833	1.20892	0.807122	1.09108	0.7274	1.04293	1.22316	0.743469	1.01603	0.9838	0.9444	0.9898	0.9378	0.969487	0.9378	FALSE	FALSE
GENE: Mpp1	17524	membrane protein, palmitoylated	MGI:MGI:105941|Ensembl:ENSMUSG00000031402|Vega:OTTMUSG00000020789	Mme-M200001066	0.651125	2.05897	1.62069	2.23634	0.833266	0.775559	1.51136	0.657937	1.41622	0.694677	0.799684	1.24719	0.962135	1.85095	1.22088	0.667213	1.28628	0.47004	1.87097	0.5906	0.9841	0.7556	0.9535	1.08872	0.5906	FALSE	FALSE
GENE: Ufc1	66155	ubiquitin-fold modifier conjugating enzyme 1	MGI:MGI:1913405|Ensembl:ENSMUSG00000062963|Vega:OTTMUSG00000021650	Mme-M200001067	0.945775	1.22113	1.00347	1.00638	1.28939	0.92381	1.09029	0.804942	1.31159	1.00075	1.03624	1.13268	0.956944	1.41416	0.97409	0.931592	1.34108	1.03433	1.13034	0.9483	0.786	0.2132	0.9886	1.07	0.2132	FALSE	FALSE
GENE: Ppfibp2	19024	PTPRF interacting protein, binding protein 2 (liprin beta 2)	MGI:MGI:894649|Ensembl:ENSMUSG00000036528	Mme-M200001069	0.924119	1.17607	1.04208	1.0255	0.759834	0.797771	0.86012	0.849021	1.0306	1.00415	1.01223	1.37452	1.08439	1.60093	0.954706	0.730236	0.967356	0.896085	1.10056	0.9807	0.8319	0.1916	0.937	0.991772	0.1916	FALSE	FALSE
GENE: Galk1	14635	galactokinase 1	MGI:MGI:95730|Ensembl:ENSMUSG00000020766|Vega:OTTMUSG00000003691	Mme-M200001070	1.30378	0.877628	1.57327	0.970076	1.46051	1.75145	0.87295	1.68196	0.796571	1.39171	2.01132	0.818777	1.93241	0.797493	1.49943	1.59574	0.725907	1.40876	0.633385	0.9498	0.7233	0.4618	0.9788	1.19303	0.4618	FALSE	FALSE
GENE: Dtd2	328092	D-tyrosyl-tRNA deacylase 2	MGI:MGI:1923485|Ensembl:ENSMUSG00000020956|Vega:OTTMUSG00000027701	Mme-M200001071	0.841746	1.16731	1.02604	1.63255	0.822084	1.09753	0.939553	1.43085	0.828774	1.38642	1.14061	0.84317	1.31618	0.850848	1.16069	1.12388	0.849918	1.34494	0.742262	0.9267	0.9434	0.7764	0.9917	1.05437	0.7764	FALSE	FALSE
GENE: Pecam1	18613	platelet/endothelial cell adhesion molecule 1	MGI:MGI:97537|Ensembl:ENSMUSG00000020717|Vega:OTTMUSG00000003418	Mme-M200001072	0.738329	0.987855	0.96383	1.25922	1.04589	1.07905	1.59409	1.11058	1.40344	0.833093	0.879342	1.36231	0.898717	1.17247	0.633476	1.26542	1.3812	0.78524	1.50413	0.9851	0.6635	0.986	0.9913	1.06675	0.6635	FALSE	FALSE
GENE: Entpd1	12495	ectonucleoside triphosphate diphosphohydrolase 1	MGI:MGI:102805|Ensembl:ENSMUSG00000048120|Vega:OTTMUSG00000029031	Mme-M200001074	0.809844	1.13093	0.636994	1.38014	1.42672	0.829785	1.05939	1.00932	1.22515	0.923281	0.655422	1.46538	0.71897	1.33099	0.682761	0.7469	1.22236	0.947381	1.2143	0.9743	0.8454	0.9474	0.9449	0.985652	0.8454	FALSE	FALSE
GENE: Ngp	18054	neutrophilic granule protein	MGI:MGI:105983|Ensembl:ENSMUSG00000032484|Vega:OTTMUSG00000023542	Mme-M200001075	1.08678	0.871905	1.08606	1.07907	1.19435	1.12511	0.879619	1.33336	0.600708	1.25632	1.1955	0.580101	1.20426	0.730778	0.518894	1.23123	0.989869	1.5231	0.449883	0.9949	0.9964	0.846	0.9559	0.946148	0.846	FALSE	FALSE
GENE: Dhx40	67487	DEAH (Asp-Glu-Ala-His) box polypeptide 40	MGI:MGI:1914737|Ensembl:ENSMUSG00000018425|Vega:OTTMUSG00000001202	Mme-M200001076	0.696073	1.65723	0.842429	0.904072	0.843544	0.670419	1.65666	0.821418	1.66671	0.940801	0.852678	1.28575	0.971452	1.36262	0.903398	0.902975	1.40899	0.815183	1.72885	0.9911	0.9048	0.7992	0.9765	1.04924	0.7992	FALSE	FALSE
GENE: Slc6a9	14664	solute carrier family 6 (neurotransmitter transporter, glycine), member 9	MGI:MGI:95760|Ensembl:ENSMUSG00000028542|Vega:OTTMUSG00000008656	Mme-M200001079	1.04682	0.701002	1.20608	0.929122	0.622268	1.00529	0.73225	0.998527	0.835417	1.10715	1.10075	0.927405	0.954406	0.889861	1.14484	1.30196	0.969156	0.999481	0.937222	0.9982	0.756	0.5613	0.9986	0.953929	0.5613	FALSE	FALSE
GENE: Gpr65	14744	G-protein coupled receptor 65	MGI:MGI:108031|Ensembl:ENSMUSG00000021886	Mme-M200001080	0.996906	0.683772	0.674314	0.518492	0.692775	1.10383	0.986044	1.17454	0.937878	0.670882	0.732567	0.932005	0.768469	0.827175	0.936534	0.909833	1.03529	0.813735	0.784327	0.5746	0.8505	0.1961	0.9679	0.834919	0.1961	FALSE	FALSE
GENE: Ubtf	21429	upstream binding transcription factor, RNA polymerase I	MGI:MGI:98512|Ensembl:ENSMUSG00000020923|Vega:OTTMUSG00000002765	Mme-M200001081	0.645918	1.34147	0.44576	1.54691	0.950597	0.571426	1.41813	0.709821	1.57607	0.69508	0.6035	1.7552	0.542577	1.1481	0.581542	0.79957	1.51511	0.617755	1.65783	0.9522	0.9933	0.9138	0.9523	0.911065	0.9138	FALSE	FALSE
GENE: Hspa9	15526	heat shock protein 9	MGI:MGI:96245|Ensembl:ENSMUSG00000024359|Vega:OTTMUSG00000037646	Mme-M200001083	0.922196	1.54055	1.06883	1.07585	1.08378	0.759962	1.60119	0.639538	1.41428	0.968481	0.735863	1.76999	0.776163	2.06162	0.806645	0.671732	2.22743	0.60461	1.37749	0.9483	0.9441	0.4994	0.9716	1.07503	0.4994	FALSE	FALSE
GENE: Tff1	21784	trefoil factor 1	MGI:MGI:88135|Ensembl:ENSMUSG00000024032|Vega:OTTMUSG00000020096	Mme-M200001084	0.652978	1.69122	0.640767	1.12268	0.620865	0.694342	1.77685	1.01308	0.987949	0.724705	0.707995	1.46724	1.07537	0.850853	0.878104	0.900383	1.42318	0.508781	1.81483	0.9796	0.9389	0.8681	0.9401	0.957236	0.8681	FALSE	FALSE
GENE: Baat	12012	bile acid-Coenzyme A: amino acid N-acyltransferase	MGI:MGI:106642|Ensembl:ENSMUSG00000039653|Vega:OTTMUSG00000008315	Mme-M200001087	1.22577	2.99641	2.16094	1.39227	1.67016	1.30511	1.2827	0.991166	2.02858	1.47099	1.43777	1.85709	1.35061	2.66115	1.34781	0.836629	1.16754	0.794899	2.52777	0.1045	0.5097	0.0527	0.937	1.50359	0.0527	TRUE	FALSE
GENE: Slc1a2	20511	solute carrier family 1 (glial high affinity glutamate transporter), member 2	MGI:MGI:101931|Ensembl:ENSMUSG00000005089|Vega:OTTMUSG00000014848	Mme-M200001088	1.13797	1.32889	1.55147	1.44624	1.1008	0.661639	0.628796	0.620961	0.866437	1.06886	0.750581	2.35868	1.12213	1.66867	0.571058	0.724119	0.854229	1.32092	0.704408	0.5599	0.421	0.633	0.937	0.998597	0.421	FALSE	FALSE
GENE: Mfsd14b	66631	major facilitator superfamily domain containing 14B	MGI:MGI:1913881|Ensembl:ENSMUSG00000038212|Vega:OTTMUSG00000033001	Mme-M200001089	1.19027	1.35815	1.23808	1.32181	0.681713	0.872131	1.24833	1.05807	1.07767	1.00019	0.955243	0.96235	1.41329	1.47086	1.36396	0.85454	1.07253	0.791479	1.06196	0.357	0.9723	0.2577	0.9765	1.08233	0.2577	FALSE	FALSE
GENE: Dnajc9	108671	DnaJ heat shock protein family (Hsp40) member C9	MGI:MGI:1915326|Ensembl:ENSMUSG00000021811	Mme-M200001092	0.697805	1.30552	0.935164	0.858252	0.867383	0.891793	0.946124	0.63365	1.1103	0.814533	0.861674	1.58496	0.773763	1.42499	0.949498	0.675822	1.42578	0.803342	0.813639	0.9797	0.9354	0.6731	0.937	0.934514	0.6731	FALSE	FALSE
GENE: Serpina6	12401	serine (or cysteine) peptidase inhibitor, clade A, member 6	MGI:MGI:88278|Ensembl:ENSMUSG00000060807|Vega:OTTMUSG00000027668	Mme-M200001093	1.03064	0.712026	0.935673	0.934698	0.83493	1.20426	0.729307	1.3286	0.838487	0.972197	1.0331	0.749369	0.904611	0.716289	1.269	1.33602	0.800776	1.18148	0.889603	0.9431	0.9846	0.8795	0.9824	0.948318	0.8795	FALSE	FALSE
GENE: Tcf25	66855	transcription factor 25 (basic helix-loop-helix)	MGI:MGI:1914105|Ensembl:ENSMUSG00000001472	Mme-M200001094	1.03298	1.11798	1.34428	0.839253	0.87683	1.03148	0.858325	0.824648	1.07686	1.09008	1.19893	0.991015	0.888188	1.30084	1.07652	1.01196	1.11124	0.896336	1.22928	0.9156	0.9831	0.2024	0.9981	1.0312	0.2024	FALSE	FALSE
GENE: Sox18	20672	SRY (sex determining region Y)-box 18	MGI:MGI:103559|Ensembl:ENSMUSG00000046470|Vega:OTTMUSG00000016810	Mme-M200001096	1.17727	0.688083	0.947919	1.06981	1.08823	1.51662	0.362555	0.961847	0.501644	1.61428	1.62338	1.2569	1.2963	1.04849	0.866772	1.20569	1.41364	1.69621	0.810728	0.9826	0.8392	0.3754	0.9559	1.04129	0.3754	FALSE	FALSE
GENE: Nos2	18126	nitric oxide synthase 2, inducible	MGI:MGI:97361|Ensembl:ENSMUSG00000020826|Vega:OTTMUSG00000000146	Mme-M200001098	0.197449	0.424811	0.224614	0.246383	1.00603	1.554	0.915898	0.712067	0.907508	0.292118	0.219038	0.184294	0.278424	0.176416	0.412416	0.177183	1.56693	0.693457	0.412182	0.0017	0.9756	0.0002	0.4667	0.423526	0.0002	FALSE	TRUE
GENE: Med10	28077	mediator complex subunit 10	MGI:MGI:106331|Ensembl:ENSMUSG00000021598	Mme-M200001099	0.989112	1.03015	1.19693	0.853699	1.05939	1.14184	1.01523	0.979052	1.00497	1.29272	1.05101	1.16537	1.07026	1.02508	1.08024	0.8444	0.995533	1.00825	0.980294	0.9734	0.8081	0.1563	0.9387	1.03609	0.1563	FALSE	FALSE
GENE: Bcl7c	12055	B cell CLL/lymphoma 7C	MGI:MGI:1332237|Ensembl:ENSMUSG00000030814|Vega:OTTMUSG00000023194	Mme-M200001100	1.04055	1.1408	1.47953	1.52925	0.966733	1.02523	1.07591	0.972756	0.898376	1.38828	1.59827	1.27429	1.39567	1.30101	0.839888	1.14532	1.07722	0.943142	0.957142	0.2353	0.9492	0.005	0.9412	1.13982	0.005	TRUE	FALSE
GENE: Penk	18619	preproenkephalin	MGI:MGI:104629|Ensembl:ENSMUSG00000045573|Vega:OTTMUSG00000004406	Mme-M200001101	0.711896	1.08226	0.749602	1.21291	1.02143	0.646437	1.26397	0.950837	0.699584	0.866238	0.483707	1.42784	0.580599	1.01094	0.413727	0.639891	0.807587	0.298081	1.47834	0.9677	0.9661	0.581	0.9002	0.795238	0.581	FALSE	FALSE
GENE: Fmo3	14262	flavin containing monooxygenase 3	MGI:MGI:1100496|Ensembl:ENSMUSG00000026691|Vega:OTTMUSG00000024141	Mme-M200001102	1.05487	0.547773	1.28039	1.08303	0.426131	1.2165	0.812739	0.894588	1.10307	1.2133	0.727692	0.618565	1.36448	0.711979	1.66496	0.84842	0.989572	1.08689	0.612448	0.9879	0.7188	0.8216	0.9595	0.90937	0.7188	FALSE	FALSE
GENE: Tyro3	22174	TYRO3 protein tyrosine kinase 3	MGI:MGI:104294|Ensembl:ENSMUSG00000027298|Vega:OTTMUSG00000016527	Mme-M200001103	1.0215	0.62428	1.35125	0.867028	1.11935	1.34985	0.474635	1.04625	1.05503	1.10571	0.433207	0.92522	0.748126	0.848985	1.08518	1.57294	0.82483	1.11819	0.664907	0.9725	0.9887	0.4528	0.9902	0.912144	0.4528	FALSE	FALSE
GENE: Prim1	19075	DNA primase, p49 subunit	MGI:MGI:97757|Ensembl:ENSMUSG00000025395|Vega:OTTMUSG00000033813	Mme-M200001105	0.757667	1.36313	0.631679	0.778506	0.902841	0.674967	1.34818	0.696201	1.4716	0.951835	1.10222	1.73948	1.15474	1.24308	1.27988	0.670628	1.43949	0.937469	0.955303	0.8757	0.9803	0.5337	0.9917	1.01135	0.5337	FALSE	FALSE
GENE: Zfand5	22682	zinc finger, AN1-type domain 5	MGI:MGI:1278334	Mme-M200001106	0.865244	1.02361	0.806162	1.06681	0.797574	0.723309	1.34215	0.969233	1.28039	0.932383	0.843709	1.21218	1.11856	1.42521	1.07282	0.767484	1.32156	0.76522	1.11652	0.9857	0.9535	0.3963	0.961	1.00178	0.3963	FALSE	FALSE
GENE: Slc11a1	18173	solute carrier family 11 (proton-coupled divalent metal ion transporters), member 1	MGI:MGI:1345275|Ensembl:ENSMUSG00000026177|Vega:OTTMUSG00000016632	Mme-M200001107	0.910077	0.9199	0.917813	1.00949	1.57903	1.27173	0.929161	1.21526	0.937388	1.1562	1.02215	0.763073	0.872421	0.769364	1.05296	1.09268	0.999426	0.807962	1.04986	0.9504	0.6529	0.7128	0.9758	0.998582	0.6529	FALSE	FALSE
GENE: Faah	14073	fatty acid amide hydrolase	MGI:MGI:109609|Ensembl:ENSMUSG00000034171|Vega:OTTMUSG00000008726	Mme-M200001108	1.54705	0.961598	1.56569	1.3579	1.06295	1.18882	0.803159	1.13849	0.981094	1.25579	1.76327	0.830823	1.4318	1.11674	0.963262	1.66298	0.821181	1.51304	0.835363	0.4053	0.9231	0.0986	0.9821	1.1627	0.0986	TRUE	FALSE
GENE: Prkcq	18761	protein kinase C, theta	MGI:MGI:97601|Ensembl:ENSMUSG00000026778|Vega:OTTMUSG00000011317	Mme-M200001110	0.906019	0.929875	1.06372	0.953182	0.801248	0.893351	0.677953	0.939637	1.22323	1.18714	0.46933	1.07262	0.617163	0.824975	0.859052	1.04359	1.09044	0.898311	0.890468	0.9805	0.957	0.3674	0.9477	0.891735	0.3674	FALSE	FALSE
GENE: Il2rg	16186	interleukin 2 receptor, gamma chain	MGI:MGI:96551|Ensembl:ENSMUSG00000031304|Vega:OTTMUSG00000018211	Mme-M200001111	0.76757	0.537082	0.636072	0.444351	0.943008	1.08806	0.473164	1.21954	0.84568	0.745047	0.65513	0.464673	1.00557	0.543282	0.605965	0.679559	0.773232	1.36224	0.705278	0.0721	0.8631	0.0529	0.937	0.724846	0.0529	FALSE	TRUE
GENE: Pdgfra	18595	platelet derived growth factor receptor, alpha polypeptide	MGI:MGI:97530|Ensembl:ENSMUSG00000029231|Vega:OTTMUSG00000056081	Mme-M200001112	1.28367	1.15297	1.28165	1.42221	0.925993	1.21581	0.901007	1.2393	0.86174	1.41703	1.16889	1.48198	1.1642	1.84473	1.06565	0.955152	0.741882	1.27337	0.883116	0.4191	0.8745	0.0224	0.9449	1.14492	0.0224	TRUE	FALSE
GENE: Zfp30	22693	zinc finger protein 30	MGI:MGI:99178	Mme-M200001113	1.57654	0.752288	1.44724	1.18347	0.707673	1.00755	1.0212	1.08434	1.10257	1.20176	1.17763	0.765579	1.17093	0.949278	1.47469	1.17697	0.968197	1.01236	1.04966	0.7802	0.9743	0.7345	0.9517	1.07283	0.7345	FALSE	FALSE
GENE: Ppan	235036	peter pan homolog (Drosophila)	MGI:MGI:2178445|Ensembl:ENSMUSG00000004100|Vega:OTTMUSG00000023850	Mme-M200001114	0.986131	1.02443	1.08479	0.974952	1.23193	0.966019	1.03672	0.806036	0.965246	0.991667	0.899491	1.54318	0.98042	1.1746	0.579896	0.844503	0.950276	0.955939	1.05426	0.9725	0.9582	0.3191	0.937	0.985829	0.3191	FALSE	FALSE
GENE: Flot1	14251	flotillin 1	MGI:MGI:1100500|Ensembl:ENSMUSG00000059714|Vega:OTTMUSG00000037406	Mme-M200001115	1.00089	1.25722	1.09759	1.14129	1.43551	1.09126	1.3063	1.21993	0.997398	0.942049	1.14369	0.889457	1.10116	0.992787	1.16496	1.02921	0.774646	0.976232	1.28315	0.8434	0.5407	0.6415	0.9849	1.08587	0.5407	FALSE	FALSE
GENE: Ccr7	12775	chemokine (C-C motif) receptor 7	MGI:MGI:103011|Ensembl:ENSMUSG00000037944|Vega:OTTMUSG00000006448	Mme-M200001116	0.981099	0.79881	0.907446	0.638165	1.34741	1.13141	0.786252	1.21797	1.17053	0.614611	0.883411	0.588197	1.19798	1.12055	1.19645	0.787026	0.847194	0.899751	0.726527	0.933	0.9411	0.5403	0.9866	0.911903	0.5403	FALSE	FALSE
GENE: Mttp	17777	microsomal triglyceride transfer protein	MGI:MGI:106926|Ensembl:ENSMUSG00000028158|Vega:OTTMUSG00000052744	Mme-M200001120	0.818252	1.1992	0.772678	1.23526	0.793083	0.816679	1.113	0.876572	1.23123	0.833603	1.04735	0.783331	0.903585	1.00823	0.861521	1.0153	1.08317	0.828047	1.2701	0.9725	0.9953	0.9765	0.9387	0.95911	0.9387	FALSE	FALSE
GENE: Asns	27053	asparagine synthetase	MGI:MGI:1350929|Ensembl:ENSMUSG00000029752|Vega:OTTMUSG00000022779	Mme-M200001121	0.620154	0.89748	0.667283	0.582108	1.25222	0.829296	0.926925	0.860173	1.23416	0.706533	0.751878	1.14019	0.712797	0.870282	0.742777	0.704118	1.2237	1.12771	0.918452	0.3301	0.9426	0.7902	0.937	0.858446	0.3301	FALSE	FALSE
GENE: Sap30l	50724	SAP30-like	MGI:MGI:1354709	Mme-M200001123	0.918317	1.42857	1.34141	1.36118	1.3759	1.17281	1.01822	0.81617	0.996186	0.881797	1.03417	1.41838	1.0501	1.50615	0.76313	0.84561	1.05096	0.815926	1.33108	0.722	0.8539	0.2075	0.937	1.08632	0.2075	FALSE	FALSE
GENE: Camk4	12326	calcium/calmodulin-dependent protein kinase IV	MGI:MGI:88258|Ensembl:ENSMUSG00000038128	Mme-M200001126	0.907848	1.72046	0.820251	1.33866	1.70452	1.06527	1.74584	0.2932	5.08087	0.598256	1.41719	1.45572	0.781342	1.384	1.10484	0.887005	1.48093	0.592285	1.32146	0.9611	0.9818	0.9488	0.9464	1.1411	0.9464	FALSE	FALSE
GENE: Cd9	12527	CD9 antigen	MGI:MGI:88348|Ensembl:ENSMUSG00000030342|Vega:OTTMUSG00000022694	Mme-M200001129	1.15971	1.05126	0.855846	0.585585	1.23962	1.0146	1.42364	0.990012	1.21965	1.13159	1.0935	1.69478	1.06074	1.15916	1.29411	1.03856	1.1123	0.733881	1.14177	0.9354	0.7014	0.1023	0.9765	1.07935	0.1023	FALSE	FALSE
GENE: Rho	212541	rhodopsin	MGI:MGI:97914|Ensembl:ENSMUSG00000030324|Vega:OTTMUSG00000056681	Mme-M200001132	1.22323	0.920462	1.12378	0.755104	0.850008	1.71123	0.694374	1.12408	0.886091	0.949951	1.17006	0.992844	1.36079	0.73567	0.787769	1.21136	0.591211	0.880439	1.25535	0.988	0.9601	0.9941	0.942	0.978534	0.942	FALSE	FALSE
GENE: Zbtb46	72147	zinc finger and BTB domain containing 46	MGI:MGI:1919397|Ensembl:ENSMUSG00000027583|Vega:OTTMUSG00000016707	Mme-M200001134	0.896881	1.00661	0.876599	1.49925	1.07291	0.832251	1.20257	0.82752	0.994687	1.0017	0.858913	0.967142	0.71158	0.971157	1.00754	1.03754	1.23585	0.932403	1.40492	0.9857	0.9705	0.6786	0.9477	1.00107	0.6786	FALSE	FALSE
GENE: Pkd1	18763	polycystic kidney disease 1 homolog	MGI:MGI:97603|Ensembl:ENSMUSG00000032855	Mme-M200001137	0.95697	1.03347	1.10612	1.37918	1.18523	1.07978	0.848531	1.22324	0.771078	1.12822	0.989945	1.45491	0.968252	1.17219	1.13803	0.913907	0.97675	1.03131	1.17408	0.9082	0.9275	0.3511	0.9986	1.06825	0.3511	FALSE	FALSE
GENE: Fbp2	14120	fructose bisphosphatase 2	MGI:MGI:95491|Ensembl:ENSMUSG00000021456	Mme-M200001138	0.805261	1.62855	1.10512	2.30882	1.13012	0.673564	1.76156	0.631921	1.57833	0.8194	0.847541	1.55921	1.20695	1.95356	1.02617	0.851012	1.41341	0.631356	1.6948	0.716	0.9007	0.3048	0.9778	1.15355	0.3048	FALSE	FALSE
GENE: Vrk1	22367	vaccinia related kinase 1	MGI:MGI:1261847|Ensembl:ENSMUSG00000021115	Mme-M200001140	0.88168	1.27641	0.736911	0.930159	1.18196	0.844499	1.36858	0.887693	1.53768	0.834971	1.12956	1.29962	1.01127	1.32067	1.03182	0.676387	1.51274	0.651527	1.53487	0.9626	0.7623	0.7215	0.9866	1.0491	0.7215	FALSE	FALSE
GENE: Dnajb1	81489	DnaJ heat shock protein family (Hsp40) member B1	MGI:MGI:1931874|Ensembl:ENSMUSG00000005483	Mme-M200001141	0.952971	1.20695	1.5357	1.37031	1.19886	1.32436	0.664546	0.510445	0.479637	1.09711	1.15186	2.00655	0.806466	1.53585	0.718797	0.748816	0.831202	0.803181	0.56608	0.8155	0.7717	0.2279	0.937	0.95285	0.2279	FALSE	FALSE
GENE: Tm9sf3	107358	transmembrane 9 superfamily member 3	MGI:MGI:1914262|Ensembl:ENSMUSG00000025016	Mme-M200001143	0.945748	1.28131	1.29974	1.21416	1.02128	0.941501	1.2436	0.694584	1.48516	0.985872	0.963364	1.51042	0.925787	1.8789	0.962253	0.750977	1.61899	0.876137	1.39786	0.876	0.868	0.1451	0.9862	1.11876	0.1451	FALSE	FALSE
GENE: Cd79b	15985	CD79B antigen	MGI:MGI:96431|Ensembl:ENSMUSG00000040592	Mme-M200001144	0.929194	1.00525	0.906443	0.586423	0.914958	1.48371	0.776066	1.40713	1.2869	1.25686	0.902453	0.618444	1.82531	1.24266	1.20616	1.03655	0.644657	0.970428	0.771766	0.9315	0.7654	0.3929	0.937	0.995036	0.3929	FALSE	FALSE
GENE: Rbl1	19650	retinoblastoma-like 1 (p107)	MGI:MGI:103300|Ensembl:ENSMUSG00000027641|Vega:OTTMUSG00000016175	Mme-M200001147	0.932656	1.32269	0.802376	1.11114	0.677839	0.916674	1.0931	0.763298	1.2745	0.939284	0.972031	1.28151	1.00413	1.49803	1.58031	0.718202	1.51291	0.766924	1.10864	0.9978	0.985	0.7239	0.974	1.03341	0.7239	FALSE	FALSE
GENE: Ect2	13605	ect2 oncogene	MGI:MGI:95281|Ensembl:ENSMUSG00000027699|Vega:OTTMUSG00000021265	Mme-M200001148	1.17343	1.12833	1.15457	0.736245	0.571933	0.912059	0.864621	0.907727	0.929581	1.36956	1.0581	1.04457	1.69597	1.45757	1.45342	0.799552	1.4173	0.844788	0.966394	0.992	0.7563	0.1548	0.9824	1.04124	0.1548	FALSE	FALSE
GENE: P2ry2	18442	purinergic receptor P2Y, G-protein coupled 2	MGI:MGI:105107|Ensembl:ENSMUSG00000032860	Mme-M200001151	0.798637	0.977443	0.975313	0.773332	0.822278	1.05893	1.06557	0.926094	0.888564	0.759226	0.913588	0.561487	0.703159	0.646672	1.07867	0.846177	0.820223	1.10558	0.877282	0.9016	0.9964	0.0728	0.937	0.860678	0.0728	FALSE	TRUE
GENE: Eif4e2	26987	eukaryotic translation initiation factor 4E member 2	MGI:MGI:1914440|Ensembl:ENSMUSG00000026254|Vega:OTTMUSG00000021766	Mme-M200001152	0.848576	1.39903	0.856958	1.21251	0.964512	0.647426	1.22115	0.765207	1.20914	0.798128	1.0242	1.32197	1.00863	1.19517	0.998572	0.794527	1.00307	0.822939	1.19284	0.9483	0.9902	0.5508	0.9387	0.993633	0.5508	FALSE	FALSE
GENE: Stx2	13852	syntaxin 2	MGI:MGI:108059|Ensembl:ENSMUSG00000029428|Vega:OTTMUSG00000027708	Mme-M200001153	1.10217	0.580079	1.07877	0.730813	0.945437	1.24689	0.775972	1.37291	0.963529	1.0546	0.939057	0.58506	1.23274	0.664893	0.905489	1.32374	0.702943	0.930013	0.97394	0.8921	0.9097	0.7015	0.9535	0.923636	0.7015	FALSE	FALSE
GENE: Il9	16198	interleukin 9	MGI:MGI:96563|Ensembl:ENSMUSG00000021538	Mme-M200001154	0.957462	0.58326	1.18281	1.35622	0.971717	0.74881	1.12711	0.786451	0.829953	1.23621	0.949455	1.65235	0.69776	0.756021	1.61048	0.915859	1.33916	0.763876	0.909701	0.9826	0.6203	0.9409	0.937	0.979404	0.6203	FALSE	FALSE
GENE: Ccdc53	67282	coiled-coil domain containing 53	MGI:MGI:1914532|Ensembl:ENSMUSG00000020056|Vega:OTTMUSG00000044399	Mme-M200001156	0.815655	1.4096	1.07762	0.837359	0.848027	0.860637	1.12285	0.833387	1.00651	1.16831	1.06014	1.19235	1.05988	1.73918	0.958663	0.779835	1.04246	1.0155	0.929536	0.9944	0.9889	0.1099	0.937	1.01894	0.1099	FALSE	FALSE
GENE: Tead2	21677	TEA domain family member 2	MGI:MGI:104904|Ensembl:ENSMUSG00000030796|Vega:OTTMUSG00000025380	Mme-M200001157	1.02636	1.13409	1.65069	0.85232	0.674644	1.11101	0.947768	0.898456	0.880675	1.05799	0.950792	1.46469	1.03854	0.932098	0.549406	0.849732	1.04744	0.71141	1.04531	0.9175	0.7717	0.9519	0.937	0.961833	0.7717	FALSE	FALSE
GENE: Pparg	19016	peroxisome proliferator activated receptor gamma	MGI:MGI:97747|Ensembl:ENSMUSG00000000440|Vega:OTTMUSG00000056643	Mme-M200001158	1.52582	2.08688	1.34148	0.714242	2.1354	0.884354	2.59674	1.53781	1.3508	1.28294	1.34442	1.37514	1.2838	1.44942	1.80289	0.830687	1.14736	1.19981	1.82539	0.7407	0.2063	0.1805	0.937	1.38925	0.1805	FALSE	FALSE
GENE: Zfp706	68036	zinc finger protein 706	MGI:MGI:1915286|Ensembl:ENSMUSG00000062397	Mme-M200001159	0.88155	1.34395	1.22934	1.15266	1.0437	0.881293	1.2132	1.07186	1.04947	0.940914	0.930328	1.30191	1.16353	1.30577	0.852919	0.790033	1.56148	0.826407	1.0119	0.8206	0.8737	0.2361	0.937	1.06331	0.2361	FALSE	FALSE
GENE: Fgl2	14190	fibrinogen-like protein 2	MGI:MGI:103266|Ensembl:ENSMUSG00000039899|Vega:OTTMUSG00000025650	Mme-M200001161	1.10345	1.50643	0.932671	1.17488	0.633471	0.743701	1.2421	0.980313	1.3613	0.726359	0.629637	0.993197	1.0368	1.11678	1.65512	0.796794	1.18798	0.666068	1.13519	0.9	0.9923	0.8358	0.9986	0.993662	0.8358	FALSE	FALSE
GENE: Cks1b	54124	CDC28 protein kinase 1b	MGI:MGI:1889208|Ensembl:ENSMUSG00000028044|Vega:OTTMUSG00000022072	Mme-M200001162	0.975189	0.790234	0.940475	0.634226	1.10979	0.999264	0.809475	1.02648	0.850079	1.20451	0.990953	1.0931	0.992344	0.935902	1.01218	0.801872	1.16344	1.19761	0.730414	0.8525	0.9911	0.3864	0.937	0.947703	0.3864	FALSE	FALSE
GENE: Idua	15932	iduronidase, alpha-L-	MGI:MGI:96418|Ensembl:ENSMUSG00000033540|Vega:OTTMUSG00000027012	Mme-M200001165	1.11671	1.15026	1.47944	0.965588	1.05049	1.2537	0.894919	0.947328	0.726333	1.41515	1.19249	0.965687	1.38332	1.29497	0.706799	0.954816	0.839646	1.01622	1.0099	0.882	0.9821	0.2155	0.937	1.04999	0.2155	FALSE	FALSE
GENE: Pik3r1	18708	phosphatidylinositol 3-kinase, regulatory subunit, polypeptide 1 (p85 alpha)	MGI:MGI:97583|Ensembl:ENSMUSG00000041417|Vega:OTTMUSG00000048150	Mme-M200001167	0.7353	1.33442	0.764991	1.33009	1.02804	0.520401	1.79968	0.491569	1.80797	0.668514	0.627571	1.25162	0.666124	1.41638	0.735447	0.704948	1.73513	0.700719	1.51708	0.998	0.9871	0.833	0.9858	0.953511	0.833	FALSE	FALSE
GENE: Nsmaf	18201	neutral sphingomyelinase (N-SMase) activation associated factor	MGI:MGI:1341864|Ensembl:ENSMUSG00000028245|Vega:OTTMUSG00000004313	Mme-M200001168	1.05173	0.795852	0.861424	0.786323	0.75232	1.08681	0.860519	1.24054	0.937046	0.794525	1.15541	0.960601	1.07954	0.833665	1.14579	1.18915	0.782261	0.708225	1.01841	0.8404	0.9795	0.923	0.9412	0.935706	0.8404	FALSE	FALSE
GENE: Ptn	19242	pleiotrophin	MGI:MGI:97804	Mme-M200001169	0.729613	1.46224	0.638015	1.57392	1.044	0.445121	1.35267	0.603941	1.28882	0.541892	0.383127	1.83352	0.473499	1.62854	0.557325	0.781683	1.2689	0.427822	1.22669	0.9941	0.9716	0.7661	0.937	0.849047	0.7661	FALSE	FALSE
GENE: Rin2	74030	Ras and Rab interactor 2	MGI:MGI:1921280|Ensembl:ENSMUSG00000001768|Vega:OTTMUSG00000004057	Mme-M200001173	0.954418	1.04873	1.09572	1.71404	0.831009	0.642333	0.943314	0.855793	0.933325	0.679106	0.967013	1.14144	1.18823	1.43679	1.32185	0.951641	1.22066	0.577894	1.78738	0.8837	0.8807	0.7039	0.9765	1.02279	0.7039	FALSE	FALSE
GENE: Sipa1	20469	signal-induced proliferation associated gene 1	MGI:MGI:107576|Ensembl:ENSMUSG00000056917	Mme-M200001174	0.737984	0.733485	0.852449	0.677515	1.00404	0.929749	0.634994	1.06047	1.03853	1.14809	0.788985	0.904875	1.2691	0.972837	0.762979	0.734087	0.857835	0.816332	0.829363	0.4517	0.9758	0.6878	0.9002	0.867516	0.4517	FALSE	FALSE
GENE: Ube2l3	22195	ubiquitin-conjugating enzyme E2L 3	MGI:MGI:109240|Ensembl:ENSMUSG00000038965|Vega:OTTMUSG00000025066	Mme-M200001175	0.81867	1.00828	1.18466	1.0848	0.930483	0.926564	0.899929	0.905607	0.880048	0.836008	1.04498	1.2727	1.00083	1.2187	1.05459	0.896538	1.04006	0.923094	0.90386	0.9512	0.9454	0.1889	0.937	0.983562	0.1889	FALSE	FALSE
GENE: Dnajb3	15504	DnaJ heat shock protein family (Hsp40) member B3	MGI:MGI:1306822|Ensembl:ENSMUSG00000081984|Vega:OTTMUSG00000020806	Mme-M200001176	0.672471	1.27367	0.945485	0.934468	1.14615	1.69439	1.09753	1.2348	1.06355	0.953375	0.606146	0.872156	0.864538	0.924888	0.808481	0.63426	0.851079	0.934991	1.0438	0.9677	0.8032	0.2428	0.937	0.948144	0.2428	FALSE	FALSE
GENE: Scn8a	20273	sodium channel, voltage-gated, type VIII, alpha	MGI:MGI:103169|Ensembl:ENSMUSG00000023033|Vega:OTTMUSG00000055611	Mme-M200001177	0.967415	1.17759	0.842709	0.855454	0.596309	0.682111	1.24937	0.892289	1.22365	1.0466	1.47627	1.03568	0.959744	0.954507	0.743405	0.88981	0.826966	0.838534	1.00749	0.9612	0.9202	0.8842	0.937	0.940012	0.8842	FALSE	FALSE
GENE: Nr1i3	12355	nuclear receptor subfamily 1, group I, member 3	MGI:MGI:1346307|Ensembl:ENSMUSG00000005677|Vega:OTTMUSG00000022426	Mme-M200001178	1.03379	1.57301	1.33419	2.62773	1.61848	1.26008	1.72845	1.15601	1.64048	0.917804	2.46683	1.04091	2.60806	1.64816	0.944345	2.40347	1.30891	1.86406	1.344	0.4379	0.5352	0.1447	0.937	1.52062	0.1447	FALSE	FALSE
GENE: Ncoa5	228869	nuclear receptor coactivator 5	MGI:MGI:2385165|Ensembl:ENSMUSG00000039804|Vega:OTTMUSG00000001105	Mme-M200001179	0.89259	1.54865	1.49026	1.45029	1.24388	0.958392	0.913667	0.695392	0.748075	1.33327	1.12022	2.18044	1.08778	2.36011	0.620252	0.611894	1.27379	0.784159	1.30367	0.7945	0.9744	0.0992	0.937	1.1078	0.0992	TRUE	FALSE
GENE: Pet2	18630	plasmacytoma expressed transcript 2	MGI:MGI:101758|Ensembl:ENSMUSG00000035395|Vega:OTTMUSG00000018051	Mme-M200001181	0.906324	0.550536	0.722941	1.22292	1.01398	0.782524	0.633397	1.20265	1.14247	1.11858	0.75484	0.861978	1.08362	0.560482	1.20087	0.80663	1.06666	1.1494	0.671725	0.933	0.8737	0.4106	0.9765	0.889209	0.4106	FALSE	FALSE
GENE: Serpine2	20720	serine (or cysteine) peptidase inhibitor, clade E, member 2	MGI:MGI:101780|Ensembl:ENSMUSG00000026249|Vega:OTTMUSG00000021751	Mme-M200001184	1.11809	0.995025	0.930302	1.11821	0.749476	1.13272	1.10775	1.3275	0.867049	1.23105	0.702144	1.41648	1.10621	0.864768	1.32648	1.00736	0.98228	1.0132	1.13344	0.9857	0.9554	0.9865	0.9534	1.04266	0.9534	FALSE	FALSE
GENE: Gjc1	14615	gap junction protein, gamma 1	MGI:MGI:95718|Ensembl:ENSMUSG00000034520|Vega:OTTMUSG00000002993	Mme-M200001187	1.10468	0.632201	0.942665	0.830805	0.787096	1.03477	0.877029	1.25456	0.79309	1.09088	0.86625	0.708577	1.07021	0.691165	1.18199	1.41225	0.858606	0.989326	0.778776	0.9207	0.9956	0.89	0.982	0.921742	0.89	FALSE	FALSE
GENE: Tal1	21349	T cell acute lymphocytic leukemia 1	MGI:MGI:98480|Ensembl:ENSMUSG00000028717|Vega:OTTMUSG00000008586	Mme-M200001188	0.997149	0.902612	0.957554	1.00256	0.849266	0.974182	0.858835	0.871916	0.75067	1.10345	1.1468	1.11877	1.0781	0.912775	0.953721	1.03415	0.833162	0.813415	0.976659	0.9587	0.8095	0.7908	0.937	0.948401	0.7908	FALSE	FALSE
GENE: Nfatc3	18021	nuclear factor of activated T cells, cytoplasmic, calcineurin dependent 3	MGI:MGI:103296|Ensembl:ENSMUSG00000031902	Mme-M200001190	1.56077	0.793584	1.5097	1.0598	1.3347	1.25447	1.3718	1.22261	1.40195	1.40609	1.29668	1.01283	1.25796	1.05292	1.028	1.73034	1.05117	1.19934	1.24558	0.7604	0.4192	0.161	0.937	1.23277	0.161	FALSE	FALSE
GENE: Ctsk	13038	cathepsin K	MGI:MGI:107823|Ensembl:ENSMUSG00000028111|Vega:OTTMUSG00000053004	Mme-M200001191	0.997742	1.08154	1.45708	1.153	1.05911	0.904851	1.44539	1.24875	0.916464	0.896601	1.29745	0.740251	1.30991	1.06469	0.927643	1.10796	1.30974	1.10635	0.61109	0.9135	0.7845	0.9784	0.9815	1.06209	0.7845	FALSE	FALSE
GENE: Ktn1	16709	kinectin 1	MGI:MGI:109153|Ensembl:ENSMUSG00000021843|Vega:OTTMUSG00000045014	Mme-M200001192	0.733049	2.3766	0.976057	1.8546	1.03018	0.603381	2.4232	0.889124	1.77824	0.899108	0.659233	1.51783	0.953036	2.27862	0.974478	0.637354	2.75887	0.590626	2.16128	0.9123	0.8529	0.8131	0.9682	1.20029	0.8131	FALSE	FALSE
GENE: Clec4f	51811	C-type lectin domain family 4, member f	MGI:MGI:1859834|Ensembl:ENSMUSG00000014542|Vega:OTTMUSG00000027021	Mme-M200001195	0.862562	1.34496	0.613479	1.08384	0.54926	1.5764	0.848127	1.22234	1.13	0.913407	0.886469	0.787655	0.407415	1.09947	0.848512	1.35724	1.32608	1.29049	1.26837	0.9982	0.8216	0.3751	0.937	0.96983	0.3751	FALSE	FALSE
GENE: Phlda1	21664	pleckstrin homology like domain, family A, member 1	MGI:MGI:1096880|Ensembl:ENSMUSG00000020205|Vega:OTTMUSG00000035222	Mme-M200001196	2.94697	1.65762	2.21621	1.04006	1.28295	1.65724	1.2326	1.13358	1.02338	3.63984	1.92224	3.2995	1.24594	1.35097	1.29017	1.35729	0.819627	2.13285	0.705883	0.1325	0.7383	0.0063	0.968	1.52065	0.0063	TRUE	FALSE
GENE: Cnih2	12794	cornichon family AMPA receptor auxiliary protein 2	MGI:MGI:1277225|Ensembl:ENSMUSG00000024873	Mme-M200001199	0.942625	1.0035	0.978225	1.32409	0.835721	1.01013	1.05039	0.709843	1.0142	1.00768	0.840738	1.24883	0.695514	1.20898	0.739294	0.866281	1.00888	0.885968	1.06767	0.9826	0.9811	0.9245	0.937	0.955996	0.9245	FALSE	FALSE
GENE: Fhl1	14199	four and a half LIM domains 1	MGI:MGI:1298387|Ensembl:ENSMUSG00000023092|Vega:OTTMUSG00000017580	Mme-M200001200	1.38446	2.16689	1.38987	1.80011	0.918245	0.807546	1.13397	0.603143	1.1383	1.43153	1.0298	1.96523	1.31506	2.5508	1.04431	0.507066	0.674203	0.58046	1.92135	0.2103	0.9758	0.0421	0.937	1.15996	0.0421	TRUE	FALSE
GENE: Col26a1	140709	collagen, type XXVI, alpha 1	MGI:MGI:2155345|Ensembl:ENSMUSG00000004415|Vega:OTTMUSG00000022688	Mme-M200001201	0.999137	0.721743	0.936706	0.777116	0.833928	1.14374	0.843331	1.22815	0.86002	0.875367	1.06226	0.597744	0.965868	0.586173	1.34661	1.40225	0.848212	1.11086	0.827778	0.9123	0.9759	0.6031	0.9824	0.920376	0.6031	FALSE	FALSE
GENE: Pitpna	18738	phosphatidylinositol transfer protein, alpha	MGI:MGI:99887|Ensembl:ENSMUSG00000017781|Vega:OTTMUSG00000006217	Mme-M200001202	1.04253	1.19277	1.18641	0.986683	1.00659	1.01395	1.03698	1.16285	1.09562	0.999995	0.982948	0.875255	1.12708	0.901731	0.965286	0.904578	1.02472	0.95886	1.00422	0.7918	0.7469	0.6011	0.937	1.0208	0.6011	FALSE	FALSE
GENE: Stxbp1	20910	syntaxin binding protein 1	MGI:MGI:107363|Ensembl:ENSMUSG00000026797|Vega:OTTMUSG00000012527	Mme-M200001203	0.887022	1.11048	1.06217	1.30206	0.71578	0.894558	0.747049	0.73928	0.740961	1.4111	0.926112	1.5621	0.838514	1.87207	0.718506	0.834209	1.0358	0.894606	0.86112	0.9618	0.688	0.2054	0.937	0.968753	0.2054	FALSE	FALSE
GENE: Dld	13382	dihydrolipoamide dehydrogenase	MGI:MGI:107450|Ensembl:ENSMUSG00000020664	Mme-M200001205	0.66738	1.30983	0.747686	0.940924	0.894182	0.637302	2.07825	0.954889	1.5647	0.796883	0.633312	1.19126	1.1055	1.28477	0.768042	0.698899	1.67675	0.705118	1.15234	0.9806	0.8367	0.8693	0.9449	0.979873	0.8367	FALSE	FALSE
GENE: Igfals	16005	insulin-like growth factor binding protein, acid labile subunit	MGI:MGI:107973|Ensembl:ENSMUSG00000046070	Mme-M200001206	1.01535	0.952288	1.00541	0.975652	1.79384	1.29414	0.640314	1.39265	0.854349	1.37416	1.11168	0.535651	0.66109	0.526557	1.16476	0.949542	0.960681	0.854741	1.05197	0.9891	0.9683	0.2914	0.987	0.959567	0.2914	FALSE	FALSE
GENE: Ccnd2	12444	cyclin D2	MGI:MGI:88314|Ensembl:ENSMUSG00000000184|Vega:OTTMUSG00000056347	Mme-M200001209	0.993247	0.748538	0.737753	0.759694	0.890991	0.808122	1.10372	0.684628	1.0539	0.856924	1.05126	1.57113	0.822725	1.13578	0.838486	0.793936	1.2068	0.816995	0.913032	0.5244	0.9389	0.3401	0.937	0.916145	0.3401	FALSE	FALSE
GENE: Ache	11423	acetylcholinesterase	MGI:MGI:87876|Ensembl:ENSMUSG00000023328|Vega:OTTMUSG00000021643	Mme-M200001210	1.04181	0.472411	0.729832	0.663634	0.838031	0.873284	0.618628	1.02568	0.780054	0.882371	0.896237	0.72145	0.73075	0.641555	1.22051	1.87411	0.922973	1.37799	0.697455	0.4055	0.8208	0.3595	0.9464	0.851222	0.3595	FALSE	FALSE
GENE: Ripk1	19766	receptor (TNFRSF)-interacting serine-threonine kinase 1	MGI:MGI:108212|Ensembl:ENSMUSG00000021408|Vega:OTTMUSG00000035489	Mme-M200001212	0.918558	1.42837	1.15326	1.3221	1.16717	0.509859	1.47057	0.630837	1.51244	0.54763	0.771085	1.57607	0.793022	1.34291	0.759349	0.870464	1.61718	1.04462	1.48843	0.9173	0.986	0.9987	0.9814	1.03626	0.9173	FALSE	FALSE
GENE: Lgals3bp	19039	lectin, galactoside-binding, soluble, 3 binding protein	MGI:MGI:99554|Ensembl:ENSMUSG00000033880|Vega:OTTMUSG00000003881	Mme-M200001213	0.927229	1.09982	0.802134	0.702268	0.769916	1.05323	0.9472	1.35621	0.761004	1.39013	1.03581	0.629639	1.03408	0.626152	1.22552	1.0447	0.994029	1.14034	0.669092	0.9315	0.9938	0.9839	0.9537	0.931477	0.9315	FALSE	FALSE
GENE: Mdh1	17449	malate dehydrogenase 1, NAD (soluble)	MGI:MGI:97051|Ensembl:ENSMUSG00000020321|Vega:OTTMUSG00000005249	Mme-M200001215	0.53523	1.07484	0.804428	1.21685	0.768225	0.902178	1.16579	0.8295	0.999907	0.507762	0.841423	1.1103	0.858591	1.28971	0.713786	0.715691	0.805351	0.927652	1.10086	0.8511	0.9915	0.9129	0.937	0.877381	0.8511	FALSE	FALSE
GENE: Uros	22276	uroporphyrinogen III synthase	MGI:MGI:98917|Ensembl:ENSMUSG00000030979|Vega:OTTMUSG00000025682	Mme-M200001219	0.985753	1.36687	0.946017	1.07011	0.870147	0.92373	1.07449	0.726512	0.879746	1.48506	1.05765	1.57064	1.19512	1.64686	0.761237	0.88399	0.876107	1.00772	0.861736	0.9573	0.9338	0.0528	0.937	1.03354	0.0528	TRUE	FALSE
GENE: Muc13	17063	mucin 13, epithelial transmembrane	MGI:MGI:103190|Ensembl:ENSMUSG00000022824|Vega:OTTMUSG00000024944	Mme-M200001225	0.499186	0.779785	0.715008	0.886526	0.670935	0.925412	0.771947	0.574231	0.992145	0.468507	0.5674	0.593465	0.615853	1.03735	1.01642	0.498616	1.11952	0.600314	1.42226	0.1058	0.7218	0.0418	0.937	0.740155	0.0418	FALSE	TRUE
GENE: Ighmbp2	20589	immunoglobulin mu binding protein 2	MGI:MGI:99954	Mme-M200001226	1.07982	0.573546	1.12304	0.782233	1.46502	1.30093	0.677338	1.20605	0.868571	1.27874	1.19166	0.453531	1.57777	0.566885	0.655105	1.13952	0.693891	1.87362	0.682009	0.9381	0.9751	0.7409	0.958	0.938767	0.7409	FALSE	FALSE
GENE: Tnfrsf18	21936	tumor necrosis factor receptor superfamily, member 18	MGI:MGI:894675|Ensembl:ENSMUSG00000041954|Vega:OTTMUSG00000010984	Mme-M200001227	0.773411	0.83528	0.731038	0.594025	1.21358	1.07837	0.641096	1.02745	0.790058	0.771928	0.64126	0.709284	0.841279	0.798246	0.831614	0.804535	0.742973	1.40415	0.825417	0.2785	0.9913	0.1113	0.937	0.825157	0.1113	FALSE	FALSE
GENE: Arhgef1	16801	Rho guanine nucleotide exchange factor (GEF) 1	MGI:MGI:1353510|Ensembl:ENSMUSG00000040940|Vega:OTTMUSG00000029276	Mme-M200001228	1.12684	0.866304	1.18246	1.10579	1.03995	1.27033	0.857773	0.931317	1.0018	1.19871	1.08401	1.15645	1.19758	1.20292	1.1623	0.892086	0.990771	0.830699	1.25403	0.9246	0.9158	0.1054	0.9723	1.06183	0.1054	FALSE	FALSE
GENE: Irf8	15900	interferon regulatory factor 8	MGI:MGI:96395|Ensembl:ENSMUSG00000041515|Vega:OTTMUSG00000033858	Mme-M200001229	0.401757	0.441136	0.384746	0.409798	1.02106	1.00491	0.940447	1.05127	1.16121	0.49915	0.375635	0.593278	0.366827	0.412995	0.894389	0.446058	1.256	0.896953	1.0923	0.0012	0.9158	0.0017	0.937	0.649192	0.0012	FALSE	TRUE
GENE: Pkia	18767	protein kinase inhibitor, alpha	MGI:MGI:104747|Ensembl:ENSMUSG00000027499|Vega:OTTMUSG00000051305	Mme-M200001231	1.15662	0.899896	0.7363	1.25206	1.65995	1.08617	1.00866	1.08069	1.28121	1.21569	0.904691	1.25384	1.07095	1.1257	0.917346	0.883495	0.756788	0.994347	1.16754	0.9806	0.9136	0.9618	0.9765	1.05687	0.9136	FALSE	FALSE
GENE: Hsd17b4	15488	hydroxysteroid (17-beta) dehydrogenase 4	MGI:MGI:105089|Ensembl:ENSMUSG00000024507|Vega:OTTMUSG00000021126	Mme-M200001232	1.01275	1.56025	1.58142	2.68542	1.17378	0.935927	1.33453	0.829832	1.52925	1.14949	1.33553	1.50733	1.49916	2.46023	0.890858	1.45257	1.70006	1.01968	1.49544	0.1063	0.7725	0.0193	0.937	1.36263	0.0193	TRUE	FALSE
GENE: Ganab	14376	alpha glucosidase 2 alpha neutral subunit	MGI:MGI:1097667|Ensembl:ENSMUSG00000071650	Mme-M200001233	1.11635	0.884202	1.53789	0.829515	0.832577	1.06443	0.830443	0.936438	0.858238	1.38983	1.27497	0.959727	1.30485	1.17355	1.06461	0.953595	1.0601	1.14401	0.823713	0.9062	0.9384	0.0392	0.9435	1.03625	0.0392	TRUE	FALSE
GENE: Tha1	71776	threonine aldolase 1	MGI:MGI:1919026|Ensembl:ENSMUSG00000017713|Vega:OTTMUSG00000003730	Mme-M200001235	0.602719	1.09951	0.973738	0.862203	1.2635	1.09747	0.903981	0.865307	0.894277	0.613409	0.903756	0.56999	0.88386	0.850841	0.646681	0.970124	0.625596	1.15199	0.904783	0.9219	0.9549	0.3788	0.937	0.856295	0.3788	FALSE	FALSE
GENE: Cx3cl1	20312	chemokine (C-X3-C motif) ligand 1	MGI:MGI:1097153|Ensembl:ENSMUSG00000031778|Vega:OTTMUSG00000029903	Mme-M200001237	1.01142	0.960447	1.17587	1.36092	1.07348	1.02982	0.940888	1.06934	1.21029	0.695598	1.27577	0.714775	0.955091	0.960077	0.621738	1.06857	0.939983	1.03093	1.46368	0.9197	0.8638	0.9797	0.9707	1.00724	0.8638	FALSE	FALSE
GENE: Nfe2	18022	nuclear factor, erythroid derived 2	MGI:MGI:97308|Ensembl:ENSMUSG00000058794|Vega:OTTMUSG00000034093	Mme-M200001239	1.11678	0.87749	0.649638	0.954761	1.26191	1.33959	0.881864	1.89194	0.523803	1.17851	1.69223	1.42431	1.00483	0.824237	1.99307	1.17979	0.885805	1.07871	0.718445	0.9948	0.7274	0.8872	0.937	1.06669	0.7274	FALSE	FALSE
GENE: Itih1	16424	inter-alpha trypsin inhibitor, heavy chain 1	MGI:MGI:96618|Ensembl:ENSMUSG00000006529|Vega:OTTMUSG00000035524	Mme-M200001241	1.34708	0.748038	1.65603	0.72658	1.1858	1.62226	0.79329	1.24025	0.752591	1.02556	1.26633	0.965917	1.37498	0.897222	0.641886	1.28691	0.611242	1.83077	0.554331	0.9803	0.9556	0.9735	0.9883	1.01669	0.9556	FALSE	FALSE
GENE: Scamp3	24045	secretory carrier membrane protein 3	MGI:MGI:1346346|Ensembl:ENSMUSG00000028049|Vega:OTTMUSG00000029730	Mme-M200001243	1.22575	1.0413	1.39147	1.03105	0.89112	1.21672	0.768656	0.912441	0.778034	1.24774	1.43763	1.44846	1.1098	1.33086	0.899009	1.04861	0.820444	1.35606	0.994322	0.7277	0.9521	0.0263	0.9625	1.08027	0.0263	TRUE	FALSE
GENE: Irf7	54123	interferon regulatory factor 7	MGI:MGI:1859212|Ensembl:ENSMUSG00000025498|Vega:OTTMUSG00000024538	Mme-M200001244	0.778028	1.04637	0.990837	0.765325	0.867958	1.58343	0.886223	1.20866	0.721579	0.604257	0.948463	0.734549	0.668774	0.81177	0.948398	0.809281	0.81214	1.21175	0.753351	0.9552	0.9263	0.3566	0.937	0.878476	0.3566	FALSE	FALSE
GENE: Procr	19124	protein C receptor, endothelial	MGI:MGI:104596|Ensembl:ENSMUSG00000027611|Vega:OTTMUSG00000016132	Mme-M200001248	1.19623	1.07883	1.27381	1.12934	0.941774	1.06763	0.882683	1.19916	1.04812	1.21793	1.01578	0.961222	0.918529	1.03998	0.941109	0.938779	1.4087	0.836539	0.981612	0.8081	0.8382	0.756	0.9824	1.04725	0.756	FALSE	FALSE
GENE: Frzb	20378	frizzled-related protein	MGI:MGI:892032|Ensembl:ENSMUSG00000027004|Vega:OTTMUSG00000013372	Mme-M200001249	1.12004	1.07875	0.954873	0.874973	0.847674	1.17119	0.756958	0.776064	1.28911	0.95108	0.941248	0.968082	1.04126	0.752715	1.21677	0.839804	1.58523	1.23781	1.25743	0.986	0.7862	0.5502	0.937	1.01389	0.5502	FALSE	FALSE
GENE: Tgfb1i1	21804	transforming growth factor beta 1 induced transcript 1	MGI:MGI:102784|Ensembl:ENSMUSG00000030782|Vega:OTTMUSG00000036582	Mme-M200001250	1.34457	0.954336	1.19993	1.061	0.99283	1.11597	0.918453	1.31199	0.657972	1.66893	0.824294	0.928748	1.16347	1.23993	1.32727	0.85825	0.776233	0.98473	0.872855	0.8739	0.9789	0.2284	0.937	1.03744	0.2284	FALSE	FALSE
GENE: Epha4	13838	Eph receptor A4	MGI:MGI:98277|Ensembl:ENSMUSG00000026235|Vega:OTTMUSG00000047778	Mme-M200001251	0.959939	1.25691	0.777874	1.0065	0.777937	0.839792	1.05579	0.819554	1.30696	0.90325	1.3487	2.03363	1.25141	0.945898	0.721949	0.934587	1.11432	1.04288	1.38834	0.9891	0.9048	0.5767	0.9378	1.04306	0.5767	FALSE	FALSE
GENE: Drg1	13494	developmentally regulated GTP binding protein 1	MGI:MGI:1343297|Ensembl:ENSMUSG00000020457|Vega:OTTMUSG00000000765	Mme-M200001252	1.08236	1.03748	1.13647	1.14315	0.875832	0.995983	0.986587	0.840759	1.19834	1.05496	1.05104	1.12635	1.08413	1.43236	0.935102	0.917109	1.29021	1.01676	1.16407	0.8411	0.9724	0.0727	0.9917	1.06335	0.0727	TRUE	FALSE
GENE: Pcsk7	18554	proprotein convertase subtilisin/kexin type 7	MGI:MGI:107421|Ensembl:ENSMUSG00000035382	Mme-M200001254	1.05627	1.36271	1.27276	1.11134	1.16606	1.10661	0.974679	0.788416	0.870817	1.12462	1.10246	1.30182	1.04883	1.51414	1.03097	0.828932	0.984046	1.12458	1.28855	0.6478	0.9751	0.0987	0.9919	1.09378	0.0987	TRUE	FALSE
GENE: Gas7	14457	growth arrest specific 7	MGI:MGI:1202388|Ensembl:ENSMUSG00000033066	Mme-M200001256	0.84734	1.34233	0.837075	1.14208	1.01118	0.774602	1.10435	0.89958	1.0089	0.663736	0.733486	1.36711	0.734058	1.20999	0.947172	0.747962	1.20501	1.03413	1.09948	0.9982	0.9916	0.6466	0.974	0.963134	0.6466	FALSE	FALSE
GENE: Prl7d1	18814	prolactin family 7, subfamily d, member 1	MGI:MGI:97619|Ensembl:ENSMUSG00000021348|Vega:OTTMUSG00000000648	Mme-M200001257	1.28394	0.55801	0.854223	0.615118	1.47566	1.27289	0.952902	1.68646	0.951924	0.781915	1.2394	0.402288	0.730089	0.507215	1.47299	1.06686	0.735346	1.35862	0.81216	0.8231	0.705	0.172	0.9885	0.918571	0.172	FALSE	FALSE
GENE: Cnih1	12793	cornichon family AMPA receptor auxiliary protein 1	MGI:MGI:1277202|Ensembl:ENSMUSG00000015759|Vega:OTTMUSG00000023897	Mme-M200001259	0.983046	1.35092	1.25727	0.909759	0.783537	0.983519	1.26429	1.12527	0.934249	1.37869	1.19471	1.19184	1.544	1.09536	1.56466	0.978568	1.17789	1.36936	0.805357	0.8253	0.9047	0.0262	0.937	1.13044	0.0262	TRUE	FALSE
GENE: Anxa8	11752	annexin A8	MGI:MGI:1201374|Ensembl:ENSMUSG00000021950|Vega:OTTMUSG00000027916	Mme-M200001262	0.902578	1.35429	0.956486	1.89968	1.56836	1.06676	1.19805	1.02259	0.856682	1.65897	0.963348	1.40566	1.75493	2.1809	0.828886	1.41337	1.49422	1.66065	2.30697	0.735	0.9887	0.0741	0.3613	1.3298	0.0741	TRUE	FALSE
GENE: Ube2i	22196	ubiquitin-conjugating enzyme E2I	MGI:MGI:107365	Mme-M200001263	1.10077	1.16536	1.63495	1.1444	0.988274	1.06148	0.937152	0.878128	1.03195	1.20325	1.1289	1.357	1.08554	1.82758	0.929281	0.897384	1.13001	1.01872	1.01279	0.3732	0.97	0.0151	0.9387	1.11267	0.0151	TRUE	FALSE
GENE: Ramp1	51801	receptor (calcitonin) activity modifying protein 1	MGI:MGI:1858418|Ensembl:ENSMUSG00000034353|Vega:OTTMUSG00000048487	Mme-M200001264	1.25831	1.38326	2.01861	1.67897	1.49878	1.24564	0.876365	1.25823	0.824877	2.16263	1.81555	1.85925	1.60672	1.87062	0.814344	1.37663	0.903232	1.32723	0.979417	0.0908	0.7889	0.0013	0.9917	1.34755	0.0013	TRUE	FALSE
GENE: Map3k8	26410	mitogen-activated protein kinase kinase kinase 8	MGI:MGI:1346878|Ensembl:ENSMUSG00000024235|Vega:OTTMUSG00000037645	Mme-M200001265	0.943047	0.744087	0.829914	0.95003	0.664342	1.15824	0.703918	1.04833	1.10612	0.692985	0.561577	0.729839	0.801232	0.738086	1.99307	0.988259	1.27743	0.986185	1.26949	0.9725	0.7898	0.1349	0.937	0.914721	0.1349	FALSE	FALSE
GENE: Col9a2	12840	collagen, type IX, alpha 2	MGI:MGI:88466|Ensembl:ENSMUSG00000028626|Vega:OTTMUSG00000008902	Mme-M200001266	0.927756	1.36486	1.03575	0.805695	1.0705	1.11456	0.626294	0.880062	0.933544	1.02594	0.479077	0.858896	1.05349	1.50953	1.31269	1.06438	1.33112	0.975029	0.926866	0.9631	0.6523	0.5553	0.937	0.983715	0.5553	FALSE	FALSE
GENE: Twist1	22160	twist basic helix-loop-helix transcription factor 1	MGI:MGI:98872|Ensembl:ENSMUSG00000035799	Mme-M200001267	1.07768	1.11039	0.968514	1.4329	1.17153	1.67599	0.762473	1.78646	0.750622	1.33455	0.826918	0.858184	1.29961	0.814033	0.721003	1.23515	0.78782	1.056	1.17723	0.9474	0.7638	0.9891	0.9707	1.05789	0.7638	FALSE	FALSE
GENE: Diaph1	13367	diaphanous related formin 1	MGI:MGI:1194490|Ensembl:ENSMUSG00000024456|Vega:OTTMUSG00000021095	Mme-M200001268	0.983641	1.11909	1.03454	1.34795	1.09188	1.0181	0.999547	0.820076	1.05893	0.914371	0.936497	1.14781	0.828461	1.1904	0.936906	0.905692	0.999798	0.830991	1.43318	0.8718	0.9554	0.6316	0.9681	1.01977	0.6316	FALSE	FALSE
GENE: Flt4	14257	FMS-like tyrosine kinase 4	MGI:MGI:95561|Ensembl:ENSMUSG00000020357|Vega:OTTMUSG00000005554	Mme-M200001270	0.907275	1.16896	1.04139	1.288	1.30526	1.1693	1.06451	1.16668	0.945536	1.1186	1.0769	1.28737	1.05854	0.935071	0.944498	0.880602	1.09352	0.85947	1.27183	0.9315	0.9859	0.9384	0.937	1.07412	0.9315	FALSE	FALSE
GENE: Grin1	14810	glutamate receptor, ionotropic, NMDA1 (zeta 1)	MGI:MGI:95819|Ensembl:ENSMUSG00000026959|Vega:OTTMUSG00000011933	Mme-M200001271	0.995502	1.18552	0.704285	1.62964	1.49999	1.24913	0.892567	1.3114	0.609902	0.729313	0.716613	1.61389	0.81689	1.17536	1.65384	0.984838	0.719688	1.23205	0.870206	0.9325	0.9333	0.8967	0.9464	1.03274	0.8967	FALSE	FALSE
GENE: Ppp5c	19060	protein phosphatase 5, catalytic subunit	MGI:MGI:102666|Ensembl:ENSMUSG00000003099|Vega:OTTMUSG00000016479	Mme-M200001272	0.973181	1.21708	1.00714	1.09844	1.46306	1.06553	0.965213	0.966117	0.816095	1.04998	1.14092	1.38434	1.33274	1.18641	0.939046	1.02372	0.916528	0.993883	1.07225	0.9353	0.8699	0.1134	0.9535	1.0732	0.1134	FALSE	FALSE
GENE: Cd180	17079	CD180 antigen	MGI:MGI:1194924|Ensembl:ENSMUSG00000021624|Vega:OTTMUSG00000035367	Mme-M200001275	1.00255	0.784529	0.727038	0.699453	0.934625	0.718709	0.872949	0.930901	2.35323	0.821513	0.768983	0.998781	0.92812	0.929542	1.10995	0.967905	1.07691	0.679405	1.25063	0.7266	0.9021	0.69	0.9765	0.934298	0.69	FALSE	FALSE
GENE: Tpsab1	100503895	tryptase alpha/beta 1	MGI:MGI:96943|Ensembl:ENSMUSG00000024173|Vega:OTTMUSG00000033716	Mme-M200001276	1.01073	1.26097	1.34714	1.13288	0.738841	1.03436	0.692119	0.696415	0.791811	0.988317	1.26135	1.31956	1.14608	1.21105	0.435523	0.904623	0.583702	0.586415	1.13798	0.8447	0.4134	0.7865	0.7669	0.918486	0.4134	FALSE	FALSE
GENE: Fcgrt	14132	Fc receptor, IgG, alpha chain transporter	MGI:MGI:103017|Ensembl:ENSMUSG00000003420	Mme-M200001277	0.547538	0.491838	0.714854	0.720203	0.641055	0.993849	0.664186	0.833483	0.590709	0.720331	0.6152	0.415193	0.616444	0.486123	0.663699	0.862745	0.756567	0.70323	0.621651	0.0617	0.5875	0.0187	0.4429	0.652693	0.0187	FALSE	TRUE
GENE: Slc38a10	72055	solute carrier family 38, member 10	MGI:MGI:1919305|Ensembl:ENSMUSG00000061306|Vega:OTTMUSG00000004103	Mme-M200001280	0.524784	2.57829	0.149608	4.22476	1.71871	0.62795	1.37612	0.748759	3.91996	0.745386	0.206116	2.84886	0.277663	0.690987	0.588461	0.749367	0.877349	0.368769	2.3131	0.9941	0.8959	0.6852	0.9538	0.887389	0.6852	FALSE	FALSE
GENE: Plbd1	66857	phospholipase B domain containing 1	MGI:MGI:1914107|Ensembl:ENSMUSG00000030214|Vega:OTTMUSG00000024332	Mme-M200001281	0.775126	1.08975	1.18716	2.37946	0.83747	0.764368	0.772122	0.534378	0.875859	0.648975	1.07188	1.06743	1.10506	1.61783	0.809934	1.15468	1.03584	0.747737	0.869809	0.7511	0.705	0.5068	0.937	0.960138	0.5068	FALSE	FALSE
GENE: Gusb	110006	glucuronidase, beta	MGI:MGI:95872|Ensembl:ENSMUSG00000025534|Vega:OTTMUSG00000024068	Mme-M200001282	1.10947	0.914218	1.0947	0.747789	0.766792	1.10677	1.11055	1.11976	0.811764	1.18701	0.955541	0.956875	1.40546	0.815321	1.44994	1.00865	0.856801	1.10707	0.786335	0.9796	0.9724	0.7072	0.9824	0.998127	0.7072	FALSE	FALSE
GENE: E4f1	13560	E4F transcription factor 1	MGI:MGI:109530|Ensembl:ENSMUSG00000024137	Mme-M200001283	1.054	0.970514	1.15511	0.984047	1.35161	1.24755	0.801251	0.917872	0.883949	0.991423	1.0862	1.29367	1.02702	1.23281	1.06344	1.05328	1.00398	1.08934	0.984568	0.9807	0.8787	0.4307	0.9967	1.05391	0.4307	FALSE	FALSE
GENE: Polm	54125	polymerase (DNA directed), mu	MGI:MGI:1860191|Ensembl:ENSMUSG00000020474|Vega:OTTMUSG00000005101	Mme-M200001287	1.1478	0.818341	1.26321	0.899087	1.27879	1.2124	0.714906	0.789651	0.855734	1.09841	1.28649	0.898111	1.33449	1.0255	1.07855	1.03259	0.848951	1.12755	0.976917	0.9996	0.9971	0.682	0.9839	1.01957	0.682	FALSE	FALSE
GENE: Apobec1	11810	apolipoprotein B mRNA editing enzyme, catalytic polypeptide 1	MGI:MGI:103298|Ensembl:ENSMUSG00000040613|Vega:OTTMUSG00000024356	Mme-M200001289	0.488104	1.7543	0.441397	0.71154	1.07455	0.529584	1.73652	0.893675	1.15954	0.75958	0.75526	1.16185	0.867485	0.843118	0.74484	0.646061	1.28902	0.656269	1.31249	0.7436	0.9721	0.9156	0.937	0.870509	0.7436	FALSE	FALSE
GENE: Card19	68480	caspase recruitment domain family, member 19	MGI:MGI:1915730|Ensembl:ENSMUSG00000037960	Mme-M200001290	1.12211	0.809542	1.03316	1.09969	0.92187	1.38638	0.949877	1.21593	0.828181	0.83307	1.14147	0.976631	0.985868	0.625978	1.36434	1.21945	0.890156	0.778349	1.68443	0.9738	0.9242	0.9418	0.9884	1.01802	0.9242	FALSE	FALSE
GENE: Fasl	14103	Fas ligand (TNF superfamily, member 6)	MGI:MGI:99255|Ensembl:ENSMUSG00000000817|Vega:OTTMUSG00000050992	Mme-M200001295	0.647371	1.01033	0.595231	1.25205	1.09821	1.20148	0.881581	0.754275	1.78069	0.593665	0.463183	1.77954	0.527799	0.855031	0.56489	0.864033	0.800936	1.44056	1.18717	0.9229	0.9806	0.209	0.9884	0.891347	0.209	FALSE	FALSE
GENE: Ywhaz	22631	tyrosine 3-monooxygenase/tryptophan 5-monooxygenase activation protein, zeta polypeptide	MGI:MGI:109484|Ensembl:ENSMUSG00000022285|Vega:OTTMUSG00000017005	Mme-M200001297	1.02473	0.823697	1.11736	0.621651	1.04797	1.04508	0.86898	1.48438	0.774313	1.20636	0.943827	0.705227	1.00823	0.811486	1.39059	1.18024	0.796163	1.30253	0.662353	0.9291	0.9586	0.9878	0.9736	0.961575	0.9291	FALSE	FALSE
GENE: Psap	19156	prosaposin	MGI:MGI:97783|Ensembl:ENSMUSG00000004207|Vega:OTTMUSG00000016474	Mme-M200001298	0.874309	0.623964	0.96148	0.685389	0.944339	1.02729	0.650631	1.12518	0.750972	1.00586	0.947915	0.682616	1.14779	0.735594	0.747194	1.02579	0.827178	1.04083	0.745657	0.7684	0.9372	0.9694	0.937	0.855761	0.7684	FALSE	FALSE
GENE: Cfl2	12632	cofilin 2, muscle	MGI:MGI:101763|Ensembl:ENSMUSG00000062929	Mme-M200001300	0.817182	1.56563	1.15161	1.60659	0.983696	0.751548	1.55359	0.719682	1.12787	1.1163	0.612104	1.85824	1.07528	1.83834	0.698697	0.954978	1.64226	0.516402	1.30201	0.9123	0.9749	0.6	0.9595	1.07682	0.6	FALSE	FALSE
GENE: Efnb1	13641	ephrin B1	MGI:MGI:102708|Ensembl:ENSMUSG00000031217|Vega:OTTMUSG00000018065	Mme-M200001301	1.18946	1.12701	1.51022	1.15447	1.08989	0.894458	1.02331	0.806902	1.03746	1.19494	1.09094	1.29182	1.03844	1.30132	0.956473	0.993328	1.43987	1.28679	1.35312	0.4625	0.9767	0.0792	0.937	1.13219	0.0792	TRUE	FALSE
GENE: Kif5b	16573	kinesin family member 5B	MGI:MGI:1098268|Ensembl:ENSMUSG00000006740|Vega:OTTMUSG00000035843	Mme-M200001303	0.813714	1.43362	0.912766	1.62597	0.983821	0.397527	1.94957	0.565695	2.18703	0.780269	0.806041	1.05949	0.657518	1.53784	1.08014	0.90541	2.47273	0.711525	1.89489	0.9433	0.9821	0.9862	0.9412	1.06955	0.9412	FALSE	FALSE
GENE: Ager	11596	advanced glycosylation end product-specific receptor	MGI:MGI:893592|Ensembl:ENSMUSG00000015452|Vega:OTTMUSG00000037074	Mme-M200001305	1.00492	0.520552	0.801259	0.94622	1.28525	0.919206	0.865776	0.937507	1.22794	0.930343	0.787845	0.845138	0.657355	0.712807	1.14716	1.91099	1.15883	1.0926	0.922015	0.8495	0.904	0.6482	0.937	0.945802	0.6482	FALSE	FALSE
GENE: Dtna	13527	dystrobrevin alpha	MGI:MGI:106039|Ensembl:ENSMUSG00000024302	Mme-M200001306	1.15177	1.07603	1.13888	2.0288	1.05719	0.841363	1.2373	0.936776	0.873892	1.32936	0.642838	1.29076	0.901139	1.68922	0.809286	0.913933	1.15641	0.760609	1.37124	0.7586	0.9751	0.7217	0.9686	1.07374	0.7217	FALSE	FALSE
GENE: Myo1b	17912	myosin IB	MGI:MGI:107752|Ensembl:ENSMUSG00000018417|Vega:OTTMUSG00000016470	Mme-M200001307	0.942609	1.84789	0.984129	1.36276	1.20786	0.725369	1.71168	0.990139	1.65098	1.2259	0.916677	1.69053	1.29867	1.47408	1.15518	0.877887	1.49219	0.884955	1.58657	0.8696	0.6928	0.3922	0.9412	1.22075	0.3922	FALSE	FALSE
GENE: Pak3	18481	p21 protein (Cdc42/Rac)-activated kinase 3	MGI:MGI:1339656|Ensembl:ENSMUSG00000031284|Vega:OTTMUSG00000018957	Mme-M200001308	1.02729	1.3237	0.701885	1.38501	2.65317	1.1037	1.04084	0.742644	0.831441	0.907933	0.936579	1.19048	0.750728	1.25212	0.581583	1.09741	0.823979	0.927538	1.2555	0.967	0.9047	0.8715	0.9723	1.01974	0.8715	FALSE	FALSE
GENE: Traf2	22030	TNF receptor-associated factor 2	MGI:MGI:101835|Ensembl:ENSMUSG00000026942|Vega:OTTMUSG00000012123	Mme-M200001312	0.935256	1.80086	1.31229	0.896748	1.43561	1.24641	0.989842	0.963376	0.919552	1.01335	1.18037	1.52545	1.3224	1.26477	0.802907	0.907875	0.917864	0.960766	1.06574	0.8491	0.7703	0.172	0.937	1.10355	0.172	FALSE	FALSE
GENE: Cebpg	12611	CCAAT/enhancer binding protein (C/EBP), gamma	MGI:MGI:104982|Ensembl:ENSMUSG00000056216|Vega:OTTMUSG00000032922	Mme-M200001315	0.967442	0.815838	0.938255	1.15494	0.942194	0.874195	1.01634	0.786776	1.16056	0.849045	0.88457	1.2121	0.743314	1.06644	2.20297	1.14824	1.40324	1.48519	1.22333	0.964	0.9906	0.8542	0.2043	1.06031	0.2043	FALSE	FALSE
GENE: Tcf3	21423	transcription factor 3	MGI:MGI:98510|Ensembl:ENSMUSG00000020167|Vega:OTTMUSG00000019126	Mme-M200001318	1.04855	1.11546	1.17213	1.02196	1.08044	0.951896	0.972048	1.03504	0.93113	1.20697	1.2518	1.00466	1.33567	1.43869	1.02572	0.95132	1.11705	1.02823	1.07918	0.9255	0.9169	0.0552	0.9986	1.08561	0.0552	TRUE	FALSE
GENE: Six5	20475	sine oculis-related homeobox 5	MGI:MGI:106220|Ensembl:ENSMUSG00000040841|Vega:OTTMUSG00000040064	Mme-M200001320	1.16109	1.14983	1.02476	1.03394	1.14818	0.962056	0.970275	0.922832	0.701322	1.42166	0.903584	1.56379	0.895856	1.37537	0.740001	0.701028	0.77273	0.941795	1.14782	0.9558	0.9966	0.4047	0.937	1.00269	0.4047	FALSE	FALSE
GENE: Orc2	18393	origin recognition complex, subunit 2	MGI:MGI:1328306|Ensembl:ENSMUSG00000026037|Vega:OTTMUSG00000021969	Mme-M200001321	0.812555	1.01028	0.826355	0.622033	0.990935	1.13299	1.09012	0.99675	1.01317	0.804448	0.867059	0.907762	0.944013	0.969754	0.920573	0.895608	1.15907	0.994512	1.10604	0.5438	0.785	0.864	0.9765	0.941446	0.5438	FALSE	FALSE
GENE: Rnase1	19752	ribonuclease, RNase A family, 1 (pancreatic)	MGI:MGI:97919|Ensembl:ENSMUSG00000035896	Mme-M200001322	0.896258	1.48557	1.48707	1.79765	0.954437	0.927095	0.413017	0.454129	0.541525	0.823762	1.47229	1.1886	1.67294	1.70941	0.370002	1.23522	0.390039	0.62328	0.760084	0.7874	0.6128	0.371	0.8173	0.8909	0.371	FALSE	FALSE
GENE: Nfkb1	18033	nuclear factor of kappa light polypeptide gene enhancer in B cells 1, p105	MGI:MGI:97312|Ensembl:ENSMUSG00000028163|Vega:OTTMUSG00000016668	Mme-M200001324	0.979375	0.918636	0.980855	0.948816	0.765939	0.840816	1.07193	0.818735	0.967594	1.00491	0.874384	1.11118	1.00922	0.975148	1.07551	1.00243	1.2094	0.936637	1.0947	0.9941	0.9042	0.5244	0.996	0.972459	0.5244	FALSE	FALSE
GENE: Lmna	16905	lamin A	MGI:MGI:96794|Ensembl:ENSMUSG00000028063|Vega:OTTMUSG00000030317	Mme-M200001331	2.88026	1.39607	2.18291	1.0762	1.08037	1.63349	1.36961	1.93263	0.982454	2.2723	2.24137	1.25745	2.10724	1.6442	2.3053	1.37321	1.0106	1.92014	0.936269	0.0464	0.5021	0.0041	0.937	1.57397	0.0041	TRUE	FALSE
GENE: Adssl1	11565	adenylosuccinate synthetase like 1	MGI:MGI:87947|Ensembl:ENSMUSG00000011148	Mme-M200001333	1.07569	0.781755	1.04945	0.603852	1.18244	0.892457	0.81549	1.41142	1.36021	1.38538	1.6456	0.740155	1.13023	0.654819	1.80946	1.29544	0.916484	1.59443	0.851317	0.9255	0.86	0.9874	0.937	1.06324	0.86	FALSE	FALSE
GENE: Brd2	14312	bromodomain containing 2	MGI:MGI:99495|Ensembl:ENSMUSG00000024335|Vega:OTTMUSG00000017279	Mme-M200001335	0.969383	1.28864	1.44939	1.44092	1.16562	0.997545	1.02836	0.687439	0.89957	1.02817	0.984051	1.32944	1.021	1.98872	0.58581	0.835265	1.22157	0.820795	0.946671	0.643	0.9972	0.1355	0.937	1.04822	0.1355	FALSE	FALSE
GENE: C1qc	12262	complement component 1, q subcomponent, C chain	MGI:MGI:88225|Ensembl:ENSMUSG00000036896|Vega:OTTMUSG00000009764	Mme-M200001340	0.918783	0.589722	1.03496	0.532952	0.819793	1.96718	0.709095	1.81486	0.756612	1.32112	0.895795	0.835446	0.938278	0.624318	0.944277	0.954493	1.2341	1.57011	0.658386	0.8503	0.8883	0.9568	0.9819	0.940621	0.8503	FALSE	FALSE
GENE: Dbp	13170	D site albumin promoter binding protein	MGI:MGI:94866|Ensembl:ENSMUSG00000059824|Vega:OTTMUSG00000023187	Mme-M200001342	0.656048	0.566135	0.678238	0.386871	0.47014	1.3029	1.10409	0.261083	0.894883	1.06799	0.817984	0.547785	0.755091	0.688553	0.654289	1.8415	0.470684	0.715448	0.119857	0.6425	0.773	0.8262	0.9125	0.636353	0.6425	FALSE	FALSE
GENE: Cd14	12475	CD14 antigen	MGI:MGI:88318|Ensembl:ENSMUSG00000051439	Mme-M200001343	0.811824	1.03459	0.793098	0.439982	0.502	0.755739	0.789718	0.837753	0.752841	0.889298	0.835534	1.02934	0.868622	0.944479	0.92351	0.530473	0.994056	1.24611	0.931437	0.4568	0.6034	0.8882	0.937	0.813144	0.4568	FALSE	FALSE
GENE: Stk11ip	71728	serine/threonine kinase 11 interacting protein	MGI:MGI:1918978|Ensembl:ENSMUSG00000026213|Vega:OTTMUSG00000019423	Mme-M200001344	1.10557	1.01076	1.26155	0.620568	0.592955	1.12772	0.779391	1.02485	0.806082	1.32651	1.1985	1.10005	1.28269	1.01408	1.18759	0.924047	1.07407	1.10945	0.982929	0.9725	0.8337	0.4953	0.9827	1.00509	0.4953	FALSE	FALSE
GENE: Flt1	14254	FMS-like tyrosine kinase 1	MGI:MGI:95558|Ensembl:ENSMUSG00000029648|Vega:OTTMUSG00000021385	Mme-M200001345	0.826175	1.06341	1.01501	1.61118	1.08604	0.757465	0.743857	0.620857	0.851512	1.16656	0.72986	1.72452	0.777344	1.6381	0.598655	0.73525	1.42712	0.776953	0.758953	0.9574	0.8339	0.5932	0.937	0.942085	0.5932	FALSE	FALSE
GENE: Epb41l4a	13824	erythrocyte membrane protein band 4.1 like 4a	MGI:MGI:103007|Ensembl:ENSMUSG00000024376	Mme-M200001346	1.0198	1.69816	1.34219	1.83409	1.33031	1.11979	1.1435	0.908481	0.951162	1.17609	0.998227	1.51295	1.57398	1.65495	1.61134	0.605339	1.23809	0.711511	1.47718	0.3796	0.8366	0.2715	0.9971	1.20905	0.2715	FALSE	FALSE
GENE: Socs3	12702	suppressor of cytokine signaling 3	MGI:MGI:1201791|Ensembl:ENSMUSG00000053113|Vega:OTTMUSG00000003735	Mme-M200001348	0.631924	1.29968	0.73488	0.942756	1.55508	0.881884	1.14901	1.20657	0.967338	0.882503	0.754503	0.869093	0.831844	0.802469	0.935013	0.816882	0.998584	0.805853	0.930932	0.8919	0.7898	0.6981	0.937	0.92584	0.6981	FALSE	FALSE
GENE: Rxra	20181	retinoid X receptor alpha	MGI:MGI:98214|Ensembl:ENSMUSG00000015846|Vega:OTTMUSG00000012047	Mme-M200001349	1.02289	0.956678	1.12546	1.20006	1.1701	1.06749	1.05506	1.28708	0.935584	0.892868	1.14436	0.730537	1.06532	0.699227	0.859955	1.24302	0.76727	0.935875	1.02688	0.9217	0.7575	0.9949	0.937	0.995576	0.7575	FALSE	FALSE
GENE: Rxrg	20183	retinoid X receptor gamma	MGI:MGI:98216|Ensembl:ENSMUSG00000015843|Vega:OTTMUSG00000022560	Mme-M200001351	0.979442	0.932543	0.843033	1.15625	1.09681	1.23601	0.926895	1.2309	0.82956	0.976682	0.953311	0.831113	1.15545	0.922949	1.54322	0.916049	0.694405	0.590224	1.14355	0.9857	0.8382	0.9796	0.937	0.975534	0.8382	FALSE	FALSE
GENE: Ctnnb1	12387	catenin (cadherin associated protein), beta 1	MGI:MGI:88276|Ensembl:ENSMUSG00000006932|Vega:OTTMUSG00000016490	Mme-M200001352	0.831417	1.15774	1.26176	1.17253	1.04323	0.903073	1.22374	0.660672	1.35096	0.720477	0.882848	1.32334	0.964191	1.39888	0.925491	0.715677	1.33195	0.687594	1.30431	0.9611	0.9286	0.6366	0.937	1.01457	0.6366	FALSE	FALSE
GENE: Elavl3	15571	ELAV (embryonic lethal, abnormal vision, Drosophila)-like 3 (Hu antigen C)	MGI:MGI:109157|Ensembl:ENSMUSG00000003410	Mme-M200001353	1.01254	0.969514	1.00593	1.10635	0.799542	1.25752	0.965211	1.17507	1.0391	1.09898	1.01016	1.13451	1.14474	0.839741	1.21567	1.23472	1.14217	0.758336	1.13091	0.986	0.8539	0.7038	0.9733	1.04492	0.7038	FALSE	FALSE
GENE: Npc1	18145	Niemann-Pick type C1	MGI:MGI:1097712|Ensembl:ENSMUSG00000024413|Vega:OTTMUSG00000028201	Mme-M200001354	1.26931	1.23435	1.56025	1.50355	0.714632	0.775584	0.987349	0.80464	0.926939	1.22551	1.29046	0.84288	1.46152	1.12202	1.0149	1.08963	1.03133	1.33956	1.09115	0.075	0.7673	0.1329	0.9449	1.09352	0.075	TRUE	FALSE
GENE: Hpx	15458	hemopexin	MGI:MGI:105112|Ensembl:ENSMUSG00000030895	Mme-M200001355	0.945864	1.3093	0.570145	0.905204	1.62047	0.490798	1.51719	0.555162	1.56413	0.682464	0.865847	1.38879	0.483881	0.748456	0.522745	0.953562	1.51731	0.620085	0.885557	0.9612	0.9516	0.4083	0.9378	0.877035	0.4083	FALSE	FALSE
GENE: Saa4	20211	serum amyloid A 4	MGI:MGI:98224|Ensembl:ENSMUSG00000040017	Mme-M200001359	0.856632	1.05896	1.14975	1.4801	1.81509	1.21674	0.710778	1.21309	1.07084	1.40248	0.907778	1.12169	1.09078	1.04175	0.530504	1.09679	0.895553	1.29769	0.975101	0.9465	0.7465	0.9213	0.9736	1.066	0.7465	FALSE	FALSE
GENE: Fnta	14272	farnesyltransferase, CAAX box, alpha	MGI:MGI:104683|Ensembl:ENSMUSG00000015994	Mme-M200001360	0.8834	1.37438	0.980372	1.55007	1.23656	0.885481	1.27505	0.78764	1.25616	0.837152	0.91245	1.45014	0.97687	1.5114	1.18305	0.824794	1.1783	0.718604	1.74397	0.8637	0.8754	0.3891	0.9986	1.09895	0.3891	FALSE	FALSE
GENE: Slc10a2	20494	solute carrier family 10, member 2	MGI:MGI:1201406|Ensembl:ENSMUSG00000023073	Mme-M200001362	2.48379	1.20763	2.9152	1.0877	1.10277	0.75789	1.87051	0.699449	1.49845	1.22318	1.17619	0.847563	0.694977	1.40232	2.22356	0.907926	1.65312	1.84289	1.25151	0.0635	0.8239	0.6084	0.937	1.29828	0.0635	TRUE	FALSE
GENE: Krtap6-3	100040249	keratin associated protein 6-3	MGI:MGI:1330279	Mme-M200001365	1.0332	1.27936	0.818923	1.90058	1.48781	1.10112	0.805539	0.872047	1.93538	0.915985	0.807845	0.658191	0.879497	1.62249	1.29968	0.952233	1.0078	1.0292	1.23999	0.8816	0.9773	0.8131	0.937	1.08919	0.8131	FALSE	FALSE
GENE: Arg2	11847	arginase type II	MGI:MGI:1330806|Ensembl:ENSMUSG00000021125|Vega:OTTMUSG00000033846	Mme-M200001366	0.91061	2.20024	1.78409	2.62222	0.903569	0.755465	1.35701	0.990578	1.42343	1.2045	2.35131	2.3319	2.33875	3.31617	0.605155	1.53365	1.29147	1.18537	1.18452	0.1055	0.9171	0.0017	0.9869	1.44253	0.0017	TRUE	FALSE
GENE: Nr4a2	18227	nuclear receptor subfamily 4, group A, member 2	MGI:MGI:1352456|Ensembl:ENSMUSG00000026826|Vega:OTTMUSG00000012562	Mme-M200001367	1.17759	0.749571	1.2714	1.13074	1.25186	0.775532	0.600309	0.80814	0.772296	1.18509	1.39885	1.20527	1.24162	1.14594	1.07146	1.16161	1.03221	1.28876	0.931918	0.9354	0.6204	0.5296	0.937	1.03783	0.5296	FALSE	FALSE
GENE: Barx2	12023	BarH-like homeobox 2	MGI:MGI:109617|Ensembl:ENSMUSG00000032033|Vega:OTTMUSG00000037222	Mme-M200001368	1.42843	0.67903	1.30689	0.716825	0.839417	1.55912	0.714349	1.54899	0.817625	1.11423	1.34604	0.538622	1.50049	0.627699	1.54548	1.98898	0.784701	1.37014	0.911433	0.9928	0.9411	0.9739	0.937	1.04865	0.937	FALSE	FALSE
GENE: Inhbe	16326	inhibin beta-E	MGI:MGI:109269|Ensembl:ENSMUSG00000047492	Mme-M200001370	1.00161	0.880378	1.24779	0.848285	0.711087	1.03598	1.14027	0.744925	1.15873	0.82757	0.853502	2.02007	0.885787	1.55084	0.963366	1.05319	1.06844	1.38635	1.2847	0.9838	0.684	0.9582	0.937	1.05074	0.684	FALSE	FALSE
GENE: Onecut1	15379	one cut domain, family member 1	MGI:MGI:1196423	Mme-M200001372	1.16673	0.555536	1.02673	1.03066	1.09649	1.01231	0.743187	1.27748	0.901299	0.995641	1.22923	0.592348	0.991209	0.697298	1.12311	1.38642	0.789539	1.81976	0.741254	0.9496	0.9638	0.6966	0.9684	0.968214	0.6966	FALSE	FALSE
GENE: Mstn	17700	myostatin	MGI:MGI:95691|Ensembl:ENSMUSG00000026100|Vega:OTTMUSG00000046890	Mme-M200001373	1.03106	1.17077	1.30793	0.737145	1.25753	1.08379	0.784206	1.01416	1.01271	1.23134	1.05007	1.07347	0.989082	1.12131	0.629246	1.08419	0.784525	0.849031	1.11196	0.9857	0.8095	0.9497	0.9884	0.999669	0.8095	FALSE	FALSE
GENE: Gp5	14729	glycoprotein 5 (platelet)	MGI:MGI:1096363|Ensembl:ENSMUSG00000047953	Mme-M200001376	0.969625	0.76164	0.850772	1.15795	1.62031	1.06676	1.00441	0.937308	1.16389	1.08878	0.729275	1.71867	0.74045	1.00319	1.24345	0.991362	0.921301	1.04787	0.943026	0.9785	0.9871	0.9278	0.937	1.02394	0.9278	FALSE	FALSE
GENE: Nkx3-1	18095	NK-3 transcription factor, locus 1 (Drosophila)	MGI:MGI:97352|Ensembl:ENSMUSG00000022061|Vega:OTTMUSG00000037540	Mme-M200001377	1.02291	0.619769	1.25057	0.729436	0.869585	1.21632	0.939196	1.16007	1.27273	0.867439	0.939004	0.690629	1.15581	1.09371	1.6338	1.14303	0.78034	1.90349	0.626005	0.986	0.9361	0.7535	0.937	1.00244	0.7535	FALSE	FALSE
GENE: Cckar	12425	cholecystokinin A receptor	MGI:MGI:99478|Ensembl:ENSMUSG00000029193|Vega:OTTMUSG00000054616	Mme-M200001378	1.13124	0.530961	1.06354	0.579571	0.923343	1.52754	0.727858	1.85051	0.8674	0.97295	1.02467	0.407129	1.44516	0.58554	0.999349	1.63648	0.693822	1.35905	0.757407	0.9018	0.8776	0.7501	0.996	0.928596	0.7501	FALSE	FALSE
GENE: Ank3	11735	ankyrin 3, epithelial	MGI:MGI:88026|Ensembl:ENSMUSG00000069601|Vega:OTTMUSG00000043361	Mme-M200001381	0.784998	2.0749	1.14451	1.95717	0.699651	0.547543	1.421	0.38005	1.31575	0.802823	0.892024	1.50214	0.968548	1.95885	0.737318	0.658818	1.1111	0.490361	1.09736	0.7002	0.8346	0.4743	0.937	0.972498	0.4743	FALSE	FALSE
GENE: Capza2	12343	capping protein (actin filament) muscle Z-line, alpha 2	MGI:MGI:106222	Mme-M200001383	1.02565	1.56457	0.936257	1.18206	0.762579	0.669505	1.5663	0.872765	1.49547	0.834338	0.828226	1.25866	0.917006	1.59806	1.28517	0.730913	1.33602	0.839639	1.41594	0.8869	0.9499	0.6077	0.9854	1.06856	0.6077	FALSE	FALSE
GENE: Txn2	56551	thioredoxin 2	MGI:MGI:1929468|Ensembl:ENSMUSG00000005354|Vega:OTTMUSG00000020980	Mme-M200001385	1.21428	0.881712	1.09787	0.771412	0.964992	1.12071	0.882383	1.15167	0.735403	1.302	1.35682	0.893011	1.38028	0.968817	0.95533	1.05612	0.836829	1.48209	0.714752	0.9932	0.9885	0.188	0.9511	1.0172	0.188	FALSE	FALSE
GENE: Cryz	12972	crystallin, zeta	MGI:MGI:88527|Ensembl:ENSMUSG00000028199|Vega:OTTMUSG00000022729	Mme-M200001386	1.12515	0.828163	1.04899	0.851415	0.735259	1.51553	0.853224	1.01008	0.686732	1.90629	1.55806	0.846057	1.82343	1.01045	2.05175	1.23557	0.699082	0.925451	1.20898	0.9892	0.9811	0.3131	0.9412	1.08884	0.3131	FALSE	FALSE
GENE: Pth1r	19228	parathyroid hormone 1 receptor	MGI:MGI:97801|Ensembl:ENSMUSG00000032492|Vega:OTTMUSG00000052494	Mme-M200001390	1.012	1.03134	1.02062	1.10969	0.865283	1.14463	0.80955	1.09692	0.728134	1.21675	1.04893	1.02133	1.00236	1.14742	1.02278	1.00598	0.894956	0.98734	1.01387	0.9763	0.9773	0.5747	0.9553	1.00238	0.5747	FALSE	FALSE
GENE: Clock	12753	circadian locomotor output cycles kaput	MGI:MGI:99698|Ensembl:ENSMUSG00000029238|Vega:OTTMUSG00000056120	Mme-M200001394	1.00233	1.75369	1.02802	1.50617	0.915845	0.836557	1.42637	0.865655	1.44301	0.807524	1.0239	1.64629	1.17098	1.68298	1.13177	0.70094	0.988028	0.741768	1.42652	0.6776	0.8485	0.2617	0.9554	1.11758	0.2617	FALSE	FALSE
GENE: Vdac1	22333	voltage-dependent anion channel 1	MGI:MGI:106919|Ensembl:ENSMUSG00000020402|Vega:OTTMUSG00000005626	Mme-M200001395	1.04887	1.327	1.17598	1.17112	0.622611	0.89148	1.23539	0.706917	1.24129	1.06893	1.30684	1.02055	1.2185	1.34701	1.75487	0.951813	1.1027	0.801629	1.16377	0.6796	0.9484	0.0487	0.9692	1.08409	0.0487	TRUE	FALSE
GENE: P2ry1	18441	purinergic receptor P2Y, G-protein coupled 1	MGI:MGI:105049|Ensembl:ENSMUSG00000027765|Vega:OTTMUSG00000051935	Mme-M200001396	1.36993	1.66569	1.82746	1.72686	0.812629	0.999372	1.23978	0.844631	1.30985	1.22205	1.16935	1.57172	1.41656	2.15273	1.10144	0.951872	1.05507	0.847638	1.474	0.0208	0.8992	0.0136	0.9852	1.25594	0.0136	TRUE	FALSE
GENE: Rps4l	66184	ribosomal protein S4-like	MGI:MGI:1913434|Ensembl:ENSMUSG00000063171	Mme-M200001399	0.867512	1.41068	3.08872	2.19674	2.61369	1.89441	1.06455	0.900091	1.67548	2.75042	2.92207	1.9924	2.70388	3.26375	0.852163	0.76961	1.88323	0.679265	1.06565	0.2456	0.5172	0.0008	0.9705	1.60832	0.0008	TRUE	FALSE
GENE: Banp	53325	BTG3 associated nuclear protein	MGI:MGI:1889023|Ensembl:ENSMUSG00000025316|Vega:OTTMUSG00000036899	Mme-M200001403	0.935149	1.02795	1.34816	1.25843	1.03982	0.865966	0.54513	0.439784	0.479222	1.29545	1.31393	2.37669	1.00942	1.29568	0.578998	0.589632	0.683117	0.606125	0.468378	0.9201	0.4601	0.0656	0.1841	0.861684	0.0656	FALSE	TRUE
GENE: Cops2	12848	COP9 signalosome subunit 2	MGI:MGI:1330276|Ensembl:ENSMUSG00000027206|Vega:OTTMUSG00000015340	Mme-M200001404	0.821831	1.45482	0.540276	0.933943	1.16009	0.837164	1.15534	1.17446	1.07482	1.5524	0.736363	1.15715	0.767619	0.915615	1.39292	0.90398	0.75464	0.837444	0.845534	0.9315	0.9144	0.8901	0.9378	0.96757	0.8901	FALSE	FALSE
GENE: Tro	56191	trophinin	MGI:MGI:1928994|Ensembl:ENSMUSG00000025272|Vega:OTTMUSG00000019171	Mme-M200001405	1.21842	1.06887	1.0206	1.24909	2.20612	0.995179	0.947812	1.09333	0.813141	1.37038	1.15235	0.880346	0.992226	0.907896	1.19684	1.05275	0.717566	1.33897	0.956276	0.9	0.9216	0.9499	0.974	1.08178	0.9	FALSE	FALSE
GENE: Ctss	13040	cathepsin S	MGI:MGI:107341|Ensembl:ENSMUSG00000038642|Vega:OTTMUSG00000022029	Mme-M200001409	0.679868	1.03589	0.636818	0.822756	1.01231	0.905568	1.11327	0.916063	1.34179	0.736008	0.676255	0.730223	0.762226	0.898655	1.01647	0.806879	0.819511	0.789856	0.993134	0.538	0.8047	0.2677	0.937	0.862937	0.2677	FALSE	FALSE
GENE: Tfap2c	21420	transcription factor AP-2, gamma	MGI:MGI:106032|Ensembl:ENSMUSG00000028640|Vega:OTTMUSG00000016248	Mme-M200001412	0.85901	0.975646	0.725527	0.919081	1.67618	1.18791	1.09101	1.30224	0.890779	0.653279	0.725034	1.97397	0.68341	0.658242	0.927282	1.29786	1.05091	0.869146	1.25716	0.9156	0.7383	0.4487	0.9535	0.989517	0.4487	FALSE	FALSE
GENE: Lpcat3	14792	lysophosphatidylcholine acyltransferase 3	MGI:MGI:1315211|Ensembl:ENSMUSG00000004270|Vega:OTTMUSG00000023580	Mme-M200001413	0.951375	1.26098	1.75546	1.48751	0.964737	1.12321	1.4338	1.36549	1.07166	1.08725	1.59493	0.93113	1.7772	1.11836	1.15985	1.14527	1.1312	2.32653	1.03654	0.4188	0.7222	0.0936	0.937	1.2617	0.0936	TRUE	FALSE
GENE: Dbt	13171	dihydrolipoamide branched chain transacylase E2	MGI:MGI:105386|Ensembl:ENSMUSG00000000340|Vega:OTTMUSG00000027084	Mme-M200001414	1.17842	0.832455	1.02896	1.06358	0.947841	0.787173	1.09669	0.931685	0.981972	0.957068	1.08275	0.91755	0.905427	1.07521	1.0926	0.97615	1.17184	1.0163	0.867129	0.9725	0.9964	0.7171	0.9806	0.98957	0.7171	FALSE	FALSE
GENE: Myo5a	17918	myosin VA	MGI:MGI:105976|Ensembl:ENSMUSG00000034593|Vega:OTTMUSG00000016492	Mme-M200001416	0.974163	0.882663	0.844971	0.891911	0.563363	1.10205	1.52969	0.784968	1.26384	0.917565	0.668343	0.989216	0.845001	1.16134	1.18597	0.991302	0.835084	0.79153	0.897481	0.9807	0.7653	0.7618	0.9827	0.930315	0.7618	FALSE	FALSE
GENE: Vtn	22370	vitronectin	MGI:MGI:98940|Ensembl:ENSMUSG00000017344|Vega:OTTMUSG00000000143	Mme-M200001418	1.25864	1.05147	1.32967	0.853803	1.45076	1.06507	0.7484	1.1201	0.796222	1.02343	1.25453	0.826431	1.23608	0.714754	0.735774	0.884231	0.826312	0.765201	0.810475	0.9483	0.958	0.9594	0.937	0.962559	0.937	FALSE	FALSE
GENE: Cct2	12461	chaperonin containing Tcp1, subunit 2 (beta)	MGI:MGI:107186|Ensembl:ENSMUSG00000034024	Mme-M200001419	0.833203	1.40085	0.858272	0.87213	1.01902	0.864926	1.22024	0.976192	1.19763	0.891096	0.888768	1.27869	1.2249	1.29387	1.09707	0.936884	1.17493	0.837884	0.920121	0.9938	0.8293	0.2192	0.948	1.02643	0.2192	FALSE	FALSE
GENE: Golt1b	66964	golgi transport 1B	MGI:MGI:1914214|Ensembl:ENSMUSG00000030245|Vega:OTTMUSG00000022476	Mme-M200001420	0.974574	1.18229	0.984969	0.684741	0.83041	1.17629	0.905243	0.958223	0.972819	0.80935	1.08917	1.30295	1.20579	1.04353	1.24117	0.852726	0.980997	1.14872	0.603281	0.9437	0.9756	0.9202	0.937	0.978842	0.9202	FALSE	FALSE
GENE: Ttc3	22129	tetratricopeptide repeat domain 3	MGI:MGI:1276539|Ensembl:ENSMUSG00000040785|Vega:OTTMUSG00000030295	Mme-M200001421	1.05781	1.09962	1.3603	1.25863	1.11168	0.934389	0.848907	1.00175	0.756357	1.39791	1.21926	1.29578	1.18171	1.70534	0.957867	1.04591	0.946042	0.821851	1.25853	0.8141	0.9818	0.065	0.9729	1.09699	0.065	TRUE	FALSE
GENE: Tinf2	28113	Terf1 (TRF1)-interacting nuclear factor 2	MGI:MGI:107246|Ensembl:ENSMUSG00000007589	Mme-M200001422	1.00153	1.21186	1.11489	1.07954	0.926768	0.851095	0.964751	0.653586	1.23759	0.83743	0.828397	0.943787	0.897183	1.54762	0.709199	0.745913	1.27032	0.845258	1.29103	0.933	0.9756	0.8869	0.9387	0.973423	0.8869	FALSE	FALSE
GENE: Mnat1	17420	menage a trois 1	MGI:MGI:106207|Ensembl:ENSMUSG00000021103|Vega:OTTMUSG00000047017	Mme-M200001423	0.774184	2.12639	0.766689	1.42731	1.31284	0.55846	2.24651	0.752884	2.12723	0.686386	0.806836	1.75919	0.869764	1.70956	0.929188	0.695319	1.66791	0.689034	1.6946	0.953	0.7926	0.8555	0.9986	1.12033	0.7926	FALSE	FALSE
GENE: Cd37	12493	CD37 antigen	MGI:MGI:88330|Ensembl:ENSMUSG00000030798|Vega:OTTMUSG00000025381	Mme-M200001424	0.616061	1.09081	0.530462	0.307915	0.751528	0.798539	0.385772	1.17227	1.80046	1.22063	0.571157	0.39483	2.8574	2.28768	0.845372	0.55776	0.54001	0.941158	0.487958	0.578	0.9628	0.8874	0.937	0.789768	0.578	FALSE	FALSE
GENE: Gpd2	14571	glycerol phosphate dehydrogenase 2, mitochondrial	MGI:MGI:99778|Ensembl:ENSMUSG00000026827|Vega:OTTMUSG00000012561	Mme-M200001427	0.86408	1.08116	1.19001	1.22861	0.835	0.986217	1.02892	0.842814	1.00251	0.757502	0.891374	0.771985	1.03766	1.23373	0.856982	0.992705	0.971318	0.696888	0.884539	0.8956	0.9932	0.9375	0.937	0.943676	0.8956	FALSE	FALSE
GENE: Faf1	14084	Fas-associated factor 1	MGI:MGI:109419|Ensembl:ENSMUSG00000010517|Vega:OTTMUSG00000008482	Mme-M200001430	1.04351	1.59033	1.02058	1.07673	0.80562	0.743957	1.30014	0.844276	1.17261	1.0356	0.986243	1.53907	1.01958	1.7633	1.04836	0.775435	1.41121	0.693657	1.41764	0.9029	0.9953	0.245	0.9894	1.08219	0.245	FALSE	FALSE
GENE: Nfkbiz	80859	nuclear factor of kappa light polypeptide gene enhancer in B cells inhibitor, zeta	MGI:MGI:1931595|Ensembl:ENSMUSG00000035356|Vega:OTTMUSG00000019996	Mme-M200001433	0.429139	0.494629	0.220227	0.4373	0.71957	0.802995	0.93387	0.67158	1.04117	0.6463	0.245876	0.402659	0.40823	0.408403	1.2019	0.365663	1.25518	0.789716	1.00218	0.0025	0.887	0.0017	0.937	0.583542	0.0017	FALSE	TRUE
GENE: Llgl2	217325	lethal giant larvae homolog 2 (Drosophila)	MGI:MGI:1918843|Ensembl:ENSMUSG00000020782|Vega:OTTMUSG00000003613	Mme-M200001436	1.23645	1.02283	1.44752	0.905704	0.867123	1.37985	0.785732	1.33582	0.731884	1.26193	1.55719	0.890854	1.79762	1.07021	1.39431	0.942323	0.67442	1.45598	0.986211	0.9175	0.9661	0.154	0.9998	1.1038	0.154	FALSE	FALSE
GENE: Ranbp1	19385	RAN binding protein 1	MGI:MGI:96269	Mme-M200001437	0.904935	0.825979	0.698551	0.631345	0.873144	0.935588	0.929328	1.59918	0.879564	1.35104	0.834371	0.767297	0.962988	0.602889	1.43284	1.09793	0.896736	1.02063	0.75205	0.7763	0.9628	0.9152	0.9684	0.91666	0.7763	FALSE	FALSE
GENE: Prpf8	192159	pre-mRNA processing factor 8	MGI:MGI:2179381|Ensembl:ENSMUSG00000020850|Vega:OTTMUSG00000006208	Mme-M200001438	0.96824	1.21804	1.05417	0.66406	0.735094	1.14099	0.911629	1.01683	0.844361	1.02941	0.983213	0.979952	1.22515	0.894312	1.64899	0.949671	0.947423	0.947464	0.978775	0.9838	0.9762	0.6848	0.9852	0.988994	0.6848	FALSE	FALSE
GENE: Mnt	17428	max binding protein	MGI:MGI:109150|Ensembl:ENSMUSG00000000282|Vega:OTTMUSG00000006185	Mme-M200001440	1.10618	0.858508	1.30381	0.814434	0.652241	1.62858	0.713447	1.31373	0.724933	1.62881	1.57396	1.27865	1.50214	1.25762	1.22394	1.14422	1.01428	1.23332	1.21381	0.999	0.9997	0.0521	0.9378	1.12632	0.0521	TRUE	FALSE
GENE: Fasn	14104	fatty acid synthase	MGI:MGI:95485|Ensembl:ENSMUSG00000025153|Vega:OTTMUSG00000004143	Mme-M200001441	2.004	1.11032	1.16494	0.83634	0.85226	1.2845	1.23268	1.36336	1.0135	1.81412	1.51094	0.933295	1.49882	1.16973	1.03734	1.13217	1.12058	1.54647	0.932817	0.7209	0.7451	0.045	0.9559	1.20471	0.045	TRUE	FALSE
GENE: 1700094D03Rik	73545	RIKEN cDNA 1700094D03 gene	MGI:MGI:1920795|Ensembl:ENSMUSG00000027942	Mme-M200001442	1.04845	0.852765	1.02675	0.505028	1.13565	0.961016	1.10633	1.11451	1.04435	1.04499	0.978661	0.898108	0.762218	0.760575	0.918825	0.993681	1.11998	1.22574	0.907999	0.7069	0.7708	0.575	0.9973	0.952267	0.575	FALSE	FALSE
GENE: Sos2	20663	son of sevenless homolog 2 (Drosophila)	MGI:MGI:98355|Ensembl:ENSMUSG00000034801|Vega:OTTMUSG00000044373	Mme-M200001444	0.681034	2.19701	0.99851	1.45596	0.932308	0.636087	1.42357	0.58847	1.26673	0.586	0.758529	2.23889	0.909224	2.03998	0.805884	0.707583	1.45117	0.56898	1.33158	0.9321	0.9883	0.8038	0.9526	1.02451	0.8038	FALSE	FALSE
GENE: Ptprr	19279	protein tyrosine phosphatase, receptor type, R	MGI:MGI:109559|Ensembl:ENSMUSG00000020151|Vega:OTTMUSG00000026109	Mme-M200001445	0.909419	0.754938	0.96677	1.15271	0.889373	0.932072	1.01805	0.900696	0.834263	0.797086	0.901272	0.870924	1.26475	0.778498	1.3996	0.776789	0.850167	0.694729	1.06304	0.9538	0.9732	0.9655	0.937	0.919745	0.937	FALSE	FALSE
GENE: Zbed3	72114	zinc finger, BED type containing 3	MGI:MGI:1919364|Ensembl:ENSMUSG00000041995	Mme-M200001446	1.09485	1.18238	0.153657	4.24543	0.729199	0.76468	0.930332	0.712015	3.69152	1.32794	0.214352	2.55079	0.27281	0.526683	1.0897	0.845514	1.3281	0.69838	1.05793	0.9928	0.9718	0.6846	0.9893	0.889723	0.6846	FALSE	FALSE
GENE: Bap1	104416	Brca1 associated protein 1	MGI:MGI:1206586|Ensembl:ENSMUSG00000021901|Vega:OTTMUSG00000048112	Mme-M200001448	1.00542	1.1388	1.10556	1.19354	1.22667	1.11008	0.856534	0.805456	0.916861	1.13278	1.05563	1.45446	0.991423	1.7167	0.752119	0.874135	1.07718	0.992879	1.17205	0.9051	0.9811	0.1067	0.9412	1.06269	0.1067	FALSE	FALSE
GENE: Bpifb1	228801	BPI fold containing family B, member 1	MGI:MGI:2137431|Ensembl:ENSMUSG00000027485|Vega:OTTMUSG00000015883	Mme-M200001451	0.929031	0.892301	1.09063	0.790524	1.02851	1.04427	0.854587	0.854764	0.960272	0.94893	0.609225	1.51418	0.770997	1.06307	0.488893	1.06144	1.13958	0.744449	1.05103	0.9309	0.8476	0.7186	0.9917	0.913367	0.7186	FALSE	FALSE
GENE: Slc34a2	20531	solute carrier family 34 (sodium phosphate), member 2	MGI:MGI:1342284|Ensembl:ENSMUSG00000029188|Vega:OTTMUSG00000026277	Mme-M200001453	0.674005	2.01025	0.982528	1.7538	0.803336	0.711948	1.14983	1.13665	1.09025	0.787389	0.834612	1.22911	1.00216	1.24062	1.63586	0.552204	1.57589	0.76984	1.76108	0.9275	0.9902	0.9181	0.9884	1.0711	0.9181	FALSE	FALSE
GENE: Svs6	20945	seminal vesicle secretory protein 6	MGI:MGI:106178|Ensembl:ENSMUSG00000017000|Vega:OTTMUSG00000001086	Mme-M200001454	0.822171	2.38892	0.590264	1.35297	1.65269	0.777648	1.66694	0.452197	1.4496	0.663891	0.819294	2.74902	0.616896	1.57846	0.724736	1.04695	2.50194	0.410496	1.71554	0.9796	0.9721	0.94	0.9592	1.07963	0.94	FALSE	FALSE
GENE: Plxna1	18844	plexin A1	MGI:MGI:107685|Ensembl:ENSMUSG00000030084|Vega:OTTMUSG00000057675	Mme-M200001455	1.15178	0.873438	1.07857	0.937891	0.978753	1.09076	1.01649	1.14845	0.987944	0.925081	1.05522	0.844287	1.11196	0.79551	0.985336	1.36768	0.992621	0.981001	1.18277	0.9863	0.8216	0.977	0.9716	1.01855	0.8216	FALSE	FALSE
GENE: Mfsd14a	15247	major facilitator superfamily domain containing 14A	MGI:MGI:1201609|Ensembl:ENSMUSG00000089911|Vega:OTTMUSG00000029518	Mme-M200001456	0.989751	1.44757	1.28207	1.00156	0.776336	1.02894	1.48617	1.18905	1.27574	0.972492	1.03672	1.54587	1.23164	1.52018	0.978021	0.939869	1.21077	1.00772	0.858552	0.7946	0.684	0.1102	0.961	1.12459	0.1102	FALSE	FALSE
GENE: Fah	14085	fumarylacetoacetate hydrolase	MGI:MGI:95482|Ensembl:ENSMUSG00000030630|Vega:OTTMUSG00000025072	Mme-M200001459	1.13447	1.04753	1.02262	1.26002	1.00472	1.37109	0.812434	1.60795	0.875001	1.51155	0.966335	1.32329	1.36921	1.33582	1.43303	1.17676	0.864338	1.08639	1.19071	0.8679	0.7384	0.2544	0.937	1.15738	0.2544	FALSE	FALSE
GENE: Pik3c2a	18704	phosphatidylinositol 3-kinase, C2 domain containing, alpha polypeptide	MGI:MGI:1203729|Ensembl:ENSMUSG00000030660|Vega:OTTMUSG00000058790	Mme-M200001460	0.873487	1.38286	0.732747	1.58267	1.35231	0.638138	1.74139	0.777221	1.97754	0.84338	0.620943	1.22838	0.742802	1.62688	0.861268	0.808668	1.54233	0.848812	1.89131	0.9796	0.7833	0.94	0.9765	1.08029	0.7833	FALSE	FALSE
GENE: Sdc4	20971	syndecan 4	MGI:MGI:1349164|Ensembl:ENSMUSG00000017009|Vega:OTTMUSG00000001157	Mme-M200001461	0.984793	0.807019	1.18074	0.919409	0.629181	0.99853	0.74635	0.749239	0.952725	1.05731	1.06753	1.28017	1.01176	1.43545	1.10967	0.999742	1.22341	0.673853	1.19367	0.989	0.7192	0.0589	0.9421	0.97849	0.0589	FALSE	TRUE
GENE: Cmas	12764	cytidine monophospho-N-acetylneuraminic acid synthetase	MGI:MGI:1337124|Ensembl:ENSMUSG00000030282|Vega:OTTMUSG00000023787	Mme-M200001463	0.924293	1.43777	0.837008	1.40467	1.20378	1.0649	1.77228	0.749062	1.95725	0.73415	0.966732	1.38517	0.937311	1.61049	0.907289	0.742617	1.66134	0.878055	2.14001	0.9397	0.6788	0.5318	0.9697	1.15803	0.5318	FALSE	FALSE
GENE: Elavl2	15569	ELAV (embryonic lethal, abnormal vision, Drosophila)-like 2 (Hu antigen B)	MGI:MGI:1100887|Ensembl:ENSMUSG00000008489|Vega:OTTMUSG00000007821	Mme-M200001464	0.70347	2.01086	0.712943	1.66254	1.87623	0.900314	1.49023	0.671941	1.3558	0.909897	0.674181	1.54632	0.858789	1.15493	0.684896	0.808037	1.43119	0.838105	1.29462	0.938	0.9231	0.917	0.9902	1.06152	0.917	FALSE	FALSE
GENE: Trappc8	75964	trafficking protein particle complex 8	MGI:MGI:2443008|Ensembl:ENSMUSG00000033382	Mme-M200001465	0.818764	1.70458	1.00322	1.33609	0.644531	0.73908	1.14613	0.674329	1.10723	0.842002	0.927728	1.68579	1.01889	1.941	1.11349	0.645969	1.19509	0.826425	1.18092	0.9197	0.8785	0.4353	0.9595	1.02723	0.4353	FALSE	FALSE
GENE: Il7	16196	interleukin 7	MGI:MGI:96561|Ensembl:ENSMUSG00000040329|Vega:OTTMUSG00000051379	Mme-M200001466	0.63818	1.11412	0.622467	1.28017	1.3852	0.825798	1.32236	0.753667	1.32043	0.549714	0.584345	1.0406	0.604331	1.19597	0.677695	0.575985	0.892296	0.741595	1.38327	0.9276	0.8586	0.3511	0.937	0.871703	0.3511	FALSE	FALSE
GENE: Fpgs	14287	folylpolyglutamyl synthetase	MGI:MGI:95576|Ensembl:ENSMUSG00000009566|Vega:OTTMUSG00000012531	Mme-M200001467	1.48469	1.14471	1.53886	1.17954	1.02058	1.49608	0.847587	1.30592	0.727805	1.36278	1.42472	1.48901	1.41514	1.80222	1.18115	1.32894	0.937589	1.26213	0.91887	0.3764	0.8583	0.011	0.9554	1.22565	0.011	TRUE	FALSE
GENE: Camp	12796	cathelicidin antimicrobial peptide	MGI:MGI:108443	Mme-M200001469	0.898851	0.866187	0.838335	0.865432	1.10959	1.08741	0.937576	0.986831	0.962066	0.878653	0.834091	0.833291	0.925152	0.64298	0.925398	0.974904	1.04702	1.08393	1.0038	0.7586	0.8636	0.1594	0.9824	0.924821	0.1594	FALSE	FALSE
GENE: Flot2	14252	flotillin 2	MGI:MGI:103309|Ensembl:ENSMUSG00000061981|Vega:OTTMUSG00000000070	Mme-M200001470	1.12119	0.906362	1.18257	0.811947	0.747692	1.33253	0.909835	1.04251	0.798737	1.20186	0.885803	0.965506	1.07944	0.858225	0.93673	0.993992	0.852391	0.851266	1.1433	0.9938	0.9883	0.9507	0.9411	0.968253	0.9411	FALSE	FALSE
GENE: Cox8b	12869	cytochrome c oxidase subunit VIIIb	MGI:MGI:105958|Ensembl:ENSMUSG00000025488	Mme-M200001471	1.38256	0.781216	1.29691	1.21911	0.712175	1.27505	0.897038	1.57071	0.719164	1.57649	1.20573	0.813041	1.33889	0.742997	1.2652	1.12893	0.776849	0.924115	0.959332	0.8795	0.9737	0.4044	0.9681	1.04661	0.4044	FALSE	FALSE
GENE: Nnt	18115	nicotinamide nucleotide transhydrogenase	MGI:MGI:109279|Ensembl:ENSMUSG00000025453|Vega:OTTMUSG00000021068	Mme-M200001472	1.10168	1.56042	1.55142	1.3108	0.900514	1.04052	1.14392	0.934261	1.10346	1.20625	1.37685	1.35168	1.73896	1.50749	1.15623	1.10203	0.947363	0.855691	0.901375	0.0634	0.8337	0.0033	0.9463	1.17428	0.0033	TRUE	FALSE
GENE: Etf1	225363	eukaryotic translation termination factor 1	MGI:MGI:2385071|Ensembl:ENSMUSG00000024360|Vega:OTTMUSG00000042433	Mme-M200001473	0.910121	1.45506	1.04236	0.848671	1.01839	0.71801	1.36886	0.817561	1.28091	0.763973	0.922507	1.36067	1.26493	1.31724	0.985697	0.816515	1.27277	0.816971	1.16	0.9754	0.928	0.5214	0.9703	1.03449	0.5214	FALSE	FALSE
GENE: Klf17	75753	Kruppel-like factor 17	MGI:MGI:2181068	Mme-M200001474	1.58883	0.48227	1.3374	0.686459	1.10032	1.56812	0.63015	1.52935	0.72645	1.4907	1.67781	0.751548	1.70639	0.522525	1.30731	1.50686	0.518223	1.6783	0.538595	0.9796	0.9545	0.8438	0.9824	1.01449	0.8438	FALSE	FALSE
GENE: Ryk	20187	receptor-like tyrosine kinase	MGI:MGI:101766|Ensembl:ENSMUSG00000032547|Vega:OTTMUSG00000041987	Mme-M200001476	1.10876	0.869792	1.09123	1.04198	0.834799	0.979147	1.10476	0.942319	0.879059	1.11879	0.963444	1.07013	1.32157	0.933539	1.24565	0.870212	0.883122	0.616532	1.27793	0.9836	0.9979	0.3243	0.937	0.993318	0.3243	FALSE	FALSE
GENE: Por	18984	P450 (cytochrome) oxidoreductase	MGI:MGI:97744|Ensembl:ENSMUSG00000005514|Vega:OTTMUSG00000029621	Mme-M200001478	1.03068	1.09552	1.4731	0.934861	0.844335	1.51633	1.19913	1.21907	0.959441	1.10935	1.4066	0.906508	1.67979	1.07246	0.741096	1.44466	1.36249	1.78259	0.812512	0.9052	0.7866	0.174	0.9679	1.15332	0.174	FALSE	FALSE
GENE: Rbm38	56190	RNA binding motif protein 38	MGI:MGI:1889294|Ensembl:ENSMUSG00000027510|Vega:OTTMUSG00000016681	Mme-M200001479	1.15279	0.667326	1.08643	0.770991	0.714227	1.44455	0.854295	1.23678	0.700931	0.923376	1.081	0.860996	1.48649	0.826651	1.37107	1.07009	0.847805	0.809529	0.972028	0.93	0.995	0.8484	0.953	0.965075	0.8484	FALSE	FALSE
GENE: Yy1	22632	YY1 transcription factor	MGI:MGI:99150|Ensembl:ENSMUSG00000021264|Vega:OTTMUSG00000017257	Mme-M200001480	0.964384	1.10151	0.936034	1.03275	0.844522	0.886691	1.33429	0.421215	1.47219	0.561107	1.34617	1.11102	0.998286	1.32513	1.16865	0.780446	1.39315	0.870177	1.45819	0.9852	0.9779	0.7301	0.9765	1.00687	0.7301	FALSE	FALSE
GENE: Prrx1	18933	paired related homeobox 1	MGI:MGI:97712|Ensembl:ENSMUSG00000026586|Vega:OTTMUSG00000037738	Mme-M200001481	0.875829	0.614732	0.971879	1.24172	1.57609	0.924379	0.904549	0.867527	1.09529	0.717329	0.777209	1.03889	1.08963	1.49256	0.90526	1.06287	0.672676	0.517842	1.33143	0.9826	0.7166	0.8546	0.9884	0.945094	0.7166	FALSE	FALSE
GENE: Adh5	11532	alcohol dehydrogenase 5 (class III), chi polypeptide	MGI:MGI:87929|Ensembl:ENSMUSG00000028138|Vega:OTTMUSG00000029527	Mme-M200001483	0.977367	1.02775	0.97607	1.19104	1.08038	1.01016	1.1743	0.839467	1.25064	0.9368	1.18993	1.22854	1.0992	1.26161	1.19798	0.976959	1.05436	0.884347	1.15428	0.9242	0.7511	0.0549	0.9823	1.07217	0.0549	TRUE	FALSE
GENE: Hif1a	15251	hypoxia inducible factor 1, alpha subunit	MGI:MGI:106918|Ensembl:ENSMUSG00000021109|Vega:OTTMUSG00000019740	Mme-M200001484	0.994608	0.844148	0.867356	1.08266	0.865574	0.747956	1.06786	0.882452	1.13873	1.04297	0.860967	0.841222	0.835346	1.0067	1.38301	1.23091	1.33894	0.845801	0.927477	0.9565	0.9871	0.8384	0.9378	0.975331	0.8384	FALSE	FALSE
GENE: A630038E17Rik	219065	RIKEN cDNA A630038E17 gene	MGI:MGI:2444676	Mme-M200001489	0.575825	1.6504	0.531521	1.02874	1.76718	0.721451	1.34456	0.959899	1.11147	0.687759	0.616264	0.920535	0.654672	0.701915	0.492879	0.739553	1.23574	0.754813	1.09353	0.9201	0.8546	0.4065	0.937	0.864838	0.4065	FALSE	FALSE
GENE: Fkbp10	14230	FK506 binding protein 10	MGI:MGI:104769|Ensembl:ENSMUSG00000001555|Vega:OTTMUSG00000006274	Mme-M200001490	1.09016	0.476246	1.2855	0.981519	1.64772	1.44995	0.540111	1.41269	1.17532	0.934214	0.393279	0.803896	0.676497	0.902795	1.73359	1.81444	1.16271	1.36508	0.656212	0.9676	0.798	0.3812	0.937	0.990206	0.3812	FALSE	FALSE
GENE: Dlx2	13392	distal-less homeobox 2	MGI:MGI:94902|Ensembl:ENSMUSG00000023391|Vega:OTTMUSG00000013199	Mme-M200001491	1.14382	0.913292	0.781883	1.2146	1.18866	1.21431	1.01145	1.56769	0.769125	1.19103	1.0573	0.884967	1.1002	0.838931	0.690145	1.44775	0.830529	1.32646	0.917186	0.9938	0.7708	0.9559	0.9814	1.03183	0.7708	FALSE	FALSE
GENE: Sap30bp	57230	SAP30 binding protein	MGI:MGI:1927479	Mme-M200001492	0.734746	1.83385	1.09024	1.22481	0.957217	0.72928	1.21465	0.730299	1.07568	0.70489	0.905211	1.27224	1.38682	1.40969	0.832814	0.766626	1.09978	0.689584	1.35861	0.9267	0.9897	0.8281	0.9383	1.01187	0.8281	FALSE	FALSE
GENE: Mst1r	19882	macrophage stimulating 1 receptor (c-met-related tyrosine kinase)	MGI:MGI:99614|Ensembl:ENSMUSG00000032584|Vega:OTTMUSG00000050789	Mme-M200001494	0.825213	0.971168	1.10042	0.838879	0.918801	1.16871	0.683574	0.572515	0.697411	0.936183	1.13124	2.03136	0.723242	1.45202	0.591957	0.778122	0.815295	0.994715	0.635479	0.9895	0.779	0.2563	0.937	0.892929	0.2563	FALSE	FALSE
GENE: Rasd1	19416	RAS, dexamethasone-induced 1	MGI:MGI:1270848|Ensembl:ENSMUSG00000049892|Vega:OTTMUSG00000005806	Mme-M200001495	0.98348	0.871627	1.32416	0.727851	1.8469	1.28714	0.713702	1.28947	0.64099	1.07031	1.31673	0.516273	1.07864	0.988767	1.19684	0.880023	1.07918	2.16201	0.538515	0.9832	0.9968	0.832	0.9535	1.00919	0.832	FALSE	FALSE
GENE: Slc6a4	15567	solute carrier family 6 (neurotransmitter transporter, serotonin), member 4	MGI:MGI:96285|Ensembl:ENSMUSG00000020838|Vega:OTTMUSG00000006240	Mme-M200001498	0.871845	1.11631	1.0981	1.18511	0.719675	0.685968	1.25585	0.765079	1.75005	0.777009	1.03977	0.955976	1.19748	1.00236	0.745896	0.634919	0.938222	0.432669	1.59288	0.9641	0.9933	0.903	0.937	0.938346	0.903	FALSE	FALSE
GENE: Hltf	20585	helicase-like transcription factor	MGI:MGI:1196437|Ensembl:ENSMUSG00000002428|Vega:OTTMUSG00000026001	Mme-M200001500	1.95478	0.745263	2.02393	0.923719	0.705029	0.956577	1.10042	1.52915	0.757911	1.67023	1.81069	0.916258	1.25511	0.836658	1.60537	1.38282	0.682717	1.89357	0.635543	0.7763	0.986	0.2994	0.9716	1.14185	0.2994	FALSE	FALSE
GENE: Eno2	13807	enolase 2, gamma neuronal	MGI:MGI:95394|Ensembl:ENSMUSG00000004267|Vega:OTTMUSG00000022240	Mme-M200001502	1.13967	1.28512	1.19761	1.28189	0.994099	1.22002	0.90423	1.20589	0.649623	1.37462	0.853989	1.40556	0.878572	1.41308	0.711371	0.930501	0.710217	0.706713	1.10277	0.8143	0.9732	0.7335	0.937	1.01974	0.7335	FALSE	FALSE
GENE: Slc12a1	20495	solute carrier family 12, member 1	MGI:MGI:103150|Ensembl:ENSMUSG00000027202|Vega:OTTMUSG00000015338	Mme-M200001503	1.07515	0.948163	0.949462	0.66524	1.45522	1.57648	0.95576	1.38251	0.823066	1.23973	0.968513	0.990343	0.6928	0.92223	1.61048	1.14377	0.940341	1.50569	0.831755	0.9728	0.9756	0.7666	0.937	1.05258	0.7666	FALSE	FALSE
GENE: Mobp	17433	myelin-associated oligodendrocytic basic protein	MGI:MGI:108511|Ensembl:ENSMUSG00000032517|Vega:OTTMUSG00000037099	Mme-M200001504	1.17441	0.759773	0.803612	1.84165	2.7203	0.990391	0.851614	1.08747	0.914703	0.677262	0.890223	1.10326	0.80694	1.18999	1.25157	1.20073	0.757919	1.26728	0.725209	0.9502	0.9444	0.787	0.9535	1.03757	0.787	FALSE	FALSE
GENE: Rrh	20132	retinal pigment epithelium derived rhodopsin homolog	MGI:MGI:1097709|Ensembl:ENSMUSG00000028012|Vega:OTTMUSG00000054633	Mme-M200001505	0.870474	1.09995	0.818178	1.19581	1.37873	0.745549	1.00818	0.991489	0.699704	1.33491	1.24533	1.37904	0.72646	1.04303	1.51863	0.987976	1.05181	1.31375	0.806839	0.9857	0.9179	0.9579	0.937	1.03597	0.9179	FALSE	FALSE
GENE: Abca4	11304	ATP-binding cassette, sub-family A (ABC1), member 4	MGI:MGI:109424|Ensembl:ENSMUSG00000028125|Vega:OTTMUSG00000029911	Mme-M200001506	1.08476	1.33195	1.03649	1.24008	1.13939	0.711021	1.0461	1.00914	1.0676	1.03857	0.791808	1.32366	0.712464	1.2789	1.13723	1.29293	1.1855	1.19307	0.70467	0.8837	0.9629	0.9353	0.9734	1.04862	0.8837	FALSE	FALSE
GENE: Igfbpl1	75426	insulin-like growth factor binding protein-like 1	MGI:MGI:1933198|Ensembl:ENSMUSG00000035551|Vega:OTTMUSG00000006731	Mme-M200001507	0.995099	0.53269	0.909516	0.606662	1.13726	0.883307	0.837165	1.05896	1.01689	1.05606	0.833257	0.733575	1.08677	0.726605	0.881287	1.20714	0.825193	1.16103	0.998187	0.3089	0.9773	0.4317	0.9988	0.900792	0.3089	FALSE	FALSE
GENE: Casp2	12366	caspase 2	MGI:MGI:97295|Ensembl:ENSMUSG00000029863|Vega:OTTMUSG00000023653	Mme-M200001508	0.95059	1.16635	0.966987	0.905147	0.78713	0.928189	0.846449	0.79541	0.81179	1.47478	1.02604	1.67665	0.990702	1.15081	1.02587	0.908185	1.18478	1.13338	0.762299	0.9987	0.7814	0.1137	0.9595	1.00352	0.1137	FALSE	FALSE
GENE: Zeb1	21417	zinc finger E-box binding homeobox 1	MGI:MGI:1344313|Ensembl:ENSMUSG00000024238|Vega:OTTMUSG00000030924	Mme-M200001511	0.887233	1.00067	0.916543	0.987846	0.779617	0.965565	1.29582	1.03065	0.982304	1.1702	0.783973	1.09703	0.833891	1.00013	0.731004	0.843848	1.307	0.685653	1.31888	0.9612	0.9378	0.9281	0.9387	0.962714	0.9281	FALSE	FALSE
GENE: Ddx24	27225	DEAD (Asp-Glu-Ala-Asp) box polypeptide 24	MGI:MGI:1351337|Ensembl:ENSMUSG00000041645	Mme-M200001513	0.844866	1.59702	1.02519	1.15464	0.838134	0.898531	1.1304	0.905273	1.06085	0.977338	1.06534	1.50845	1.10393	1.09336	0.976151	0.875559	1.34589	0.88612	1.07172	0.9061	0.9811	0.4122	0.9765	1.05375	0.4122	FALSE	FALSE
GENE: Llgl1	16897	lethal giant larvae homolog 1 (Drosophila)	MGI:MGI:102682|Ensembl:ENSMUSG00000020536|Vega:OTTMUSG00000007769	Mme-M200001515	1.22048	1.06199	1.19172	1.05906	0.970622	1.32178	0.852757	1.12468	0.861109	1.23156	1.29095	0.956017	1.18841	1.0637	0.865979	1.07544	0.965468	1.15461	1.06369	0.9116	0.8906	0.4142	0.9902	1.07094	0.4142	FALSE	FALSE
GENE: Eif4e	13684	eukaryotic translation initiation factor 4E	MGI:MGI:95305	Mme-M200001516	0.878239	1.46304	1.36007	0.886856	1.21874	0.873136	1.08483	0.760249	1.03505	1.09897	0.973464	1.32124	1.08764	1.92943	0.724612	0.711071	1.30054	0.897193	0.997158	0.9265	0.9662	0.1855	0.937	1.04948	0.1855	FALSE	FALSE
GENE: Klk6	19144	kallikrein related-peptidase 6	MGI:MGI:1343166|Ensembl:ENSMUSG00000050063|Vega:OTTMUSG00000022524	Mme-M200001518	0.998282	1.42384	0.917278	1.06861	1.06973	1.17828	1.22013	0.726019	0.961189	1.06541	0.814515	0.621614	0.654294	1.2818	2.24174	0.763431	1.59528	0.91387	1.49945	0.9538	0.7468	0.7484	0.937	1.05008	0.7468	FALSE	FALSE
GENE: Trhr	22045	thyrotropin releasing hormone receptor	MGI:MGI:98824|Ensembl:ENSMUSG00000038760	Mme-M200001519	0.883216	1.12151	0.960238	0.759047	1.0705	1.33295	1.40818	0.599473	1.03747	1.0417	1.14606	0.647755	0.707006	1.1517	0.560434	1.14993	0.872025	0.988615	0.697081	0.9928	0.7889	0.708	0.9956	0.923408	0.708	FALSE	FALSE
GENE: Eif3d	55944	eukaryotic translation initiation factor 3, subunit D	MGI:MGI:1933181|Ensembl:ENSMUSG00000016554	Mme-M200001524	0.992444	1.15015	0.983997	0.889107	0.870615	0.998375	0.912108	1.14585	0.985481	1.08093	1.16175	1.10874	1.34612	1.12255	1.10246	0.847519	1.1901	1.00307	0.930572	0.9661	0.951	0.0533	0.9538	1.03584	0.0533	TRUE	FALSE
GENE: Irf3	54131	interferon regulatory factor 3	MGI:MGI:1859179|Ensembl:ENSMUSG00000003184	Mme-M200001526	0.871412	1.21123	1.02541	0.985316	0.960939	1.10722	1.0493	0.861639	0.872456	1.0251	1.09861	1.18549	1.17932	0.91869	0.817869	0.938008	0.915322	1.06806	1.01623	0.9874	0.9691	0.618	0.937	0.999295	0.618	FALSE	FALSE
GENE: Blk	12143	B lymphoid kinase	MGI:MGI:88169|Ensembl:ENSMUSG00000014453	Mme-M200001527	0.977199	1.3556	0.938794	0.81118	0.941931	0.896742	1.0072	1.13913	2.59112	0.543575	0.773488	0.571367	2.03231	2.30225	0.738883	1.17576	0.738943	1.2751	0.892153	0.99	0.9965	0.9341	0.953	1.03928	0.9341	FALSE	FALSE
GENE: Stam	20844	signal transducing adaptor molecule (SH3 domain and ITAM motif) 1	MGI:MGI:1329014|Ensembl:ENSMUSG00000026718|Vega:OTTMUSG00000011399	Mme-M200001529	1.11826	1.07616	1.46863	1.12082	0.622737	1.03013	0.95727	0.885349	0.775315	1.12356	1.59431	1.14518	1.75333	1.68709	1.0384	0.819038	0.94905	1.06077	0.972495	0.7446	0.7772	0.0104	0.9412	1.07871	0.0104	TRUE	FALSE
GENE: Adipoq	11450	adiponectin, C1Q and collagen domain containing	MGI:MGI:106675|Ensembl:ENSMUSG00000022878|Vega:OTTMUSG00000035780	Mme-M200001531	0.887743	0.800842	0.464061	0.558569	0.860506	0.460843	0.503322	2.44408	1.69932	2.68983	1.07991	0.337097	1.29097	0.416227	0.217256	0.235634	0.148899	0.186658	1.54369	0.8809	0.8871	0.9096	0.1982	0.63455	0.1982	FALSE	FALSE
GENE: Usp4	22258	ubiquitin specific peptidase 4 (proto-oncogene)	MGI:MGI:98905|Ensembl:ENSMUSG00000032612|Vega:OTTMUSG00000050819	Mme-M200001534	1.01914	1.16022	1.00108	1.08913	1.09848	1.06309	1.08098	0.992915	1.08949	0.948473	0.889217	1.13493	1.12958	1.17556	1.11525	1.01428	1.05606	0.920311	1.3164	0.9219	0.7584	0.4786	0.982	1.0638	0.4786	FALSE	FALSE
GENE: Csn3	12994	casein kappa	MGI:MGI:107461|Ensembl:ENSMUSG00000001622|Vega:OTTMUSG00000025838	Mme-M200001535	1.23776	0.735114	0.967345	0.972699	1.02192	1.83322	0.691323	1.11565	0.679483	1.162	1.16704	0.675385	0.993407	0.611822	1.22678	1.2445	0.704261	1.41435	0.851571	0.9832	0.9758	0.6691	0.987	0.973978	0.6691	FALSE	FALSE
GENE: Cops6	26893	COP9 signalosome subunit 6	MGI:MGI:1349439|Ensembl:ENSMUSG00000019494|Vega:OTTMUSG00000022638	Mme-M200001536	1.18065	1.19412	0.911169	1.08434	1.01606	0.933022	1.08396	0.864931	1.16218	0.977808	0.984147	1.07378	0.902729	1.15775	1.17293	0.788892	1.07057	0.765892	1.22253	0.8774	0.9231	0.458	0.9449	1.01942	0.458	FALSE	FALSE
GENE: Figf	14205	c-fos induced growth factor	MGI:MGI:108037|Ensembl:ENSMUSG00000031380|Vega:OTTMUSG00000019516	Mme-M200001538	0.842271	0.856142	0.77708	0.97031	0.968584	1.11318	1.27077	0.926269	0.739324	0.996266	0.592009	1.24751	0.816568	1.29285	0.523928	0.903447	1.06486	0.660485	1.01928	0.8836	0.9674	0.838	0.937	0.899784	0.838	FALSE	FALSE
GENE: Stil	20460	Scl/Tal1 interrupting locus	MGI:MGI:107477|Ensembl:ENSMUSG00000028718|Vega:OTTMUSG00000008583	Mme-M200001541	0.896395	0.972538	0.819006	0.953241	0.923235	0.951747	1.08866	1.10232	0.986046	0.802525	0.984121	1.04976	1.03736	0.798203	1.00828	1.08148	1.12499	0.848414	1.02764	0.9315	0.8863	0.9933	0.9765	0.966129	0.8863	FALSE	FALSE
GENE: Anapc1	17222	anaphase promoting complex subunit 1	MGI:MGI:103097|Ensembl:ENSMUSG00000014355|Vega:OTTMUSG00000015352	Mme-M200001542	0.985001	1.38432	0.878873	1.00372	0.790698	0.909654	1.06489	0.876216	1.11383	0.913608	1.04729	1.06882	0.997213	1.22272	1.07647	0.807138	1.26063	0.73152	1.09416	0.9797	0.9915	0.8094	0.9471	0.999094	0.8094	FALSE	FALSE
GENE: Clpb	20480	ClpB caseinolytic peptidase B	MGI:MGI:1100517|Ensembl:ENSMUSG00000001829|Vega:OTTMUSG00000022234	Mme-M200001543	1.01608	1.40955	0.941459	0.966909	0.980093	0.815137	1.08576	0.887486	0.973211	1.41963	1.08545	1.78208	1.29837	1.55477	0.921275	0.83873	1.31539	0.769047	1.42899	0.9677	0.9938	0.0537	0.9917	1.09935	0.0537	TRUE	FALSE
GENE: Slc25a10	27376	solute carrier family 25 (mitochondrial carrier, dicarboxylate transporter), member 10	MGI:MGI:1353497	Mme-M200001544	1.66925	1.13387	1.85412	1.29048	1.34559	1.63628	0.948531	1.14695	1.10571	1.26995	1.72038	0.965091	1.33501	1.2163	1.19544	1.21865	0.984337	1.39117	1.03582	0.205	0.6269	0.0612	0.9679	1.26331	0.0612	TRUE	FALSE
GENE: Chuk	12675	conserved helix-loop-helix ubiquitous kinase	MGI:MGI:99484|Ensembl:ENSMUSG00000025199|Vega:OTTMUSG00000029724	Mme-M200001548	0.868982	2.16046	1.39703	1.12331	0.710949	0.769008	1.55476	0.731556	1.49933	0.862662	0.797695	1.29636	1.31254	1.91403	1.20813	0.660971	1.23541	0.867387	1.21485	0.7277	0.97	0.4509	0.9827	1.10263	0.4509	FALSE	FALSE
GENE: Tshb	22094	thyroid stimulating hormone, beta subunit	MGI:MGI:98848|Ensembl:ENSMUSG00000027857|Vega:OTTMUSG00000054695	Mme-M200001550	0.682292	0.98154	0.578381	1.17006	1.47684	1.13559	1.06142	0.834549	1.2971	1.00688	0.452523	1.61247	0.715402	0.899789	0.57806	0.916035	1.24697	0.748781	0.97756	0.8931	0.7644	0.4215	0.9477	0.918689	0.4215	FALSE	FALSE
GENE: Ascc1	69090	activating signal cointegrator 1 complex subunit 1	MGI:MGI:1916340|Ensembl:ENSMUSG00000044475	Mme-M200001551	0.858235	1.48493	1.00166	1.23162	1.10687	0.936239	1.093	1.01389	0.888891	1.12163	1.11036	1.5852	1.35297	1.31926	0.875231	0.804933	1.11381	0.849367	1.0414	0.9033	0.9214	0.0836	0.937	1.07462	0.0836	TRUE	FALSE
GENE: Efnb2	13642	ephrin B2	MGI:MGI:105097|Ensembl:ENSMUSG00000001300|Vega:OTTMUSG00000022160	Mme-M200001552	0.974742	0.831713	1.30091	0.930573	0.807034	1.36418	0.585983	0.956318	1.53494	0.950739	0.412759	1.39595	0.646214	0.964992	1.33978	1.33367	1.41126	1.31769	0.644842	0.998	0.9707	0.7017	0.9449	0.979928	0.7017	FALSE	FALSE
GENE: Rit1	19769	Ras-like without CAAX 1	MGI:MGI:108053|Ensembl:ENSMUSG00000028057|Vega:OTTMUSG00000035185	Mme-M200001554	0.804013	0.989858	0.900145	1.01627	1.1332	1.03634	0.821613	0.708106	0.934136	0.932333	0.997684	1.41537	0.775188	1.53142	0.798606	0.6877	1.19873	0.819113	1.15235	0.9627	0.982	0.6032	0.937	0.958989	0.6032	FALSE	FALSE
GENE: Cmc2	66531	COX assembly mitochondrial protein 2	MGI:MGI:1913781|Ensembl:ENSMUSG00000014633|Vega:OTTMUSG00000018679	Mme-M200001556	1.10573	0.999972	1.09134	1.12354	0.943278	1.00743	0.867318	0.864418	0.874433	1.36237	1.28625	1.34402	1.08084	1.25634	0.692235	0.705981	0.981112	1.13377	0.804345	0.9121	0.9674	0.033	0.937	1.0088	0.033	TRUE	FALSE
GENE: Dohh	102115	deoxyhypusine hydroxylase/monooxygenase	MGI:MGI:1915964|Ensembl:ENSMUSG00000078440|Vega:OTTMUSG00000030387	Mme-M200001558	1.19594	0.955381	1.08028	1.04672	0.873623	1.1337	0.927378	1.0217	0.942797	1.13081	1.1799	1.16621	1.00757	1.06893	0.81152	1.03417	0.966188	1.0195	0.991689	0.933	0.9546	0.1359	0.937	1.02404	0.1359	FALSE	FALSE
GENE: Resp18	19711	regulated endocrine-specific protein 18	MGI:MGI:1098222|Ensembl:ENSMUSG00000033061|Vega:OTTMUSG00000024507	Mme-M200001562	1.01213	1.17188	0.946307	1.14029	0.735044	0.924232	0.781406	0.934012	0.691428	1.08662	0.861636	1.29769	0.915397	1.11521	0.911161	0.84755	0.642694	0.856362	0.680458	0.9431	0.7114	0.5854	0.5798	0.907271	0.5798	FALSE	FALSE
GENE: Fxr1	14359	fragile X mental retardation gene 1, autosomal homolog	MGI:MGI:104860|Ensembl:ENSMUSG00000027680|Vega:OTTMUSG00000052173	Mme-M200001563	0.772885	1.61259	0.991398	1.76672	1.12171	0.665343	1.45955	0.499258	1.40438	0.79796	0.787624	2.73246	0.90823	2.57134	1.03043	0.740969	1.86169	0.526352	1.6502	0.9315	0.9974	0.4506	0.9987	1.11751	0.4506	FALSE	FALSE
GENE: Ppp1r15a	17872	protein phosphatase 1, regulatory (inhibitor) subunit 15A	MGI:MGI:1927072|Ensembl:ENSMUSG00000040435|Vega:OTTMUSG00000024467	Mme-M200001567	1.11683	1.10166	1.01955	1.19234	1.00043	1.12051	0.835951	0.976339	0.920902	1.1775	1.04397	1.22601	1.15686	1.22602	1.32864	0.99072	0.707447	0.894653	1.13067	0.9275	0.9689	0.3408	0.964	1.05023	0.3408	FALSE	FALSE
GENE: Xpa	22590	xeroderma pigmentosum, complementation group A	MGI:MGI:99135|Ensembl:ENSMUSG00000028329|Vega:OTTMUSG00000006889	Mme-M200001568	0.77437	1.82176	0.790779	1.5997	1.2562	0.763733	1.71087	0.841704	1.82613	0.773701	0.926199	1.12756	0.935976	1.82112	1.17656	0.917652	1.18392	0.828373	2.10635	0.9429	0.7384	0.8916	0.9449	1.14827	0.7384	FALSE	FALSE
GENE: Timm10b	14356	translocase of inner mitochondrial membrane 10B	MGI:MGI:1315196	Mme-M200001569	1.47424	1.08611	1.24661	0.77093	1.36773	1.37672	0.80104	1.15616	0.872944	1.44028	1.73704	1.20499	1.03289	0.960657	1.31376	1.13899	0.79101	1.46411	0.735407	0.9156	0.8189	0.1141	0.9941	1.12214	0.1141	FALSE	FALSE
GENE: Hps4	192232	Hermansky-Pudlak syndrome 4	MGI:MGI:2177742|Ensembl:ENSMUSG00000042328|Vega:OTTMUSG00000023434	Mme-M200001570	1.14223	0.8639	1.51419	1.20644	1.01579	0.954195	1.00431	0.930615	1.09715	1.0897	1.27817	1.07238	1.00499	1.23738	0.794815	1.21877	0.965946	1.00257	1.15363	0.7579	0.9344	0.2066	0.9762	1.06976	0.2066	FALSE	FALSE
GENE: Ndrg1	17988	N-myc downstream regulated gene 1	MGI:MGI:1341799|Ensembl:ENSMUSG00000005125|Vega:OTTMUSG00000035395	Mme-M200001574	0.979063	1.7207	1.7987	1.80257	1.2531	1.05116	1.29067	1.32685	1.05764	1.20855	1.62536	1.36405	1.40011	1.38335	1.36188	1.40069	1.18005	0.983163	2.18173	0.1013	0.6757	0.0397	0.937	1.35617	0.0397	TRUE	FALSE
GENE: Lsr	54135	lipolysis stimulated lipoprotein receptor	MGI:MGI:1927471|Ensembl:ENSMUSG00000001247|Vega:OTTMUSG00000022193	Mme-M200001575	1.00408	1.19185	1.63679	1.30745	0.974725	1.03152	1.09419	0.869672	0.9416	1.2717	1.31107	1.11403	1.46225	1.39441	0.826257	0.837497	1.13237	0.790444	1.37834	0.4363	0.9698	0.0233	0.937	1.11156	0.0233	TRUE	FALSE
GENE: Atf6b	12915	activating transcription factor 6 beta	MGI:MGI:105121|Ensembl:ENSMUSG00000015461|Vega:OTTMUSG00000037081	Mme-M200001576	0.913589	1.13874	0.884349	0.919916	1.03695	1.14305	0.871522	1.00482	0.850324	1.03264	1.15416	1.11412	1.12984	0.868757	0.8224	0.812381	0.957886	1.10168	0.967414	0.9807	0.957	0.6871	0.937	0.978683	0.6871	FALSE	FALSE
GENE: Atp5a1	11946	ATP synthase, H+ transporting, mitochondrial F1 complex, alpha subunit 1	MGI:MGI:88115|Ensembl:ENSMUSG00000025428|Vega:OTTMUSG00000017510	Mme-M200001577	1.19232	1.12435	1.59159	0.875135	0.824916	1.05988	1.06958	0.807144	1.12351	1.17764	1.20774	1.31013	1.01155	1.57795	1.05372	0.848207	1.25175	1.11068	1.09137	0.8955	0.9756	0.0618	0.9684	1.10251	0.0618	TRUE	FALSE
GENE: Acrbp	54137	proacrosin binding protein	MGI:MGI:1859515|Ensembl:ENSMUSG00000072770|Vega:OTTMUSG00000024302	Mme-M200001579	0.926977	1.24104	1.74073	1.23652	0.851072	1.05049	0.676356	0.729724	0.793599	1.32482	1.39449	1.73743	1.16565	2.93474	1.08872	0.872465	1.14436	1.06159	0.858195	0.739	0.788	0.0174	0.9765	1.12535	0.0174	TRUE	FALSE
GENE: Mki67	17345	antigen identified by monoclonal antibody Ki 67	MGI:MGI:106035|Ensembl:ENSMUSG00000031004	Mme-M200001580	0.454949	2.28415	0.441745	1.08839	1.15342	0.396134	3.52977	0.406712	2.15344	0.662995	0.49897	3.5817	0.60356	2.07659	0.566395	0.516114	4.62092	0.29959	2.21322	0.9854	0.9719	0.8767	0.9858	0.996677	0.8767	FALSE	FALSE
GENE: Runx1	12394	runt related transcription factor 1	MGI:MGI:99852|Ensembl:ENSMUSG00000022952|Vega:OTTMUSG00000049470	Mme-M200001581	0.945022	0.773743	0.74357	0.609423	1.43691	0.864763	0.935321	0.964383	1.15613	0.949655	0.574675	1.09817	0.992337	0.821769	1.23363	0.939781	1.33615	0.891167	1.21129	0.6924	0.8548	0.4305	0.937	0.946371	0.4305	FALSE	FALSE
GENE: Sema3b	20347	sema domain, immunoglobulin domain (Ig), short basic domain, secreted, (semaphorin) 3B	MGI:MGI:107561|Ensembl:ENSMUSG00000057969|Vega:OTTMUSG00000016526	Mme-M200001583	1.87329	1.51116	1.92986	0.955488	0.536705	1.01163	0.926648	1.05468	1.03999	1.51063	1.60532	0.840579	1.63827	1.35526	1.95463	0.865524	0.745688	1.67225	0.981279	0.2046	0.9579	0.0982	0.9424	1.18939	0.0982	TRUE	FALSE
GENE: Ndst2	17423	N-deacetylase/N-sulfotransferase (heparan glucosaminyl) 2	MGI:MGI:97040|Ensembl:ENSMUSG00000039308	Mme-M200001584	0.976352	1.19384	1.08663	1.14233	0.908594	1.15655	0.94336	0.922369	0.832844	0.989753	1.13484	0.990057	1.37757	1.16097	0.978405	0.936048	1.01626	0.986977	1.2677	0.9291	0.9902	0.4342	0.9894	1.04438	0.4342	FALSE	FALSE
GENE: Zfp868	234362	zinc finger protein 868	MGI:MGI:2142546|Ensembl:ENSMUSG00000060427|Vega:OTTMUSG00000031076	Mme-M200001585	0.930148	1.77373	1.32023	1.17784	0.72398	0.87205	1.11656	0.804139	1.09544	1.30181	1.10085	1.01049	1.24659	1.66861	0.980706	0.775868	1.37274	0.936147	1.26172	0.646	0.9758	0.301	0.9976	1.09812	0.301	FALSE	FALSE
GENE: Ltc4s	17001	leukotriene C4 synthase	MGI:MGI:107498|Ensembl:ENSMUSG00000020377|Vega:OTTMUSG00000005578	Mme-M200001586	1.53513	0.925451	1.5397	1.35858	1.35712	1.42262	0.670958	1.55161	0.954002	1.91136	1.92718	1.14139	1.36532	1.02521	1.15969	1.69951	0.653113	1.86595	0.891253	0.8253	0.7889	0.19	0.9455	1.25224	0.19	FALSE	FALSE
GENE: Wnt7b	22422	wingless-type MMTV integration site family, member 7B	MGI:MGI:98962|Ensembl:ENSMUSG00000022382	Mme-M200001588	0.92316	1.19021	1.96431	0.951378	1.01743	0.926921	0.950944	0.850254	1.12677	0.829073	0.936146	1.28931	0.584221	1.14282	0.887225	0.84482	0.979026	1.15791	1.14775	0.9	0.7166	0.8275	0.937	1.00736	0.7166	FALSE	FALSE
GENE: Top2b	21974	topoisomerase (DNA) II beta	MGI:MGI:98791|Ensembl:ENSMUSG00000017485|Vega:OTTMUSG00000035016	Mme-M200001589	1.03015	1.75208	0.777973	1.401	1.13262	0.653088	1.43501	0.646674	1.32308	0.863726	0.661343	2.01571	0.874184	2.39279	1.14953	0.717714	1.5529	0.575021	1.08132	0.9354	0.9811	0.6436	0.9707	1.06699	0.6436	FALSE	FALSE
GENE: Uimc1	20184	ubiquitin interaction motif containing 1	MGI:MGI:103185|Ensembl:ENSMUSG00000025878|Vega:OTTMUSG00000032667	Mme-M200001592	0.811704	1.38585	0.993039	1.09416	1.17999	0.661729	1.39385	0.861649	1.12888	1.01447	0.794626	1.38128	1.30215	1.03148	1.06813	0.707858	1.45459	0.799961	1.36859	0.9659	0.9389	0.5761	0.9917	1.04553	0.5761	FALSE	FALSE
GENE: Atxn10	54138	ataxin 10	MGI:MGI:1859293|Ensembl:ENSMUSG00000016541	Mme-M200001593	0.817549	1.0547	0.909933	0.968871	0.932142	0.901411	1.20434	1.01083	1.10849	0.905184	0.913686	1.08416	1.1351	1.26473	0.902105	0.756995	1.16044	0.615315	1.19161	0.9392	0.863	0.8821	0.937	0.97716	0.863	FALSE	FALSE
GENE: Cd7	12516	CD7 antigen	MGI:MGI:88344|Ensembl:ENSMUSG00000025163|Vega:OTTMUSG00000004165	Mme-M200001594	0.195884	0.144654	0.136981	0.143237	0.356301	0.751295	0.188299	0.544335	0.358985	0.12493	0.289474	0.122403	0.11685	0.108701	0.474056	0.0959152	0.320905	0.559806	0.52804	0.0001	0.1081	0	0.0641	0.237086	0	FALSE	TRUE
GENE: Csn2	12991	casein beta	MGI:MGI:88541|Ensembl:ENSMUSG00000063157|Vega:OTTMUSG00000054071	Mme-M200001596	0.852111	0.636011	0.923826	1.32184	1.8412	1.12964	1.01457	0.852105	1.09093	1.14132	0.996288	0.80345	1.13336	0.635378	1.37551	1.03315	0.855228	1.03994	1.07803	0.9315	0.8894	0.6852	0.9461	1.00801	0.6852	FALSE	FALSE
GENE: Rae1	66679	ribonucleic acid export 1	MGI:MGI:1913929|Ensembl:ENSMUSG00000027509|Vega:OTTMUSG00000016688	Mme-M200001597	1.21435	1.08403	1.11459	0.960859	0.989566	1.17252	1.01022	1.14152	1.10835	1.19055	1.21522	1.13421	1.30441	1.14881	1.2029	0.977224	0.964247	1.14973	1.16659	0.8772	0.6928	0.0419	0.9538	1.11429	0.0419	TRUE	FALSE
GENE: Slc3a2	17254	solute carrier family 3 (activators of dibasic and neutral amino acid transport), member 2	MGI:MGI:96955|Ensembl:ENSMUSG00000010095|Vega:OTTMUSG00000057838	Mme-M200001598	0.973632	0.773186	1.26485	1.3366	0.841221	1.31149	0.775097	1.06497	0.905973	0.967977	1.23276	0.742046	1.17118	0.840067	0.938289	1.64694	0.654924	1.05091	0.796565	0.9496	0.9916	0.7567	0.9383	0.986675	0.7567	FALSE	FALSE
GENE: Cdc37	12539	cell division cycle 37	MGI:MGI:109531|Ensembl:ENSMUSG00000019471	Mme-M200001600	0.939533	1.15915	0.966523	1.04167	0.997735	1.26664	0.939531	0.829793	1.01473	0.953244	1.01518	1.30452	0.973792	1.16411	0.935435	0.881838	1.2039	0.78418	1.209	0.9725	0.9454	0.2617	0.9387	1.02074	0.2617	FALSE	FALSE
GENE: Sva	20939	seminal vesicle antigen	MGI:MGI:102785|Ensembl:ENSMUSG00000023289|Vega:OTTMUSG00000026931	Mme-M200001601	0.992096	1.01125	0.855406	1.55352	1.30857	1.14446	1.07285	1.63563	0.998903	0.809679	1.57019	1.19323	1.3567	1.25088	1.6988	1.00469	1.07157	0.994738	1.516	0.949	0.8774	0.8287	0.937	1.18424	0.8287	FALSE	FALSE
GENE: Cct6b	12467	chaperonin containing Tcp1, subunit 6b (zeta)	MGI:MGI:1329013|Ensembl:ENSMUSG00000020698|Vega:OTTMUSG00000000914	Mme-M200001603	1.1173	0.839293	0.935089	0.866173	0.869054	1.10286	0.750913	1.19575	0.98905	0.863349	1.05727	0.83403	0.936548	0.654499	1.07	1.07888	0.955096	1.18347	0.791407	0.9354	0.9756	0.3152	0.9824	0.940466	0.3152	FALSE	FALSE
GENE: Socs2	216233	suppressor of cytokine signaling 2	MGI:MGI:1201787|Ensembl:ENSMUSG00000020027|Vega:OTTMUSG00000028424	Mme-M200001605	1.21177	0.869657	1.37309	1.59711	0.916165	0.631831	1.08314	0.753585	1.22132	0.718667	1.41598	1.01137	1.18162	1.303	1.2499	1.01412	1.29522	1.07863	0.948276	0.5438	0.9474	0.4363	0.9549	1.06893	0.4363	FALSE	FALSE
GENE: Chga	12652	chromogranin A	MGI:MGI:88394|Ensembl:ENSMUSG00000021194	Mme-M200001606	0.701814	0.741688	0.815895	0.961336	0.954617	0.672365	0.937355	0.823888	1.15985	0.693711	0.891572	0.845423	0.855872	0.894331	0.75033	1.06907	0.840506	0.895499	0.71543	0.5826	0.9438	0.5682	0.937	0.844798	0.5682	FALSE	FALSE
GENE: Rtkn	20166	rhotekin	MGI:MGI:107371|Ensembl:ENSMUSG00000034930|Vega:OTTMUSG00000026967	Mme-M200001608	1.24037	1.10891	1.45227	1.30126	0.921591	1.1103	0.997279	0.842401	0.921768	1.2901	1.26462	1.31121	1.33037	1.52027	0.764646	1.11323	1.10169	1.10714	1.04782	0.2677	0.9884	0.0088	0.9557	1.127	0.0088	TRUE	FALSE
GENE: Gm2a	14667	GM2 ganglioside activator protein	MGI:MGI:95762|Ensembl:ENSMUSG00000000594|Vega:OTTMUSG00000005683	Mme-M200001609	0.710688	0.660339	0.546239	0.856034	1.17401	1.03305	0.977884	1.16457	0.874432	0.852403	0.62759	0.771502	0.664086	0.650614	1.14868	0.928682	0.837392	0.757936	1.03439	0.084	0.8347	0.0624	0.937	0.835786	0.0624	FALSE	TRUE
GENE: Vldlr	22359	very low density lipoprotein receptor	MGI:MGI:98935|Ensembl:ENSMUSG00000024924|Vega:OTTMUSG00000035962	Mme-M200001610	1.02439	1.13869	1.21194	1.8678	1.14824	0.914247	0.718546	0.908053	0.807649	1.50664	1.25826	1.848	1.39985	1.63658	0.443383	0.89861	0.892746	1.0004	1.06097	0.781	0.9546	0.098	0.937	1.08144	0.098	TRUE	FALSE
GENE: Pdgfrb	18596	platelet derived growth factor receptor, beta polypeptide	MGI:MGI:97531|Ensembl:ENSMUSG00000024620|Vega:OTTMUSG00000014920	Mme-M200001612	0.944359	1.23699	0.980305	1.73527	1.29673	1.25676	0.924748	1.43724	1.12793	1.35746	0.536942	1.38698	0.774881	1.29938	1.23111	0.959496	1.32698	0.952259	1.28781	0.8556	0.7274	0.7363	0.966	1.12579	0.7274	FALSE	FALSE
GENE: Hspa4l	18415	heat shock protein 4 like	MGI:MGI:107422|Ensembl:ENSMUSG00000025757|Vega:OTTMUSG00000023568	Mme-M200001614	0.718157	1.59065	0.517136	1.28466	1.18837	0.502482	1.17233	0.317416	0.840176	0.616064	0.652485	4.34997	0.603457	2.30324	0.855818	0.554616	2.00309	0.374685	1.41691	0.9869	0.8568	0.7674	0.9554	0.912017	0.7674	FALSE	FALSE
GENE: Il10rb	16155	interleukin 10 receptor, beta	MGI:MGI:109380|Ensembl:ENSMUSG00000022969|Vega:OTTMUSG00000028329	Mme-M200001616	0.748497	1.40001	1.13967	1.40034	0.771668	0.844755	0.99727	0.65314	1.03938	0.912462	1.00549	1.13035	1.19421	1.35555	0.849064	0.841285	1.22957	0.843962	1.1061	0.8495	0.8553	0.2836	0.9378	1.00083	0.2836	FALSE	FALSE
GENE: Thbs1	21825	thrombospondin 1	MGI:MGI:98737|Ensembl:ENSMUSG00000040152|Vega:OTTMUSG00000015240	Mme-M200001618	0.971523	1.47454	1.02039	1.58009	1.86099	0.978167	1.46279	1.20267	0.999678	1.36707	0.708323	1.47217	0.85844	1.20489	0.370666	1.01949	1.85283	0.894925	1.34744	0.9242	0.7404	0.8684	0.9765	1.12393	0.7404	FALSE	FALSE
GENE: Dsc2	13506	desmocollin 2	MGI:MGI:103221|Ensembl:ENSMUSG00000024331|Vega:OTTMUSG00000026419	Mme-M200001620	0.812739	1.2415	0.823302	1.12421	0.686623	0.82108	1.43858	0.806531	1.20172	0.635069	0.664357	1.08479	0.751028	1.16083	0.859797	0.761326	1.21918	0.431457	1.24895	0.9966	0.9906	0.9088	0.937	0.896698	0.9088	FALSE	FALSE
GENE: Ostf1	20409	osteoclast stimulating factor 1	MGI:MGI:700012	Mme-M200001621	0.712095	1.23113	0.964298	1.89593	1.01836	0.83182	1.15891	0.906698	1.15426	0.775498	0.747836	1.1361	1.01886	1.21902	0.812192	0.700719	1.22231	0.64357	1.3074	0.9123	0.9448	0.8107	0.937	0.987587	0.8107	FALSE	FALSE
GENE: Slc12a2	20496	solute carrier family 12, member 2	MGI:MGI:101924|Ensembl:ENSMUSG00000024597	Mme-M200001622	0.78838	1.45065	1.0528	1.48887	0.801351	0.693141	1.91051	0.911796	1.38787	1.0771	0.943127	2.19386	1.15065	2.1797	1.07864	0.882934	2.38496	0.736382	1.48472	0.9263	0.9216	0.161	0.9462	1.20284	0.161	FALSE	FALSE
GENE: Ptgfr	19220	prostaglandin F receptor	MGI:MGI:97796	Mme-M200001623	0.974874	1.33243	0.915347	0.96632	1.45797	0.979567	1.21128	0.99974	1.10126	1.15043	0.819213	1.4619	1.26325	1.13891	0.569078	0.930045	0.96268	0.90118	1.05615	0.9891	0.7811	0.6747	0.937	1.03991	0.6747	FALSE	FALSE
GENE: Ints6	18130	integrator complex subunit 6	MGI:MGI:1202397|Ensembl:ENSMUSG00000035161	Mme-M200001625	0.842949	1.5889	0.822321	1.59005	1.05309	0.666417	1.66925	0.479003	2.21272	0.519671	1.16246	1.73956	0.834719	2.18567	0.866218	0.642658	1.68676	0.595295	1.94112	0.9612	0.9539	0.7758	0.9959	1.08267	0.7758	FALSE	FALSE
GENE: Ucp1	22227	uncoupling protein 1 (mitochondrial, proton carrier)	MGI:MGI:98894|Ensembl:ENSMUSG00000031710	Mme-M200001626	1.09067	0.771612	1.10314	0.853595	0.466811	1.00291	0.845269	0.827405	0.955629	0.913149	1.04096	0.963805	0.811722	0.915487	1.10484	1.41678	1.2772	1.25057	0.956839	0.986	0.6161	0.7487	0.937	0.953398	0.6161	FALSE	FALSE
GENE: Irf6	54139	interferon regulatory factor 6	MGI:MGI:1859211|Ensembl:ENSMUSG00000026638|Vega:OTTMUSG00000033402	Mme-M200001627	0.903877	1.27507	1.03343	1.07992	0.682801	0.760221	1.13267	0.759908	1.24326	0.777396	0.795256	1.13347	0.890425	1.50242	1.23433	0.728444	1.08004	0.697908	1.56496	0.948	0.954	0.8379	0.9785	0.982163	0.8379	FALSE	FALSE
GENE: Plau	18792	plasminogen activator, urokinase	MGI:MGI:97611|Ensembl:ENSMUSG00000021822	Mme-M200001630	1.15771	0.972884	1.00671	1.35504	2.06611	1.19594	2.41771	1.80346	1.05675	0.96842	0.65379	0.954609	1.00844	0.892967	0.897053	1.17726	1.30194	1.29874	1.42027	0.9483	0.0756	0.6218	0.937	1.18245	0.0756	TRUE	FALSE
GENE: Slc12a4	20498	solute carrier family 12, member 4	MGI:MGI:1309465|Ensembl:ENSMUSG00000017765|Vega:OTTMUSG00000031019	Mme-M200001634	1.23361	0.724645	0.970228	1.16667	0.83209	1.23388	0.789362	0.699092	0.7091	1.16544	0.755286	0.888564	0.986145	0.807436	0.963894	0.926964	0.808622	0.839595	0.881901	0.997	0.8136	0.8734	0.937	0.900125	0.8136	FALSE	FALSE
GENE: Ranbp10	74334	RAN binding protein 10	MGI:MGI:1921584|Ensembl:ENSMUSG00000037415	Mme-M200001637	0.917045	1.33927	1.09427	1.15469	1.25756	1.13083	1.05094	1.12465	1.05198	0.997626	1.1588	1.17172	1.2081	1.45208	0.946823	0.825362	0.972937	0.951304	1.37888	0.9255	0.6635	0.3866	0.974	1.10356	0.3866	FALSE	FALSE
GENE: Ptprs	19280	protein tyrosine phosphatase, receptor type, S	MGI:MGI:97815|Ensembl:ENSMUSG00000013236|Vega:OTTMUSG00000014929	Mme-M200001645	0.993604	1.15333	0.972581	1.2794	1.17283	0.958768	1.01481	0.916888	0.866146	1.44159	0.80803	1.49266	0.951361	1.63989	0.578616	0.92695	1.12454	0.802714	0.894073	0.9315	0.9743	0.1829	0.937	1.02219	0.1829	FALSE	FALSE
GENE: Tpi1	21991	triosephosphate isomerase 1	MGI:MGI:98797|Ensembl:ENSMUSG00000023456|Vega:OTTMUSG00000017534	Mme-M200001646	0.93822	1.11538	1.14662	1.3004	1.09792	1.0725	1.00023	0.737157	1.04222	0.951003	1.08155	1.42639	0.937479	1.37863	0.754083	0.870893	1.04	0.909597	1.08334	0.9478	0.9562	0.2429	0.937	1.03148	0.2429	FALSE	FALSE
GENE: Top2a	21973	topoisomerase (DNA) II alpha	MGI:MGI:98790|Ensembl:ENSMUSG00000020914|Vega:OTTMUSG00000006446	Mme-M200001651	0.524135	1.49685	0.521397	0.747914	1.06279	0.42613	2.11787	0.52654	1.69069	0.607184	0.595427	1.78596	0.733197	1.34497	0.771105	0.494784	3.14027	0.569961	1.03958	0.9315	0.9894	0.9967	0.9654	0.89365	0.9315	FALSE	FALSE
GENE: Tshr	22095	thyroid stimulating hormone receptor	MGI:MGI:98849|Ensembl:ENSMUSG00000020963|Vega:OTTMUSG00000049745	Mme-M200001652	1.52927	0.678612	1.42363	0.702343	2.18586	1.1934	0.984944	1.37926	0.837893	2.67258	1.60181	0.851075	1.58645	0.929908	1.0442	1.28467	0.824487	1.89123	0.659374	0.9975	0.9183	0.367	0.9746	1.17899	0.367	FALSE	FALSE
GENE: Aldh3a1	11670	aldehyde dehydrogenase family 3, subfamily A1	MGI:MGI:1353451|Ensembl:ENSMUSG00000019102|Vega:OTTMUSG00000005823	Mme-M200001654	0.947607	1.13232	0.845283	1.01259	1.03912	0.997016	0.972962	1.00118	1.13189	0.687542	0.703036	1.17152	0.678671	1.51398	0.493507	0.797005	1.00342	0.963417	0.913551	0.9902	0.9821	0.3916	0.9527	0.921611	0.3916	FALSE	FALSE
GENE: Ogn	18295	osteoglycin	MGI:MGI:109278|Ensembl:ENSMUSG00000021390	Mme-M200001655	0.895751	1.63245	0.871605	1.53098	0.623367	0.547378	1.79306	0.522696	1.35637	0.68212	0.814946	2.0599	0.859969	2.98468	1.24857	0.533331	1.04736	0.256481	2.51378	0.9612	0.9582	0.7637	0.9463	1.00592	0.7637	FALSE	FALSE
GENE: Cd82	12521	CD82 antigen	MGI:MGI:104651|Ensembl:ENSMUSG00000027215|Vega:OTTMUSG00000014545	Mme-M200001657	0.977863	0.984003	1.08422	1.30552	1.06319	1.12725	1.01315	1.08619	1.16153	0.683124	1.01498	0.761148	0.839771	1.01444	0.986305	0.840028	0.729438	0.886756	1.54103	0.9661	0.7653	0.8723	0.937	0.986655	0.7653	FALSE	FALSE
GENE: Cst3	13010	cystatin C	MGI:MGI:102519|Ensembl:ENSMUSG00000027447|Vega:OTTMUSG00000015724	Mme-M200001658	0.857371	0.726213	1.17426	0.901243	0.947637	1.27194	0.827439	1.05669	0.722119	1.0282	0.947856	1.00896	0.875028	1.02058	0.974844	1.0781	0.78683	1.017	0.936866	0.9378	0.9902	0.8105	0.937	0.94581	0.8105	FALSE	FALSE
GENE: Zfhx3	11906	zinc finger homeobox 3	MGI:MGI:99948|Ensembl:ENSMUSG00000038872|Vega:OTTMUSG00000041077	Mme-M200001664	1.03804	0.9545	1.22497	1.24313	0.970381	0.429335	1.0954	0.786878	0.991448	1.29762	1.1089	1.6212	0.900349	1.36105	0.709443	1.0673	1.56528	1.0625	0.954216	0.9427	0.8384	0.301	0.996	1.03277	0.301	FALSE	FALSE
GENE: Snai2	20583	snail family zinc finger 2	MGI:MGI:1096393|Ensembl:ENSMUSG00000022676	Mme-M200001665	1.25978	0.813246	1.20275	0.954684	0.917294	0.831396	0.880345	0.729083	0.971284	1.10154	1.1627	0.851768	1.24475	0.848132	0.916508	1.26837	1.06495	0.846732	0.754796	0.9858	0.863	0.9866	0.9463	0.965146	0.863	FALSE	FALSE
GENE: Bop1	12181	block of proliferation 1	MGI:MGI:1334460|Ensembl:ENSMUSG00000022557	Mme-M200001669	1.35711	1.10205	1.5114	0.912769	1.16707	1.28294	0.850374	1.01221	0.855769	1.44615	1.39601	1.16868	1.48103	1.18181	0.721631	0.930956	0.963733	1.23916	0.871462	0.6851	0.9115	0.0409	0.937	1.10416	0.0409	TRUE	FALSE
GENE: Klf10	21847	Kruppel-like factor 10	MGI:MGI:1101353|Ensembl:ENSMUSG00000037465	Mme-M200001672	0.465734	1.29657	1.02684	0.784809	0.625937	0.821876	1.0385	1.10591	0.636054	0.694541	0.629563	0.873931	0.56389	0.790857	0.754513	0.775717	1.24712	1.2028	0.715517	0.8579	0.8407	0.1222	0.937	0.813003	0.1222	FALSE	FALSE
GENE: Adcy9	11515	adenylate cyclase 9	MGI:MGI:108450	Mme-M200001674	1.02908	1.37548	1.59598	1.46168	1.01652	1.08813	0.863805	0.673242	0.799511	1.34845	1.37207	1.52313	1.23167	1.66035	0.665481	0.838679	1.059	0.819272	1.21663	0.3937	0.9319	0.039	0.937	1.09659	0.039	TRUE	FALSE
GENE: Ss18	268996	synovial sarcoma translocation, Chromosome 18	MGI:MGI:107708|Ensembl:ENSMUSG00000037013	Mme-M200001675	0.86793	1.19173	1.21982	1.23229	0.802888	0.918687	1.12736	0.710057	1.10937	0.96134	0.847856	1.42917	0.918089	1.71829	0.669274	0.708832	1.17817	0.747135	1.18013	0.9123	0.9811	0.3202	0.937	0.995752	0.3202	FALSE	FALSE
GENE: Ccnc	51813	cyclin C	MGI:MGI:1858199|Ensembl:ENSMUSG00000028252|Vega:OTTMUSG00000004717	Mme-M200001678	0.818967	1.85176	0.763878	1.91479	1.09815	1.39888	3.07599	1.03217	2.29097	0.912329	0.993215	2.08979	1.31953	1.46021	1.08492	1.39771	1.44879	0.998221	1.11624	0.9141	0.2507	0.3837	0.9378	1.3287	0.2507	FALSE	FALSE
GENE: Ezh2	14056	enhancer of zeste 2 polycomb repressive complex 2 subunit	MGI:MGI:107940|Ensembl:ENSMUSG00000029687|Vega:OTTMUSG00000021193	Mme-M200001679	0.999605	1.4267	1.08904	0.965897	0.848151	0.909198	1.15515	0.860246	1.30379	0.882245	1.04536	1.34794	0.959221	1.7756	0.862378	0.716238	1.51986	0.84342	1.08875	0.9315	0.9463	0.3174	0.9559	1.05439	0.3174	FALSE	FALSE
GENE: Terf1	21749	telomeric repeat binding factor 1	MGI:MGI:109634|Ensembl:ENSMUSG00000025925|Vega:OTTMUSG00000047984	Mme-M200001680	0.704602	1.5078	0.587494	1.10437	1.37583	0.589385	1.72252	0.663502	2.15338	0.515722	0.851682	1.36218	0.640714	1.2838	1.16299	0.709194	1.56131	0.39872	1.72133	0.9706	0.8668	0.8456	0.9859	0.973331	0.8456	FALSE	FALSE
GENE: Pigr	18703	polymeric immunoglobulin receptor	MGI:MGI:103080|Ensembl:ENSMUSG00000026417|Vega:OTTMUSG00000022632	Mme-M200001683	0.170303	0.355591	0.14943	0.395347	1.1328	0.368191	1.59827	0.489834	1.88406	0.169583	0.267912	0.358137	0.153477	0.502549	1.01325	0.233416	1.51735	0.295657	1.3977	0.005	0.9885	0.0049	0.937	0.461116	0.0049	FALSE	TRUE
GENE: Map1b	17755	microtubule-associated protein 1B	MGI:MGI:1306778|Ensembl:ENSMUSG00000052727	Mme-M200001684	1.12682	0.71112	0.880652	0.952611	0.976156	0.787977	1.11107	0.916746	0.971369	0.905861	0.550107	1.0066	1.02802	1.01136	0.749717	0.9719	1.07111	0.727822	1.22728	0.9358	0.9906	0.5063	0.937	0.915279	0.5063	FALSE	FALSE
GENE: Psen2	19165	presenilin 2	MGI:MGI:109284|Ensembl:ENSMUSG00000010609|Vega:OTTMUSG00000021488	Mme-M200001688	1.09292	1.22675	1.32811	1.23644	1.20302	0.955825	0.950804	1.01562	0.975312	1.22342	1.17878	1.13665	1.41175	1.0793	0.902781	1.11888	0.852876	1.10791	1.13743	0.6222	0.8839	0.1685	0.9783	1.10322	0.1685	FALSE	FALSE
GENE: Lama5	16776	laminin, alpha 5	MGI:MGI:105382|Ensembl:ENSMUSG00000015647|Vega:OTTMUSG00000016271	Mme-M200001689	1.2579	1.19146	1.54578	1.47788	0.994802	1.36995	1.01806	1.54619	0.712007	1.71453	1.1147	1.48768	1.38097	1.31296	1.20238	1.09146	1.06751	1.12099	1.11339	0.2785	0.7753	0.0267	0.958	1.22482	0.0267	TRUE	FALSE
GENE: Zbtb17	22642	zinc finger and BTB domain containing 17	MGI:MGI:107410|Ensembl:ENSMUSG00000006215|Vega:OTTMUSG00000010292	Mme-M200001690	1.11272	1.13303	1.41833	1.19572	1.14824	1.20101	0.873301	0.962412	0.86484	1.27409	1.11459	1.4159	1.14457	1.30274	0.821207	0.980943	0.955088	1.01259	1.22993	0.6628	0.9338	0.099	0.9595	1.10039	0.099	TRUE	FALSE
GENE: Tjp1	21872	tight junction protein 1	MGI:MGI:98759|Ensembl:ENSMUSG00000030516|Vega:OTTMUSG00000016466	Mme-M200001692	0.691757	1.70627	0.826326	1.49931	0.981468	0.711472	1.4939	0.68391	1.31367	0.780928	0.690804	1.99753	0.897456	1.63914	0.984376	0.700572	1.1529	0.588912	1.36124	0.9637	0.9756	0.77	0.9449	1.01728	0.77	FALSE	FALSE
GENE: Xrcc1	22594	X-ray repair complementing defective repair in Chinese hamster cells 1	MGI:MGI:99137|Ensembl:ENSMUSG00000051768|Vega:OTTMUSG00000058221	Mme-M200001694	0.842912	1.26439	1.16798	1.12579	1.28151	0.95419	0.947792	0.825644	0.885602	1.33483	0.998521	1.4886	1.15041	1.46426	1.01325	0.852996	1.15576	0.833351	1.09907	0.9242	0.9758	0.0679	0.9512	1.07023	0.0679	TRUE	FALSE
GENE: Tnfaip2	21928	tumor necrosis factor, alpha-induced protein 2	MGI:MGI:104960|Ensembl:ENSMUSG00000021281|Vega:OTTMUSG00000016690	Mme-M200001695	0.76733	0.720894	0.670725	0.980065	0.994791	1.02984	0.922147	0.95641	1.0556	0.858287	0.633662	1.14992	0.728369	0.855767	1.14033	1.07061	1.018	0.793924	0.891385	0.6388	0.9492	0.807	0.9449	0.893979	0.6388	FALSE	FALSE
GENE: Cel	12613	carboxyl ester lipase	MGI:MGI:88374|Ensembl:ENSMUSG00000026818|Vega:OTTMUSG00000011646	Mme-M200001696	0.787894	1.81736	1.06445	1.33077	1.21798	0.850562	1.37145	0.792983	1.01342	0.755892	0.584583	2.0175	0.833387	1.83386	0.896329	0.826446	1.16475	0.719033	0.906197	0.9255	0.9933	0.9628	0.9702	1.03063	0.9255	FALSE	FALSE
GENE: Avpr1a	54140	arginine vasopressin receptor 1A	MGI:MGI:1859216|Ensembl:ENSMUSG00000020123|Vega:OTTMUSG00000020920	Mme-M200001697	0.937203	0.953774	0.917074	1.06217	0.584382	0.875401	2.01016	1.15384	0.964107	1.35369	0.702308	1.87863	1.19799	1.16293	0.667502	1.00828	1.17438	1.03942	0.931584	0.9938	0.8382	0.8467	0.937	1.03427	0.8382	FALSE	FALSE
GENE: Col15a1	12819	collagen, type XV, alpha 1	MGI:MGI:88449|Ensembl:ENSMUSG00000028339|Vega:OTTMUSG00000006798	Mme-M200001698	1.19979	0.782685	1.13218	1.27508	0.89723	1.01544	0.530938	0.790451	0.560555	1.3673	0.948935	1.04383	0.969018	1.23249	1.12642	0.831698	1.36475	0.877786	0.817847	0.9512	0.6579	0.555	0.9595	0.956714	0.555	FALSE	FALSE
GENE: Cdx4	12592	caudal type homeobox 4	MGI:MGI:88362|Ensembl:ENSMUSG00000031326|Vega:OTTMUSG00000018245	Mme-M200001699	0.959152	0.763845	0.942641	1.20209	1.26372	1.01649	0.98088	0.876878	0.92356	1.03109	0.75329	0.511127	0.624903	1.17597	2.18113	0.914192	1.04586	1.41799	1.14394	0.9867	0.958	0.4278	0.937	0.990618	0.4278	FALSE	FALSE
GENE: Usp10	22224	ubiquitin specific peptidase 10	MGI:MGI:894652|Ensembl:ENSMUSG00000031826|Vega:OTTMUSG00000026199	Mme-M200001700	1.22383	1.08391	1.18801	1.0337	0.823698	0.793328	1.05851	0.750183	1.01562	0.912153	1.08168	1.60088	1.12949	1.25085	0.875857	0.880485	1.37004	0.832796	1.1183	0.8273	0.9211	0.1227	0.958	1.03393	0.1227	FALSE	FALSE
GENE: Cnn1	12797	calponin 1	MGI:MGI:104979|Ensembl:ENSMUSG00000001349	Mme-M200001701	0.93617	1.29809	1.0441	1.42592	0.751215	0.677422	1.12605	0.907042	0.446541	1.17724	0.509377	0.995265	1.04362	1.69325	1.0654	0.83676	0.959867	0.41169	1.95977	0.9536	0.7771	0.7802	0.9464	0.939538	0.7771	FALSE	FALSE
GENE: Map3k12	26404	mitogen-activated protein kinase kinase kinase 12	MGI:MGI:1346881|Ensembl:ENSMUSG00000023050|Vega:OTTMUSG00000036001	Mme-M200001702	0.892518	1.36279	1.61664	1.29235	0.476221	0.867593	0.999869	0.777581	0.833699	1.17356	0.838568	1.05181	1.10333	1.06141	0.909281	0.79626	0.821984	0.624381	1.23491	0.5493	0.6128	0.9735	0.937	0.950159	0.5493	FALSE	FALSE
GENE: Cd19	12478	CD19 antigen	MGI:MGI:88319|Ensembl:ENSMUSG00000030724|Vega:OTTMUSG00000058214	Mme-M200001703	1.06632	2.49624	0.888178	0.782962	1.49644	1.05934	0.786892	1.10236	3.44398	1.9338	0.9373	0.768056	3.52078	3.94558	1.36657	0.981783	0.699796	0.87585	0.968801	0.9573	0.7652	0.1563	0.9959	1.29459	0.1563	FALSE	FALSE
GENE: Calca	12310	calcitonin/calcitonin-related polypeptide, alpha	MGI:MGI:2151253|Ensembl:ENSMUSG00000030669|Vega:OTTMUSG00000058696	Mme-M200001704	0.92441	0.95313	0.870792	0.812318	1.28905	1.204	1.07634	0.842403	1.20233	0.761508	0.672643	1.07232	0.81142	0.938357	1.67752	0.922277	1.40524	0.8271	1.22559	0.9612	0.9876	0.3576	0.937	0.998501	0.3576	FALSE	FALSE
GENE: Gem	14579	GTP binding protein (gene overexpressed in skeletal muscle)	MGI:MGI:99844|Ensembl:ENSMUSG00000028214|Vega:OTTMUSG00000004518	Mme-M200001705	1.00282	1.28607	0.929933	1.37212	0.94949	0.700599	1.27787	0.805218	0.977609	1.04611	0.645626	1.6116	0.835854	1.41926	1.09845	1.03256	0.710393	0.376536	0.977726	0.9427	0.9845	0.982	0.937	0.955581	0.937	FALSE	FALSE
GENE: Ebf1	13591	early B cell factor 1	MGI:MGI:95275|Ensembl:ENSMUSG00000057098|Vega:OTTMUSG00000005474	Mme-M200001708	0.940085	1.82907	0.892155	1.39582	1.37664	0.990479	1.10439	1.13623	1.35284	1.40892	0.776769	1.09184	1.32848	1.18377	0.669077	0.788565	0.824833	0.98212	0.992285	0.8023	0.7116	0.794	0.937	1.07498	0.7116	FALSE	FALSE
GENE: Gclc	14629	glutamate-cysteine ligase, catalytic subunit	MGI:MGI:104990|Ensembl:ENSMUSG00000032350|Vega:OTTMUSG00000021059	Mme-M200001709	2.25428	2.50415	2.10951	1.90876	0.99063	1.28494	1.62786	1.03566	1.79814	1.98166	2.23462	2.35697	2.6724	2.79627	2.06156	1.56325	1.70807	1.58845	1.37126	0	0.0938	0	0.0287	1.81396	0	TRUE	FALSE
GENE: Adrb3	11556	adrenergic receptor, beta 3	MGI:MGI:87939|Ensembl:ENSMUSG00000031489|Vega:OTTMUSG00000028657	Mme-M200001710	1.0243	0.959662	0.981671	1.40301	1.08289	1.00813	1.30925	1.03425	1.11298	0.983899	0.490194	1.41989	0.858332	1.15665	1.60505	0.921641	0.951698	0.865598	1.06838	0.9369	0.9535	0.7705	0.937	1.03638	0.7705	FALSE	FALSE
GENE: Rorc	19885	RAR-related orphan receptor gamma	MGI:MGI:104856|Ensembl:ENSMUSG00000028150|Vega:OTTMUSG00000022692	Mme-M200001712	1.05769	1.21539	1.4076	1.1386	0.917132	1.04313	1.46885	0.511451	1.71544	1.15899	1.03011	1.14129	1.36511	2.71811	0.79566	1.05708	3.29928	0.731939	1.14766	0.9363	0.94	0.4555	0.9523	1.1959	0.4555	FALSE	FALSE
GENE: Chil1	12654	chitinase-like 1	MGI:MGI:1340899|Ensembl:ENSMUSG00000064246|Vega:OTTMUSG00000030091	Mme-M200001714	1.05489	0.817541	1.17845	1.19891	0.921822	1.22876	0.976951	1.25616	1.03458	1.12457	1.03589	0.967202	1.00419	0.73298	1.30497	1.37762	0.823185	0.932118	1.00581	0.9725	0.7614	0.9916	0.9778	1.0376	0.7614	FALSE	FALSE
GENE: Pcnt	18541	pericentrin (kendrin)	MGI:MGI:102722|Ensembl:ENSMUSG00000001151	Mme-M200001715	0.94489	1.21098	0.669736	1.92726	1.71558	0.762923	1.46126	0.918173	1.2073	0.921544	0.944364	1.63701	0.598602	1.21317	0.514846	0.890965	1.00076	0.808911	1.24819	0.9715	0.7869	0.9762	0.9421	1.02163	0.7869	FALSE	FALSE
GENE: Satb1	20230	special AT-rich sequence binding protein 1	MGI:MGI:105084|Ensembl:ENSMUSG00000023927|Vega:OTTMUSG00000033991	Mme-M200001716	0.969505	0.768671	0.796327	0.996771	0.991999	0.781161	0.980793	0.966996	1.33695	1.06118	0.851523	1.15621	0.694708	1.08557	1.09829	1.13628	1.12489	0.721247	1.19548	0.9417	0.9477	0.8294	0.9959	0.969424	0.8294	FALSE	FALSE
GENE: Bin1	30948	bridging integrator 1	MGI:MGI:108092|Ensembl:ENSMUSG00000024381	Mme-M200001717	0.978419	1.26394	1.02936	0.960058	0.710058	0.93172	0.700405	0.877697	0.928684	1.0133	0.804338	1.26414	1.18993	1.36171	0.760507	0.677445	0.831574	0.753883	0.920307	0.9667	0.7563	0.43	0.7212	0.925365	0.43	FALSE	FALSE
GENE: Bad	12015	BCL2-associated agonist of cell death	MGI:MGI:1096330|Ensembl:ENSMUSG00000024959|Vega:OTTMUSG00000016347	Mme-M200001718	1.08893	1.14206	1.31305	1.08197	1.76208	1.11173	0.940932	0.825825	1.09389	1.04624	1.15345	1.24891	1.04537	1.38256	0.995276	0.953097	1.06943	1.00214	0.980816	0.8385	0.7366	0.1065	0.9464	1.10254	0.1065	FALSE	FALSE
GENE: Man1a2	17156	mannosidase, alpha, class 1A, member 2	MGI:MGI:104676|Ensembl:ENSMUSG00000008763|Vega:OTTMUSG00000007027	Mme-M200001719	1.02839	1.33346	0.872908	0.98745	1.14615	0.803034	1.3872	0.937078	1.29257	0.883174	0.680473	1.19907	0.864966	1.09333	0.897621	0.768339	1.38443	0.716459	1.10852	0.9796	0.7823	0.9723	0.9412	0.997008	0.7823	FALSE	FALSE
GENE: Il15	16168	interleukin 15	MGI:MGI:103014|Ensembl:ENSMUSG00000031712	Mme-M200001721	0.776951	1.02111	1.06141	1.24989	0.689005	0.736732	0.866849	0.630722	0.995299	0.792677	0.921384	0.924302	1.10488	1.39294	1.14266	0.977735	1.05547	0.781796	0.992053	0.9659	0.6398	0.5771	0.9441	0.934534	0.5771	FALSE	FALSE
GENE: Kit	16590	kit oncogene	MGI:MGI:96677|Ensembl:ENSMUSG00000005672|Vega:OTTMUSG00000016671	Mme-M200001722	0.896305	1.22464	1.1856	1.61803	1.24788	1.1919	0.972807	1.28713	0.904106	1.27264	0.98049	1.85086	1.08656	1.7047	1.17039	0.690392	1.30946	0.852285	1.37941	0.8517	0.7654	0.1306	0.9962	1.16719	0.1306	FALSE	FALSE
GENE: Vsx2	12677	visual system homeobox 2	MGI:MGI:88401|Ensembl:ENSMUSG00000021239|Vega:OTTMUSG00000038498	Mme-M200001724	0.697584	1.77305	1.43185	2.76167	1.09053	0.452563	1.67443	0.61295	2.37898	0.562755	0.941025	0.952506	1.20229	1.09986	0.381952	1.32734	1.46454	0.643373	1.24365	0.8	0.957	0.8766	0.9806	1.04565	0.8	FALSE	FALSE
GENE: Mmp9	17395	matrix metallopeptidase 9	MGI:MGI:97011|Ensembl:ENSMUSG00000017737|Vega:OTTMUSG00000001184	Mme-M200001725	1.02221	0.451896	0.714008	1.18484	0.625732	0.926532	0.661526	1.05943	0.513992	0.90482	0.846285	0.572391	0.954473	0.640091	0.936534	0.966126	0.696776	1.28833	1.23215	0.9197	0.4467	0.2779	0.937	0.817759	0.2779	FALSE	FALSE
GENE: Kif2a	16563	kinesin family member 2A	MGI:MGI:108390|Ensembl:ENSMUSG00000021693|Vega:OTTMUSG00000029368	Mme-M200001729	0.932256	1.88599	0.855507	1.55668	0.846692	0.806573	1.38643	0.60175	1.31918	0.790992	0.795686	1.07086	1.26087	1.84035	1.13899	0.81753	1.31928	0.885407	1.18562	0.877	0.9904	0.8703	0.9959	1.06895	0.8703	FALSE	FALSE
GENE: Zfp101	22643	zinc finger protein 101	MGI:MGI:107547|Ensembl:ENSMUSG00000055240|Vega:OTTMUSG00000037198	Mme-M200001730	0.954113	1.12355	0.942381	1.23505	0.768549	0.47023	1.15842	0.708604	1.25747	0.769908	0.639195	1.51457	0.874811	2.2024	0.777344	0.913925	1.76448	0.892946	1.30839	0.986	0.8943	0.8564	0.9824	0.998877	0.8564	FALSE	FALSE
GENE: Tph1	21990	tryptophan hydroxylase 1	MGI:MGI:98796|Ensembl:ENSMUSG00000040046|Vega:OTTMUSG00000036091	Mme-M200001734	1.17541	1.39956	0.986378	1.3961	1.32547	0.823456	1.03544	1.37534	1.07549	1.34412	1.50469	1.13485	1.38344	1.44636	1.32805	0.979801	0.604449	1.59946	1.00868	0.8122	0.8048	0.207	0.9824	1.17686	0.207	FALSE	FALSE
GENE: Cldn11	18417	claudin 11	MGI:MGI:106925|Ensembl:ENSMUSG00000037625|Vega:OTTMUSG00000022650	Mme-M200001736	0.856493	1.41505	0.913671	1.30574	0.66736	1.34996	0.940576	1.05023	1.074	0.914523	0.89233	1.25486	0.731684	1.21208	0.493507	1.05735	0.846803	0.857558	1.13862	0.9423	0.9887	0.8277	0.9866	0.968232	0.8277	FALSE	FALSE
GENE: Cd63	12512	CD63 antigen	MGI:MGI:99529|Ensembl:ENSMUSG00000025351	Mme-M200001737	1.05714	0.953589	1.23985	0.903978	0.910354	1.20865	1.08703	1.01696	0.888013	1.22111	1.32283	0.905181	1.33503	1.06617	1.15251	1.03849	1.0046	0.94586	0.791647	0.9493	0.9147	0.0855	0.937	1.04449	0.0855	TRUE	FALSE
GENE: Ube2e1	22194	ubiquitin-conjugating enzyme E2E 1	MGI:MGI:107411|Ensembl:ENSMUSG00000021774|Vega:OTTMUSG00000028840	Mme-M200001740	0.94658	1.13695	0.685265	0.878802	1.01216	0.903952	1.09604	0.908259	1.02965	0.858557	1.18365	1.18658	0.987715	1.04952	1.45792	0.80168	0.790938	0.91687	0.952173	0.9026	0.9286	0.6065	0.937	0.974586	0.6065	FALSE	FALSE
GENE: Stom	13830	stomatin	MGI:MGI:95403|Ensembl:ENSMUSG00000026880|Vega:OTTMUSG00000012089	Mme-M200001745	0.798092	1.02977	1.01006	0.765742	0.763408	1.1578	0.84878	0.980817	0.880044	0.51705	0.644028	0.515588	0.598039	0.889523	1.15665	0.670807	0.61858	0.809853	1.72034	0.9522	0.9838	0.0699	0.937	0.823773	0.0699	FALSE	TRUE
GENE: Cyp1b1	13078	cytochrome P450, family 1, subfamily b, polypeptide 1	MGI:MGI:88590|Ensembl:ENSMUSG00000024087	Mme-M200001746	1.05434	0.882449	1.01252	0.906589	0.623596	1.21826	1.12725	1.45569	0.82342	1.19124	0.964711	1.36377	1.35735	1.08955	1.00675	0.86009	0.95499	0.998806	1.19605	0.9693	0.9171	0.4325	0.9765	1.03735	0.4325	FALSE	FALSE
GENE: Endog	13804	endonuclease G	MGI:MGI:1261433|Ensembl:ENSMUSG00000015337|Vega:OTTMUSG00000016745	Mme-M200001749	1.71788	1.15903	2.02094	0.898069	1.27275	1.56855	0.793305	1.01804	0.841741	1.97364	2.04138	1.17838	1.76685	1.41716	0.846827	1.42296	0.751738	1.39503	0.539482	0.5063	0.9019	0.0162	0.937	1.21387	0.0162	TRUE	FALSE
GENE: Hes1	15205	hairy and enhancer of split 1 (Drosophila)	MGI:MGI:104853|Ensembl:ENSMUSG00000022528|Vega:OTTMUSG00000035113	Mme-M200001751	0.960378	0.890238	1.02155	1.13482	0.983997	0.729864	0.875477	0.674204	0.741114	0.669337	1.64044	0.835946	1.38192	1.09203	0.866399	1.22851	1.16836	1.29148	0.727189	0.9982	0.7533	0.7301	0.996	0.964553	0.7301	FALSE	FALSE
GENE: Ahr	11622	aryl-hydrocarbon receptor	MGI:MGI:105043|Ensembl:ENSMUSG00000019256|Vega:OTTMUSG00000036999	Mme-M200001752	0.759528	1.43601	0.921267	1.69478	0.970883	0.852589	1.27698	0.780095	1.08131	1.08628	0.883819	1.54302	1.10369	2.12028	0.846442	0.716093	1.72102	0.782785	1.33238	0.9417	0.9752	0.367	0.9899	1.0962	0.367	FALSE	FALSE
GENE: Upk2	22269	uroplakin 2	MGI:MGI:98913|Ensembl:ENSMUSG00000041523	Mme-M200001753	0.836929	0.913873	0.925809	1.06098	1.07426	0.857592	1.09452	1.29834	1.16311	1.12726	0.807522	0.801489	0.99026	0.896628	0.419772	1.03964	0.764206	1.1948	1.25351	0.9611	0.8337	0.6222	0.937	0.949038	0.6222	FALSE	FALSE
GENE: Il5	16191	interleukin 5	MGI:MGI:96557|Ensembl:ENSMUSG00000036117|Vega:OTTMUSG00000005643	Mme-M200001755	1.42137	0.953759	1.02967	0.848206	0.794159	1.58963	0.73814	1.39957	0.567632	1.56979	1.20776	1.05407	0.955309	0.898955	1.28246	1.18728	0.816085	1.27146	0.833386	0.9889	0.9979	0.7762	0.9862	1.03662	0.7762	FALSE	FALSE
GENE: Sh3bp1	20401	SH3-domain binding protein 1	MGI:MGI:104603|Ensembl:ENSMUSG00000022436|Vega:OTTMUSG00000021739	Mme-M200001756	0.93308	0.752416	1.00333	0.86236	1.20952	1.49173	0.654498	1.37739	0.795897	1.09301	1.083	0.779019	0.924732	0.854593	1.33982	1.2071	0.678099	1.38468	0.862323	0.9255	0.8668	0.925	0.9885	0.985003	0.8668	FALSE	FALSE
GENE: Vipr2	22355	vasoactive intestinal peptide receptor 2	MGI:MGI:107166|Ensembl:ENSMUSG00000011171|Vega:OTTMUSG00000040123	Mme-M200001757	1.05671	0.942992	0.930399	0.93712	0.935745	1.26599	1.27372	1.30842	1.37579	1.04819	1.25722	0.653141	1.25722	0.705491	1.04988	1.20139	1.10036	0.93065	1.15498	0.9796	0.5529	0.9999	0.9736	1.05341	0.5529	FALSE	FALSE
GENE: Dym	69190	dymeclin	MGI:MGI:1918480|Ensembl:ENSMUSG00000035765	Mme-M200001762	1.12406	1.51109	1.00696	1.2513	1.17439	0.991933	0.979753	1.08452	0.88064	1.19803	1.11584	1.65236	1.07182	1.41755	1.10033	0.800349	1.15452	0.779469	1.16215	0.7003	0.9014	0.072	0.9552	1.10958	0.072	TRUE	FALSE
GENE: Reps1	19707	RalBP1 associated Eps domain containing protein	MGI:MGI:1196373|Ensembl:ENSMUSG00000019854|Vega:OTTMUSG00000033574	Mme-M200001764	0.385942	2.08058	0.629862	2.11279	1.28879	0.520077	2.33498	0.595647	2.35247	0.469189	0.385348	2.26106	0.470522	1.48433	0.842107	0.55918	1.72861	0.45123	1.92156	0.9915	0.9204	0.8975	0.9747	0.961279	0.8975	FALSE	FALSE
GENE: Rbbp6	19647	retinoblastoma binding protein 6	MGI:MGI:894835|Ensembl:ENSMUSG00000030779|Vega:OTTMUSG00000025360	Mme-M200001765	0.584534	2.00193	1.04998	2.19043	1.29507	0.395572	2.32262	0.491886	1.93312	0.78797	0.553436	2.12359	0.657035	1.89476	0.507867	0.807807	3.17288	0.458728	2.02082	0.9328	0.9756	0.8909	0.996	1.07894	0.8909	FALSE	FALSE
GENE: Il17ra	16172	interleukin 17 receptor A	MGI:MGI:107399	Mme-M200001766	0.954016	0.844713	1.04339	0.715027	0.884156	1.20707	0.817217	0.917831	1.01955	0.991565	1.04172	0.606136	1.15143	0.74887	1.00596	1.24442	0.997859	0.934537	0.77349	0.926	0.9841	0.951	0.9562	0.927477	0.926	FALSE	FALSE
GENE: Col1a2	12843	collagen, type I, alpha 2	MGI:MGI:88468|Ensembl:ENSMUSG00000029661|Vega:OTTMUSG00000021300	Mme-M200001767	0.811037	0.949161	0.9082	0.990705	0.837879	1.17758	1.04714	1.50058	0.68358	1.13445	0.704174	0.860026	0.857521	0.756832	1.13927	1.06779	1.10121	0.839554	1.0805	0.9796	0.9379	0.9474	0.9821	0.952635	0.9379	FALSE	FALSE
GENE: Rgl1	19731	ral guanine nucleotide dissociation stimulator,-like 1	MGI:MGI:107484|Ensembl:ENSMUSG00000026482|Vega:OTTMUSG00000022514	Mme-M200001768	1.04671	0.801936	0.929737	0.591803	0.483949	1.22762	0.657353	2.12521	0.700083	1.21396	0.956435	0.55141	1.06426	0.571649	1.38581	1.25266	0.788914	1.54309	0.556691	0.9262	0.9846	0.8988	0.981	0.89556	0.8988	FALSE	FALSE
GENE: Anpep	16790	alanyl (membrane) aminopeptidase	MGI:MGI:5000466|Ensembl:ENSMUSG00000039062|Vega:OTTMUSG00000022543	Mme-M200001769	1.14403	1.13911	2.34187	0.973829	0.692563	2.12795	0.771409	1.37533	1.07689	0.863782	1.29021	1.14434	1.16727	1.20216	0.863006	1.22631	0.610159	1.24115	1.31869	0.9378	0.8919	0.7786	0.9682	1.12557	0.7786	FALSE	FALSE
GENE: Pkp1	18772	plakophilin 1	MGI:MGI:1328359|Ensembl:ENSMUSG00000026413|Vega:OTTMUSG00000022498	Mme-M200001772	1.05854	1.05561	0.994393	1.14224	0.965706	0.913057	1.09407	0.918361	1.09007	1.23209	1.17758	1.11889	1.19919	1.36091	0.904495	0.88006	1.21569	1.07382	1.10833	0.9615	0.9333	0.1317	0.9824	1.07189	0.1317	FALSE	FALSE
GENE: Foxn1	15218	forkhead box N1	MGI:MGI:102949|Ensembl:ENSMUSG00000002057|Vega:OTTMUSG00000000142	Mme-M200001773	1.10954	0.775497	1.58198	1.05596	1.286	1.03194	1.39121	0.93566	0.955427	1.22853	0.639727	1.5068	0.988631	0.967128	1.1211	0.863139	0.776728	1.30329	0.853603	0.9375	0.8239	0.9378	0.957	1.04351	0.8239	FALSE	FALSE
GENE: Ptk6	20459	PTK6 protein tyrosine kinase 6	MGI:MGI:99683	Mme-M200001774	0.705522	0.985972	0.764855	0.64511	0.693745	1.40471	0.937919	1.04946	0.956375	0.496047	0.534241	0.483222	0.631703	0.996887	0.670925	0.625679	0.67237	1.13613	0.931688	0.5274	0.9818	0.007	0.937	0.773433	0.007	FALSE	TRUE
GENE: Bdkrb2	12062	bradykinin receptor, beta 2	MGI:MGI:102845|Ensembl:ENSMUSG00000021070	Mme-M200001777	1.10002	0.929754	0.773205	1.16797	0.74815	1.12121	1.0951	1.38778	0.78899	1.4068	1.0284	0.846044	0.999834	0.739519	1.15335	1.19956	1.10417	0.958406	0.829431	0.9838	0.9472	0.892	0.9959	1.0011	0.892	FALSE	FALSE
GENE: Zfp638	18139	zinc finger protein 638	MGI:MGI:1203484|Ensembl:ENSMUSG00000030016|Vega:OTTMUSG00000057474	Mme-M200001780	0.786378	2.14121	0.751892	1.00175	0.797611	0.578029	1.69936	0.475791	1.35181	0.837112	0.833283	2.11166	0.88237	2.17019	0.795597	0.576067	2.13785	0.543399	1.09243	0.9888	0.9715	0.6844	0.9534	1.0025	0.6844	FALSE	FALSE
GENE: Gja1	14609	gap junction protein, alpha 1	MGI:MGI:95713|Ensembl:ENSMUSG00000050953	Mme-M200001781	0.915695	1.22232	0.901652	1.28254	0.486097	0.70613	1.18618	0.734191	0.673743	1.08573	0.591382	1.2958	0.982258	1.45235	0.906709	0.633864	0.890948	0.723771	0.879393	0.9738	0.6269	0.8657	0.937	0.886257	0.6269	FALSE	FALSE
GENE: Gart	14450	phosphoribosylglycinamide formyltransferase	MGI:MGI:95654|Ensembl:ENSMUSG00000022962|Vega:OTTMUSG00000028333	Mme-M200001782	0.63164	1.31966	0.633883	1.45192	1.06527	0.758755	1.08985	1.16423	1.82304	0.355752	0.506133	0.953984	0.684048	0.652269	1.32394	1.09928	1.01574	0.706494	1.46705	0.9483	0.7881	0.0839	0.995	0.910511	0.0839	FALSE	TRUE
GENE: Tmem168	101118	transmembrane protein 168	MGI:MGI:1921794|Ensembl:ENSMUSG00000029569|Vega:OTTMUSG00000023860	Mme-M200001784	0.907149	1.55989	1.17695	0.889155	1.07628	0.917543	1.12214	0.777143	1.15258	1.36754	1.17441	1.76377	1.0604	1.98848	0.850593	0.714056	1.45248	0.842094	1.50341	0.9397	0.951	0.0684	0.9871	1.12767	0.0684	TRUE	FALSE
GENE: Cd3g	12502	CD3 antigen, gamma polypeptide	MGI:MGI:88333|Ensembl:ENSMUSG00000002033|Vega:OTTMUSG00000034601	Mme-M200001786	0.239842	0.276087	0.298701	0.29347	0.645442	0.527001	0.417737	0.590317	0.679155	0.440184	0.188621	0.393044	0.284456	0.29526	0.293261	0.102634	0.667852	0.60314	0.681237	0.002	0.519	0.0013	0.0752	0.373532	0.0013	FALSE	TRUE
GENE: Itih3	16426	inter-alpha trypsin inhibitor, heavy chain 3	MGI:MGI:96620|Ensembl:ENSMUSG00000006522|Vega:OTTMUSG00000035523	Mme-M200001789	0.996569	1.0291	0.757714	0.920521	0.727268	1.00022	1.08757	1.37491	1.0802	0.943405	0.894954	0.670563	1.07563	0.630294	1.03151	1.0788	0.943208	0.838296	0.732825	0.9423	0.8546	0.5411	0.937	0.920683	0.5411	FALSE	FALSE
GENE: Ryr1	20190	ryanodine receptor 1, skeletal muscle	MGI:MGI:99659|Ensembl:ENSMUSG00000030592	Mme-M200001790	0.961062	0.606788	0.619656	0.463575	1.0104	1.03867	1.09155	1.13634	0.941015	0.949558	0.889106	0.686515	0.648392	0.529215	0.691331	0.91948	0.909321	0.51723	1.07849	0.2364	0.9535	0.0802	0.9967	0.79618	0.0802	FALSE	TRUE
GENE: Traf4	22032	TNF receptor associated factor 4	MGI:MGI:1202880	Mme-M200001791	1.32741	0.885702	1.11993	1.00655	1.15689	1.26108	1.14785	1.2156	1.07605	0.989599	1.26722	1.07995	1.08841	0.875025	1.18488	1.37211	0.701886	0.975089	1.10953	0.9293	0.6269	0.4392	0.996	1.08392	0.4392	FALSE	FALSE
GENE: Ldb1	16825	LIM domain binding 1	MGI:MGI:894762|Ensembl:ENSMUSG00000025223|Vega:OTTMUSG00000033442	Mme-M200001792	1.09138	0.730712	1.21713	1.19207	1.27451	1.09405	0.756325	0.99167	0.864471	1.18002	1.30131	1.07914	1.06328	0.954933	0.834415	1.1731	0.889402	0.947995	0.898448	0.9555	0.9707	0.3084	0.937	1.01411	0.3084	FALSE	FALSE
GENE: Cdh11	12552	cadherin 11	MGI:MGI:99217|Ensembl:ENSMUSG00000031673	Mme-M200001793	1.00078	0.889113	0.74262	0.984826	0.971805	1.03249	1.0422	1.10337	0.930063	0.953381	0.632102	1.01245	0.823786	0.963242	0.947764	0.903053	1.0168	0.769893	1.3526	0.9156	0.9042	0.5883	0.9617	0.939643	0.5883	FALSE	FALSE
GENE: Hsp90b1	22027	heat shock protein 90, beta (Grp94), member 1	MGI:MGI:98817|Ensembl:ENSMUSG00000020048|Vega:OTTMUSG00000020538	Mme-M200001794	0.618006	1.63915	0.971922	1.18228	0.8764	0.575771	1.93061	0.307906	1.93355	0.621038	0.46072	2.93996	0.551724	1.93632	0.588515	0.444439	3.42217	0.379372	1.6029	0.9982	0.986	0.9445	0.9477	0.943354	0.9445	FALSE	FALSE
GENE: Cd3d	12500	CD3 antigen, delta polypeptide	MGI:MGI:88331|Ensembl:ENSMUSG00000032094	Mme-M200001795	0.501999	0.376931	0.447399	0.53065	0.60792	0.71157	0.691401	0.926395	1.10173	0.409759	0.463045	0.44564	0.577565	0.576559	0.979765	0.402278	0.853061	0.803904	1.00849	0.0009	0.7292	0.0008	0.8453	0.617509	0.0008	FALSE	TRUE
GENE: Lag3	16768	lymphocyte-activation gene 3	MGI:MGI:106588|Ensembl:ENSMUSG00000030124|Vega:OTTMUSG00000024400	Mme-M200001796	0.547995	0.867938	0.596247	0.843923	1.42244	0.747921	1.13486	0.802432	1.21942	0.44496	0.484374	1.2806	0.51441	0.830776	0.540786	0.739231	1.14092	0.746744	1.39949	0.6189	0.9362	0.1788	0.937	0.80414	0.1788	FALSE	FALSE
GENE: Apoa4	11808	apolipoprotein A-IV	MGI:MGI:88051|Ensembl:ENSMUSG00000032080|Vega:OTTMUSG00000028705	Mme-M200001797	0.056268	0.501939	0.380048	1.57127	1.36626	0.857619	1.5299	1.37589	1.4617	0.0908239	0.605248	0.10863	1.31276	0.364198	0.195431	1.32729	1.10682	2.19524	0.689957	0.5247	0.887	0.1412	0.9535	0.606801	0.1412	FALSE	FALSE
GENE: Lbr	98386	lamin B receptor	MGI:MGI:2138281|Ensembl:ENSMUSG00000004880|Vega:OTTMUSG00000050712	Mme-M200001798	1.10431	1.16891	1.02427	0.925922	0.872824	0.915391	1.10003	0.736262	1.34307	1.10535	1.09162	1.35935	1.01876	1.72981	1.24258	0.832151	1.47577	0.783027	1.31343	0.9465	0.9795	0.0838	0.9704	1.08638	0.0838	TRUE	FALSE
GENE: Bpifa2	19194	BPI fold containing family A, member 2	MGI:MGI:97787|Ensembl:ENSMUSG00000042459|Vega:OTTMUSG00000016849	Mme-M200001799	0.42478	2.47628	0.452424	2.18596	1.15996	0.517952	2.10663	0.501059	2.93471	0.328188	0.389511	1.60279	0.424104	1.20315	1.11774	0.671512	2.27998	0.527057	1.71733	0.9931	0.9366	0.6399	0.9902	0.94078	0.6399	FALSE	FALSE
GENE: Stip1	20867	stress-induced phosphoprotein 1	MGI:MGI:109130|Ensembl:ENSMUSG00000024966	Mme-M200001800	0.569501	0.914881	0.484794	0.663816	0.878959	0.683707	0.991254	0.754792	0.669828	0.829429	0.77345	3.06773	0.557434	0.737349	0.871109	0.528212	1.45412	0.75342	0.61553	0.662	0.8575	0.8893	0.937	0.794611	0.662	FALSE	FALSE
GENE: Dlx1	13390	distal-less homeobox 1	MGI:MGI:94901|Ensembl:ENSMUSG00000041911|Vega:OTTMUSG00000013200	Mme-M200001802	0.964453	0.837323	1.30064	0.968432	2.26657	1.16073	0.79977	0.850325	0.985902	0.828504	0.594527	1.28414	1.37248	1.04255	1.30159	0.861769	0.853954	1.07503	0.945397	0.9763	0.9549	0.9126	0.9449	1.0244	0.9126	FALSE	FALSE
GENE: Tbxa2r	21390	thromboxane A2 receptor	MGI:MGI:98496|Ensembl:ENSMUSG00000034881	Mme-M200001803	1.0424	1.17247	1.14865	0.806844	1.28027	1.19249	0.910092	1.06728	0.674116	1.68253	1.00118	1.22567	1.34594	1.05103	0.856998	1.27922	0.662414	1.23184	0.872198	0.9857	0.9547	0.4706	0.9672	1.05116	0.4706	FALSE	FALSE
GENE: Crhr2	12922	corticotropin releasing hormone receptor 2	MGI:MGI:894312|Ensembl:ENSMUSG00000003476|Vega:OTTMUSG00000035963	Mme-M200001804	1.06743	1.01332	1.24126	1.24718	1.16373	1.11689	1.08288	0.909822	0.933652	1.09021	0.960299	1.16317	1.07243	0.774374	0.909004	1.01533	1.12869	1.06063	1.44677	0.7742	0.9897	0.8956	0.937	1.06376	0.7742	FALSE	FALSE
GENE: Atp1b1	11931	ATPase, Na+/K+ transporting, beta 1 polypeptide	MGI:MGI:88108|Ensembl:ENSMUSG00000026576|Vega:OTTMUSG00000049860	Mme-M200001805	0.890142	1.03045	1.49819	0.802386	0.687584	1.10333	1.08813	0.83375	1.03273	0.887048	1.12298	0.84239	1.05915	1.19798	1.25614	1.1273	1.07233	1.04455	0.818091	0.985	0.9957	0.524	0.9841	1.0042	0.524	FALSE	FALSE
GENE: Ezr	22350	ezrin	MGI:MGI:98931|Ensembl:ENSMUSG00000052397|Vega:OTTMUSG00000018216	Mme-M200001806	0.714235	2.13112	1.44848	2.02694	0.62005	0.94382	1.5135	0.68059	1.52234	0.546753	0.899558	1.25076	0.775418	1.66955	1.36679	0.749753	1.12902	0.642398	2.29495	0.7035	0.9751	0.9306	0.996	1.09461	0.7035	FALSE	FALSE
GENE: Laptm5	16792	lysosomal-associated protein transmembrane 5	MGI:MGI:108046|Ensembl:ENSMUSG00000028581|Vega:OTTMUSG00000009589	Mme-M200001807	0.484996	0.585448	0.633709	0.458416	0.839487	1.16583	0.464483	1.09609	0.790648	0.623931	0.576777	0.673022	0.719345	0.73577	1.17728	0.463284	0.808329	1.09748	0.601988	0.0243	0.8484	0.1403	0.937	0.702304	0.0243	FALSE	TRUE
GENE: Tlk2	24086	tousled-like kinase 2 (Arabidopsis)	MGI:MGI:1346023|Ensembl:ENSMUSG00000020694|Vega:OTTMUSG00000002830	Mme-M200001808	0.820655	1.76743	0.873266	1.61026	1.11693	0.849318	1.57277	0.780526	1.28138	0.75806	0.675842	1.44404	0.932047	1.47997	0.741933	0.912482	1.34954	0.641275	1.44757	0.9267	0.8722	0.9977	0.9716	1.0523	0.8722	FALSE	FALSE
GENE: Yes1	22612	YES proto-oncogene 1, Src family tyrosine kinase	MGI:MGI:99147|Ensembl:ENSMUSG00000014932|Vega:OTTMUSG00000055350	Mme-M200001809	0.853754	1.81657	1.14032	2.20102	0.731472	0.761268	1.31943	0.633596	1.27677	0.872423	0.923334	1.72438	1.02077	2.34366	0.91034	0.96827	1.68528	0.749583	1.51847	0.643	0.9758	0.3018	0.9765	1.14453	0.3018	FALSE	FALSE
GENE: Ggt1	14598	gamma-glutamyltransferase 1	MGI:MGI:95706|Ensembl:ENSMUSG00000006345|Vega:OTTMUSG00000034127	Mme-M200001810	0.766979	1.26423	1.96344	1.62451	0.754018	1.55463	1.06447	0.737645	0.934378	0.880269	1.01043	1.09438	1.1348	1.2052	0.873715	0.835859	0.862262	0.887138	1.07165	0.634	0.9811	0.5375	0.937	1.04034	0.5375	FALSE	FALSE
GENE: Mmp11	17385	matrix metallopeptidase 11	MGI:MGI:97008|Ensembl:ENSMUSG00000000901|Vega:OTTMUSG00000031859	Mme-M200001812	0.987404	1.04346	0.821733	1.18911	1.36002	0.986966	0.96755	1.26089	1.02915	1.02491	0.937551	1.09975	0.69773	0.785058	0.881887	0.923364	0.877636	1.01403	1.12058	0.9965	0.7188	0.6592	0.9449	0.988165	0.6592	FALSE	FALSE
GENE: Mtf1	17764	metal response element binding transcription factor 1	MGI:MGI:101786|Ensembl:ENSMUSG00000028890|Vega:OTTMUSG00000009170	Mme-M200001813	1.02274	1.19602	1.46532	1.311	0.954952	1.32516	0.850892	0.871417	1.04182	1.01818	1.2684	1.23455	1.00289	1.07797	1.04715	0.89692	0.850445	0.815396	1.13202	0.4999	0.9361	0.366	0.937	1.058	0.366	FALSE	FALSE
GENE: Sycp1	20957	synaptonemal complex protein 1	MGI:MGI:105931|Ensembl:ENSMUSG00000027855|Vega:OTTMUSG00000054718	Mme-M200001814	0.943236	1.14909	0.60811	1.15689	0.489141	0.859345	1.33294	0.786451	1.17715	0.817276	0.990808	1.56844	0.521952	0.97802	1.06321	0.967184	1.67602	1.15791	1.57139	0.9911	0.7067	0.7454	0.937	0.988593	0.7067	FALSE	FALSE
GENE: Nin	18080	ninein	MGI:MGI:105108|Ensembl:ENSMUSG00000021068|Vega:OTTMUSG00000037170	Mme-M200001815	0.880112	1.13837	0.702775	1.89519	2.43271	1.00849	1.11772	0.711466	1.19685	1.09166	0.3925	2.14708	0.842816	0.931897	1.02667	0.73257	1.58399	1.1045	1.59771	0.9729	0.8666	0.8604	0.9479	1.08526	0.8604	FALSE	FALSE
GENE: Ppp1cb	19046	protein phosphatase 1, catalytic subunit, beta isoform	MGI:MGI:104871	Mme-M200001816	0.76571	1.32684	1.15873	1.62119	0.985645	0.953301	1.48119	0.695746	1.57417	0.826442	0.77883	1.27561	0.824268	1.81396	0.889016	0.788289	1.57126	0.642693	1.6054	0.9123	0.8691	0.6292	0.9765	1.0765	0.6292	FALSE	FALSE
GENE: Frat1	14296	frequently rearranged in advanced T cell lymphomas	MGI:MGI:109450	Mme-M200001817	0.813083	1.00002	0.842286	0.754139	1.02359	0.749716	1.30147	0.806329	1.27011	0.803487	0.934699	1.00563	0.987943	1.13886	1.0729	1.14948	1.2855	0.784528	1.24527	0.8427	0.9231	0.9119	0.967	0.981053	0.8427	FALSE	FALSE
GENE: Foxa1	15375	forkhead box A1	MGI:MGI:1347472|Ensembl:ENSMUSG00000035451	Mme-M200001820	1.0117	1.32157	0.986707	1.2044	1.08342	0.818205	1.1299	0.721188	0.990365	1.2242	1.0441	1.44343	0.998566	1.37329	0.886716	0.808306	1.18236	0.883368	1.25527	0.9223	0.9968	0.2234	0.9684	1.05372	0.2234	FALSE	FALSE
GENE: Slc4a2	20535	solute carrier family 4 (anion exchanger), member 2	MGI:MGI:109351|Ensembl:ENSMUSG00000028962|Vega:OTTMUSG00000024167	Mme-M200001821	1.61744	1.18795	1.91946	0.912789	1.05364	1.22063	0.785655	0.848294	0.843572	1.73014	1.51704	1.34833	1.50163	1.42917	0.837135	0.989919	0.910479	1.0591	1.13043	0.2625	0.9916	0.0087	0.9507	1.15972	0.0087	TRUE	FALSE
GENE: Chrna1	11435	cholinergic receptor, nicotinic, alpha polypeptide 1 (muscle)	MGI:MGI:87885|Ensembl:ENSMUSG00000027107|Vega:OTTMUSG00000013434	Mme-M200001823	1.32453	1.046	1.09944	0.777386	1.12439	1.51035	2.12448	1.26134	1.48969	1.05935	0.923576	0.729102	0.958856	0.720736	1.19045	1.74527	1.23905	0.989573	1.37237	0.9867	0.12	0.5749	0.937	1.14829	0.12	FALSE	FALSE
GENE: Alox15	11687	arachidonate 15-lipoxygenase	MGI:MGI:87997|Ensembl:ENSMUSG00000018924|Vega:OTTMUSG00000006044	Mme-M200001824	1.00667	1.05136	1.16102	0.832409	1.24012	1.34435	1.06271	1.01644	0.998612	1.10009	1.2065	0.95182	0.972669	0.640091	1.33273	0.887802	0.887029	0.889276	0.753823	0.9733	0.9784	0.8513	0.937	1.00093	0.8513	FALSE	FALSE
GENE: Ppic	19038	peptidylprolyl isomerase C	MGI:MGI:97751|Ensembl:ENSMUSG00000024538	Mme-M200001825	0.717834	0.942237	0.6922	0.69982	0.502109	0.955244	0.770122	1.04238	0.738726	0.897815	0.775995	1.11561	0.864378	0.757894	1.12531	0.912348	1.04348	0.916903	0.663594	0.2199	0.6529	0.3063	0.937	0.832812	0.2199	FALSE	FALSE
GENE: Cish	12700	cytokine inducible SH2-containing protein	MGI:MGI:103159	Mme-M200001826	0.917353	1.24125	1.45341	1.34071	0.736126	1.7147	0.946091	1.06982	0.769165	0.990959	0.937086	1.53894	1.24698	0.984654	0.932504	0.997859	0.652659	1.11863	0.538549	0.8385	0.9475	0.7047	0.937	1.01786	0.7047	FALSE	FALSE
GENE: Slc35b1	110172	solute carrier family 35, member B1	MGI:MGI:1343133	Mme-M200001827	0.984704	0.922152	1.00282	0.796017	0.90111	1.10018	0.949853	1.22069	0.814858	1.05564	1.2095	0.785946	1.06159	0.708627	1.16174	0.847652	0.888018	1.40244	0.557421	0.9806	0.9756	0.8186	0.937	0.946299	0.8186	FALSE	FALSE
GENE: Mybl2	17865	myeloblastosis oncogene-like 2	MGI:MGI:101785|Ensembl:ENSMUSG00000017861|Vega:OTTMUSG00000001166	Mme-M200001828	1.30887	0.753495	0.94791	0.595956	0.92932	1.26146	0.737765	1.16231	0.87761	1.12113	1.03253	0.572918	0.929599	0.466414	1.28067	1.1441	0.910841	0.892774	0.831163	0.9156	0.9806	0.3604	0.9839	0.901684	0.3604	FALSE	FALSE
GENE: Cdk16	18555	cyclin-dependent kinase 16	MGI:MGI:97516|Ensembl:ENSMUSG00000031065|Vega:OTTMUSG00000017159	Mme-M200001830	1.17262	1.63736	1.62075	1.25787	1.20608	1.22123	0.887642	0.732044	0.897409	1.12395	1.18796	1.46679	1.02369	1.48312	0.76425	0.885931	1.01827	0.94019	1.29235	0.2933	0.9751	0.1779	0.9526	1.11835	0.1779	FALSE	FALSE
GENE: Tbx2	21385	T-box 2	MGI:MGI:98494|Ensembl:ENSMUSG00000000093|Vega:OTTMUSG00000001028	Mme-M200001834	1.09483	0.889314	1.21723	0.9066	1.55838	1.62623	0.648796	1.61383	0.873656	1.54149	0.618214	0.819178	0.838255	0.74577	0.93747	1.30858	0.648104	1.41127	0.811863	0.9985	0.7486	0.7665	0.9765	1.00538	0.7486	FALSE	FALSE
GENE: Bcat1	12035	branched chain aminotransferase 1, cytosolic	MGI:MGI:104861|Ensembl:ENSMUSG00000030268|Vega:OTTMUSG00000025302	Mme-M200001835	1.46698	0.694308	1.34357	0.853309	1.11856	1.08628	0.89622	1.19954	0.909702	1.22525	0.902077	0.615193	1.05543	0.833897	0.953439	1.05861	0.752331	1.13513	0.803829	0.986	0.8886	0.885	0.9448	0.971327	0.885	FALSE	FALSE
GENE: Pex14	56273	peroxisomal biogenesis factor 14	MGI:MGI:1927868|Ensembl:ENSMUSG00000028975|Vega:OTTMUSG00000010943	Mme-M200001837	1.07224	0.763868	1.14827	0.845086	1.08804	1.20939	0.868334	1.14032	0.89308	1.05576	1.16878	0.806087	0.979214	0.740853	1.15783	1.39396	0.818777	1.20531	0.972271	0.9895	0.8876	0.8967	0.9781	1.00173	0.8876	FALSE	FALSE
GENE: Upp1	22271	uridine phosphorylase 1	MGI:MGI:1097668|Ensembl:ENSMUSG00000020407|Vega:OTTMUSG00000005150	Mme-M200001838	0.208674	0.114747	0.129127	0.0821871	0.442904	0.843561	0.485642	0.742667	0.566095	0.162497	0.159477	0.204284	0.109797	0.0838369	0.670179	0.220338	0.481385	0.701679	0.32769	0	0.4317	0	0.0302	0.269762	0	FALSE	TRUE
GENE: Dlg3	53310	discs, large homolog 3 (Drosophila)	MGI:MGI:1888986|Ensembl:ENSMUSG00000000881|Vega:OTTMUSG00000016499	Mme-M200001841	0.938602	1.87687	1.34541	1.72496	0.747422	0.958835	1.28817	0.830345	1.31252	0.967437	1.07084	1.36633	1.09052	1.97546	1.06282	0.975915	1.14276	0.830762	1.21938	0.2319	0.9484	0.1445	0.9949	1.15343	0.1445	FALSE	FALSE
GENE: Arhgef28	110596	Rho guanine nucleotide exchange factor (GEF) 28	MGI:MGI:1346016|Ensembl:ENSMUSG00000021662	Mme-M200001844	1.05013	1.5108	1.16448	1.22337	1.98379	1.07168	1.03119	0.85376	1.29219	1.7279	1.32573	2.39818	1.15507	2.19946	1.16705	1.01456	1.2619	0.655452	1.40152	0.8398	0.7511	0.0238	0.9845	1.27737	0.0238	TRUE	FALSE
GENE: Smpd1	20597	sphingomyelin phosphodiesterase 1, acid lysosomal	MGI:MGI:98325|Ensembl:ENSMUSG00000037049	Mme-M200001847	1.19041	0.87562	1.62933	1.15687	0.801344	0.961872	0.838679	1.18957	0.740439	1.46931	1.51272	0.961132	1.00269	1.07902	1.08231	1.00274	0.80586	1.1725	0.918059	0.8636	0.9674	0.4425	0.9755	1.04794	0.4425	FALSE	FALSE
GENE: Icam5	15898	intercellular adhesion molecule 5, telencephalin	MGI:MGI:109430|Ensembl:ENSMUSG00000032174	Mme-M200001848	1.04733	0.922384	1.19296	1.26556	0.486302	1.32881	1.24973	1.14512	0.864831	1.43323	1.51647	0.967607	1.60553	2.07711	0.936262	0.941099	0.6368	1.03727	0.843099	0.9502	0.7654	0.604	0.9684	1.07589	0.604	FALSE	FALSE
GENE: Ptger2	19217	prostaglandin E receptor 2 (subtype EP2)	MGI:MGI:97794|Ensembl:ENSMUSG00000037759|Vega:OTTMUSG00000036411	Mme-M200001849	0.934923	0.914954	1.25767	1.07791	1.23354	1.21122	1.14775	1.01141	0.686231	1.19984	0.623473	1.0185	0.871011	0.750718	0.845477	0.993945	0.76294	0.90845	0.908249	0.9622	0.7097	0.4544	0.937	0.948166	0.4544	FALSE	FALSE
GENE: Lcn3	16820	lipocalin 3	MGI:MGI:102669|Ensembl:ENSMUSG00000026936|Vega:OTTMUSG00000012627	Mme-M200001850	1.24222	0.789417	0.853514	1.65045	2.16999	0.827525	0.989657	1.21443	1.31999	0.618261	0.745744	0.827802	1.2501	1.15341	0.428963	1.25458	0.778647	1.50463	0.843033	0.9417	0.9204	0.7218	0.9679	1.00744	0.7218	FALSE	FALSE
GENE: Snrpa	53607	small nuclear ribonucleoprotein polypeptide A	MGI:MGI:1855690|Ensembl:ENSMUSG00000061479|Vega:OTTMUSG00000031830	Mme-M200001851	0.991544	0.988508	0.975513	1.02927	1.36865	1.04019	0.830944	0.810964	0.886268	1.14292	0.984	1.22578	0.8862	1.35117	0.775698	0.801207	1.17092	1.05783	0.940083	0.9817	0.9822	0.2591	0.937	0.999977	0.2591	FALSE	FALSE
GENE: Kif3a	16568	kinesin family member 3A	MGI:MGI:107689	Mme-M200001852	0.843129	1.52484	0.750632	1.09	1.25488	0.652025	1.23554	0.748345	1.28816	0.671809	0.685498	1.19991	1.00572	1.43316	0.570061	0.613137	1.36695	0.712919	1.04842	0.9982	0.9678	0.8979	0.937	0.937192	0.8979	FALSE	FALSE
GENE: Neurod1	18012	neurogenic differentiation 1	MGI:MGI:1339708|Ensembl:ENSMUSG00000034701|Vega:OTTMUSG00000013310	Mme-M200001853	1.09497	1.87385	1.32301	1.51311	0.83613	0.935365	1.07924	0.756517	1.17521	1.25912	1.27823	1.68595	1.09369	2.26914	1.01866	0.904688	1.3758	1.05549	0.902833	0.1943	0.9911	0.0365	0.9959	1.18481	0.0365	TRUE	FALSE
GENE: Lrrn1	16979	leucine rich repeat protein 1, neuronal	MGI:MGI:106038|Ensembl:ENSMUSG00000034648|Vega:OTTMUSG00000056425	Mme-M200001856	1.33003	0.783052	1.19871	1.21287	0.872003	1.53289	0.95961	1.68825	1.04693	1.31676	1.42617	0.710878	1.36702	0.584089	1.30806	2.0064	0.857847	1.37193	0.870876	0.9473	0.7516	0.8859	0.937	1.1279	0.7516	FALSE	FALSE
GENE: Tff3	21786	trefoil factor 3, intestinal	MGI:MGI:104638|Ensembl:ENSMUSG00000024029|Vega:OTTMUSG00000020099	Mme-M200001857	1.80856	0.763152	2.63146	0.703677	0.962845	2.34024	0.387554	1.70695	0.432105	1.61079	2.60998	1.11085	1.98417	1.71379	1.34673	2.11074	0.46679	3.00128	0.411829	0.9796	0.9964	0.3926	0.9986	1.21872	0.3926	FALSE	FALSE
GENE: Zp3r	22789	zona pellucida 3 receptor	MGI:MGI:104965|Ensembl:ENSMUSG00000042554|Vega:OTTMUSG00000026758	Mme-M200001859	1.37538	0.425402	0.79138	0.62908	1.15055	1.40969	0.952999	1.49055	0.956334	0.89775	1.42329	0.533162	0.853229	0.572506	1.67786	1.17822	1.20735	1.24425	0.94859	0.6634	0.7575	0.4453	0.937	0.973614	0.4453	FALSE	FALSE
GENE: Krt13	16663	keratin 13	MGI:MGI:101925	Mme-M200001861	0.913232	0.877278	0.900752	0.866947	1.38587	1.09177	0.806452	1.11993	0.745074	1.34575	1.24702	1.29267	0.763709	1.33523	1.02767	1.00324	0.912043	1.1876	0.929986	0.9857	0.7511	0.8149	0.937	1.02024	0.7511	FALSE	FALSE
GENE: Kifap3	16579	kinesin-associated protein 3	MGI:MGI:107566|Ensembl:ENSMUSG00000026585|Vega:OTTMUSG00000018234	Mme-M200001863	0.876497	1.233	0.816337	1.45886	0.766501	0.729427	1.13705	0.722547	1.30453	1.01638	0.724142	1.1976	0.851998	1.72733	0.744338	0.712039	1.50678	0.768774	1.57755	0.9826	0.9773	0.8905	0.9827	0.998341	0.8905	FALSE	FALSE
GENE: Ift88	21821	intraflagellar transport 88	MGI:MGI:98715|Ensembl:ENSMUSG00000040040|Vega:OTTMUSG00000026733	Mme-M200001865	0.871051	1.61952	0.792865	0.928156	0.758958	0.537159	1.78429	0.734713	1.37825	0.938257	0.619194	1.78111	0.764514	1.3452	0.862616	0.789751	1.76659	0.872543	0.936644	0.998	0.9926	0.9559	0.9853	0.98835	0.9559	FALSE	FALSE
GENE: Ptpn5	19259	protein tyrosine phosphatase, non-receptor type 5	MGI:MGI:97807|Ensembl:ENSMUSG00000030854	Mme-M200001866	1.13678	0.985132	0.930568	1.34313	2.38724	1.43053	1.6828	1.46329	1.76481	0.816065	1.21448	0.6117	0.744733	0.505794	0.994115	1.13258	1.30427	1.26579	2.04769	0.9197	0.2309	0.1636	0.621	1.1645	0.1636	FALSE	FALSE
GENE: Gal	14419	galanin	MGI:MGI:95637|Ensembl:ENSMUSG00000024907	Mme-M200001867	1.11264	0.774582	0.959587	1.09214	1.02965	0.817684	1.00949	1.04976	0.756186	1.3632	0.759923	1.15652	0.925083	1.00205	0.654609	1.41685	1.22057	0.74573	0.997798	0.9928	0.9871	0.6255	0.9462	0.970854	0.6255	FALSE	FALSE
GENE: Cxcl5	20311	chemokine (C-X-C motif) ligand 5	MGI:MGI:1096868|Ensembl:ENSMUSG00000029371|Vega:OTTMUSG00000055503	Mme-M200001871	0.986263	1.07212	0.795261	0.645341	0.996038	1.55401	0.564169	0.890963	0.953417	1.05492	0.881946	0.608382	0.960603	0.595151	0.675223	1.14101	0.656616	0.968047	1.6348	0.9197	0.9281	0.2177	0.9778	0.887827	0.2177	FALSE	FALSE
GENE: Irg1	16365	immunoresponsive gene 1	MGI:MGI:103206|Ensembl:ENSMUSG00000022126|Vega:OTTMUSG00000035543	Mme-M200001873	0.962801	1.01098	0.979942	0.743904	0.690173	1.04292	0.885719	0.806526	1.06299	0.867439	0.764848	1.24605	1.1567	1.38073	0.832138	0.965164	1.03783	1.12154	1.0272	0.9863	0.6906	0.9516	0.9723	0.963329	0.6906	FALSE	FALSE
GENE: Ptx3	19288	pentraxin related gene	MGI:MGI:104641|Ensembl:ENSMUSG00000027832|Vega:OTTMUSG00000043511	Mme-M200001874	1.39481	1.23874	1.4011	1.20797	1.3099	1.09925	1.02727	0.792549	1.08709	1.10321	0.932637	1.19013	1.01998	0.792073	0.63801	1.32457	1.01387	1.26049	0.952523	0.5	0.912	0.944	0.9986	1.07268	0.5	FALSE	FALSE
GENE: Tnfsf8	21949	tumor necrosis factor (ligand) superfamily, member 8	MGI:MGI:88328	Mme-M200001875	0.880239	0.92697	1.07935	0.801616	1.23156	1.1517	0.930517	1.00822	1.01548	1.05058	0.928382	1.06538	0.858395	0.847733	0.765457	0.984149	1.00491	1.14902	0.98605	0.9392	0.7823	0.9899	0.9506	0.975046	0.7823	FALSE	FALSE
GENE: Aebp1	11568	AE binding protein 1	MGI:MGI:1197012|Ensembl:ENSMUSG00000020473|Vega:OTTMUSG00000005099	Mme-M200001876	0.86141	1.20208	0.978519	1.77513	0.927791	1.09029	1.21537	1.31595	0.845268	1.3512	0.536987	1.41507	0.765239	1.10999	1.05231	0.798935	0.810248	0.735993	1.46098	0.9291	0.8896	0.9885	0.9535	1.02407	0.8896	FALSE	FALSE
GENE: Mpo	17523	myeloperoxidase	MGI:MGI:97137|Ensembl:ENSMUSG00000009350|Vega:OTTMUSG00000001441	Mme-M200001877	1.029	0.992303	0.947175	0.871946	1.40812	1.09659	0.918832	1.0374	1.01844	1.921	1.13995	0.790567	0.973967	0.753046	0.685604	0.792511	0.946713	1.41957	0.373213	0.997	0.9957	0.9379	0.9824	0.957416	0.9379	FALSE	FALSE
GENE: Gpr83	14608	G protein-coupled receptor 83	MGI:MGI:95712|Ensembl:ENSMUSG00000031932|Vega:OTTMUSG00000027389	Mme-M200001879	1.10525	0.751414	1.02281	0.744988	0.820548	1.15673	0.75587	1.8248	0.718015	1.14502	0.981433	0.658671	1.05563	0.670942	1.89416	1.31785	0.780107	1.71669	0.662015	0.9397	0.9821	0.9434	0.9828	0.980672	0.9397	FALSE	FALSE
GENE: Melk	17279	maternal embryonic leucine zipper kinase	MGI:MGI:106924|Ensembl:ENSMUSG00000035683|Vega:OTTMUSG00000006665	Mme-M200001880	0.768057	1.19395	0.946719	0.702157	0.791444	0.752822	1.31688	0.811831	1.23375	1.27442	0.900319	1.40443	1.01747	1.51278	1.05262	0.581111	1.98028	0.809209	0.960741	0.9425	0.9898	0.345	0.974	1.00593	0.345	FALSE	FALSE
GENE: Pla2g2a	18780	phospholipase A2, group IIA (platelets, synovial fluid)	MGI:MGI:104642|Ensembl:ENSMUSG00000058908|Vega:OTTMUSG00000010068	Mme-M200001881	0.461442	0.656951	0.717882	0.63272	1.23321	1.57346	0.68209	1.21057	1.54486	0.643491	1.503	0.925969	1.34494	1.04264	1.10607	1.05499	1.06094	1.46274	0.815817	0.3507	0.7427	0.66	0.9821	0.976166	0.3507	FALSE	FALSE
GENE: Irf4	16364	interferon regulatory factor 4	MGI:MGI:1096873|Ensembl:ENSMUSG00000021356|Vega:OTTMUSG00000000722	Mme-M200001883	0.477981	0.420883	0.390352	0.467502	1.38846	0.805414	0.501742	1.60765	0.750059	0.604169	0.324731	0.331276	0.540961	0.312033	1.0155	0.698874	0.613786	1.08306	0.621257	0.0154	0.9725	0.0011	0.937	0.608606	0.0011	FALSE	TRUE
GENE: Gdnf	14573	glial cell line derived neurotrophic factor	MGI:MGI:107430	Mme-M200001885	0.928428	1.0963	0.896527	1.24818	1.25668	1.61346	0.703252	1.26423	0.611649	1.1374	0.993821	1.27661	1.06846	0.921249	0.585284	0.954465	1.06939	0.938472	1.02291	0.9935	0.9362	0.8957	0.937	1.0012	0.8957	FALSE	FALSE
GENE: Hoxb3	15410	homeobox B3	MGI:MGI:96184|Ensembl:ENSMUSG00000048763|Vega:OTTMUSG00000001781	Mme-M200001886	0.810171	1.12808	0.547371	0.841419	1.45545	0.674091	0.997642	1.11362	1.02895	1.24908	0.806932	0.898691	0.80256	0.842414	1.24296	0.875872	0.820726	0.877691	0.847518	0.8495	0.9495	0.9629	0.937	0.916849	0.8495	FALSE	FALSE
GENE: Fancc	14088	Fanconi anemia, complementation group C	MGI:MGI:95480|Ensembl:ENSMUSG00000021461|Vega:OTTMUSG00000030853	Mme-M200001887	1.07382	0.986937	1.11935	0.924342	0.77306	1.09208	0.928201	1.02377	0.918622	1.33499	1.14873	1.33317	1.16408	1.02682	0.992531	0.840744	1.13016	0.905996	1.13259	0.9938	1	0.1922	0.9959	1.03468	0.1922	FALSE	FALSE
GENE: Ccl11	20292	chemokine (C-C motif) ligand 11	MGI:MGI:103576|Ensembl:ENSMUSG00000020676|Vega:OTTMUSG00000000860	Mme-M200001889	0.714683	0.92776	0.529848	0.79071	0.59816	0.901499	0.892821	0.960809	0.466295	0.541553	0.788392	0.841328	0.822709	0.563709	1.23071	1.00746	0.766042	0.727799	0.565062	0.2933	0.6085	0.0429	0.937	0.746807	0.0429	FALSE	TRUE
GENE: Grpr	14829	gastrin releasing peptide receptor	MGI:MGI:95836|Ensembl:ENSMUSG00000031364|Vega:OTTMUSG00000019504	Mme-M200001890	0.980964	0.616888	0.787058	0.74242	1.05806	0.867495	0.954586	1.42222	0.850296	0.936399	1.2995	0.499185	1.26632	0.680904	0.458001	0.628452	1.14865	0.872346	1.22805	0.8512	0.9758	0.6269	0.937	0.869066	0.6269	FALSE	FALSE
[truncated: 34,781 more rows]
