# Supplementary material for: Multi-omics Comparative Analysis Reveals Multiple Layers of Host Signaling Pathway Regulation by the Gut Microbiota
Source: mSystems. 2017 Oct 24;2(5):e00107-17. doi: 10.1128/mSystems.00107-17 (PMC5655592; doi:10.1128/mSystems.00107-17)
Supplement: TABLE S3 [file sys005172143sd4.xlsx]

## Sheet: Table_S3
MULTI-OMICS COMPARATIVE ANALYSIS REVEALS MULTIPLE LAYERS OF HOST SIGNALING PATHWAY REGULATION BY THE GUT MICROBIOTA
Nathan P. Manes, Natalia Shulzhenko, Arthur G. Nuccio, Sara Azeem, Andrey Morgun, Aleksandra Nita-Lazar
Table S3. InfernoRDN results from the analysis of the transcriptome data subset				Mouse ID	OME21	OME22	OME23	OME25	OME26	OME27	OME28	OME29	OME30	OME01	OME02	OME03	OME04	OME05	OME06	OME07	OME08	OME09	OME10	OME31	OME32	OME34	OME35	OME36	OME37	OME38	OME39	OME40	OME11	OME12	OME13	OME14	OME15	OME16	OME17	OME18	OME19	OME20
The abundance values below were Log2-transformed and LOESS normalized.				Germ Status	C	C	C	C	C	C	C	C	C	C	C	C	C	C	C	C	C	C	C	GF	GF	GF	GF	GF	GF	GF	GF	GF	GF	GF	GF	GF	GF	GF	GF	GF	GF	GF
				Sex	F	F	F	F	M	M	M	M	M	F	F	F	F	F	M	M	M	M	M	F	F	F	F	M	M	M	M	M	F	F	F	F	F	M	M	M	M	M
				Strain	B10A	B10A	B10A	B10A	B10A	B10A	B10A	B10A	B10A	balbc	balbc	balbc	balbc	balbc	balbc	balbc	balbc	balbc	balbc	B10A	B10A	B10A	B10A	B10A	B10A	B10A	B10A	B10A	balbc	balbc	balbc	balbc	balbc	balbc	balbc	balbc	balbc	balbc
				Microarray	251713810439_1_2	251713810439_1_3	251713810439_1_4	251713810439_1_1	251713810411_1_4	251713810442_1_1	251713810442_1_2	251713810442_1_3	251713810442_1_4	251713810418_1_4	251713810415_1_1	251713810418_1_1	251713810418_1_2	251713810418_1_3	251713810417_1_4	251713810417_1_3	251713810417_1_1	251713810417_1_2	251713810415_1_2	251713810439_1_2	251713810439_1_3	251713810439_1_4	251713810439_1_1	251713810411_1_4	251713810442_1_1	251713810442_1_2	251713810442_1_3	251713810442_1_4	251713810415_1_1	251713810418_1_4	251713810418_1_2	251713810418_1_3	251713810418_1_1	251713810417_1_4	251713810417_1_3	251713810417_1_2	251713810417_1_1	251713810415_1_2
				Color	RED	GREEN	RED	GREEN	GREEN	GREEN	RED	GREEN	RED	RED	RED	GREEN	RED	GREEN	RED	GREEN	GREEN	RED	GREEN	GREEN	RED	GREEN	RED	RED	RED	GREEN	RED	GREEN	GREEN	GREEN	GREEN	RED	RED	GREEN	RED	GREEN	RED	RED
Gene Symbol (bioDBnet)	Entrez Gene ID	Entrez Gene Description	Other Gene IDs	Probe ID (NCBI GEO GPL9354)	OME21	OME22	OME23	OME25	OME26	OME27	OME28	OME29	OME30	OME01	OME02	OME03	OME04	OME05	OME06	OME07	OME08	OME09	OME10	OME31	OME32	OME34	OME35	OME36	OME37	OME38	OME39	OME40	OME11	OME12	OME13	OME14	OME15	OME16	OME17	OME18	OME19	OME20	q-value [Germ Status]	q-value [Sex]	q-value [Strain]	q-value [Germ Status , Sex]	q-value [Germ Status , Strain]	q-value [Sex , Strain]	q-value [Germ Status , Sex , Strain]
GENE: <none>	(none)	(none)	(none)	(-)3xSLv1	4.70253	4.71616	4.92741	4.74537	4.86922	5.0388	4.82206	5.14892	4.73506	4.96291	5.12036	4.56559	4.62586	5.57345	4.79443	5.36661	4.70857	4.89855	5.19704	4.75492	4.91484	4.92857	4.72516	5.29923	5.29327	4.71583	5.01396	4.6814	5.88244	4.81364	4.54365	5.34116	4.76608	4.6117	5.62201	4.70102	4.81138	5.03777	0.999631	0.874996	0.156128	0.999985	0.999909	0.663249	0.999975
GENE: <none>	(none)	(none)	(none)	E1A_r60_1	4.77951	4.93852	4.82278	5.07989	5.0561	5.08736	4.90782	5.6642	5.60626	5.5	5.27721	4.89061	4.88499	4.95455	5.16479	5.41368	5.21534	4.98408	5.21482	4.83645	5.38026	5.49451	5.0237	5.07512	5.49399	4.94675	5.97463	5.3792	5.98009	5.82983	4.93628	4.82945	4.97439	4.98054	5.71223	4.91177	5.22111	5.485	0.922379	0.781742	0.301981	0.999985	0.999909	0.627099	0.999975
GENE: <none>	(none)	(none)	(none)	E1A_r60_3	6.44499	6.47725	6.3199	6.34159	6.71049	6.09371	6.22046	6.42017	6.63	6.26756	6.29373	5.82084	6.28979	5.91449	6.30553	6.53977	6.28984	6.42426	6.07166	6.17523	6.54172	6.17166	6.53356	6.71803	6.47455	5.78222	6.66166	5.95183	6.34217	6.01079	6.01854	6.34809	6.16259	6.1337	6.86651	6.00411	6.44443	6.1967	0.999631	0.809313	0.0838515	0.999985	0.999909	0.627992	0.999975
GENE: <none>	(none)	(none)	(none)	E1A_r60_a104	5.35808	5.34787	5.65312	5.14928	6.07668	6.08064	5.42619	5.6665	5.4245	5.06976	5.57819	5.09316	5.15266	5.31335	5.4176	5.96656	5.16147	5.46988	5.65983	5.33901	5.49002	5.58814	5.08592	5.90085	5.82126	5.47385	5.47526	5.20722	5.75115	5.07412	5.18458	5.25745	5.12624	5.2609	6.30458	5.38528	5.18119	5.58237	0.999631	0.448397	0.125348	0.999985	0.999909	0.823455	0.999975
GENE: <none>	(none)	(none)	(none)	E1A_r60_a107	5.35112	5.36221	5.53489	5.20708	5.16983	5.59066	5.8641	5.90625	5.52588	5.42138	5.91556	5.43509	5.18261	5.42821	5.68235	5.76982	5.22332	5.42072	5.47312	5.40199	5.35582	5.62364	5.1195	4.97237	5.68328	5.69719	5.88176	5.7316	6.19498	5.27497	5.20923	5.39296	5.2863	5.2765	6.05514	5.44025	5.15757	5.72138	0.999777	0.768027	0.338393	0.999985	0.999909	0.66263	0.999975
GENE: <none>	(none)	(none)	(none)	E1A_r60_a135	5.59961	5.43368	5.63392	5.26551	5.71387	5.78306	5.8987	5.78439	5.51435	5.21783	5.80992	5.32055	5.12048	5.47898	5.90319	5.86788	5.48047	5.30309	5.29927	5.63443	5.49133	5.67844	5.20218	5.33167	5.98295	5.72783	5.85641	5.70835	5.70313	5.09755	5.1665	5.42115	5.22336	5.5248	6.18941	5.26531	5.43991	5.76866	0.999777	0.424079	0.0750325	0.999985	0.999909	0.815696	0.999975
GENE: <none>	(none)	(none)	(none)	E1A_r60_a20	8.60861	11.6109	10.359	8.46626	7.71776	11.551	10.9847	11.742	12.0823	9.65749	7.74358	9.12066	8.27758	8.61126	8.45201	8.94327	8.37655	7.73625	7.11846	10.0001	9.87768	10.4814	7.84312	8.05931	10.8392	11.9252	11.0016	12.1855	8.15032	9.93012	8.57801	8.49654	8.69618	8.19303	8.97843	7.60452	7.87073	7.2864	0.999631	0.873559	7.40264e-05	0.999985	0.999909	0.307896	0.999975
GENE: <none>	(none)	(none)	(none)	E1A_r60_a22	6.6198	7.2338	6.63145	6.91023	6.76362	8.24005	7.02378	7.43111	7.01879	6.52822	6.53839	6.92386	6.79419	7.23027	6.90128	6.93533	6.9933	6.57362	6.26178	6.8923	7.0244	6.99344	6.64811	6.36635	7.79509	7.60188	6.87019	7.42942	6.54009	6.77004	6.91405	6.87323	6.89179	7.06297	7.04609	6.84099	6.7019	6.6876	0.999631	0.737871	0.0237001	0.999985	0.999909	0.506499	0.999975
GENE: <none>	(none)	(none)	(none)	E1A_r60_a97	6.17573	5.64939	5.71137	5.48097	5.42953	6.24946	5.64676	6.02462	5.39964	5.51604	5.78914	5.27178	5.30537	6.07234	5.75357	5.9056	5.61986	5.68964	5.5397	6.65295	5.90897	5.73358	5.41218	5.39004	6.45757	5.70278	5.83397	5.5742	6.08004	5.37154	5.30321	6.00638	5.35111	5.57612	6.2323	5.60291	5.51708	5.85639	0.999631	0.894653	0.133826	0.999985	0.999909	0.688413	0.999975
GENE: <none>	(none)	(none)	(none)	E1A_r60_n11	4.90574	4.95946	5.12536	4.79963	5.34078	6.40976	5.36022	5.62093	5.02534	5.3308	5.23629	4.82785	5.24117	5.09994	5.19968	5.62483	4.85399	5.04852	5.37668	4.8035	5.24608	5.09351	4.72962	5.12382	6.30111	5.26586	5.69548	5.06908	6.04348	5.10869	5.08203	5.14224	4.89489	4.87075	5.95306	4.90206	4.86284	5.35758	0.999631	0.624032	0.270339	0.999985	0.999909	0.356179	0.999975
GENE: <none>	(none)	(none)	(none)	E1A_r60_n9	5.28688	5.4938	5.48212	5.25148	5.57336	5.9716	5.89925	5.74201	5.28318	5.39898	5.58115	5.45843	5.30792	5.43736	5.55927	5.76142	5.40314	5.47077	5.59736	5.51776	5.68456	5.56288	5.14878	5.34535	6.15702	6.0756	5.81631	5.62018	6.07399	5.26748	5.38385	5.25128	5.22034	5.28554	6.01709	5.55801	5.37878	5.76957	0.999631	0.48197	0.153645	0.999985	0.999909	0.63599	0.999975
GENE: <none>	(none)	(none)	(none)	(+)eQC-39	9.72745	9.40109	9.80326	9.62994	9.45329	9.46882	9.58284	9.34254	9.44623	9.91403	10.0028	9.79476	10.4665	10.1493	10.3432	9.92556	10.3937	9.88119	9.47088	9.34138	9.75944	9.30724	10.1459	9.71494	9.69731	9.24726	9.57775	9.20447	10.0661	10.0272	10.2776	10.2556	10.1261	10.1218	9.73237	9.85363	10.6286	9.60247	0.999631	0.743772	2.28976e-05	0.999985	0.999909	0.788582	0.999975
GENE: <none>	(none)	(none)	(none)	(+)eQC-40	7.00741	7.7534	7.823	7.13127	6.45663	7.50133	7.48926	7.49873	7.71477	6.62165	6.57674	6.77852	6.92399	6.95728	6.99533	7.25713	7.08607	6.77338	6.59718	7.22087	7.31836	7.43583	6.95931	5.92942	7.24206	7.22904	7.33893	7.138	6.87025	6.9933	7.16002	6.63599	6.65709	7.06023	6.99058	7.05872	6.96464	6.9795	0.999631	0.915086	0.00641712	0.999985	0.922003	0.537761	0.999975
GENE: <none>	(none)	(none)	(none)	(+)eQC-41	6.3161	6.08126	6.78578	6.29543	7.41459	7.38644	6.89863	6.61941	6.82456	5.8414	6.47232	6.29953	6.00162	6.17038	5.80865	6.28291	6.41803	5.55338	5.32574	6.06474	6.73823	7.02107	6.44859	7.66386	6.83808	6.63547	6.45623	7.16893	5.73722	6.09748	6.06161	6.08173	6.49901	6.18311	6.75844	5.3548	6.52114	6.44304	0.999631	0.719517	5.84482e-05	0.999985	0.999909	0.338885	0.999975
GENE: <none>	(none)	(none)	(none)	(+)eQC-42	6.11968	6.29481	6.23112	5.59246	5.8	6.04066	6.35339	6.03622	6.67905	5.11095	5.36974	5.08439	5.03743	5.11375	5.39655	4.96689	5.11557	4.92685	6.02335	6.09616	6.33596	6.15897	5.60186	5.84076	6.34994	6.23554	6.34391	6.48835	5.54888	5.01176	4.96541	5.04146	5.141	5.15135	5.17814	4.86246	5.21563	5.4477	0.999631	0.781742	8.19431e-10	0.999985	0.999909	0.770475	0.999975
GENE: <none>	(none)	(none)	(none)	Mme-AF159801	7.73207	7.73633	7.55113	7.6312	7.74944	7.63689	7.65381	7.70593	7.64853	7.58031	6.98199	8.00387	8.10183	8.09335	7.76466	7.93516	7.9765	7.74371	7.19203	7.51842	7.47483	7.81536	7.47948	7.49813	7.43255	7.91279	7.14601	7.87949	7.46467	7.94745	7.97211	8.07361	8.09406	8.25793	7.7227	7.90089	8.00485	7.02327	0.999631	0.886504	0.0699237	0.999985	0.999909	0.764852	0.999975
GENE: <none>	(none)	(none)	(none)	Mme-AF159803	4.97039	4.47016	4.84812	4.6425	5.08023	4.40894	4.87139	4.55837	5.09807	4.87095	5.26991	4.31604	4.69972	4.8303	4.93203	5.73647	4.85908	5.03461	4.92481	4.9103	4.56138	4.91891	4.71366	5.28323	5.00559	4.56704	4.4497	4.85535	5.95193	5.03441	4.56754	5.0511	4.52878	4.94717	6.1199	4.73489	5.11702	5.19552	0.999631	0.782005	0.0377667	0.999985	0.999909	0.710356	0.999975
GENE: <none>	(none)	(none)	(none)	Mme-AF168390	7.14883	6.52535	6.79027	6.56382	7.18433	6.72341	7.22151	6.74194	6.96811	6.88626	7.66474	6.69513	6.77732	6.57393	7.26796	6.28143	6.09501	6.32953	6.93724	6.70465	6.7153	6.60343	6.8307	7.17235	6.89115	6.43314	6.84845	6.29146	6.64323	6.46319	6.4619	6.91454	6.66308	6.46516	6.82138	6.08153	6.93819	7.21316	0.999631	0.906657	0.195449	0.999985	0.999909	0.636659	0.999975
GENE: <none>	(none)	(none)	(none)	Mme-AF191028	5.02671	4.50911	4.28443	5.27122	4.2801	4.68993	4.69984	5.13729	4.53044	4.64314	4.39128	4.70203	4.93993	4.368	4.39328	5.26324	5.56567	4.65629	5.13602	5.48246	4.64109	4.35494	5.18555	4.79062	4.48459	4.62295	4.89337	4.94384	5.28042	4.67002	4.82555	4.59754	4.80733	4.60622	5.53092	4.35462	5.65132	4.77735	0.999631	0.861412	0.206846	0.999985	0.999909	0.514103	0.999975
GENE: <none>	(none)	(none)	(none)	Mme-AF198054	6.48413	6.18321	6.24842	7.19974	5.80346	6.46266	6.68623	6.14904	6.87406	6.44412	5.98397	6.59191	6.39422	6.05617	6.52163	5.90117	6.43148	6.33705	6.09997	6.72313	6.42189	5.93212	7.327	6.3507	6.75031	6.89476	6.25279	7.04695	6.21668	6.15782	6.20575	6.29184	6.86347	6.55667	6.12299	6.32841	6.41589	6.62959	0.999631	0.909906	0.0502666	0.999985	0.999909	0.79729	0.999975
GENE: <none>	(none)	(none)	(none)	Mme-AF247559	7.16277	6.9272	8.07782	6.95479	7.11068	6.60187	6.59622	6.96213	7.06002	7.25448	6.73633	6.65291	7.08949	6.37668	6.87942	6.97777	6.84863	7.36896	6.90381	6.80502	7.18182	7.57532	7.12816	7.45579	6.64333	6.57003	7.00133	6.6499	6.78443	6.75126	6.72402	6.8437	7.04958	6.83794	7.21702	6.88199	6.99449	7.14442	0.999631	0.844436	0.133636	0.999985	0.999909	0.228718	0.999975
GENE: <none>	(none)	(none)	(none)	Mme-ATU91966	5.27253	5.30667	5.34312	5.38121	5.29231	5.33954	5.3343	7.27775	5.55572	5.40697	5.79136	5.35079	5.17581	5.40349	6.35487	5.48111	5.37621	5.02256	4.93365	5.04686	5.42061	5.31807	5.32244	4.78011	5.44614	5.44355	6.73096	5.19197	5.68491	5.55736	5.1914	5.49954	5.70281	5.97283	5.57673	5.21063	5.33779	6.05616	0.999631	0.79809	0.321466	0.999985	0.999909	0.678633	0.999975
GENE: <none>	(none)	(none)	(none)	DarkCorner	4.58548	5.33415	5.23234	5.67265	5.91564	6.55203	4.92765	4.94836	5.4075	5.32758	5.51346	4.82622	4.61736	5.03931	4.63986	5.81245	5.83649	5.25495	5.38046	4.85551	5.4606	5.60461	5.66338	6.70446	6.71443	4.88669	4.90532	5.4309	6.56606	5.35227	4.64137	4.96689	4.94746	4.57788	6.29733	5.10039	5.88962	5.5048	0.999631	0.759024	0.190022	0.999985	0.999909	0.797855	0.999975
GENE: <none>	(none)	(none)	(none)	DCP_1_0	4.74305	4.72038	4.93309	4.72025	4.82386	4.73432	5.22901	5.92144	5.53325	4.86413	5.4619	5.56574	4.55036	4.84328	4.8802	4.4385	4.50807	4.37707	4.92309	4.44619	5.135	5.28645	4.70711	5.12524	5.1409	4.70433	5.88284	5.33461	4.54215	5.18282	4.56748	4.76056	5.95806	4.76299	4.68602	4.58553	4.51125	5.11036	0.999631	0.913244	0.0740258	0.999985	0.999909	0.192771	0.999975
GENE: <none>	(none)	(none)	(none)	DCP_1_1	4.74978	4.90778	4.77615	4.57157	4.96775	5.0415	4.99206	5.23617	4.89537	4.49529	5.33156	4.90638	4.92323	4.51121	4.76764	4.79945	4.51679	4.72378	4.69692	4.59025	5.28769	5.06198	4.47122	5.02839	5.36561	5.22111	5.55628	5.01453	5.88197	4.89177	5.08176	4.86317	4.84054	4.72364	4.82074	4.67734	4.22932	4.77815	0.889015	0.913244	0.0544975	0.999985	0.999909	0.0967829	0.999975
GENE: <none>	(none)	(none)	(none)	DCP_1_11	5.93339	5.34912	5.65604	5.33088	6.29089	5.36049	5.56986	6.09304	5.53789	4.61919	4.88054	4.70477	5.18367	4.37528	4.60992	4.76728	4.67021	4.53052	5.3425	5.65968	5.27258	5.56494	5.41859	6.53536	5.33417	5.37301	5.54345	5.47782	5.12714	4.95	5.14777	4.53632	4.82002	4.44558	4.96555	4.47466	4.71093	4.84896	0.999631	0.889229	6.69154e-08	0.999985	0.999909	0.573376	0.999975
GENE: <none>	(none)	(none)	(none)	DCP_1_2	4.46113	4.71833	4.23155	4.53571	4.81983	4.77287	4.87558	5.05574	5.88364	4.44899	5.42094	4.4675	4.63568	5.00306	4.64704	5.00027	4.6867	4.75861	5.08262	5.18168	4.81105	4.55874	4.55681	4.51044	5.06088	4.89865	5.47012	6.05352	4.61585	5.30529	4.56817	4.75099	4.88322	4.69698	4.57579	4.89674	4.63748	4.37752	0.999631	0.709407	0.139954	0.999985	0.999909	0.280163	0.999975
GENE: <none>	(none)	(none)	(none)	DCP_1_4	6.05012	5.15596	5.34135	5.48441	5.89084	5.34626	5.47941	5.83	5.72668	5.30934	5.10055	5.32214	5.36481	5.41627	5.43212	5.25384	5.9291	5.10984	5.54873	5.55538	5.36061	5.37506	5.51661	6.24669	5.29152	5.3195	5.70673	5.66842	5.31744	5.26035	5.37144	5.29499	5.65561	5.51491	5.58593	5.24926	5.94143	5.80534	0.999631	0.616332	0.0909376	0.999985	0.999909	0.80548	0.999975
GENE: <none>	(none)	(none)	(none)	DCP_1_7	5.82332	4.99706	6.09205	5.55332	5.89596	5.28655	5.24607	6.08917	5.54483	5.27801	6.01867	5.76593	5.27337	5.22089	5.01967	5.14505	4.76364	5.0706	5.48508	5.37398	5.29231	5.95695	5.50245	5.9437	4.96004	5.12673	5.83081	5.23078	5.14006	5.51998	5.19185	5.47342	5.96378	5.59594	5.39834	5.22731	5.12905	6.06049	0.999631	0.807581	0.10236	0.999985	0.999909	0.740695	0.999975
GENE: <none>	(none)	(none)	(none)	DCP_20_0	8.28554	11.5467	10.2562	8.07195	6.88764	11.1117	10.3189	11.2952	11.4195	8.96434	7.51939	8.24827	7.83361	8.0796	8.24804	8.58059	7.93372	7.74195	7.11147	9.74993	9.75271	10.2314	7.48402	6.72381	10.2324	11.4088	10.6186	11.6845	7.73222	9.21671	7.95038	8.04995	8.07899	7.74902	8.67799	7.59206	7.45978	7.28389	0.999631	0.879767	0.000241945	0.999985	0.999909	0.582555	0.999975
GENE: <none>	(none)	(none)	(none)	DCP_20_1	8.61684	11.6728	10.3793	8.17865	6.96946	11.4726	10.6093	11.6767	11.9264	9.34408	7.69334	8.18182	7.95763	8.31597	8.39189	8.8365	8.03595	7.88374	7.17127	9.96713	9.86976	10.4477	7.60419	7.37629	10.4942	11.7552	10.9145	12.1165	7.85188	9.59753	8.12853	8.21613	8.07179	8.03349	8.76755	7.61064	7.62928	7.42626	0.999631	0.862645	0.000148836	0.999985	0.999909	0.522643	0.999975
GENE: <none>	(none)	(none)	(none)	DCP_20_3	8.15174	11.4318	10.0713	7.48461	6.69357	11.145	10.5671	11.3744	11.5817	8.73531	7.10483	8.1211	7.60473	8.01164	7.79825	8.26243	7.9798	7.16576	7.13619	9.59611	9.59211	10.1478	7.37178	6.72842	10.2537	11.6787	10.592	11.8222	7.5361	8.92436	7.9968	7.91655	7.85532	7.796	8.32296	7.23902	7.61548	7.46871	0.999801	0.846997	0.000186209	0.999985	0.999909	0.525795	0.999975
GENE: <none>	(none)	(none)	(none)	DCP_20_5	6.67363	7.35106	6.99297	7.90564	7.70589	7.15541	6.37632	8.07523	6.64933	15.0598	15.031	15.2834	14.9764	14.8044	15.1865	15.4264	15.1709	15.1018	14.6072	6.71235	6.76307	6.95628	7.53192	6.8546	7.00445	6.47685	7.50349	6.69679	14.9784	15.484	14.8127	15.4131	15.0459	15.3692	14.6757	14.3961	15.4163	15.2017	0.999631	0.89045	7.93203e-29	0.999985	0.999909	0.811678	0.999975
GENE: <none>	(none)	(none)	(none)	DCP_20_7	7.20255	7.75231	7.04915	7.20856	7.93899	7.78452	6.98636	7.29238	7.4609	7.19037	7.7165	7.41799	7.67211	7.51416	7.63559	7.32852	7.43297	7.49952	8.15176	7.06238	6.96459	7.20867	6.99543	7.62441	7.30526	7.84083	6.8963	8.0463	7.99646	7.5175	7.62954	7.50395	7.6086	7.83554	7.0603	7.53433	7.46516	8.15468	0.999777	0.713785	0.0265725	0.999985	0.999909	0.54904	0.999975
GENE: <none>	(none)	(none)	(none)	DCP_20_9	7.03087	7.28787	7.20457	7.26385	7.76792	7.30752	6.82453	9.34683	7.52325	7.2413	7.73374	7.52487	7.42183	7.17738	7.25699	7.07874	7.15447	7.37585	8.05113	7.06831	6.95678	7.25736	7.19548	7.53376	7.0661	7.14848	9.36493	7.42804	7.611	7.28194	7.45267	7.323	7.70969	7.48313	7.24431	7.37384	7.23969	8.14286	0.999631	0.743772	0.332509	0.999985	0.999909	0.498834	0.999975
GENE: <none>	(none)	(none)	(none)	DCP_22_0	6.51229	7.41061	6.50442	6.77319	6.50014	7.50857	6.8449	7.58336	6.68433	6.48302	5.97755	7.14365	7.18108	6.99143	6.8285	6.89237	6.68044	6.5187	6.3579	6.92057	7.04659	6.97601	6.58639	6.20979	6.88628	7.56248	7.12946	7.33373	6.34029	6.65094	7.41908	6.76078	7.16031	7.04721	6.91113	6.70241	6.62797	6.47932	0.999631	0.900038	0.097469	0.999985	0.999909	0.632435	0.999975
GENE: <none>	(none)	(none)	(none)	DCP_22_2	7.75083	7.35094	7.91655	7.34758	8.29759	7.92521	8.02263	8.47528	8.11799	6.61817	6.77329	7.35425	7.00489	7.45888	6.89127	6.95968	7.07423	6.74351	6.15034	7.58609	7.35092	7.51922	7.39312	8.21072	7.42447	7.96571	7.94582	8.2829	6.59044	7.28498	7.01516	7.22828	7.15084	7.02228	6.67609	7.09726	6.77182	6.67973	0.999631	0.770971	1.69285e-09	0.999985	0.999909	0.04066	0.999975
GENE: <none>	(none)	(none)	(none)	DCP_22_4	7.14531	6.82874	7.71248	6.87865	8.21829	7.43288	7.535	7.956	7.71222	6.49049	6.29793	6.70854	6.06549	6.84729	6.23727	6.46443	5.93778	5.89421	5.53786	6.70328	6.86687	7.11346	7.1623	8.32704	7.30365	7.41746	7.69437	7.76484	5.75882	6.79522	5.99232	6.76322	6.91891	6.27071	6.43178	6.46002	5.81058	6.96822	0.999631	0.751651	1.00462e-08	0.999985	0.999909	0.0675869	0.999975
GENE: <none>	(none)	(none)	(none)	DCP_22_6	7.23842	7.527	8.11678	7.07921	8.2701	7.6839	7.75639	8.20609	7.90018	6.29571	7.0008	6.91043	6.58219	6.93149	6.70166	6.55804	6.20713	6.30959	5.93684	6.74143	7.75155	7.43809	7.33942	8.21525	7.24995	7.58464	7.83644	8.06919	6.43934	6.80941	6.52086	6.97736	6.9807	6.49816	6.69537	6.536	6.03863	6.60281	0.999631	0.881561	5.69166e-10	0.999985	0.999909	0.0711401	0.999975
GENE: <none>	(none)	(none)	(none)	DCP_22_7	6.22444	6.0464	5.51246	5.67806	5.8686	6.63161	6.229	6.57808	6.03009	5.56818	6.03248	5.94303	6.23295	6.13956	6.02713	6.04974	5.84238	6.16011	6.63107	6.57168	5.93041	5.72056	5.51634	5.67669	6.2847	6.85369	6.24265	6.47315	5.62972	5.62588	6.4156	5.8758	5.85754	5.5967	6.07355	6.23719	5.74099	5.26628	0.999631	0.705955	0.101812	0.999985	0.999909	0.522343	0.999975
GENE: <none>	(none)	(none)	(none)	DCP_22_9	6.09917	7.42438	7.95168	5.65886	5.57383	7.84529	8.36137	8.0204	8.5369	7.60916	6.86898	6.323	6.68834	7.35182	5.90489	6.18502	5.83077	5.56829	5.40861	5.95642	7.3166	7.30343	5.70382	5.47341	8.06412	7.52447	8.41214	7.88133	4.85247	7.67975	6.10847	7.67586	7.52657	6.07391	6.7487	5.58243	6.02565	6.87551	0.999631	0.908968	0.018843	0.999985	0.999909	0.196093	0.999975
GENE: <none>	(none)	(none)	(none)	ETG02_36680	4.56749	5.25028	4.64745	5.42909	4.96473	5.48971	4.50788	6.49185	4.63452	5.08351	5.44516	5.76454	4.66301	4.87642	4.83322	5.3153	5.17779	5.12634	5.39057	4.73859	5.41728	4.83863	5.3915	4.97563	5.80272	4.58849	6.33554	4.71784	5.98541	5.00207	4.8096	4.80416	5.90674	4.94235	5.71034	5.1576	5.18634	5.08169	0.999631	0.877029	0.281852	0.999985	0.999909	0.708349	0.999975
GENE: <none>	(none)	(none)	(none)	ETG04_27747	5.38079	5.20347	5.45939	5.28842	5.16972	5.24759	4.98532	8.50639	5.08839	5.25682	5.65366	5.45836	5.62914	5.31167	5.3394	5.68329	5.3266	5.82495	5.03736	5.34378	5.20434	5.6251	5.28362	5.38108	5.52927	4.81823	8.34092	5.05539	6.20891	5.28382	5.32431	5.39622	5.67238	5.39439	6.11324	5.78175	5.54423	5.46525	0.999631	0.826972	0.308942	0.999985	0.999909	0.687493	0.999975
GENE: <none>	(none)	(none)	(none)	ETG05_36762	5.17976	5.63018	5.3264	5.84876	5.09438	5.55113	5.43832	5.64113	5.54219	5.5974	6.10758	5.60874	6.07178	5.32116	5.7415	5.66732	5.90352	5.85553	5.5572	5.29289	5.8942	5.32265	5.83941	5.29338	5.79529	5.54065	5.50071	5.69494	6.6827	5.52481	6.05153	5.35289	5.74349	5.42205	6.08114	5.86722	6.02677	5.69274	0.999631	0.894082	0.0112934	0.999985	0.999909	0.81863	0.999975
GENE: <none>	(none)	(none)	(none)	ETG05_66023	4.74383	4.80536	5.18559	5.22613	4.94608	4.89595	4.71984	5.32464	4.95563	5.17296	5.62856	5.14147	5.35807	5.1501	5.27155	6.16078	5.87638	5.72298	5.26329	4.87257	4.90483	5.34715	5.2897	5.09325	5.27373	4.49073	5.08765	4.90114	6.46092	5.24663	5.29325	5.27225	5.37066	5.47409	6.39007	5.46703	5.99828	5.02519	0.999631	0.834762	0.000168136	0.999985	0.999909	0.554396	0.999975
GENE: <none>	(none)	(none)	(none)	ETG07_105829	5.31919	4.88265	5.2692	5.31145	5.20931	6.966	5.12029	6.00654	4.89717	5.00908	5.33411	5.25556	5.14158	5.2488	5.42044	5.90732	5.33548	5.71451	5.20068	5.5544	5.07989	5.67172	5.41202	5.50946	7.65592	5.01646	6.19766	5.29313	6.18841	5.02477	5.11894	5.13006	5.29288	5.09322	6.4538	5.50282	5.39869	5.2184	0.999631	0.670224	0.188612	0.999985	0.999909	0.735964	0.999975
GENE: <none>	(none)	(none)	(none)	ETG08_142674	7.54738	7.14595	7.02651	7.1592	7.55501	7.04767	6.79525	7.17197	7.43054	6.61482	7.99276	6.89311	7.30001	6.72256	7.14879	6.6039	6.89666	6.95409	7.81967	6.87119	7.00626	6.63165	7.40938	7.71268	7.25433	6.37008	6.88892	6.65591	8.35616	6.95355	7.12033	7.03989	6.96193	7.12085	7.20519	7.01678	7.43851	8.50664	0.999631	0.900705	0.174116	0.999985	0.90742	0.790427	0.999975
GENE: <none>	(none)	(none)	(none)	ETG09_205211	4.4965	4.5965	4.87211	4.86898	4.78026	4.76004	4.95392	5.23686	4.63596	4.73312	4.8929	4.61962	4.55938	5.05898	4.8476	5.45921	4.91681	5.06188	4.84678	4.47648	4.84616	5.06061	4.75274	4.91823	4.8222	4.68406	5.08184	4.53515	5.99776	4.77064	4.36086	5.16776	4.83583	4.59298	5.90166	4.97637	5.04167	5.02526	0.999631	0.794857	0.061517	0.999985	0.999909	0.781789	0.999975
GENE: <none>	(none)	(none)	(none)	ETG09_35454	4.37645	4.74286	4.53129	5.06376	4.70805	4.73495	4.98535	4.8919	4.66801	5.01379	4.69711	4.48629	4.58961	4.69649	5.31317	5.08627	4.80389	4.83401	7.0917	4.43378	4.86194	4.64271	5.02579	4.99502	4.97118	4.52694	4.74907	4.41887	6.18277	4.75951	4.44402	4.74249	4.81844	5.09609	5.33299	4.57194	4.90474	5.36683	0.999631	0.741358	0.0383719	0.999985	0.999909	0.632635	0.999975
GENE: <none>	(none)	(none)	(none)	ETG09_48764	5.02302	4.79187	5.17218	5.17707	4.87287	5.04818	5.36788	4.98552	4.74792	4.69082	4.97963	4.88146	5.0019	4.81497	5.00344	5.11789	5.07467	4.9256	5.09175	5.06579	5.01606	5.49063	5.13389	4.93164	4.96267	5.54562	4.86616	4.5846	5.97034	4.81053	5.20469	4.85683	5.00451	4.70124	5.11886	4.85608	5.11234	4.96799	0.999631	0.837711	0.264201	0.999985	0.999909	0.745088	0.999975
GENE: <none>	(none)	(none)	(none)	ETG10_13482	4.52893	4.87491	5.21976	5.21231	4.44167	5.01692	4.591	5.63797	4.79256	4.89212	5.25792	5.31127	4.69798	5.71959	4.545	5.46849	5.91139	5.11081	5.54522	4.86146	4.98373	5.27993	5.11224	4.82122	4.97757	4.55925	5.30173	4.90266	6.317	4.89839	4.74353	5.66376	5.22778	4.78247	5.76436	4.92593	5.27478	5.40766	0.999631	0.888171	0.0236653	0.999985	0.999909	0.774516	0.999975
GENE: <none>	(none)	(none)	(none)	ETG10_195139	5.20228	5.21947	5.17432	5.1665	5.55515	5.19058	5.54053	5.52195	4.93664	5.23306	5.65943	4.95762	5.40539	5.07822	5.17794	5.34342	5.49297	5.48748	5.02308	5.04934	5.44118	5.38375	5.30307	5.6593	5.50347	5.64405	5.46154	5.05492	6.14366	5.07302	5.19969	5.04166	5.30627	5.20941	5.7969	5.13107	5.48694	5.44828	0.999631	0.796895	0.336789	0.999985	0.999909	0.726889	0.999975
GENE: <none>	(none)	(none)	(none)	ETG10_234183	5.68922	5.99487	5.89125	5.53114	5.35578	6.27511	5.77452	6.257	6.09225	5.17788	5.95759	5.26639	5.3098	5.26383	5.48631	5.29322	5.44223	5.28408	5.29911	5.61184	6.05016	5.55916	5.38056	4.99447	6.34085	5.6332	5.83853	5.64269	5.39852	5.23321	5.34109	5.20881	5.26726	5.26557	5.44122	5.14628	5.33762	5.50595	0.941719	0.86386	0.000180864	0.999985	0.999909	0.748139	0.999975
GENE: <none>	(none)	(none)	(none)	ETG10_236652	5.27797	4.6387	5.27362	5.11341	5.06539	5.00873	4.88097	5.22962	5.03703	5.02954	5.15566	5.09256	4.80413	5.07907	4.82253	6.00972	5.13072	5.5133	5.59629	5.44151	4.96802	5.57585	5.20563	5.09667	5.29099	4.4809	5.16871	5.32595	6.30244	5.10789	4.83445	4.84261	5.24517	4.70445	6.45419	5.39968	5.3535	5.43374	0.999631	0.850323	0.0967585	0.999985	0.999909	0.514055	0.999975
GENE: <none>	(none)	(none)	(none)	GE_BrightCorner	15.091	14.7345	15.6852	14.8609	14.8811	15.5206	15.9416	15.3383	16.2214	15.7789	14.8965	15.1139	15.34	15.0375	15.4438	15.0728	15.1689	15.2537	13.7872	14.7846	14.55	15.4282	15.1637	15.4299	15.4651	15.4047	15.5799	15.5578	14.5003	15.3673	15.0816	15.7074	15.1414	14.9061	15.0473	14.8324	15.3719	14.4553	0.999631	0.853165	0.0600078	0.999985	0.999909	0.227672	0.999975
GENE: Hoxa10	15395	homeobox A10	MGI:MGI:96171|Ensembl:ENSMUSG00000000938|Vega:OTTMUSG00000018886	Mme-M200000001	9.74737	10.7063	10.4367	9.64098	9.29898	9.92821	10.3937	11.5878	10.6704	9.81365	9.44601	10.1527	9.45255	9.98583	9.89691	9.99541	9.89655	9.16248	9.40558	9.53396	10.2691	10.4003	9.46922	8.99554	9.51457	10.0145	11.4195	10.5065	9.43489	9.91121	9.75718	9.97207	9.45663	9.63784	10.0238	9.34066	9.76943	8.79962	0.999631	0.908289	0.01534	0.999985	0.999909	0.66356	0.999975
GENE: Vim	22352	vimentin	MGI:MGI:98932|Ensembl:ENSMUSG00000026728|Vega:OTTMUSG00000011231	Mme-M200000002	13.7016	13.4368	13.6718	13.421	14.0907	13.0742	13.0604	13.4783	13.5783	13.4963	13.6795	13.0985	13.5222	13.6805	13.2709	13.6088	13.1407	13.0771	13.609	13.3035	12.9117	13.8616	13.2757	13.7096	12.3706	12.9211	12.773	13.3312	13.6572	13.9637	13.9296	13.9025	12.7656	13.9348	13.0724	13.6295	13.2834	13.7652	0.999631	0.771999	0.107205	0.999985	0.710392	0.783063	0.999975
GENE: Srm	20810	spermidine synthase	MGI:MGI:102690|Ensembl:ENSMUSG00000006442|Vega:OTTMUSG00000010928	Mme-M200000004	11.122	11.347	11.6184	10.6576	11.3771	11.245	11.0443	11.5548	11.3595	11.5186	10.8716	10.9465	11.5986	11.2234	11.3844	11.3061	11.1014	11.5345	11.0784	11.1177	11.292	11.5325	10.9711	11.6792	11.3002	11.2567	11.538	11.2764	10.8024	11.4465	11.3305	11.2686	10.8908	10.9545	11.7251	11.4444	11.196	11.3321	0.999631	0.734067	0.26538	0.999985	0.999909	0.796349	0.999975
GENE: Myf6	17878	myogenic factor 6	MGI:MGI:97253|Ensembl:ENSMUSG00000035923	Mme-M200000005	7.25687	7.21539	7.26849	6.53192	7.27398	6.79275	6.54657	6.92422	7.50821	7.00327	7.01614	6.59629	7.25744	6.86908	6.69474	7.72733	7.2033	7.82107	7.1211	7.05654	7.12261	7.33646	7.00797	7.53899	6.90506	6.65704	7.01651	7.32036	7.3121	6.53805	6.81071	7.26935	6.91	6.66349	8.41076	7.34595	7.3279	7.3248	0.999631	0.745533	0.195917	0.999985	0.999909	0.457615	0.999975
GENE: Bcap31	27061	B cell receptor associated protein 31	MGI:MGI:1350933|Ensembl:ENSMUSG00000002015|Vega:OTTMUSG00000017693	Mme-M200000006	12.9337	13.1115	13.1855	13.3316	12.7294	12.7785	13.0492	13.0847	12.9777	13.4035	12.644	13.5182	13.3692	13.8503	13.5462	13.5934	13.571	13.1347	12.2995	13.377	13.4092	13.5769	13.3329	12.8831	12.8606	13.5416	13.0015	13.6171	12.3298	13.5911	13.5192	13.4217	13.2501	13.5962	13.2914	13.6049	13.4199	12.402	0.999631	0.814593	0.191583	0.999985	0.999909	0.714059	0.999975
GENE: Sept1	54204	septin 1	MGI:MGI:1858916|Ensembl:ENSMUSG00000000486|Vega:OTTMUSG00000022181	Mme-M200000007	8.56004	8.05757	8.40027	8.35892	8.43881	7.77469	8.29094	8.16962	8.30564	8.97575	7.57811	8.54394	8.96103	8.2746	8.46276	8.58849	8.99426	9.21642	8.29671	7.63052	7.04003	7.1615	7.58435	7.50748	6.5526	6.86969	7.76819	7.44594	7.57542	8.91476	8.74053	8.62656	8.70924	8.68312	8.45536	8.5596	8.5647	7.98789	0.0262894	0.907821	1.08513e-05	0.999985	0.200459	0.682409	0.999975
GENE: Erv3	71995	endogenous retroviral sequence 3	MGI:MGI:1919245|Ensembl:ENSMUSG00000037482|Vega:OTTMUSG00000016185	Mme-M200000008	6.2515	6.49925	6.49627	6.19156	7.43804	6.04713	5.4605	5.97468	5.80192	6.11764	7.1286	5.84246	6.08388	6.11736	5.82603	6.54092	6.54577	6.77091	6.52872	6.23186	6.63489	7.14334	6.46572	6.5226	6.07227	6.06196	5.83643	6.09847	7.46462	6.3357	6.21607	5.92984	6.10506	6.06438	6.63901	6.99854	6.60833	6.5167	0.999631	0.870401	0.190385	0.999985	0.999909	0.471857	0.999975
GENE: Hnrnpab	15384	heterogeneous nuclear ribonucleoprotein A/B	MGI:MGI:1330294|Ensembl:ENSMUSG00000020358|Vega:OTTMUSG00000005602	Mme-M200000009	14.5669	14.4164	14.449	14.2882	14.7912	14.2497	14.3486	14.8439	14.6284	14.3328	14.8806	14.401	14.397	14.8616	14.3187	14.8994	14.7282	14.5102	14.9349	14.6497	14.7964	14.9705	14.4625	14.8166	14.4958	14.8574	14.8241	14.9146	14.7615	14.6515	14.7781	14.1574	14.2462	14.567	14.3629	15.1895	14.52	15.0686	0.936625	0.724735	0.342084	0.999985	0.984239	0.776996	0.999975
GENE: Gas2	14453	growth arrest specific 2	MGI:MGI:95657|Ensembl:ENSMUSG00000030498|Vega:OTTMUSG00000024897	Mme-M200000010	5.65142	6.90932	5.54014	5.74191	6.03382	5.95522	5.972	5.3378	5.16809	5.46446	5.98965	6.45793	6.1309	5.61146	5.98811	6.02637	5.87645	5.99313	6.41759	6.13269	8.20551	5.99232	5.67324	6.08942	5.99578	6.05269	5.70252	6.1008	5.61151	6.06258	6.40821	5.83689	5.77293	6.31001	5.82827	6.57077	5.98325	5.9803	0.969976	0.863144	0.346898	0.999985	0.999909	0.485324	0.999975
GENE: Bcl7b	12054	B cell CLL/lymphoma 7B	MGI:MGI:1332238|Ensembl:ENSMUSG00000029681|Vega:OTTMUSG00000026029	Mme-M200000011	10.2761	9.66667	9.63288	9.98747	9.35323	10.1033	10.2475	9.49654	9.50319	9.62482	10.3129	10.0413	9.85109	9.39006	9.5818	9.68156	9.95839	10.5242	11.0598	10.6156	9.94522	9.66643	9.85567	9.51523	10.0878	10.5127	9.71866	9.65382	10.3112	9.30319	9.82548	9.65021	10.2377	9.69387	10.045	10.5178	9.81144	11.075	0.999631	0.840933	0.152762	0.999985	0.999909	0.506419	0.999975
GENE: Cops3	26572	COP9 signalosome subunit 3	MGI:MGI:1349409|Ensembl:ENSMUSG00000019373|Vega:OTTMUSG00000008091	Mme-M200000012	10.4351	13.3371	13.0158	10.2228	9.13311	12.8025	13.151	13.2277	14.2616	12.5953	9.83857	11.2967	10.085	10.7919	10.3842	11.538	10.7773	10.4543	9.68171	10.5087	12.5536	12.5693	10.0127	8.73391	12.5583	13.1959	13.3571	13.5387	9.80323	12.3145	10.2539	11.2593	10.8725	9.83465	11.9779	10.4926	10.5955	10.0084	0.999631	0.878195	0.00868635	0.999985	0.999909	0.591635	0.999975
GENE: Myl4	17896	myosin, light polypeptide 4	MGI:MGI:97267|Ensembl:ENSMUSG00000061086|Vega:OTTMUSG00000003179	Mme-M200000014	9.83285	9.32428	9.22933	9.37004	9.85509	8.7773	9.34518	9.59399	9.71537	9.04994	9.58528	9.36758	9.29095	9.46907	9.46424	9.32761	9.52415	9.56681	9.87636	9.33582	9.25102	9.17164	9.54073	9.79793	8.8073	9.30686	9.53283	9.41309	9.60921	9.1036	9.08521	9.55328	9.33045	9.5568	9.33329	9.29206	9.68409	10.1667	0.999631	0.755116	0.20831	0.999985	0.999909	0.640409	0.999975
GENE: Coa3	52469	cytochrome C oxidase assembly factor 3	MGI:MGI:1098757|Ensembl:ENSMUSG00000017188|Vega:OTTMUSG00000002762	Mme-M200000016	12.5182	12.308	12.5289	12.0321	11.2555	11.9641	12.4376	12.1725	12.427	13.203	11.7025	12.8838	13.3101	12.9512	13.2878	12.7659	12.5232	13.1169	11.4079	12.3649	12.7949	12.3781	12.543	11.6398	12.4498	12.4231	12.5135	12.3779	11.7035	12.9163	13.0052	13.1584	13.2042	12.7898	13.3301	12.9324	12.8622	11.608	0.999631	0.802517	0.0168598	0.999985	0.999909	0.777437	0.999975
GENE: Trim27	19720	tripartite motif-containing 27	MGI:MGI:97904|Ensembl:ENSMUSG00000021326|Vega:OTTMUSG00000032925	Mme-M200000017	10.2649	10.5832	10.8675	10.065	10.2353	10.7078	10.5029	10.5336	10.7081	10.9914	9.97491	10.6459	10.9737	10.6779	10.7561	10.4496	10.6275	10.8758	10.7135	10.366	10.7573	10.5382	10.21	10.4691	10.8799	10.7043	10.4289	10.7795	10.0455	10.5976	10.5947	10.683	10.7806	10.4964	10.571	10.7915	10.4481	10.5823	0.999631	0.816676	0.156174	0.999985	0.999909	0.732179	0.999975
GENE: Acr	11434	acrosin prepropeptide	MGI:MGI:87884|Ensembl:ENSMUSG00000022622	Mme-M200000019	6.04621	5.66694	5.56159	5.47548	5.4011	6.04565	5.81965	6.4816	5.95673	4.81461	4.76726	5.41567	5.52038	5.76325	6.15419	5.22753	5.04622	5.40509	4.63877	6.23422	5.31894	5.34442	5.54584	5.23538	5.86838	5.58933	5.93888	5.96258	4.63109	5.00965	5.05718	5.96573	5.28439	6.06807	5.44347	5.32318	5.03426	5.59681	0.999631	0.781384	0.00437739	0.999985	0.999909	0.819003	0.999975
GENE: Itgb7	16421	integrin beta 7	MGI:MGI:96616|Ensembl:ENSMUSG00000001281|Vega:OTTMUSG00000030863	Mme-M200000020	9.94287	9.24886	9.88026	9.63964	9.71517	9.2915	9.42918	9.43483	9.98845	8.78992	8.48888	8.39813	8.30018	7.98677	8.3978	7.92453	8.98733	7.72588	8.56747	8.71958	8.38169	8.61719	8.97817	8.63293	8.55687	8.36123	8.63973	8.5935	8.23592	8.54855	7.58736	7.95303	7.87581	7.71953	8.01673	7.54356	7.85709	8.09722	3.64666e-05	0.792828	1.96334e-09	0.999985	0.302662	0.811268	0.999975
GENE: Pde1b	18574	phosphodiesterase 1B, Ca2+-calmodulin dependent	MGI:MGI:97523|Ensembl:ENSMUSG00000022489	Mme-M200000021	9.58548	8.89201	9.17802	8.957	8.30953	9.05013	9.33675	8.77286	9.18013	9.18702	8.35825	8.73283	9.47062	8.85953	9.02864	9.03222	8.91307	9.30692	8.68293	8.95096	8.77352	8.66655	8.99706	8.45487	8.77899	8.65274	8.69976	8.59839	8.40525	8.86282	8.90191	9.09593	9.1123	8.852	8.908	8.83799	9.13498	8.91326	0.67283	0.844999	0.252321	0.999985	0.999909	0.529679	0.999975
GENE: Frg1	14300	FSHD region gene 1	MGI:MGI:893597|Ensembl:ENSMUSG00000031590	Mme-M200000023	10.2879	10.2129	9.59318	11.1084	10.0387	11.1993	10.2597	9.59573	9.43307	9.65634	11.7447	11.2695	10.6455	10.8192	10.2474	10.9035	11.9873	11.3292	11.9112	11.1909	9.58782	10.0885	10.3534	8.8813	10.0538	10.9853	9.44296	10.0905	12.0798	10.6096	11.7737	10.4905	9.91668	10.9141	10.0231	12.0972	10.7889	11.4765	0.999631	0.914875	0.00146625	0.999985	0.999909	0.619975	0.999975
GENE: Prkdc	19090	protein kinase, DNA activated, catalytic polypeptide	MGI:MGI:104779|Ensembl:ENSMUSG00000022672|Vega:OTTMUSG00000043440	Mme-M200000025	7.99745	8.3841	8.12189	8.70434	7.90149	8.52109	8.03982	8.13643	7.98575	8.16547	7.83788	9.34152	8.78681	8.85777	8.8664	8.88878	9.00981	9.09421	8.99484	8.67606	8.1945	8.19918	8.42003	7.89696	8.52516	8.7083	7.87733	8.63963	8.3745	8.76963	9.12257	8.31177	8.91866	8.87377	8.42773	9.45449	8.44405	8.57029	0.999631	0.871824	0.000567764	0.999985	0.999909	0.56577	0.999975
GENE: Itgae	16407	integrin alpha E, epithelial-associated	MGI:MGI:1298377|Ensembl:ENSMUSG00000005947|Vega:OTTMUSG00000006122	Mme-M200000027	8.3734	8.26063	8.20923	7.69891	7.63838	8.03324	7.56322	7.76189	7.46704	7.30601	6.1788	6.48717	7.08497	6.46692	6.32261	6.23531	7.97047	6.63825	6.72936	6.63386	6.08864	6.11951	5.79479	5.79437	5.8733	6.17115	5.93189	6.04687	6.30721	6.97025	7.06178	6.45146	6.28554	6.57328	5.58147	6.12333	6.19183	6.20524	2.27629e-06	0.648841	0.0033917	0.999985	0.00309013	0.762689	0.999975
GENE: Gipc2	54120	GIPC PDZ domain containing family, member 2	MGI:MGI:1889209	Mme-M200000028	14.61	14.4421	14.5291	15.1817	15.31	15.0651	14.2267	14.5606	14.3713	14.5693	15.3681	15.2431	14.3673	15.2981	14.649	15.0749	15.4658	14.8747	15.0983	15.3375	14.5478	15.3049	15.1095	15.0395	14.7581	14.9781	14.4244	15.3151	15.643	15.1884	14.9617	14.6086	15.0286	15.4665	14.9261	15.3166	14.9716	15.3763	0.738915	0.908289	0.0414753	0.999985	0.999909	0.713057	0.999975
GENE: Rrm2	20135	ribonucleotide reductase M2	MGI:MGI:98181|Ensembl:ENSMUSG00000020649|Vega:OTTMUSG00000027512	Mme-M200000030	8.49639	8.74267	8.69564	8.3244	9.43538	8.52523	8.63893	8.06398	8.58327	8.06415	8.8535	8.46315	8.74998	8.25654	8.43379	8.56665	8.4196	8.33058	9.01109	8.48126	8.76935	7.92396	8.13745	9.65634	8.38522	8.5629	8.45646	8.65537	8.36787	8.20941	8.96328	7.86199	8.4308	8.2483	8.57886	9.03872	8.07912	9.27284	0.999631	0.725903	0.257527	0.999985	0.999909	0.790385	0.999975
GENE: Rfx2	19725	regulatory factor X, 2 (influences HLA class II expression)	MGI:MGI:106583|Ensembl:ENSMUSG00000024206	Mme-M200000031	7.95563	7.91578	7.88774	7.74591	7.32198	8.37197	7.86181	7.66623	7.05708	7.83385	7.895	8.59884	8.57115	8.55512	7.55325	7.6966	8.28193	7.90507	9.13854	8.97675	8.37433	9.13862	8.68723	8.65272	8.37989	8.47098	8.05492	8.68666	8.31753	8.24231	8.68163	8.20597	8.69834	7.85863	7.7607	8.20808	7.71907	8.56996	0.0955904	0.586714	0.321323	0.999985	0.19268	0.819617	0.999975
GENE: Id3	15903	inhibitor of DNA binding 3	MGI:MGI:96398	Mme-M200000033	13.8712	13.7523	14.1772	13.7402	14.3763	13.4549	13.8392	13.5333	13.804	13.9013	13.8062	13.9719	14.4119	13.9588	14.013	13.8635	13.9328	13.7491	13.8796	13.6309	13.6444	13.8423	14.056	14.3091	14.0892	13.4705	13.5673	13.4597	14.1888	13.9403	13.4746	14.164	14.5175	13.7932	14.2897	12.6342	13.793	13.9572	0.999631	0.778796	0.195778	0.999985	0.999909	0.686632	0.999975
GENE: H2-Oa	15001	histocompatibility 2, O region alpha locus	MGI:MGI:95924|Ensembl:ENSMUSG00000024334|Vega:OTTMUSG00000037090	Mme-M200000036	5.31053	5.64238	5.5194	5.96617	6.6331	5.48171	5.50861	6.31626	5.45477	5.98072	6.37197	5.52314	6.00426	5.5926	5.58787	5.03994	6.40439	5.53647	4.62396	5.8542	5.88649	5.22327	5.92772	7.33179	5.20451	5.37672	6.55821	6.15418	5.37809	6.25966	5.22317	5.7284	5.60696	5.30336	5.20582	4.92292	6.26958	5.73782	0.999631	0.914202	0.104088	0.999985	0.999909	0.454673	0.999975
GENE: Cdk2	12566	cyclin-dependent kinase 2	MGI:MGI:104772|Ensembl:ENSMUSG00000025358	Mme-M200000037	10.1793	10.4403	10.6069	10.184	9.69457	10.2799	10.028	10.2453	10.6167	9.05041	9.41207	9.08085	9.10892	8.93515	9.05029	8.83883	9.28055	9.37036	9.63444	9.58869	9.91849	9.30378	9.96805	9.80586	10.0876	9.28092	9.93132	9.58902	9.37247	9.05195	9.20044	9.10497	9.08899	8.7984	8.96768	9.41677	9.31389	9.76364	0.294211	0.897888	1.49014e-08	0.999985	0.239736	0.667681	0.999975
GENE: Nr4a1	15370	nuclear receptor subfamily 4, group A, member 1	MGI:MGI:1352454|Ensembl:ENSMUSG00000023034	Mme-M200000038	8.29921	8.41776	8.68244	8.18888	7.6371	8.18619	7.96919	7.73462	8.0836	9.28963	8.28654	9.15006	9.20367	8.5671	8.91935	8.60632	8.61905	9.68397	8.04924	8.68649	8.65328	8.2841	9.19713	8.87759	8.8901	9.10818	8.38775	8.53256	8.51585	9.00475	9.04144	8.77653	9.39127	8.3764	8.72783	8.67124	9.24296	8.10536	0.556788	0.705955	0.00730069	0.999985	0.441454	0.817742	0.999975
GENE: Tmpo	21917	thymopoietin	MGI:MGI:106920|Ensembl:ENSMUSG00000019961	Mme-M200000040	16.549	16.8787	16.2052	16.8535	16.9239	17.3396	16.9216	16.7168	16.605	15.7865	16.1666	16.4774	15.8398	16.1048	15.7185	16.5367	16.5108	16.5377	16.6407	17.0056	16.429	16.3461	16.4843	15.8606	16.491	16.7928	16.4794	15.7915	16.5393	16.6069	16.2399	15.913	16.01	16.4427	15.6461	16.6493	16.1951	16.2919	0.89978	0.850577	0.00459787	0.999985	0.904917	0.721837	0.999975
GENE: Gsc	14836	goosecoid homeobox	MGI:MGI:95841|Ensembl:ENSMUSG00000021095|Vega:OTTMUSG00000021487	Mme-M200000041	11.9737	11.9005	11.5107	11.6821	11.7581	11.4537	11.2905	12.0396	11.5057	11.1495	12.024	11.0662	11.8145	11.1893	11.3475	11.1112	11.7852	10.2064	11.409	11.3551	11.3935	11.5164	11.702	11.6661	11.0542	11.324	11.4248	11.1725	11.9404	11.3979	11.5273	11.3874	11.4483	11.5027	11.0018	10.3148	12.1898	11.7978	0.999631	0.757302	0.117561	0.999985	0.935528	0.79399	0.999975
GENE: Socs1	12703	suppressor of cytokine signaling 1	MGI:MGI:1354910|Ensembl:ENSMUSG00000038037	Mme-M200000042	9.03095	8.98847	9.7508	8.79225	8.36579	9.02805	8.34279	8.9631	9.51448	8.48046	7.29004	8.46414	8.96881	8.2961	8.30852	7.90866	9.51991	8.90839	7.44309	8.52794	8.17716	7.56736	8.34219	8.27876	8.15793	8.19564	7.4015	7.7901	7.3117	8.02729	8.11381	8.36338	9.48434	7.80598	8.65364	7.95076	8.26052	6.96469	0.155133	0.830127	0.0832131	0.999985	0.897076	0.778568	0.999975
GENE: Hoxa2	15399	homeobox A2	MGI:MGI:96174|Ensembl:ENSMUSG00000014704|Vega:OTTMUSG00000037358	Mme-M200000043	9.75304	9.43251	9.62431	9.39679	9.83869	9.02198	9.44933	9.2617	9.29823	8.91055	9.41708	8.4937	8.96533	8.48097	8.55471	8.77791	8.60448	8.98282	9.32864	9.29698	9.68383	9.23071	9.64466	9.90759	9.19947	8.85874	9.26285	8.46886	9.60284	8.66904	8.82984	8.68556	8.2398	8.70807	8.77414	8.97221	8.94007	9.49422	0.999631	0.861611	0.000459893	0.999985	0.999909	0.561653	0.999975
GENE: Cln3	12752	ceroid lipofuscinosis, neuronal 3, juvenile (Batten, Spielmeyer-Vogt disease)	MGI:MGI:107537|Ensembl:ENSMUSG00000030720|Vega:OTTMUSG00000019900	Mme-M200000044	9.42283	8.9924	9.2994	9.15128	9.01159	9.19122	9.35138	8.72878	9.25906	10.2529	9.45279	9.84061	10.3876	9.759	10.4212	9.75396	9.46692	10.8485	9.80413	9.3584	9.31843	9.1439	9.06625	9.3229	9.76141	9.25342	9.1533	9.19281	8.96814	9.64201	9.8814	9.8808	10.2673	9.94267	9.65203	9.98031	9.66449	9.80286	0.999631	0.872682	5.7519e-06	0.999985	0.920617	0.76348	0.999975
GENE: Cdk5r1	12569	cyclin-dependent kinase 5, regulatory subunit 1 (p35)	MGI:MGI:101764|Ensembl:ENSMUSG00000048895|Vega:OTTMUSG00000000218	Mme-M200000045	5.76407	5.23838	5.52944	5.70741	5.57672	5.71368	5.70581	5.30901	5.83399	6.27627	5.38155	5.67988	6.44364	5.55163	6.50759	5.65213	5.66442	5.44608	5.78265	5.51664	5.28568	5.17013	5.86681	4.46389	6.28967	5.60418	5.0679	5.40575	5.98839	6.17928	6.31628	6.1313	5.96528	5.8696	5.9385	5.20626	5.74705	5.34626	0.999631	0.792828	0.010378	0.999985	0.999909	0.642362	0.999975
GENE: Ccl6	20305	chemokine (C-C motif) ligand 6	MGI:MGI:98263|Ensembl:ENSMUSG00000018927|Vega:OTTMUSG00000000995	Mme-M200000046	11.381	12.766	11.8954	11.4383	12.5029	11.2476	11.4963	12.614	12.6733	12.385	11.3905	11.7142	12.1852	12.4051	12.6649	12.5039	11.3385	12.1278	12.0625	11.7697	12.3415	11.8607	11.0558	12.0686	11.13	11.4732	12.4475	12.5132	11.4202	12.7237	11.7391	12.1396	11.5577	12.3578	11.907	12.2622	11.2464	11.9091	0.999631	0.845712	0.260682	0.999985	0.999909	0.776299	0.999975
GENE: Ccl2	20296	chemokine (C-C motif) ligand 2	MGI:MGI:98259|Ensembl:ENSMUSG00000035385|Vega:OTTMUSG00000000852	Mme-M200000049	9.25391	8.80384	9.92531	9.16408	10.1141	9.31888	8.80277	9.28537	9.15503	7.90742	7.56776	8.37027	7.80076	8.14576	8.20995	7.78228	7.90374	7.9845	7.23288	8.43649	8.47772	8.56107	9.6343	10.5135	8.55602	8.63153	9.04291	9.12571	7.33877	7.98403	7.55226	8.13778	8.278	7.50788	7.69525	8.05398	7.55588	7.15471	0.888453	0.914875	1.56685e-08	0.999985	0.999909	0.574331	0.999975
GENE: Hoxa7	15404	homeobox A7	MGI:MGI:96179	Mme-M200000051	7.85362	7.76185	7.47579	8.03222	7.61167	8.10358	7.69652	7.20114	7.47412	7.81601	7.22815	8.06035	7.59488	7.79534	7.67961	7.83323	8.04941	7.96922	7.65336	7.95843	7.77788	7.78867	7.83339	7.66447	7.88352	8.20535	7.28098	7.82323	7.68444	7.50729	7.65932	7.48852	7.83963	7.75495	8.11604	7.87214	7.56795	7.67996	0.999631	0.891513	0.346262	0.999985	0.999909	0.497012	0.999975
GENE: Rad52	19365	RAD52 homolog, DNA repair protein	MGI:MGI:101949|Ensembl:ENSMUSG00000030166|Vega:OTTMUSG00000023589	Mme-M200000052	7.31303	7.28422	7.12229	7.59213	6.90056	7.61142	7.14363	6.86957	7.10894	8.0609	7.51496	8.60243	7.81237	8.48232	8.03334	7.76896	8.14916	8.42875	7.73932	7.57254	7.49274	7.0822	7.70733	7.3038	7.81394	7.55192	7.45916	7.98137	7.61327	7.8672	7.70203	8.26698	8.35176	8.14907	7.56009	8.52167	7.73034	7.57177	0.999631	0.883341	1.2321e-05	0.999985	0.683415	0.800375	0.999975
GENE: Fcgr1	14129	Fc receptor, IgG, high affinity I	MGI:MGI:95498|Ensembl:ENSMUSG00000015947|Vega:OTTMUSG00000053089	Mme-M200000053	8.39975	8.38372	8.38886	7.70418	7.94575	7.97199	8.38616	8.81065	8.79688	7.11902	6.86759	6.8447	7.46396	7.05264	6.8856	6.96361	7.33399	6.96507	6.85729	8.05749	7.99198	7.70645	7.6094	7.62567	7.35325	7.93312	8.34703	8.07861	7.03003	7.16697	7.46163	7.35151	7.36022	6.7556	6.5939	7.69026	7.16246	7.21361	0.954872	0.899916	2.58959e-09	0.999985	0.324952	0.635287	0.999975
GENE: Fam103a1	67148	family with sequence similarity 103, member A1	MGI:MGI:1914398|Ensembl:ENSMUSG00000038646|Vega:OTTMUSG00000028999	Mme-M200000055	11.1855	12.2082	11.8816	10.839	11.8962	9.89225	10.9003	11.9092	11.7531	11.0299	11.0278	10.9336	11.0874	11.8781	11.6303	12.0896	10.5993	10.7596	11.7061	11.6204	11.9033	12.3123	10.5693	10.8543	9.96894	11.185	11.7034	12.3727	11.178	11.4976	11.4908	11.4321	10.6621	12.4545	11.4592	11.1791	10.568	11.7201	0.999631	0.901034	0.290956	0.999985	0.999909	0.618888	0.999975
GENE: Dok1	13448	docking protein 1	MGI:MGI:893587|Ensembl:ENSMUSG00000068335|Vega:OTTMUSG00000023337	Mme-M200000056	11.2345	10.8171	10.759	11.1508	11.3125	11.2367	10.6554	10.7951	10.6971	10.7023	10.9711	11.1741	11.3818	10.9081	11.1312	10.6881	11.0705	11.2602	11.4196	10.6519	10.367	10.2551	10.9906	11.0096	10.7727	10.4893	10.2548	10.3104	11.4458	10.6013	11.0197	10.7894	11.4063	11.1688	10.5662	11.2489	10.9784	11.0229	0.482986	0.913244	0.00725324	0.999985	0.85451	0.798699	0.999975
GENE: Brca2	12190	breast cancer 2, early onset	MGI:MGI:109337|Ensembl:ENSMUSG00000041147|Vega:OTTMUSG00000055512	Mme-M200000057	6.92235	7.22639	7.66899	7.3211	7.36928	6.6706	7.47275	7.20516	7.05176	7.23312	7.60139	7.17014	7.24308	7.39621	7.48886	7.38102	7.20066	6.81451	7.8485	7.1227	7.25475	7.04789	7.31521	6.86291	6.72216	7.03535	7.43883	7.38723	7.08102	7.28772	7.09994	7.20155	7.0647	7.47642	7.40717	7.42331	6.92049	7.24319	0.999631	0.908289	0.117518	0.999985	0.999909	0.622593	0.999975
GENE: Mafk	17135	v-maf musculoaponeurotic fibrosarcoma oncogene family, protein K (avian)	MGI:MGI:99951|Ensembl:ENSMUSG00000018143|Vega:OTTMUSG00000025256	Mme-M200000058	12.2454	12.0434	11.8721	12.2838	12.6815	12.0472	11.8857	11.8641	11.6664	12.3569	12.7286	11.9339	12.2509	12.5423	12.3053	12.5679	12.5597	12.502	12.9224	12.6152	12.1463	12.3367	12.2197	12.7569	11.7365	12.9423	11.7642	12.3045	12.4027	12.4141	12.1811	12.3919	11.8912	12.7199	12.0815	12.4566	12.313	13.1715	0.999631	0.821489	0.0256544	0.999985	0.995483	0.566246	0.999975
GENE: Ifrd1	15982	interferon-related developmental regulator 1	MGI:MGI:1316717	Mme-M200000060	10.7567	10.6895	9.8098	10.9439	11.0136	10.2179	10.7951	10.2329	10.5213	11.0376	11.1534	10.5456	10.1404	10.9617	10.8609	10.9046	10.3353	10.5196	10.5057	10.6554	10.7452	10.2944	10.8774	10.732	10.5171	11.3897	10.713	10.8002	10.3499	10.414	9.92268	10.3514	10.3646	10.3716	10.3881	10.2599	10.2756	10.6425	0.999631	0.88887	0.113624	0.999985	0.421884	0.744422	0.999975
GENE: Hoxa5	15402	homeobox A5	MGI:MGI:96177|Ensembl:ENSMUSG00000038253|Vega:OTTMUSG00000018868	Mme-M200000062	9.08515	9.60761	9.76829	9.53647	9.77292	9.42904	8.54109	8.9788	8.57929	9.90812	10.0907	9.87174	9.58648	9.76499	9.51707	9.82177	9.83337	9.6479	10.6486	9.25097	9.22451	9.68084	9.2658	9.88512	8.95639	9.33839	8.73655	8.88249	10.0434	9.64554	9.64824	9.26364	9.57356	9.69901	9.12371	9.52441	9.42998	9.89894	0.973517	0.768027	0.000749416	0.999985	0.999909	0.601092	0.999975
GENE: Cryab	12955	crystallin, alpha B	MGI:MGI:88516|Ensembl:ENSMUSG00000032060	Mme-M200000064	13.2326	15.379	14.5237	14.3944	9.41832	14.3798	14.4066	15.3807	15.1994	14.6288	10.2373	14.3701	13.6018	14.0257	14.0533	14.7836	14.6493	13.119	10.27	14.2741	14.2343	14.4134	13.4917	9.64097	13.7095	14.0002	15.006	14.8579	10.8033	14.9078	14.3051	14.054	13.4681	14.0445	14.5119	13.5873	13.9216	9.85978	0.999631	0.856062	0.169391	0.999985	0.999909	0.768615	0.999975
GENE: Ebf2	13592	early B cell factor 2	MGI:MGI:894332|Ensembl:ENSMUSG00000022053|Vega:OTTMUSG00000040034	Mme-M200000065	11.8961	11.2061	11.6754	11.6512	11.2366	11.2941	11.8092	11.0656	11.3658	11.9959	12.7821	11.7137	11.2567	11.7053	11.3083	11.8064	11.7223	12.3317	11.4757	11.7864	11.457	11.4276	11.2818	11.0953	11.6963	11.0834	11.7002	10.8954	11.9397	11.4303	11.2512	12.2783	12.313	11.003	12.3322	11.4538	11.914	12.0431	0.999631	0.782046	0.010262	0.999985	0.999909	0.777721	0.999975
GENE: Xcl1	16963	chemokine (C motif) ligand 1	MGI:MGI:104593|Ensembl:ENSMUSG00000026573|Vega:OTTMUSG00000026875	Mme-M200000068	9.77421	10.4035	10.2345	9.94162	10.0036	8.99486	9.90941	10.1655	10.49	10.0533	10.3369	9.28154	9.80614	9.84327	9.2415	9.75081	9.47409	9.2468	9.58628	9.83355	10.0967	9.79019	9.92438	9.8646	8.5497	9.28248	10.3073	9.94343	10.1396	10.1344	9.43353	9.80806	8.87867	9.47166	9.24523	9.04171	9.37674	10.0666	0.999631	0.648841	0.0509275	0.999985	0.999909	0.793469	0.999975
GENE: Itm2a	16431	integral membrane protein 2A	MGI:MGI:107706|Ensembl:ENSMUSG00000031239|Vega:OTTMUSG00000018150	Mme-M200000069	9.60112	9.26137	9.1723	10.0762	9.73458	9.46184	9.21898	9.11884	9.05534	9.42402	9.5693	9.756	9.57072	9.28012	8.98246	9.29991	9.75055	9.39909	9.50087	9.29308	8.79305	9.64965	9.01265	8.97943	8.63014	8.63404	8.41916	8.74582	9.47294	9.38393	9.53637	9.1503	9.34735	9.40335	9.08451	9.21088	9.55405	9.02737	0.0487312	0.48197	0.0171425	0.999985	0.6854	0.577421	0.999975
GENE: Flt3	14255	FMS-like tyrosine kinase 3	MGI:MGI:95559|Ensembl:ENSMUSG00000042817|Vega:OTTMUSG00000020408	Mme-M200000070	6.91955	6.57203	6.21372	6.53802	7.51245	6.37827	6.59082	6.14366	6.49839	6.55312	6.27376	6.53514	6.76507	6.29489	6.69256	6.21169	6.39024	6.57738	6.34446	6.70655	6.7276	6.08245	6.66441	7.96471	6.17446	6.47474	6.24931	6.63931	6.85215	6.39404	6.91721	6.60235	6.89162	6.6118	6.41493	6.92024	6.69891	6.315	0.999631	0.913465	0.272998	0.999985	0.999909	0.697219	0.999975
GENE: Tmem5	216395	transmembrane protein 5	MGI:MGI:2384919	Mme-M200000073	7.92256	8.52153	8.00623	7.83958	8.07881	8.62091	8.57181	8.46286	8.14055	8.38986	8.17639	8.61531	8.49009	8.67382	8.02358	8.66349	8.3122	8.9879	8.45612	8.50768	8.24002	8.72847	8.02777	8.46692	8.48661	9.10628	8.49797	8.5372	8.41995	8.96616	9.10276	8.8093	8.38768	8.68794	8.209	9.49775	8.32293	9.04632	0.328857	0.783299	0.0257338	0.999985	0.999909	0.616473	0.999975
GENE: Hoxb5	15413	homeobox B5	MGI:MGI:96186|Ensembl:ENSMUSG00000038700|Vega:OTTMUSG00000001987	Mme-M200000076	11.1265	11.141	10.9921	10.8904	11.2209	11.8562	10.9614	10.9846	11.1023	11.5449	11.5152	11.2439	11.3595	11.4706	11.1838	11.2792	11.5401	11.1049	11.4831	11.6417	11.7877	11.3536	11.4307	12.0865	11.8144	11.6113	10.803	11.7826	12.4201	11.47	11.5912	11.429	11.4483	11.817	11.3017	11.7026	11.1666	11.5983	0.0905627	0.908968	0.130406	0.999985	0.999909	0.587332	0.999975
GENE: Hoxb6	15414	homeobox B6	MGI:MGI:96187|Ensembl:ENSMUSG00000000690	Mme-M200000081	11.3328	11.1025	9.98078	11.2533	10.65	12.2686	11.0513	11.0196	11.2392	10.97	12.2469	10.8146	11.5668	11.1689	10.793	10.7081	11.5577	11.4578	12.4502	12.2948	12.141	10.7145	11.8113	11.9679	12.207	12.3805	11.0298	12.1344	13.1453	10.9792	12.5851	11.4936	10.9063	11.7508	10.7396	12.2492	10.9659	12.6388	0.370512	0.88261	0.27791	0.999985	0.999909	0.718491	0.999975
GENE: Mns1	17427	meiosis-specific nuclear structural protein 1	MGI:MGI:107933	Mme-M200000082	8.89574	9.6148	8.91766	8.96656	9.92896	9.82367	10.232	10.6178	9.94938	8.92007	9.20499	8.83808	8.67663	9.09282	8.82388	8.51717	8.46927	8.15845	8.25261	8.91859	9.09631	9.28452	8.88162	9.39938	10.0869	9.79094	10.093	9.6646	8.70075	9.05302	8.641	9.08921	8.64866	8.63475	8.14628	8.12629	8.57993	8.78871	0.950405	0.623915	7.52501e-10	0.999985	0.999909	0.000392234	0.999975
GENE: Trp53	22059	transformation related protein 53	MGI:MGI:98834|Ensembl:ENSMUSG00000059552|Vega:OTTMUSG00000005982	Mme-M200000084	11.6453	11.9603	12.006	11.9437	11.6115	11.7607	11.5064	11.4783	11.7162	12.379	12.2242	11.9966	12.4763	11.8056	12.0774	12.1896	12.1605	12.908	12.1718	11.7583	11.939	11.9794	12.1262	11.7305	12.2509	11.9412	11.7965	11.7844	12.3678	12.1237	12.1584	11.9636	12.1632	11.9942	12.2662	12.9663	12.0239	12.3297	0.999631	0.914875	5.70272e-05	0.999985	0.999909	0.434295	0.999975
GENE: Homer2	26557	homer scaffolding protein 2	MGI:MGI:1347354|Ensembl:ENSMUSG00000025813	Mme-M200000086	10.324	9.64771	9.58608	10.537	10.0629	9.64138	10.1617	9.77938	9.94081	11.2449	11.6979	11.7707	11.8472	11.3539	11.4491	10.6535	11.2725	12.2498	11.978	11.104	10.277	10.2949	11.0069	10.472	10.818	10.8795	10.5699	10.4321	11.8255	11.7501	12.2837	11.2807	11.844	11.3065	10.8501	12.822	12.3012	11.979	0.121612	0.899041	4.38424e-09	0.999985	0.999909	0.79688	0.999975
GENE: Rad51	19361	RAD51 recombinase	MGI:MGI:97890	Mme-M200000087	12.9288	14.8052	14.288	14.0498	9.87472	13.9283	14.1279	14.7514	14.7093	14.2706	11.1003	14.1259	13.5858	13.7104	13.6393	14.3852	14.2673	13.2747	9.85707	13.8699	13.6238	13.9694	13.3741	10.2148	13.2827	14.0902	14.4602	14.3245	11.3505	14.3331	13.9569	13.8941	13.4257	13.2905	14.6313	13.3504	13.9339	10.378	0.999631	0.842659	0.200429	0.999985	0.999909	0.797855	0.999975
GENE: Lama1	16772	laminin, alpha 1	MGI:MGI:99892|Ensembl:ENSMUSG00000032796	Mme-M200000088	9.28439	9.40339	9.1239	9.44038	8.90888	8.90469	9.64648	9.76687	9.35149	9.22275	9.05039	9.78337	9.69503	9.7854	9.53727	9.73189	9.52964	9.33219	9.2064	9.34654	9.02465	9.31656	9.2676	8.69461	8.46334	9.70546	9.40997	9.4887	8.80618	9.61999	9.75523	9.4752	9.44367	9.6984	9.70016	9.575	9.56879	9.02832	0.999631	0.91247	0.0368701	0.999985	0.999909	0.784157	0.999975
GENE: Gbp2b	14468	guanylate binding protein 2b	MGI:MGI:95666|Ensembl:ENSMUSG00000040264|Vega:OTTMUSG00000035259	Mme-M200000089	8.27964	8.27068	8.22985	8.86331	8.13429	8.7098	8.35185	8.30825	8.03541	9.5297	9.71295	9.8917	10.0689	9.2271	8.81133	8.88122	11.207	9.57295	9.68603	8.44832	7.45446	8.16595	8.04965	7.86646	7.67933	8.57929	7.50257	8.4581	9.22678	9.19961	9.96788	8.75034	9.90063	8.41486	8.18823	9.70844	8.92743	8.95266	0.307678	0.80684	7.28327e-07	0.999985	0.999909	0.710121	0.999975
GENE: Nqo1	18104	NAD(P)H dehydrogenase, quinone 1	MGI:MGI:103187|Ensembl:ENSMUSG00000003849|Vega:OTTMUSG00000022884	Mme-M200000090	10.0874	10.668	10.4042	9.84858	10.2456	9.73183	10.0434	10.3968	10.4814	10.2896	9.62015	10.2118	10.0999	10.3998	10.8086	10.689	10.0268	10.354	10.0488	10.1187	10.4131	10.3157	10.2656	10.4555	10.2265	10.0221	10.8488	10.662	10.2722	10.8626	10.5726	10.7289	10.3998	10.8701	11.1453	10.476	10.4358	10.4626	0.226777	0.791316	0.0761409	0.999985	0.999909	0.714657	0.999975
GENE: Rras	20130	related RAS viral (r-ras) oncogene	MGI:MGI:98179|Ensembl:ENSMUSG00000038387	Mme-M200000094	11.8366	11.1972	11.6124	11.5423	11.3719	11.7847	11.6744	11.1909	11.2137	12.8079	12.0181	12.2572	12.6079	11.9829	12.9004	12.0589	11.8074	12.7646	12.5936	11.7494	11.4174	11.6452	12.0178	12.1145	12.1265	11.7039	11.5129	11.3493	12.1516	12.3617	12.326	12.437	12.7869	12.8027	12.5961	12.2545	12.2329	12.9344	0.812465	0.871824	9.71838e-08	0.999985	0.999909	0.722305	0.999975
GENE: B3gat3	72727	beta-1,3-glucuronyltransferase 3 (glucuronosyltransferase I)	MGI:MGI:1919977|Ensembl:ENSMUSG00000071649	Mme-M200000096	12.6311	12.6543	12.4479	12.8063	12.9832	12.7447	12.1742	12.1173	12.1898	12.8691	13.2638	12.7791	12.9059	12.5543	12.8413	12.6117	12.8132	12.878	12.68	12.7364	13.0383	12.634	12.8547	13.2514	12.9046	12.5432	12.1398	12.4095	12.9204	12.5414	12.5793	12.3325	13.0395	12.6959	12.595	12.7246	12.632	12.713	0.999631	0.778796	0.107442	0.999985	0.800904	0.721908	0.999975
GENE: Rhoc	11853	ras homolog family member C	MGI:MGI:106028|Ensembl:ENSMUSG00000002233|Vega:OTTMUSG00000022218	Mme-M200000097	11.9317	11.7639	12.1051	12.2335	11.4074	12.3418	12.3998	11.8642	12.101	12.1826	12.1808	12.507	12.3588	12.4074	12.3577	12.1006	12.4513	12.6857	11.4757	11.9144	11.7135	11.3365	12.1257	11.1904	12.0339	11.4775	11.5755	11.6977	11.8823	11.9353	12.0251	12.4091	12.908	12.3253	12.5582	12.1035	12.2737	11.9864	0.810487	0.86386	0.00121978	0.999985	0.981582	0.804792	0.999975
GENE: Reg3g	19695	regenerating islet-derived 3 gamma	MGI:MGI:109406|Ensembl:ENSMUSG00000030017|Vega:OTTMUSG00000042157	Mme-M200000098	16.0553	16.5666	16.6897	16.7186	15.811	16.8068	17.0385	17.1237	16.4113	16.7439	15.3842	16.5198	16.8375	16.7054	16.7226	16.3869	17.3153	16.8849	15.3956	15.7077	15.3127	14.3135	15.2833	14.9406	16.2788	15.8567	15.7568	16.1702	14.983	15.8801	15.751	16.2269	16.2893	16.2027	16.392	15.1568	15.8591	15.147	0.00387871	0.813051	0.241082	0.999985	0.999909	0.648514	0.999975
GENE: Guca2b	14916	guanylate cyclase activator 2b (retina)	MGI:MGI:1270851|Ensembl:ENSMUSG00000032978|Vega:OTTMUSG00000009464	Mme-M200000100	15.3891	14.2846	14.7334	15.4239	15.7476	13.8243	15.0126	14.1158	14.1571	16.1834	16.1769	15.7713	15.8927	16.5193	16.4443	15.4853	15.3478	16.076	16.3829	16.0789	15.8513	16.847	15.5547	15.7062	15.1491	15.4751	15.5785	15.2887	16.3174	16.1385	16.1152	16.26	16.4962	16.5799	16.0851	15.781	16.462	16.2167	0.0288168	0.64983	7.1697e-06	0.999985	0.446176	0.56434	0.999975
GENE: Gsto1	14873	glutathione S-transferase omega 1	MGI:MGI:1342273|Ensembl:ENSMUSG00000025068|Vega:OTTMUSG00000028264	Mme-M200000102	14.6391	14.4177	14.556	14.5449	13.8965	14.8398	14.4934	14.6353	14.5984	14.6352	14.1713	15.1189	14.795	15.1407	15.1962	14.8839	15.0342	15.2311	14.4752	14.9881	14.6792	14.7169	14.5382	13.9951	15.1057	14.8931	14.883	15.0873	14.4352	15.0562	14.9542	15.0424	15.3609	15.3312	15.2608	15.2385	15.1512	14.4331	0.691213	0.842703	0.00863513	0.999985	0.999909	0.726036	0.999975
GENE: Kdr	16542	kinase insert domain protein receptor	MGI:MGI:96683|Ensembl:ENSMUSG00000062960|Vega:OTTMUSG00000021297	Mme-M200000103	11.5184	11.6552	11.294	11.1486	9.94916	10.0893	10.2493	9.91625	9.95142	11.2607	10.7782	11.2822	11.2773	11.2235	9.87093	9.73726	9.72603	9.80518	9.65095	10.9925	10.9105	11.4478	10.8815	9.94498	10.1307	9.93846	10.008	9.72404	11.1124	11.7007	11.4324	11.149	11.0128	9.57895	9.76083	9.9441	9.85352	9.34669	0.999631	1.78844e-15	0.0320602	0.999985	0.882873	0.432134	0.999975
GENE: Actb	11461	actin, beta	MGI:MGI:87904|Ensembl:ENSMUSG00000029580|Vega:OTTMUSG00000035960	Mme-M200000105	16.8995	16.4028	16.4789	16.4697	16.8605	16.7368	17.037	16.208	16.5737	16.851	17.9632	16.8563	17.0599	17.1348	17.0816	16.2454	16.761	16.9604	17.8089	16.9394	17.4478	16.4147	17.0242	17.1093	17.1891	17.4784	16.9074	17.3168	17.3865	16.7799	17.3857	16.9845	17.2935	17.0248	17.1723	17.0011	16.9586	17.8638	0.422876	0.889301	0.0278424	0.999985	0.995483	0.635945	0.999975
GENE: Inmt	21743	indolethylamine N-methyltransferase	MGI:MGI:102963|Ensembl:ENSMUSG00000003477|Vega:OTTMUSG00000026997	Mme-M200000107	8.28388	8.27955	8.10578	8.27047	8.42642	8.40479	8.50312	8.6842	8.43234	8.43655	8.03936	8.39509	8.43722	8.05035	8.05098	8.01761	8.75759	8.49796	8.10949	8.06545	7.93682	7.88846	8.13938	8.43862	8.29394	8.55764	8.40047	8.28974	8.38902	8.45076	8.42468	8.24677	8.32947	8.40466	7.81543	8.13766	8.51504	7.99449	0.999631	0.718667	0.29277	0.999985	0.999909	0.125643	0.999975
GENE: Car3	12350	carbonic anhydrase 3	MGI:MGI:88270|Ensembl:ENSMUSG00000027559|Vega:OTTMUSG00000051086	Mme-M200000108	8.58156	8.899	7.25538	7.32781	7.52263	8.15051	8.33659	8.27056	6.61238	9.16163	10.8093	8.70628	7.87152	7.0984	7.05683	8.6535	10.5341	9.47567	12.4554	8.36628	7.04656	7.79824	7.00899	9.06235	7.27449	7.33735	8.06236	5.91449	8.92314	10.163	7.74079	7.58223	7.34262	7.33418	7.22408	6.42891	8.61642	9.83192	0.73845	0.906811	0.0238975	0.999985	0.999909	0.765149	0.999975
GENE: Rb1	19645	retinoblastoma 1	MGI:MGI:97874|Ensembl:ENSMUSG00000022105|Vega:OTTMUSG00000036132	Mme-M200000109	7.9353	8.86653	8.91666	9.13123	8.69407	9.60613	8.65386	9.0285	8.57578	8.92317	9.55877	9.41735	9.15	9.74089	9.16747	9.77287	9.52434	9.30309	9.23191	9.31949	9.25014	9.6807	9.24525	8.82507	10.0944	9.28755	9.46084	9.95006	9.13467	9.87084	9.73845	9.56916	9.11213	9.66781	9.3947	9.78543	9.27375	9.49392	0.133056	0.831813	0.0143202	0.999985	0.673213	0.742756	0.999975
GENE: Slc25a17	20524	solute carrier family 25 (mitochondrial carrier, peroxisomal membrane protein), member 17	MGI:MGI:1342248|Ensembl:ENSMUSG00000022404	Mme-M200000110	9.50966	10.1121	9.95114	9.31275	9.72936	9.14795	9.51239	9.66492	9.61454	10.2648	10.1824	9.59835	9.71053	10.0459	10.2716	10.0623	9.33173	10.1494	9.87962	9.67759	10.5318	10.018	10.0556	10.3933	9.71796	9.91801	10.2885	10.2198	9.87646	10.1843	9.64057	10.1292	9.6726	10.1988	10.1918	9.82414	9.77644	10.1336	0.359219	0.910374	0.147858	0.999985	0.564966	0.725351	0.999975
GENE: 2010107E04Rik	70257	RIKEN cDNA 2010107E04 gene	MGI:MGI:1917507|Ensembl:ENSMUSG00000021290	Mme-M200000112	15.6156	15.2627	15.4286	15.3148	15.784	15.3792	15.2428	14.9654	14.9593	15.5109	16.2232	15.8835	15.7371	15.6629	15.8804	15.309	15.6555	16.116	16.4375	15.4193	15.5501	15.146	15.4815	16.0973	15.8789	15.3773	15.1711	15.6342	16.2473	15.1128	15.6783	15.327	15.7815	15.2691	15.809	16.0159	15.5955	15.9982	0.999631	0.856641	0.00488868	0.999985	0.922003	0.79856	0.999975
GENE: Pola2	18969	polymerase (DNA directed), alpha 2	MGI:MGI:99690|Ensembl:ENSMUSG00000024833	Mme-M200000113	10.2661	9.96572	10.1115	9.50893	10.6505	9.89376	9.69539	9.96268	9.89381	10.5314	10.0288	10.1238	10.4312	10.1329	10.3197	10.4039	9.80641	10.4768	10.5731	10.4121	10.1657	10.2527	10.1062	11.0873	10.243	9.80359	10.3362	10.2522	9.98875	10.5771	10.5312	10.3887	10.3214	10.4	10.5728	10.5493	10.0754	10.954	0.468859	0.82188	0.0301353	0.999985	0.999909	0.808565	0.999975
GENE: Spp1	20750	secreted phosphoprotein 1	MGI:MGI:98389|Ensembl:ENSMUSG00000029304|Vega:OTTMUSG00000024389	Mme-M200000114	5.17517	5.48907	5.99888	5.48393	6.21682	5.06941	5.37961	5.70628	5.76907	7.27589	6.40801	6.81518	6.32319	5.65846	5.26939	6.22159	5.91207	6.231	6.05943	6.21055	6.09359	6.50042	5.38915	7.64812	6.02361	5.94693	6.39938	6.55222	7.49686	7.12411	7.03131	6.75493	6.08799	5.50742	6.58331	6.69295	6.14472	7.14248	0.0801471	0.833913	0.00883599	0.999985	0.999909	0.318016	0.999975
GENE: Mbd2	17191	methyl-CpG binding domain protein 2	MGI:MGI:1333813|Ensembl:ENSMUSG00000024513|Vega:OTTMUSG00000027673	Mme-M200000115	10.1855	10.7433	11.5436	10.5879	10.451	10.6519	10.8512	10.7043	10.6787	10.6573	10.8172	9.9908	10.1887	10.6271	10.6284	10.7818	10.1595	10.6375	10.332	10.4761	10.7157	10.4936	10.5955	10.2361	10.3516	10.7601	10.9561	10.7348	10.5184	10.7538	10.5497	10.4392	9.90446	10.9321	10.3327	10.7651	9.91308	10.9092	0.999631	0.8907	0.091884	0.999985	0.999909	0.741387	0.999975
GENE: Pdcd2	18567	programmed cell death 2	MGI:MGI:104643|Ensembl:ENSMUSG00000014771|Vega:OTTMUSG00000032972	Mme-M200000116	10.2696	11.07	10.5814	11.2918	10.5319	11.6014	10.7863	10.959	10.6391	11.0855	11.0569	12.0382	10.6526	11.5569	11.2552	11.442	11.4183	11.7372	11.0534	10.8849	11.0678	11.0516	11.0484	10.5247	11.6756	11.4956	10.9931	11.3992	11.3724	11.3587	11.2319	11.086	11.6568	11.5799	11.4733	11.9705	10.9789	10.807	0.999631	0.836573	0.00988977	0.999985	0.999909	0.778253	0.999975
GENE: Cenpk	60411	centromere protein K	MGI:MGI:1926210|Ensembl:ENSMUSG00000021714	Mme-M200000117	7.88473	8.06197	8.12431	7.7569	8.12034	7.95206	7.56459	7.87769	7.86816	7.89755	8.42316	8.4552	8.05483	8.34499	8.01463	8.45864	8.20806	8.12934	8.00299	8.2473	7.8904	8.02449	7.74727	8.01241	7.75912	8.3611	8.10144	8.61217	8.36742	8.30204	8.36566	7.8411	7.95018	8.03871	8.448	8.9673	7.6739	8.30485	0.999631	0.880163	0.020714	0.999985	0.999909	0.802615	0.999975
GENE: Paxbp1	67367	PAX3 and PAX7 binding protein 1	MGI:MGI:1914617|Ensembl:ENSMUSG00000022974|Vega:OTTMUSG00000016279	Mme-M200000121	8.19971	8.76714	8.36527	8.16466	8.24253	8.73889	8.16676	8.30314	8.13685	8.11172	8.88622	8.66278	7.07049	9.00243	8.24747	8.66814	8.42344	8.3491	8.71668	8.74132	8.77762	8.80656	8.17962	8.02955	8.75015	8.41498	8.44992	8.7538	8.5209	8.60661	7.17489	8.51566	8.35182	8.58659	8.18349	8.75324	8.14707	9.03501	0.999631	0.874469	0.298924	0.999985	0.999909	0.624864	0.999975
GENE: Atp5j	11957	ATP synthase, H+ transporting, mitochondrial F0 complex, subunit F	MGI:MGI:107777|Ensembl:ENSMUSG00000022890|Vega:OTTMUSG00000025153	Mme-M200000122	15.1402	14.9162	15.7216	15.2854	14.9282	15.0146	14.9461	14.4159	15.0499	15.5028	15.0913	15.5158	15.4779	15.5166	15.817	15.2198	15.591	15.6958	15.2639	15.1112	15.395	14.7484	15.1594	15.146	15.4821	15.2437	15.1149	15.3572	15.0454	15.3174	15.3243	15.3554	15.4537	15.0822	15.5337	15.6143	15.3934	15.0164	0.999631	0.895384	0.00223426	0.999985	0.813557	0.62412	0.999975
GENE: Calb1	12307	calbindin 1	MGI:MGI:88248	Mme-M200000123	6.7908	7.01741	7.0622	7.21825	7.08992	7.23354	7.41387	7.32443	7.35231	7.47877	8.06232	7.23825	7.78627	7.08775	7.50179	6.75868	7.43124	7.60516	7.95572	6.84107	6.65694	6.31495	7.30763	7.15281	7.06118	6.72827	6.7057	6.16613	7.76664	7.16085	7.36883	7.27679	7.80014	7.596	6.83929	7.62966	7.87148	7.87411	0.883318	0.870415	0.000126275	0.999985	0.826634	0.750608	0.999975
GENE: Lipc	15450	lipase, hepatic	MGI:MGI:96216|Ensembl:ENSMUSG00000032207	Mme-M200000126	7.84374	8.48879	8.36263	8.21254	8.1749	8.82849	8.53052	8.96921	8.78373	7.92485	7.53324	8.29398	8.16139	8.46302	7.67455	7.94373	8.71936	7.72164	8.10566	7.39964	7.24481	7.48086	8.21173	7.6245	7.76677	7.95599	7.85197	7.85322	8.1225	8.59887	8.40439	8.33121	8.1747	8.33244	7.85117	7.80399	8.55457	7.79519	0.238018	0.850382	0.274107	0.999985	0.0396663	0.329862	0.999975
GENE: Abcd1	11666	ATP-binding cassette, sub-family D (ALD), member 1	MGI:MGI:1349215|Ensembl:ENSMUSG00000031378|Vega:OTTMUSG00000017700	Mme-M200000128	10.4482	10.6351	10.6513	10.8761	10.5789	10.798	10.6085	10.4927	10.3418	10.7039	10.3045	10.7974	10.5932	10.6653	10.1926	10.459	11.0342	10.7268	10.8206	10.8884	10.6662	10.9362	10.1604	10.1538	10.8575	10.5116	10.4705	10.1564	10.7561	10.8731	10.8763	10.7745	11.0956	10.3385	10.5895	10.6903	10.913	10.5453	0.999631	0.705698	0.0938331	0.999985	0.999909	0.78604	0.999975
GENE: Psmb4	19172	proteasome (prosome, macropain) subunit, beta type 4	MGI:MGI:1098257|Ensembl:ENSMUSG00000005779|Vega:OTTMUSG00000019673	Mme-M200000129	14.6552	14.6296	14.9075	14.2783	14.4252	14.3972	14.1799	14.4853	14.334	14.5382	14.7428	14.4655	14.4841	14.4819	14.4878	14.5375	14.6452	15.0609	14.6677	14.399	14.6774	14.6076	14.0567	14.2633	14.3433	14.1629	14.3648	14.2292	14.6331	14.3484	14.5122	14.453	14.659	14.3688	14.634	15.0171	14.4528	14.5317	0.921252	0.856641	0.00926078	0.999985	0.999909	0.25951	0.999975
GENE: Abca1	11303	ATP-binding cassette, sub-family A (ABC1), member 1	MGI:MGI:99607|Ensembl:ENSMUSG00000015243|Vega:OTTMUSG00000007157	Mme-M200000130	7.28232	7.87531	7.78614	8.35506	8.25368	6.98392	7.90846	8.203	8.17789	8.96925	7.39791	7.3556	7.92821	7.73874	7.79081	7.52918	7.67979	7.41039	7.62264	7.20994	7.59086	7.90758	7.87925	7.50702	6.94774	7.60568	8.05541	7.83393	7.12289	9.14468	7.88176	7.68788	7.74641	7.85819	7.09088	7.36962	8.01346	7.12726	0.999631	0.807581	0.317698	0.999985	0.999909	0.630068	0.999975
GENE: C1qa	12259	complement component 1, q subcomponent, alpha polypeptide	MGI:MGI:88223|Ensembl:ENSMUSG00000036887|Vega:OTTMUSG00000009765	Mme-M200000131	16.8395	16.8419	17.1611	16.3713	17.0022	16.7878	16.7181	16.7747	16.5613	16.4286	16.8222	16.7379	16.8371	17.0618	16.7761	16.8998	16.6093	16.814	16.8705	16.685	16.7128	17.1335	16.5182	16.869	16.5914	16.2682	16.6364	16.3785	16.7789	16.1532	16.7384	17.0348	16.7032	16.8363	16.7251	16.8414	16.6548	17.3256	0.999631	0.913339	0.183089	0.999985	0.999909	0.548615	0.999975
GENE: Il4	16189	interleukin 4	MGI:MGI:96556|Ensembl:ENSMUSG00000000869|Vega:OTTMUSG00000005642	Mme-M200000132	4.80144	4.71602	4.58544	5.05433	7.32597	4.5655	6.54856	4.61939	5.2286	4.70998	4.85261	5.0132	5.28615	4.49486	4.7629	4.71076	5.56973	4.84064	5.61319	5.06296	4.4403	4.43925	4.87907	8.12646	4.88837	7.44371	4.59702	4.73559	4.47353	5.24939	5.04974	4.90134	5.59008	4.84694	4.69928	5.12167	5.51285	5.78398	0.999631	0.596687	0.170441	0.999985	0.999909	0.504003	0.999975
GENE: Htr2c	15560	5-hydroxytryptamine (serotonin) receptor 2C	MGI:MGI:96281|Ensembl:ENSMUSG00000041380|Vega:OTTMUSG00000018943	Mme-M200000134	6.62721	6.90702	6.60042	6.68149	6.77156	6.1943	6.69617	6.04846	6.66889	6.65751	5.70763	5.90601	6.55865	6.06456	6.40497	6.33285	6.4669	6.74139	6.66598	6.33772	6.60689	5.96366	6.66446	6.88938	6.71905	6.46026	6.37094	5.93546	6.28157	6.6902	6.31291	6.36569	6.92654	6.67672	6.84666	6.29292	6.70906	7.07676	0.999631	0.805484	0.318163	0.999985	0.700932	0.468475	0.999975
GENE: Plk2	20620	polo-like kinase 2	MGI:MGI:1099790|Ensembl:ENSMUSG00000021701	Mme-M200000136	9.51413	9.18296	9.68231	9.36747	9.34018	8.89812	9.09147	8.96176	9.10124	8.99309	8.00205	8.76433	8.51759	8.63828	8.82361	8.86013	8.26036	9.2792	8.22181	9.24703	9.01935	9.69477	9.77669	9.62934	9.02828	9.03434	9.25947	8.97182	7.97264	8.84609	8.47386	9.15564	9.31072	9.04449	8.90557	8.94519	8.38001	8.31342	0.999631	0.811188	6.18824e-05	0.999985	0.999909	0.547623	0.999975
GENE: Ada	11486	adenosine deaminase	MGI:MGI:87916|Ensembl:ENSMUSG00000017697|Vega:OTTMUSG00000001154	Mme-M200000141	14.0632	12.6586	12.1709	14.317	13.8239	14.2721	13.8912	13.3309	13.5731	14.0062	13.7633	15.0165	13.9369	13.974	13.3946	11.8519	14.4904	13.8962	13.2867	14.0454	13.2766	12.7433	13.5005	11.9631	13.2114	12.4137	12.5414	13.639	11.9347	11.998	12.4295	13.3619	13.482	13.2291	14.5787	12.0397	13.2639	13.705	0.249857	0.902439	0.290664	0.999985	0.999909	0.807679	0.999975
GENE: Il7r	16197	interleukin 7 receptor	MGI:MGI:96562|Ensembl:ENSMUSG00000003882	Mme-M200000142	8.54289	9.23934	9.00232	8.25205	6.92903	9.10215	9.36625	9.09112	9.58299	6.58337	6.74623	6.87683	7.01561	6.88778	6.58353	6.48747	6.74607	6.74113	5.64302	8.80622	9.46363	8.76526	8.09712	6.80705	9.23605	9.48993	9.39954	9.23253	6.05782	6.92213	6.76231	6.67069	6.81881	7.05361	6.55481	6.66624	6.48821	7.08698	0.999631	0.901481	8.49731e-10	0.999985	0.999909	0.765601	0.999975
GENE: Ido1	15930	indoleamine 2,3-dioxygenase 1	MGI:MGI:96416|Ensembl:ENSMUSG00000031551|Vega:OTTMUSG00000020648	Mme-M200000145	11.9172	12.2557	11.8098	11.242	10.6834	11.2145	11.057	12.0111	12.2959	10.4784	9.93418	9.93821	11.061	10.394	10.378	10.495	11.5779	10.2659	9.76374	10.0122	9.72947	9.63308	9.70115	8.55546	8.70545	9.59362	9.04187	9.42323	9.53312	9.75422	9.6389	9.79022	9.61049	8.93933	9.63003	9.48655	10.2373	8.49289	2.25942e-07	0.688701	0.00336737	0.999985	0.0677122	0.574201	0.999975
GENE: Icam2	15896	intercellular adhesion molecule 2	MGI:MGI:96394|Ensembl:ENSMUSG00000001029|Vega:OTTMUSG00000003420	Mme-M200000146	6.41853	7.31715	7.17147	6.76199	6.23027	6.64354	6.31847	7.53727	7.09087	7.58118	5.61493	6.11868	6.89917	6.19785	6.94372	6.70051	6.996	7.82944	6.08121	6.36072	7.01425	7.16635	6.5901	6.28195	6.89388	6.02642	7.32232	7.22461	7.1894	8.01761	6.29882	6.36595	6.48511	6.60549	6.64599	7.80489	7.02056	6.48717	0.999631	0.882003	0.350659	0.999985	0.999909	0.684602	0.999975
GENE: Ptpn22	19260	protein tyrosine phosphatase, non-receptor type 22 (lymphoid)	MGI:MGI:107170|Ensembl:ENSMUSG00000027843|Vega:OTTMUSG00000022455	Mme-M200000147	9.01956	8.90706	9.02129	8.91233	9.78831	9.29165	8.97415	9.22517	9.03967	8.30113	8.04187	8.25749	8.29271	8.55022	8.46536	8.71657	8.17296	8.3326	8.75057	9.71491	9.0991	9.33102	8.52469	9.26594	8.75436	9.77962	8.83774	9.82572	7.4369	8.61974	8.43058	7.45814	7.76789	8.45236	8.0733	8.16873	7.58243	8.64619	0.999631	0.705698	1.40836e-07	0.999985	0.873542	0.81935	0.999975
GENE: Cox6b1	110323	cytochrome c oxidase, subunit VIb polypeptide 1	MGI:MGI:107460|Ensembl:ENSMUSG00000036751	Mme-M200000150	16.044	15.5586	15.8072	15.9039	16.1888	15.9543	15.7535	15.2272	15.6004	16.0742	16.4237	15.965	16.2803	16.0685	16.472	15.6596	16.0157	16.3123	16.5171	15.9704	16.3984	15.467	16.2631	16.5473	16.5189	16.1633	15.6743	16.3	16.4832	15.7886	15.5936	15.9856	16.3915	15.7908	16.5419	16.0068	16.1183	16.3994	0.987459	0.853165	0.0608504	0.999985	0.767238	0.816675	0.999975
GENE: Zc3h12a	230738	zinc finger CCCH type containing 12A	MGI:MGI:2385891|Ensembl:ENSMUSG00000042677|Vega:OTTMUSG00000009246	Mme-M200000151	10.4383	11.7717	11.3248	11.1847	10.2621	11.6022	10.604	11.0658	11.0518	8.95851	9.74256	9.87414	9.55045	9.84653	9.2113	9.22747	11.2607	9.62031	10.0748	9.47582	9.87947	9.65968	10.075	9.93997	9.58013	9.5249	9.0959	9.73564	10.0061	9.09997	9.40091	9.70162	10.0171	9.36774	9.63639	9.76382	9.50456	9.80976	0.00616031	0.896186	0.00031345	0.999985	0.0518086	0.620316	0.999975
GENE: Map2	17756	microtubule-associated protein 2	MGI:MGI:97175|Ensembl:ENSMUSG00000015222|Vega:OTTMUSG00000016448	Mme-M200000153	8.71446	8.738	8.14715	8.66707	8.77237	8.3754	7.86004	8.40565	8.16658	7.73936	8.46357	8.03737	8.50145	7.82886	7.7768	7.43496	7.88548	7.88003	8.97864	8.52598	8.65039	8.10955	8.91614	9.02057	8.26758	7.81978	8.13087	7.68725	8.88004	7.74463	8.46909	7.77486	7.46732	7.2732	7.59855	8.01802	8.29372	8.45084	0.999631	0.757302	0.0157058	0.999985	0.999909	0.736199	0.999975
GENE: Iapp	15874	islet amyloid polypeptide	MGI:MGI:96382|Ensembl:ENSMUSG00000041681|Vega:OTTMUSG00000024215	Mme-M200000154	7.16179	6.77631	7.41202	7.3063	7.37304	7.10898	7.35396	6.93575	7.44133	8.13039	7.36312	7.5559	8.07669	7.62194	8.1303	8.00436	7.15963	8.07932	7.69493	8.13574	8.09218	8.06961	7.47743	7.37623	7.44873	7.5805	7.78977	8.21975	7.55103	7.77516	7.7352	7.60766	7.57843	7.60944	7.81325	7.9237	7.49126	7.68464	0.344898	0.9078	0.0181477	0.999985	0.0800918	0.692172	0.999975
GENE: Traip	22036	TRAF-interacting protein	MGI:MGI:1096377|Ensembl:ENSMUSG00000032586|Vega:OTTMUSG00000050792	Mme-M200000155	7.1927	7.19715	7.78567	6.8507	5.67347	6.45675	7.21611	7.38668	10.0583	7.21567	5.6625	5.9991	6.19379	5.90661	5.80646	6.34452	6.60608	7.60644	6.31541	7.7421	8.32033	6.10413	6.99872	6.01236	6.34601	6.38002	9.22135	8.77013	5.76387	6.09571	6.08651	6.10761	6.3652	5.81505	6.83493	7.55209	6.57479	6.76737	0.999631	0.825081	0.00722571	0.999985	0.999909	0.727679	0.999975
GENE: Atp1b3	11933	ATPase, Na+/K+ transporting, beta 3 polypeptide	MGI:MGI:107788|Ensembl:ENSMUSG00000032412|Vega:OTTMUSG00000047571	Mme-M200000157	11.1452	12.2998	11.8216	12.0527	12.2581	12.4778	11.329	12.1084	11.5234	11.7711	12.6181	12.1368	11.8471	11.9661	11.7066	12.1772	12.2439	11.9114	12.8858	11.8517	12.1038	12.0253	11.9955	12.256	12.1666	12.0717	12.0308	12.012	12.9128	12.0854	12.1713	11.595	11.7837	12.0115	11.6811	12.3437	11.869	12.7905	0.999631	0.85139	0.124609	0.999985	0.999909	0.805452	0.999975
GENE: Hint1	15254	histidine triad nucleotide binding protein 1	MGI:MGI:1321133|Ensembl:ENSMUSG00000020267|Vega:OTTMUSG00000005678	Mme-M200000158	15.0589	14.6405	14.9677	14.9158	15.1667	14.9597	14.5891	14.6164	14.7439	15.4402	15.4607	15.435	15.4883	15.6399	15.8149	15.0909	15.3523	15.7459	15.3654	15.3997	15.236	14.9935	15.3612	15.6946	15.7776	15.2146	15.1971	15.5597	15.4831	15.3893	15.4443	15.5959	15.8873	15.5705	15.8065	15.3122	15.5428	15.7857	0.012703	0.861404	7.63151e-06	0.999985	0.281298	0.758117	0.999975
GENE: Rrp9	27966	RRP9, small subunit (SSU) processome component, homolog (yeast)	MGI:MGI:2384313|Ensembl:ENSMUSG00000041506|Vega:OTTMUSG00000033577	Mme-M200000161	9.21442	8.73726	9.10876	8.47776	9.01134	8.81677	8.85532	8.47353	8.52911	9.32408	8.50092	9.09887	9.65954	8.72144	9.41245	8.57685	8.94625	10.1874	9.82677	9.09622	8.75971	8.68289	8.42157	9.24713	9.18085	9.29495	8.87921	8.63492	8.6839	8.84139	9.35991	8.66472	9.50564	8.65885	8.96937	9.85809	8.99578	9.87988	0.999631	0.767717	0.0188246	0.999985	0.999909	0.702346	0.999975
GENE: Mthfd2	17768	methylenetetrahydrofolate dehydrogenase (NAD+ dependent), methenyltetrahydrofolate cyclohydrolase	MGI:MGI:1338850|Ensembl:ENSMUSG00000005667|Vega:OTTMUSG00000023127	Mme-M200000162	11.411	11.0551	11.5615	11.5819	11.7943	10.5483	11.0627	11.4778	11.2851	11.9126	11.7283	11.887	11.8391	11.3293	11.6349	11.4169	11.6267	11.2223	11.2972	11.376	11.2439	11.1813	11.8957	11.9371	10.868	11.4697	11.2897	11.3163	11.9145	11.942	12.1046	11.7922	11.8106	11.5212	12.0007	10.9912	11.856	11.2125	0.999631	0.588912	0.010386	0.999985	0.999909	0.623489	0.999975
GENE: Id1	15901	inhibitor of DNA binding 1	MGI:MGI:96396|Ensembl:ENSMUSG00000042745|Vega:OTTMUSG00000015813	Mme-M200000163	14.4311	14.2348	14.3672	14.0214	15.3684	13.8738	14.3854	13.9513	14.2703	14.6537	14.7779	14.4019	14.7468	14.6753	14.3566	14.3792	14.4626	14.5787	14.5531	14.5527	14.562	14.6485	14.3305	14.9242	14.4076	13.8716	13.9973	14.2075	14.952	15.0311	14.3162	14.4519	14.6597	14.3326	14.8499	13.0642	14.3045	14.8269	0.999631	0.757469	0.130584	0.999985	0.999909	0.680132	0.999975
GENE: Cyba	13057	cytochrome b-245, alpha polypeptide	MGI:MGI:1316658|Ensembl:ENSMUSG00000006519	Mme-M200000165	13.7501	13.2557	13.4161	13.5255	13.8743	13.4393	13.4181	13.5071	13.5931	13.4144	12.715	12.9222	13.4486	12.7703	13.3977	12.7724	13.0275	13.1701	12.5148	12.3646	12.2206	11.86	12.4335	13.1265	12.5941	11.9977	12.5073	12.0932	12.3941	12.5473	12.2476	12.472	12.8906	12.2329	12.5143	12.3813	12.5201	12.1627	3.66349e-07	0.904206	0.0247343	0.999985	0.223458	0.549053	0.999975
GENE: Cidea	12683	cell death-inducing DNA fragmentation factor, alpha subunit-like effector A	MGI:MGI:1270845|Ensembl:ENSMUSG00000024526	Mme-M200000166	9.27536	9.06077	9.18003	9.49363	9.72783	9.03706	8.89062	9.14165	9.04885	9.05018	9.14054	8.74101	8.79833	8.82299	8.61717	8.83827	8.99952	8.48931	9.10927	9.07779	8.9608	9.464	9.26385	9.98585	8.82129	9.00912	8.84736	9.14304	9.38791	8.80529	8.55756	9.07931	8.51086	8.50601	8.75854	8.40857	8.94852	9.00584	0.999631	0.826261	0.00132829	0.999985	0.999909	0.781861	0.999975
GENE: Hnf1a	21405	HNF1 homeobox A	MGI:MGI:98504|Ensembl:ENSMUSG00000029556|Vega:OTTMUSG00000014612	Mme-M200000168	7.09333	7.13086	7.29659	6.70493	6.63611	7.01889	6.90834	7.05939	6.79391	7.23961	7.21597	7.55984	7.54641	7.5061	6.92991	8.11141	7.246	7.26569	6.48334	7.20308	7.00981	7.74643	6.67845	6.52671	6.73741	7.20106	6.85673	6.89196	7.94574	7.74511	7.74584	7.17594	7.37524	7.41531	7.50961	7.42862	7.24799	7.15999	0.999631	0.595644	0.000909818	0.999985	0.999909	0.812233	0.999975
GENE: Gif	14603	gastric intrinsic factor	MGI:MGI:1202394|Ensembl:ENSMUSG00000024682|Vega:OTTMUSG00000026377	Mme-M200000169	4.75569	4.49526	5.68473	5.01987	4.8665	5.26621	6.33335	5.43208	4.99961	5.635	5.13692	7.49227	4.79907	5.0663	5.90961	5.08043	4.51712	5.19985	4.69227	4.76607	4.87832	5.58008	5.07399	4.58014	4.94567	5.40363	5.62907	4.34636	4.63102	5.29769	4.81419	4.75323	7.54977	5.2895	5.35231	4.81143	4.56387	4.67721	0.999631	0.834762	0.237155	0.999985	0.999909	0.56434	0.999975
GENE: Creg1	433375	cellular repressor of E1A-stimulated genes 1	MGI:MGI:1344382|Ensembl:ENSMUSG00000040713|Vega:OTTMUSG00000021575	Mme-M200000170	9.31521	8.91456	8.36615	9.39394	8.79189	9.54483	8.89824	8.47397	8.4289	9.19682	9.88337	9.69641	9.54293	9.28061	9.92951	9.55773	9.04641	9.8066	10.5416	10.0824	8.79745	8.85921	9.07439	8.71911	9.37049	9.69485	8.65942	8.76633	9.83816	9.20357	10.1171	8.86414	9.44025	9.79073	9.04136	9.55933	9.23267	10.6568	0.999631	0.901462	0.00125519	0.999985	0.999909	0.620841	0.999975
GENE: Supt5	20924	suppressor of Ty 5	MGI:MGI:1202400|Ensembl:ENSMUSG00000003435	Mme-M200000171	12.9509	12.7536	12.9284	12.9627	12.8803	12.9287	12.5471	12.6131	12.4981	13.084	13.3048	12.9434	13.3028	12.8446	12.8632	12.657	12.9791	13.3068	13.4389	12.9846	13.1101	13.0751	13.1199	12.8638	13.0317	12.744	12.6725	12.6522	13.5539	12.9569	13.1076	12.7984	13.1412	13.0552	12.6089	13.1112	12.9242	13.6657	0.999631	0.706312	0.00865694	0.999985	0.999909	0.594357	0.999975
GENE: Rp9	55934	retinitis pigmentosa 9 (human)	MGI:MGI:2157166|Ensembl:ENSMUSG00000032239	Mme-M200000174	12.044	11.3407	11.9692	11.9357	13.082	11.7354	11.3624	12.1874	11.8032	12.3045	13.2162	12.6987	12.2002	12.7716	12.5624	12.852	12.0622	12.1016	13.1587	11.9172	11.3754	12.6338	11.8126	13.0896	11.7337	11.5104	11.9022	12.2177	13.3391	12.788	12.6099	12.4399	11.9457	13.0524	12.7846	12.445	12.394	13.0602	0.999631	0.86386	0.000497703	0.999985	0.999909	0.749742	0.999975
GENE: Glg1	20340	golgi apparatus protein 1	MGI:MGI:104967|Ensembl:ENSMUSG00000003316|Vega:OTTMUSG00000036006	Mme-M200000179	10.7984	11.3457	11.2334	10.6422	10.7943	10.8539	10.7467	11.0736	11.0174	11.7706	10.7071	11.2932	11.6967	11.894	11.4519	11.8067	11.32	10.9263	10.5936	10.9561	11.4055	11.2233	10.6136	10.9969	10.7671	10.8624	10.9885	11.289	10.5317	11.8828	11.5672	11.5161	11.272	11.9829	11.5019	11.3493	11.1494	10.3023	0.999631	0.817781	0.016569	0.999985	0.999909	0.783951	0.999975
GENE: Ctr9	22083	CTR9 homolog, Paf1/RNA polymerase II complex component	MGI:MGI:109345|Ensembl:ENSMUSG00000005609|Vega:OTTMUSG00000023898	Mme-M200000180	9.39503	9.81242	9.74518	9.93579	10.0054	9.82719	9.80721	9.48374	9.07298	9.41268	10.2716	10.3098	10.3162	10.0143	9.71543	10.0852	10.078	9.84157	11.7905	10.4569	9.9863	10.3218	9.86531	10.0192	9.66441	10.8401	9.54834	10.2458	10.7989	9.81823	10.685	9.73557	10.0577	10.5428	9.63703	10.6733	9.65281	11.3762	0.882939	0.887254	0.037633	0.999985	0.999909	0.691188	0.999975
GENE: 3110043O21Rik	73205	RIKEN cDNA 3110043O21 gene	MGI:MGI:1920455|Ensembl:ENSMUSG00000028300|Vega:OTTMUSG00000006496	Mme-M200000181	7.9012	7.23462	7.24377	6.84434	7.22066	7.41129	7.50191	6.61003	6.62061	7.60643	7.34024	7.61294	7.62011	7.75073	7.38486	7.38235	7.50065	7.94433	7.46671	8.40431	7.70322	7.28541	7.10244	7.43251	7.49565	8.27919	7.01554	7.42581	7.25976	7.67132	7.92496	7.75212	7.77656	7.65934	7.61043	8.14221	7.24922	7.96711	0.499042	0.857945	0.0346257	0.999985	0.999909	0.723713	0.999975
GENE: Ctcf	13018	CCCTC-binding factor	MGI:MGI:109447|Ensembl:ENSMUSG00000005698|Vega:OTTMUSG00000017298	Mme-M200000182	9.39336	10.0674	9.73819	10.266	8.95208	10.4065	10.207	9.64021	9.38682	10.1032	10.0735	10.9859	10.3085	10.1976	10.1929	9.98408	10.5888	10.4002	10.2466	10.307	10.0984	10.0796	9.96634	8.70024	10.238	10.7664	9.7092	10.0099	9.87987	10.2606	10.6888	9.85159	10.6181	10.0477	9.55941	11.0495	9.98477	9.98474	0.999631	0.829879	0.0235842	0.999985	0.999909	0.78604	0.999975
GENE: Abt1	30946	activator of basal transcription 1	MGI:MGI:1353636	Mme-M200000184	9.17876	9.4126	9.28521	9.94158	8.9055	10.0472	9.34917	9.15456	9.30507	10.0138	9.52685	10.6646	10.579	10.2488	10.1555	9.92768	10.5749	10.3925	9.48084	9.66839	9.59354	9.54891	9.87297	9.03822	9.85321	9.90888	9.04036	9.77808	9.59372	10.0928	10.5772	9.96909	10.5796	10.2617	9.97682	10.6025	10.3884	9.04735	0.999631	0.837711	0.0002191	0.999985	0.999909	0.814324	0.999975
GENE: Ifnar1	15975	interferon (alpha and beta) receptor 1	MGI:MGI:107658|Ensembl:ENSMUSG00000022967|Vega:OTTMUSG00000027185	Mme-M200000185	8.33159	8.20263	8.45233	8.93187	8.63905	8.79275	9.02664	8.39666	8.01849	8.73881	9.12392	9.37919	9.10838	9.17759	8.87827	8.67727	9.05332	9.16311	9.6829	9.03123	8.77977	8.43522	8.89019	8.20142	9.04622	9.40737	8.2984	8.65837	9.54551	8.78884	9.20569	8.87819	9.01814	9.15184	8.80328	9.45345	9.09118	9.66605	0.999631	0.886013	0.000340831	0.999985	0.999909	0.797973	0.999975
GENE: Bmx	12169	BMX non-receptor tyrosine kinase	MGI:MGI:1101778|Ensembl:ENSMUSG00000031377|Vega:OTTMUSG00000019502	Mme-M200000186	5.49791	6.46083	6.17154	6.2698	6.29158	5.84074	5.73452	6.56654	6.34486	6.3137	6.53115	6.12395	6.10012	6.08798	5.34749	6.79102	6.05854	5.68612	4.9372	5.9845	6.16981	6.87266	6.32909	6.29805	6.49675	6.14443	6.60376	6.70039	5.01011	6.6217	6.10869	5.78163	6.22998	5.95916	6.31174	5.77082	6.36904	5.63616	0.999631	0.87368	0.0408684	0.999985	0.999909	0.649817	0.999975
GENE: Mfng	17305	MFNG O-fucosylpeptide 3-beta-N-acetylglucosaminyltransferase	MGI:MGI:1095404|Ensembl:ENSMUSG00000018169|Vega:OTTMUSG00000021012	Mme-M200000187	6.92727	6.72547	6.97761	6.70984	6.97779	6.93719	6.78066	6.49571	6.88192	6.60905	5.83961	6.30127	7.14758	6.24564	6.56509	7.60391	7.16373	7.22733	7.38722	6.70592	6.36934	7.1398	6.22181	6.94681	6.39901	6.70144	6.31047	6.69993	7.05292	6.58218	6.38038	6.3176	6.36457	6.41181	8.24574	7.07304	6.74354	6.41247	0.999631	0.578086	0.2291	0.999985	0.999909	0.339639	0.999975
GENE: Lta4h	16993	leukotriene A4 hydrolase	MGI:MGI:96836|Ensembl:ENSMUSG00000015889	Mme-M200000190	13.6043	13.1567	13.0326	13.7948	12.8144	13.7635	13.4269	13.9612	13.0304	13.2287	12.6228	13.8658	13.3977	13.6802	12.7566	13.3239	13.6976	13.611	13.0387	13.7197	13.0509	13.4141	13.3125	12.5547	13.6194	13.6459	13.6975	13.4221	12.4353	13.6088	13.6206	13.1057	13.4485	13.0854	13.4326	13.6888	13.2471	12.6543	0.999631	0.906504	0.192062	0.999985	0.999909	0.799764	0.999975
GENE: Igfbp7	29817	insulin-like growth factor binding protein 7	MGI:MGI:1352480|Ensembl:ENSMUSG00000036256|Vega:OTTMUSG00000056133	Mme-M200000191	14.0982	14.0277	14.0483	14.1744	13.5326	14.2355	13.3654	13.6152	13.765	14.1975	13.8527	13.897	13.9732	13.5169	13.8298	14.1433	13.9697	14.0993	13.2725	13.6157	13.722	13.8025	13.9164	13.8066	13.8567	13.553	13.543	13.5771	14.017	13.9697	14.033	14.0852	14.1284	13.8641	14.0281	14.3384	13.8951	13.2536	0.999631	0.648841	0.0961424	0.999985	0.943733	0.682267	0.999975
GENE: Prm2	19119	protamine 2	MGI:MGI:97766|Ensembl:ENSMUSG00000038015|Vega:OTTMUSG00000048599	Mme-M200000192	8.90959	7.79392	8.22267	8.43359	8.11803	7.88724	8.49935	6.98643	8.64613	7.43082	6.86338	7.75628	7.74577	7.73793	7.80697	7.78467	7.8329	7.79922	7.62258	9.16139	8.31662	7.93783	8.61462	7.9757	8.18829	7.87245	7.54526	8.08038	6.93844	7.4732	7.43769	7.5171	7.67888	7.86321	7.7047	7.90621	7.97186	7.9217	0.999631	0.90687	0.000301325	0.999985	0.999909	0.128499	0.999975
GENE: Pea15a	18611	phosphoprotein enriched in astrocytes 15A	MGI:MGI:104799|Ensembl:ENSMUSG00000013698|Vega:OTTMUSG00000022139	Mme-M200000194	8.17389	8.44814	8.2021	8.00525	7.69888	8.56125	7.97702	8.07544	7.78381	9.25744	8.02045	8.87884	7.90629	8.80371	8.41216	8.89367	8.8001	8.80417	8.47376	8.28793	8.446	8.39139	7.95909	7.92356	8.12159	8.45637	7.76997	8.45413	8.111	8.8448	7.39843	8.71429	8.81214	8.58951	8.42335	8.92148	8.21479	8.09469	0.999631	0.901034	0.00788058	0.999985	0.999909	0.661261	0.999975
GENE: Ifngr1	15979	interferon gamma receptor 1	MGI:MGI:107655|Ensembl:ENSMUSG00000020009|Vega:OTTMUSG00000035345	Mme-M200000196	14.1018	15.2453	14.699	15.1924	14.9763	14.9736	15.1453	15.0277	14.9902	14.7732	14.0771	14.9801	14.3016	14.9717	14.2543	15.1355	14.881	13.8151	14.6549	14.9779	14.7447	14.9871	14.8021	14.63	14.9097	15.3188	15.133	14.8874	14.2588	15.4848	15.1113	14.5772	14.37	15.324	14.2479	14.3087	14.5172	14.955	0.999631	0.900038	0.0320006	0.999985	0.999909	0.672347	0.999975
GENE: Smcp	17235	sperm mitochondria-associated cysteine-rich protein	MGI:MGI:96945	Mme-M200000197	4.95163	5.21679	5.38843	6.50067	4.98647	5.53512	4.55515	5.09616	5.30585	6.7242	6.26205	6.18415	5.88291	6.17106	7.46551	5.85242	5.92926	5.83078	6.76661	6.12909	6.48481	6.41042	6.68265	5.90601	6.79358	5.77939	5.76033	6.36497	5.92807	6.95053	6.11833	6.30396	5.8721	7.62145	5.75031	6.75842	5.90049	5.68077	0.296468	0.861412	0.00673606	0.999985	0.345099	0.572339	0.999975
GENE: Sptlc2	20773	serine palmitoyltransferase, long chain base subunit 2	MGI:MGI:108074	Mme-M200000200	12.51	12.6242	12.7941	13.407	12.7054	13.2777	13.4622	12.1856	12.425	11.7417	12.8196	12.6359	12.2366	12.0548	11.6966	12.1646	12.5951	13.5667	13.8798	13.1958	12.1388	12.9742	12.6973	11.7079	12.4719	12.8032	12.0429	12.0014	13.1271	12.198	12.6132	12.0596	12.4803	12.4598	11.4167	13.7537	11.877	13.7596	0.999631	0.904326	0.281651	0.999985	0.999909	0.549053	0.999975
GENE: Orc5	26429	origin recognition complex, subunit 5	MGI:MGI:1347044|Ensembl:ENSMUSG00000029012|Vega:OTTMUSG00000021441	Mme-M200000201	9.24191	9.56744	9.53006	9.20246	10.0684	9.42365	9.45003	9.64667	9.61846	9.82422	9.58163	9.71566	9.77645	9.96251	9.79027	10.3126	9.62157	9.60367	10.2216	9.62987	9.68765	9.80642	9.06706	10.3014	9.50983	9.9723	9.67804	10.246	9.79683	10.0591	9.73747	9.54832	9.42973	10.109	10.0033	10.124	9.36057	10.2973	0.995996	0.468728	0.0249377	0.999985	0.999909	0.724643	0.999975
GENE: Vdac2	22334	voltage-dependent anion channel 2	MGI:MGI:106915|Ensembl:ENSMUSG00000021771|Vega:OTTMUSG00000016381	Mme-M200000202	15.5846	15.6842	15.9476	15.7352	15.8113	15.4488	15.5387	14.8252	15.2089	15.3698	16.1446	15.4026	15.3822	15.7512	15.4341	15.3434	15.8663	15.5909	16.1629	16.0481	16.3824	15.2563	15.9363	15.6356	15.3438	15.8954	14.9988	16.0412	16.0508	15.9237	15.8738	15.5373	15.6777	15.8421	15.8939	15.8027	15.7124	16.058	0.684642	0.78612	0.158483	0.999985	0.999909	0.420674	0.999975
GENE: Igfbp5	16011	insulin-like growth factor binding protein 5	MGI:MGI:96440|Ensembl:ENSMUSG00000026185|Vega:OTTMUSG00000017306	Mme-M200000203	14.436	15.609	15.339	15.0056	12.9762	14.802	15.2152	15.5447	15.453	15.1675	13.0029	14.5146	14.6045	14.3179	14.8921	15.0258	14.8519	14.4406	10.6421	14.9242	14.827	15.0876	14.7346	13.5841	14.5904	14.7885	15.4437	14.7462	13.4186	14.9938	14.735	14.8307	14.0703	14.4592	15.0012	14.2484	14.7207	10.5222	0.999631	0.811188	0.040194	0.999985	0.999909	0.790787	0.999975
GENE: Anxa2	12306	annexin A2	MGI:MGI:88246|Ensembl:ENSMUSG00000032231|Vega:OTTMUSG00000030907	Mme-M200000205	16.4939	16.3245	16.5456	15.7939	16.6572	16.4955	16.1373	15.1142	16.2732	16.2843	16.81	16.396	16.2047	16.4266	16.4377	16.3943	16.3635	16.6209	16.8953	16.8029	17.1662	17.1176	16.4924	16.6592	16.5857	16.9607	16.0696	17.1179	16.5371	16.4626	16.5713	16.2121	16.4386	16.9004	16.5943	17.1581	16.2821	16.8172	0.172442	0.900789	0.261463	0.999985	0.75399	0.471857	0.999975
GENE: Ptpra	19262	protein tyrosine phosphatase, receptor type, A	MGI:MGI:97808|Ensembl:ENSMUSG00000027303|Vega:OTTMUSG00000015498	Mme-M200000206	8.92659	9.1181	9.32974	8.83586	8.50453	8.8993	9.26017	8.75784	8.79093	8.76169	9.65195	9.01235	8.96326	8.67183	8.85289	8.49104	8.95459	9.02084	9.33445	9.29842	9.64292	8.79239	8.9423	8.78287	8.96688	9.1564	9.20216	9.01543	9.28737	8.38913	8.9364	8.87622	9.28362	8.74119	8.61771	8.99594	8.85307	9.50204	0.999631	0.811188	0.238856	0.999985	0.999909	0.728131	0.999975
GENE: Gpi1	14751	glucose phosphate isomerase 1	MGI:MGI:95797|Ensembl:ENSMUSG00000036427|Vega:OTTMUSG00000008382	Mme-M200000208	15.3563	15.0908	15.0213	15.3911	15.6508	15.0428	14.907	14.7733	14.7551	15.0977	15.6259	15.1737	15.2606	15.6016	14.9667	15.3242	15.5689	15.4533	15.7664	15.5052	15.4826	15.7389	15.6222	15.7119	15.3803	15.3752	15.0904	15.3137	15.7569	15.2274	15.3374	15.3132	15.4415	15.7998	15.2559	15.4059	15.2979	15.5729	0.328166	0.840407	0.0872247	0.999985	0.813829	0.512318	0.999975
GENE: Bmp7	12162	bone morphogenetic protein 7	MGI:MGI:103302|Ensembl:ENSMUSG00000008999|Vega:OTTMUSG00000016684	Mme-M200000210	9.4345	9.45016	9.61005	9.59525	9.70624	9.4418	9.36389	9.34727	9.57828	9.95589	9.70185	9.92632	9.93058	9.86019	9.93283	9.93748	9.91918	9.95243	10.3819	9.83936	9.83134	9.58153	9.9797	10.1801	9.74352	9.86164	9.70256	10.0006	9.96681	9.85968	10.0228	9.75491	10.2209	9.90724	10.1185	10.2708	9.8864	10.6868	0.0401341	0.705955	2.65125e-05	0.999985	0.826853	0.60489	0.999975
GENE: Pafah1b3	18476	platelet-activating factor acetylhydrolase, isoform 1b, subunit 3	MGI:MGI:108414|Ensembl:ENSMUSG00000005447|Vega:OTTMUSG00000023231	Mme-M200000211	12.6102	12.6823	12.497	12.3049	12.022	12.558	12.4079	12.3676	12.6207	12.6136	12.4265	12.5764	12.7163	12.2063	12.9445	12.5404	12.2225	13.3998	12.2555	12.4148	12.4891	11.9363	12.4826	12.2191	12.9561	12.2121	12.5618	12.1686	12.4844	12.5629	12.5409	12.4749	12.7381	12.6901	12.8728	12.7333	12.3978	12.6211	0.999631	0.852255	0.034176	0.999985	0.999909	0.684669	0.999975
GENE: Snrpd1	20641	small nuclear ribonucleoprotein D1	MGI:MGI:98344|Ensembl:ENSMUSG00000002477	Mme-M200000212	12.964	13.1615	13.1238	13.0468	13.5918	13.1943	12.8007	12.887	13.0447	12.8427	13.1905	13.1313	12.9445	12.9073	13.1827	12.9504	13.3517	12.9351	13.4162	13.0162	13.1406	12.993	13.0193	13.7864	13.2545	13.1941	12.7934	13.5131	13.3151	12.7879	13.0125	12.6187	12.8756	12.7302	13.0981	13.3787	12.9877	12.9506	0.999631	0.688125	0.111195	0.999985	0.999909	0.813959	0.999975
GENE: Gata3	14462	GATA binding protein 3	MGI:MGI:95663|Ensembl:ENSMUSG00000015619|Vega:OTTMUSG00000011129	Mme-M200000214	7.34082	7.12413	7.1177	7.34544	7.63373	7.11957	6.98715	6.89028	7.07719	7.32632	6.71821	7.36989	7.3341	6.72689	6.5308	6.96374	7.13332	6.89361	7.38024	7.12694	6.54881	6.88608	6.99738	6.89559	6.46686	7.00106	6.35696	6.90342	7.34219	7.32063	7.09188	6.81268	7.49936	6.99174	6.7265	6.9467	6.7309	7.05706	0.58884	0.641711	0.249097	0.999985	0.61698	0.749299	0.999975
GENE: Arsa	11883	arylsulfatase A	MGI:MGI:88077|Ensembl:ENSMUSG00000022620|Vega:OTTMUSG00000035225	Mme-M200000219	9.19474	8.94639	9.33913	9.23471	9.13131	8.70771	8.80103	8.85541	9.0879	9.91608	9.10676	9.80837	10.0623	10.4669	9.83744	9.98579	9.24746	9.95549	9.34212	9.50486	9.03886	9.71036	9.30624	9.23518	9.16804	8.83236	9.17582	9.46025	9.28483	10.0678	10.1906	10.5227	10.1952	10.304	10.1797	9.80604	9.24086	9.30468	0.852569	0.639166	1.06772e-05	0.999985	0.999909	0.822126	0.999975
GENE: Psme2	19188	proteasome (prosome, macropain) activator subunit 2 (PA28 beta)	MGI:MGI:1096365|Ensembl:ENSMUSG00000079197|Vega:OTTMUSG00000034667	Mme-M200000221	14.0368	14.5985	14.4453	14.0873	13.7943	13.7684	13.7923	14.1626	14.5384	14.1572	13.4245	14.3427	13.939	13.3182	13.9362	13.7293	14.6619	14.5573	14.1211	13.4003	13.444	13.4423	12.6975	12.7132	12.7755	13.1184	13.0234	13.253	13.2006	13.9899	13.8728	13.2272	14.0579	13.3197	13.4403	14.1226	13.8421	13.7065	0.00039769	0.897888	0.0408616	0.999985	0.282716	0.404356	0.999975
GENE: Mlx	21428	MAX-like protein X	MGI:MGI:108398|Ensembl:ENSMUSG00000017801|Vega:OTTMUSG00000002688	Mme-M200000222	11.5019	11.5723	11.725	12.2538	11.4345	12.0343	11.9918	12.199	11.5275	12.2215	11.8204	12.819	12.1849	12.4743	12.2721	12.3353	12.3402	12.9432	11.4702	11.9705	11.924	12.0657	12.3185	11.3309	12.0948	11.8003	12.2004	11.6385	11.8352	12.5009	12.4439	12.3331	12.5489	12.215	12.729	12.4854	12.308	11.7845	0.999631	0.871378	0.00125199	0.999985	0.999909	0.791944	0.999975
GENE: Tnnt2	21956	troponin T2, cardiac	MGI:MGI:104597|Ensembl:ENSMUSG00000026414|Vega:OTTMUSG00000049830	Mme-M200000223	9.30395	10.5092	9.70228	9.82256	10.7615	10.3377	9.68546	9.99181	9.14057	10.5223	10.316	10.563	9.7699	10.8757	9.71134	11.0872	11.0441	10.1185	11.3355	10.3904	10.051	10.5261	10.1964	11.1654	9.43982	10.8781	9.76083	10.7434	10.8995	10.6618	11.1734	10.2448	9.90015	10.6766	9.68387	9.81444	10.4179	10.9313	0.999631	0.893651	0.0430008	0.999985	0.957914	0.774558	0.999975
GENE: Atf4	11911	activating transcription factor 4	MGI:MGI:88096|Ensembl:ENSMUSG00000042406	Mme-M200000224	11.6159	11.5758	11.5922	11.9975	11.5682	11.9919	11.7798	11.5034	11.7405	12.2413	11.6337	12.4695	12.2005	12.3784	12.0541	12.2893	12.2679	12.4404	11.5349	12.2179	12.0594	12.0824	12.238	11.579	11.8994	12.6859	11.5482	12.128	11.5836	12.7305	12.7623	12.0769	12.3009	12.2455	11.9429	12.5421	11.897	11.8801	0.771333	0.820654	0.0120792	0.999985	0.991635	0.797096	0.999975
GENE: Stim1	20866	stromal interaction molecule 1	MGI:MGI:107476|Ensembl:ENSMUSG00000030987	Mme-M200000227	10.4058	9.38316	9.74873	10.288	9.43088	10.7635	10.6134	9.0659	9.00147	9.6991	10.4325	10.4967	11.0142	9.67527	10.1869	9.83513	10.6129	11.0832	10.6295	10.5175	9.48055	9.63284	10.3465	9.8169	10.8333	10.6529	9.27551	9.35605	10.474	9.5595	11.0572	9.86474	10.4477	10.3325	9.91952	11.1855	10.3025	10.7483	0.999631	0.889734	0.0221311	0.999985	0.999909	0.700402	0.999975
GENE: Prnp	19122	prion protein	MGI:MGI:97769|Ensembl:ENSMUSG00000079037|Vega:OTTMUSG00000014846	Mme-M200000229	11.8399	12.2253	11.7343	12.047	12.2608	12.0851	11.7267	11.6741	11.5324	12.0566	12.3398	11.8383	11.789	11.4596	11.6163	12.2838	12.0946	11.7626	12.8361	12.2315	12.2066	12.1699	12.0209	12.6886	11.4261	12.3145	11.4426	12.0611	12.3708	11.9439	11.892	11.5749	11.9012	12.0413	12.0224	11.9114	11.7976	12.2963	0.999631	0.907268	0.335132	0.999985	0.999909	0.587597	0.999975
GENE: Cfb	14962	complement factor B	MGI:MGI:105975|Ensembl:ENSMUSG00000090231|Vega:OTTMUSG00000034004	Mme-M200000230	12.8877	13.2349	12.42	13.1591	13.1061	12.9818	12.984	13.4142	13.0752	13.5606	13.0081	13.6848	13.4589	14.2769	13.5305	13.8505	13.1757	13.4012	13.1709	13.4959	13.5791	13.4036	13.2598	12.9623	13.1398	13.465	13.2136	13.701	12.899	13.9777	13.6444	13.6092	13.419	14.0242	13.0789	13.6373	13.2372	12.9844	0.999631	0.86386	0.0140017	0.999985	0.846991	0.7031	0.999975
GENE: Rrm1	20133	ribonucleotide reductase M1	MGI:MGI:98180|Ensembl:ENSMUSG00000030978	Mme-M200000231	8.94816	9.91127	9.7539	9.02514	9.50345	9.41718	9.24563	8.99556	9.47729	8.77213	9.11009	9.1059	8.98297	9.00305	9.30398	9.1148	9.20756	8.94779	9.19224	9.12766	9.5652	8.98562	8.97869	9.12107	9.20401	9.40258	9.44803	9.72631	8.78034	9.06724	9.19216	8.73856	8.70284	8.9157	8.4137	9.76173	8.72316	9.51905	0.999631	0.799835	0.00827931	0.999985	0.999909	0.758067	0.999975
GENE: Tnp1	21958	transition protein 1	MGI:MGI:98784|Ensembl:ENSMUSG00000026182|Vega:OTTMUSG00000048231	Mme-M200000232	5.75147	6.48431	6.75227	5.58053	5.34636	6.04404	5.89963	6.42683	6.49442	5.91616	6.1403	5.19522	6.92498	6.07113	5.72917	6.18145	5.12048	7.44696	5.53449	5.56105	6.13561	6.36228	5.5913	4.60803	6.27766	6.40681	6.72894	5.46894	5.96499	6.11917	6.97206	6.14651	5.15796	5.4324	6.00695	7.32518	5.26871	6.13628	0.999631	0.900747	0.316833	0.999985	0.999909	0.819399	0.999975
GENE: Odf2	18286	outer dense fiber of sperm tails 2	MGI:MGI:1098824|Ensembl:ENSMUSG00000026790|Vega:OTTMUSG00000019165	Mme-M200000233	10.4394	10.2001	10.389	10.3069	10.8914	10.3319	10.2738	10.5361	10.4894	9.99309	11.0236	10.4046	10.0289	10.2278	10.292	10.3352	10.3518	10.3239	10.9292	10.4769	10.516	10.2577	10.6579	10.9762	10.4392	9.92359	10.8254	10.2844	10.9134	10.2782	10.2828	10.5893	10.6407	10.5516	10.4328	10.3239	10.8082	10.9048	0.982696	0.823404	0.290613	0.999985	0.999909	0.820878	0.999975
GENE: Psmc5	19184	protease (prosome, macropain) 26S subunit, ATPase 5	MGI:MGI:105047|Ensembl:ENSMUSG00000020708|Vega:OTTMUSG00000003290	Mme-M200000234	13.8506	13.8401	14.0896	13.9083	14.2641	13.799	13.2711	13.6116	13.4683	13.4573	14.2644	14.0029	13.7243	14.1332	13.626	14.0927	14.1854	13.8262	14.1178	14.1522	13.7876	14.367	13.9881	14.2221	13.441	13.6901	13.361	13.8352	14.4641	13.8913	14.0671	13.7071	13.8395	14.0633	13.562	14.0155	13.7366	14.0671	0.999631	0.713785	0.139258	0.999985	0.999909	0.540559	0.999975
GENE: Rom1	19881	rod outer segment membrane protein 1	MGI:MGI:97998|Ensembl:ENSMUSG00000071648	Mme-M200000239	9.04066	8.7651	8.45091	9.37136	8.85066	9.32907	8.91167	8.31948	8.46146	9.37618	9.50908	9.95523	9.52893	9.56154	9.47335	9.73129	10.0366	9.99572	9.75592	10.1048	9.55855	9.56735	9.57311	8.96281	9.55083	9.40794	8.78517	9.45634	10.0653	9.37528	9.30376	9.56336	9.934	10.0567	9.59779	9.82109	9.71168	9.72239	0.135123	0.871378	1.06965e-05	0.999985	0.259274	0.29555	0.999975
GENE: Cd93	17064	CD93 antigen	MGI:MGI:106664|Ensembl:ENSMUSG00000027435|Vega:OTTMUSG00000015713	Mme-M200000240	8.86615	8.8839	9.13443	8.97189	8.72973	8.60956	8.82149	8.76991	8.91844	9.74425	9.04894	9.0688	9.54517	8.99375	9.32804	9.448	9.21068	9.74902	8.57862	8.74869	9.04684	8.97727	9.10573	9.23605	8.81604	8.95267	9.09082	8.56517	8.52607	9.29241	9.07633	9.49045	9.43227	9.02299	9.73029	10.5969	9.52224	8.97378	0.999631	0.882653	0.0019123	0.999985	0.999909	0.58271	0.999975
GENE: Ctsc	13032	cathepsin C	MGI:MGI:109553|Ensembl:ENSMUSG00000030560|Vega:OTTMUSG00000031137	Mme-M200000242	10.9622	10.7895	10.8718	10.3641	10.3778	10.8821	10.8649	10.5657	10.6819	10.3849	10.9595	10.9433	10.7625	10.5603	10.4623	10.7552	10.6886	10.906	11.6753	10.8942	10.1931	10.3727	10.0263	9.92387	10.5205	10.7361	10.2077	10.6154	10.2448	10.4095	10.8814	10.1794	10.5515	10.0696	10.6379	10.9982	10.0353	11.4835	0.376412	0.850289	0.136214	0.999985	0.999909	0.685034	0.999975
GENE: Bag1	12017	BCL2-associated athanogene 1	MGI:MGI:108047|Ensembl:ENSMUSG00000028416|Vega:OTTMUSG00000006605	Mme-M200000245	14.4234	14.5756	14.4719	14.6812	14.87	14.9162	14.1638	14.4784	14.0255	14.2918	14.912	14.9187	14.1532	15.2466	14.4184	14.9559	15.0034	14.72	15.1262	14.9879	14.5778	14.7176	14.6134	14.652	14.6357	14.8258	14.0478	14.9979	15.1842	14.9299	14.4342	14.5941	14.7159	15.245	14.3845	14.9666	14.6475	14.6244	0.999631	0.912866	0.0639573	0.999985	0.999909	0.725562	0.999975
GENE: Acvr1	11477	activin A receptor, type 1	MGI:MGI:87911|Ensembl:ENSMUSG00000026836|Vega:OTTMUSG00000012677	Mme-M200000246	8.06286	7.6553	7.50027	7.52223	7.46775	7.76912	8.24389	7.48326	7.23275	8.25361	8.70994	7.98649	8.14679	7.90193	8.03094	8.47088	8.11512	9.09336	8.53738	8.37011	7.83235	7.88535	7.58534	7.64196	7.98101	8.46098	8.14226	7.82276	8.5964	7.74029	8.11684	7.8097	7.92784	7.95005	8.45525	9.08538	7.7424	8.59578	0.999631	0.776989	0.00118571	0.999985	0.868354	0.634622	0.999975
GENE: Api5	11800	apoptosis inhibitor 5	MGI:MGI:1888993|Ensembl:ENSMUSG00000027193|Vega:OTTMUSG00000014443	Mme-M200000247	10.3748	10.5457	10.1999	10.0386	9.91077	10.6815	9.87825	10.3875	9.92489	10.1895	10.2187	10.3326	10.29	10.2815	10.4032	10.4427	10.0945	10.3381	10.3497	10.6021	10.3736	9.86867	9.91585	9.76009	10.5341	10.2444	10.6349	10.2394	9.911	10.2187	10.4874	10.2951	10.188	10.2161	10.1239	10.4811	9.90878	10.614	0.999631	0.899667	0.255969	0.999985	0.999909	0.763126	0.999975
GENE: S100a3	20197	S100 calcium binding protein A3	MGI:MGI:1338849|Ensembl:ENSMUSG00000001021|Vega:OTTMUSG00000052753	Mme-M200000250	7.86109	7.34751	7.7202	7.11958	7.27848	7.10056	8.06721	7.36825	8.04089	7.69122	7.3614	6.86874	7.40487	6.93041	7.48165	6.70547	6.7909	7.24981	6.8328	6.9266	7.69582	6.90343	7.87169	7.75809	7.98555	7.24903	7.92754	7.12532	6.85044	7.10347	6.7675	7.72964	7.48484	6.88759	7.13964	6.54517	7.32936	7.14027	0.999631	0.894468	0.00382889	0.999985	0.999909	0.545164	0.999975
GENE: Pdia3	14827	protein disulfide isomerase associated 3	MGI:MGI:95834|Ensembl:ENSMUSG00000027248|Vega:OTTMUSG00000015325	Mme-M200000251	14.6456	15.4204	15.2875	15.1678	14.7331	15.186	14.6269	15.4977	14.7086	13.9359	13.9296	14.2555	13.9492	14.7934	13.7364	14.8828	14.9347	14.2557	15.645	15.2824	14.4837	15.1271	14.0306	13.6506	13.8739	15.5583	14.2213	14.7541	13.785	14.996	14.9251	13.5667	13.1064	14.2426	13.4933	15.3972	13.7543	15.0522	0.842606	0.87353	0.0295968	0.999985	0.999909	0.514744	0.999975
GENE: Hmox2	15369	heme oxygenase 2	MGI:MGI:109373|Ensembl:ENSMUSG00000004070|Vega:OTTMUSG00000026637	Mme-M200000252	10.2053	10.8351	11.108	10.549	11.9154	10.4431	10.1624	10.7176	10.6986	11.3655	10.5261	10.4627	10.2718	10.9199	11.167	11.3179	10.2173	10.6264	11.4198	10.4109	10.5122	11.6027	10.2934	11.6431	10.3577	10.3482	10.8725	11.2302	10.6373	11.6405	10.557	10.7244	10.2328	11.3169	10.8863	10.5628	10.1626	11.1854	0.999631	0.830127	0.300607	0.999985	0.999909	0.822547	0.999975
GENE: Tnnt1	21955	troponin T1, skeletal, slow	MGI:MGI:1333868|Ensembl:ENSMUSG00000064179|Vega:OTTMUSG00000036009	Mme-M200000253	9.88663	9.59825	9.28561	9.96759	10.4717	9.90422	8.95315	9.4227	9.276	9.38622	9.9679	9.76333	8.91695	9.60835	9.70225	9.82308	9.83114	10.1132	10.2811	10.2959	10.061	9.65463	10.1958	10.9707	10.1853	9.31034	9.86294	9.79258	10.7093	10.0323	9.63254	9.89392	10.1716	9.87808	9.81961	10.7716	10.6163	9.75305	0.232108	0.845547	0.213471	0.999985	0.999909	0.640866	0.999975
GENE: Hck	15162	hemopoietic cell kinase	MGI:MGI:96052|Ensembl:ENSMUSG00000003283|Vega:OTTMUSG00000015777	Mme-M200000255	11.9714	11.2797	11.2859	11.9487	11.0261	11.8109	12.0752	11.7904	11.6025	11.4828	11.0621	11.2807	11.1971	11.7845	10.9705	11.1655	11.1853	10.4733	10.8904	11.5373	11.9702	11.5223	12.3377	10.9847	11.8089	11.2216	11.5748	11.0516	11.5208	11.5728	11.3733	12.1179	11.5161	11.2463	11.8312	10.4508	11.6098	10.6448	0.999631	0.474581	0.00897992	0.999985	0.999909	0.689477	0.999975
GENE: Bsg	12215	basigin	MGI:MGI:88208|Ensembl:ENSMUSG00000023175|Vega:OTTMUSG00000042290	Mme-M200000258	14.9681	15.1531	14.6773	14.7358	14.4186	15.5396	14.9229	14.8367	15.1146	15.626	15.3162	15.6906	14.9782	15.7828	15.735	15.6413	14.9751	15.0838	14.7343	15.0729	15.6115	15.3092	14.6965	14.419	15.704	15.1045	14.8123	15.3363	15.1274	15.6487	15.0487	15.0073	15.6506	15.8508	15.1086	15.2407	14.7797	14.6139	0.999631	0.828707	0.0432703	0.999985	0.999909	0.697489	0.999975
GENE: Tbx6	21389	T-box 6	MGI:MGI:102539|Ensembl:ENSMUSG00000030699|Vega:OTTMUSG00000037609	Mme-M200000259	9.39715	9.59915	9.52445	9.66713	9.57375	9.49732	9.08605	9.92405	9.3047	8.91768	9.18406	9.41573	9.68403	9.42601	9.13498	9.21371	9.73204	9.11605	9.30723	9.22851	9.1396	9.24643	9.3895	9.27829	9.19653	9.31188	9.00405	9.07085	9.55419	9.0631	9.68525	9.41822	9.41266	9.48504	9.26098	9.32312	9.26998	8.90287	0.726661	0.792828	0.250962	0.999985	0.647947	0.800799	0.999975
GENE: Dpm3	68563	dolichyl-phosphate mannosyltransferase polypeptide 3	MGI:MGI:1915813|Ensembl:ENSMUSG00000042737|Vega:OTTMUSG00000022265	Mme-M200000261	13.0181	12.5853	12.7685	12.6219	12.7738	12.587	12.5953	12.894	12.6458	12.9534	12.7104	12.7158	13.4187	12.5256	13.5269	12.5095	12.7749	13.469	12.5213	12.3968	12.7739	12.2036	12.9912	13.3081	13.1513	12.4523	12.8671	12.389	13.0367	12.2932	12.6562	13.0517	13.3913	12.5259	13.2686	12.7655	13.3828	12.6794	0.999777	0.853165	0.0735246	0.999985	0.999909	0.808179	0.999975
GENE: Nras	18176	neuroblastoma ras oncogene	MGI:MGI:97376|Ensembl:ENSMUSG00000027852|Vega:OTTMUSG00000021269	Mme-M200000262	8.37482	8.62528	8.58116	8.8333	8.57971	7.69358	8.59448	8.5633	8.37971	9.07218	8.85189	8.62126	8.67254	8.98194	8.95339	8.98783	9.11921	8.75918	7.98476	8.63572	8.94017	8.75634	8.67539	8.41143	7.86191	8.41649	8.36151	8.64514	8.44691	9.30326	8.66324	9.25962	8.97243	9.59191	9.11349	8.82232	8.83061	8.44451	0.999631	0.734067	0.00262875	0.999985	0.999909	0.559094	0.999975
GENE: Fbn1	14118	fibrillin 1	MGI:MGI:95489|Ensembl:ENSMUSG00000027204|Vega:OTTMUSG00000015332	Mme-M200000263	7.42603	8.55543	8.43698	7.97559	7.41016	7.52904	7.77492	8.3102	8.64671	8.85812	8.16667	7.51965	7.60033	7.57205	8.18178	8.5719	7.88501	7.94742	7.70828	8.40009	8.78102	9.49384	7.90735	7.6663	7.81363	8.15812	8.59822	9.23752	8.30296	9.29901	8.10329	8.11137	7.7858	8.98375	8.03414	8.25429	7.75274	7.96796	0.617107	0.852255	0.233883	0.999985	0.999909	0.712943	0.999975
GENE: Man2b2	17160	mannosidase 2, alpha B2	MGI:MGI:1195262|Ensembl:ENSMUSG00000029119|Vega:OTTMUSG00000024727	Mme-M200000271	10.6985	10.2859	10.2525	10.5507	10.3876	10.6437	10.9257	10.2496	10.1853	10.7927	10.7779	10.3799	10.9675	10.6692	10.9805	10.6826	10.5616	11.1995	11.7633	11.0885	10.4787	10.3828	10.2249	10.1945	10.5134	10.659	10.2196	10.2729	10.8049	10.6613	11.0511	10.7453	10.8131	11.0416	10.4114	11.0597	10.4527	11.9133	0.999631	0.836573	0.00110354	0.999985	0.999909	0.572585	0.999975
GENE: Cxcl9	17329	chemokine (C-X-C motif) ligand 9	MGI:MGI:1352449|Ensembl:ENSMUSG00000029417|Vega:OTTMUSG00000055603	Mme-M200000272	8.54067	9.26274	10.17	8.49056	8.70332	8.98683	8.05661	8.99452	8.78777	6.86957	7.326	7.09837	7.2038	7.34765	6.70674	7.10644	7.85317	6.52815	7.24232	6.94995	6.94535	6.95556	7.20678	7.75222	6.92764	6.82619	6.92323	7.50471	7.3122	7.22021	7.44655	6.8207	7.15478	7.57654	6.87594	6.64731	6.84255	7.14256	0.000113332	0.826138	1.30426e-06	0.999985	0.000702078	0.81935	0.999975
GENE: Cd5	12507	CD5 antigen	MGI:MGI:88340|Ensembl:ENSMUSG00000024669	Mme-M200000274	9.47851	9.69513	9.58447	9.5394	9.89953	8.47178	9.14567	9.62679	9.84998	9.26811	10.5621	9.5391	9.49095	9.64305	9.53425	9.1768	9.61976	8.98335	9.94997	8.90469	8.88841	8.84218	9.34962	9.42974	8.59916	8.66995	9.30774	8.9224	10.0464	9.55618	9.75972	9.7759	9.27697	9.57839	9.25044	9.05857	10.0583	10.3741	0.965763	0.834762	0.00863513	0.999985	0.652648	0.805363	0.999975
GENE: Thumpd3	14911	THUMP domain containing 3	MGI:MGI:1277973|Ensembl:ENSMUSG00000030264|Vega:OTTMUSG00000023628	Mme-M200000276	9.68585	10.8271	10.4568	10.2386	11.6873	9.83736	10.064	10.6945	10.1152	10.1982	9.82231	9.39606	9.69306	10.4826	10.0772	10.2605	9.51051	9.60968	10.1764	10.0875	10.4963	10.7303	10.2582	11.6072	9.4086	10.2958	10.5357	10.8314	9.84142	10.9848	10.2753	10.1228	8.79977	10.7691	9.76087	10.0419	9.31735	10.2153	0.999631	0.880737	0.0194255	0.999985	0.999909	0.77399	0.999975
GENE: Psmb10	19171	proteasome (prosome, macropain) subunit, beta type 10	MGI:MGI:1096380|Ensembl:ENSMUSG00000031897	Mme-M200000278	14.8862	14.8413	15.0407	14.6767	15.3969	14.3138	14.2918	14.6782	14.7238	14.0498	13.8089	13.5692	14.4144	13.9321	14.3082	14.0263	14.5105	14.5063	14.5923	13.2932	13.6241	13.6309	13.5119	14.334	13.4687	12.9858	13.3298	13.0208	13.4288	13.381	13.3938	13.7933	13.6481	13.3802	13.8776	13.6303	13.7451	13.8105	5.92616e-07	0.826355	0.0324864	0.999985	0.131264	0.381263	0.999975
GENE: Ly6e	17069	lymphocyte antigen 6 complex, locus E	MGI:MGI:106651|Ensembl:ENSMUSG00000022587|Vega:OTTMUSG00000045205	Mme-M200000279	14.0311	14.372	14.1016	12.7383	14.4228	11.2698	13.0906	14.2283	14.3528	11.12	9.60645	9.77885	10.4751	9.84845	10.8485	10.689	10.078	9.78244	10.3537	12.4482	12.8361	12.2953	11.7792	13.7323	10.3911	11.927	13.1033	12.7313	9.56244	10.5777	9.97411	10.4275	10.1698	10.2346	10.961	9.5461	9.72061	10.1976	0.326941	0.909224	2.90827e-10	0.999985	0.667267	0.763126	0.999975
GENE: Tmem165	21982	transmembrane protein 165	MGI:MGI:894407|Ensembl:ENSMUSG00000029234|Vega:OTTMUSG00000026458	Mme-M200000280	10.4663	10.5754	10.5575	10.6651	10.2236	10.4432	10.9325	10.4363	10.385	10.9386	10.6031	11.0528	10.6976	10.6663	11.0028	10.6607	10.6444	11.1651	11.1355	10.9903	10.6809	10.749	10.5218	10.1072	10.7281	11.1979	10.6879	10.5753	10.5573	10.8896	11.0131	10.5992	10.8655	10.6384	11.1013	11.1376	10.4366	11.119	0.999631	0.894082	0.00800033	0.999985	0.999909	0.620772	0.999975
GENE: Trim41	211007	tripartite motif-containing 41	MGI:MGI:2384814|Ensembl:ENSMUSG00000040365|Vega:OTTMUSG00000005520	Mme-M200000281	10.9271	10.5458	10.3055	10.6382	10.4124	10.3518	10.7134	10.4698	10.6662	10.389	10.762	10.4393	10.9364	10.3844	10.8559	10.3432	10.2688	10.5245	10.7138	10.4807	10.7542	10.0583	10.8555	10.5627	10.8855	10.2658	10.776	10.1166	10.5189	10.1196	10.5138	10.6921	10.9517	10.5011	10.3826	10.1924	10.6205	10.5289	0.999631	0.845572	0.31795	0.999985	0.999909	0.802968	0.999975
GENE: Csf1	12977	colony stimulating factor 1 (macrophage)	MGI:MGI:1339753|Ensembl:ENSMUSG00000014599|Vega:OTTMUSG00000026573	Mme-M200000282	8.91036	9.12595	9.01909	9.07763	9.39181	9.04024	8.43782	8.80041	8.39459	9.22659	9.79235	9.08704	8.9063	9.00735	9.03135	9.30869	9.20708	8.96024	10.1175	8.93417	8.55247	9.53478	8.77162	8.9482	8.35684	8.36656	8.1945	8.65041	10.2432	9.09308	9.11082	8.76625	8.80837	8.93776	8.99172	9.2135	9.18337	9.82031	0.999631	0.82829	0.00350746	0.999985	0.999909	0.523213	0.999975
GENE: Sacm1l	83493	SAC1 suppressor of actin mutations 1-like (yeast)	MGI:MGI:1933169|Ensembl:ENSMUSG00000025240	Mme-M200000283	13.0664	12.9275	12.7666	13.2589	12.7179	13.4583	12.7156	12.7486	12.4496	12.9947	13.4459	13.8288	13.5202	13.8606	13.4151	13.4755	13.5918	13.1695	13.7157	13.819	13.6767	13.4781	13.5142	12.9367	13.6028	13.5309	13.005	13.6	13.3638	13.4917	13.6952	13.1926	13.6313	13.9073	13.1283	13.7926	13.2313	13.5135	0.206415	0.79036	0.0032154	0.999985	0.261915	0.604992	0.999975
GENE: Gmip	78816	Gem-interacting protein	MGI:MGI:1926066|Ensembl:ENSMUSG00000036246|Vega:OTTMUSG00000027254	Mme-M200000284	9.1947	9.35213	9.74021	8.69481	10.4161	8.13671	8.96849	9.31049	9.58968	10.667	9.94499	9.33429	9.61166	10.5035	10.3067	10.3829	9.39712	9.72724	10.1368	9.41373	10.2106	10.0366	8.9795	10.7092	8.77964	9.12858	9.45056	10.122	9.54512	10.406	9.45768	10.3624	9.70198	10.4967	10.5599	9.55192	9.26986	10.1592	0.999631	0.906657	0.0119596	0.999985	0.999909	0.811745	0.999975
GENE: Fyb	23880	FYN binding protein	MGI:MGI:1346327	Mme-M200000285	11.6079	11.0054	10.8935	10.9659	12.0152	12.4048	11.5727	11.3712	11.3808	10.7679	11.2163	10.7849	11.0151	10.8444	10.6578	10.6805	11.049	10.6735	11.1256	11.0192	10.8985	10.8249	11.0015	11.5316	12.2423	11.0949	11.0365	10.7997	11.3185	10.4545	10.7299	11.1218	10.9968	10.4077	10.973	10.5237	11.3242	11.2204	0.999631	0.688125	0.00220671	0.999985	0.991635	0.281811	0.999975
GENE: Cd81	12520	CD81 antigen	MGI:MGI:1096398|Ensembl:ENSMUSG00000037706|Vega:OTTMUSG00000031887	Mme-M200000286	12.0212	11.9939	12.0995	11.5947	10.9074	11.534	11.5372	11.7318	11.7355	12.4003	10.9856	11.7083	11.9802	11.9557	12.5602	11.8722	11.6193	12.1613	10.7367	11.4974	12.1238	11.5346	11.8118	11.1758	11.7488	11.3595	11.8395	11.3559	10.7388	12.0513	11.507	12.271	12.1339	11.8482	12.1093	11.6954	11.6725	10.7307	0.999631	0.780522	0.24827	0.999985	0.999909	0.680146	0.999975
GENE: Eif2ak2	19106	eukaryotic translation initiation factor 2-alpha kinase 2	MGI:MGI:1353449|Ensembl:ENSMUSG00000024079|Vega:OTTMUSG00000036019	Mme-M200000287	8.84976	10.8827	10.2815	8.96782	7.87454	9.03	9.62209	11.025	10.6408	8.95841	8.11378	9.2756	9.0876	9.08684	8.95005	9.13884	8.87067	9.23445	8.29099	8.57678	8.44434	8.66086	8.6423	8.00178	8.57177	8.77608	9.13991	8.73065	8.29053	8.99058	9.3181	8.77486	8.74927	8.8556	9.01044	9.03437	8.57039	8.06597	0.227106	0.901462	0.0831001	0.999985	0.633047	0.811745	0.999975
GENE: Magoh	17149	mago homolog, exon junction complex core component	MGI:MGI:1330312|Ensembl:ENSMUSG00000028609|Vega:OTTMUSG00000009191	Mme-M200000288	11.4815	11.3744	11.5198	11.1737	10.8648	11.3799	11.3273	11.481	11.3967	12.1303	10.9557	12.3101	12.1764	11.914	12.5354	12.0331	11.9014	12.5488	11.2557	11.5225	11.2507	10.9019	11.0564	11.0869	11.543	11.6332	11.5921	11.7027	10.9499	12.097	12.1732	11.9275	12.1912	11.849	12.2894	12.5457	11.7673	11.2511	0.999631	0.832624	0.000249484	0.999985	0.999909	0.823382	0.999975
GENE: Snrpa1	68981	small nuclear ribonucleoprotein polypeptide A'	MGI:MGI:1916231|Ensembl:ENSMUSG00000030512|Vega:OTTMUSG00000024902	Mme-M200000290	11.5101	12.0758	11.8748	11.6689	12.3589	10.6241	11.2226	12.2723	11.738	11.6382	11.8125	12.0495	11.9116	12.0637	11.6695	12.1041	12.3492	11.958	11.968	11.8776	11.6872	11.8104	11.5586	12.3572	10.4887	11.9023	12.0907	12.1643	12.063	11.9584	12.1564	11.732	11.7898	11.8439	11.9311	12.5889	11.8591	12.0575	0.999631	0.891425	0.0612837	0.999985	0.999909	0.74569	0.999975
GENE: Pigf	18701	phosphatidylinositol glycan anchor biosynthesis, class F	MGI:MGI:99462|Ensembl:ENSMUSG00000024145|Vega:OTTMUSG00000024353	Mme-M200000291	12.0563	12.0355	12.3665	12.2084	12.6599	11.8874	11.6088	11.7555	11.9779	12.2662	12.7074	12.5772	12.2437	12.3073	12.184	12.23	12.2412	12.1734	12.6791	12.2354	11.9972	12.3936	12.3446	12.8776	12.1752	12.1824	11.5728	12.4438	12.8657	12.2388	12.2018	12.3473	12.3197	12.3715	12.1708	12.3292	11.8546	12.3759	0.999631	0.78431	0.0524736	0.999985	0.999909	0.787837	0.999975
GENE: Emid1	140703	EMI domain containing 1	MGI:MGI:2155091|Ensembl:ENSMUSG00000034164|Vega:OTTMUSG00000005081	Mme-M200000295	10.9106	10.746	10.4962	10.4368	10.5757	10.319	10.5223	10.2263	10.3801	11.0825	10.3119	10.0648	10.6198	10.2248	10.5556	10.7161	10.1798	11.0329	10.4087	10.5428	10.7147	10.6579	10.7571	11.0871	10.8536	10.3443	10.6469	10.4306	10.5418	10.6433	10.4176	10.7636	10.4516	10.3329	10.6607	10.4807	10.384	10.7137	0.999631	0.876632	0.195775	0.999985	0.999909	0.663177	0.999975
GENE: Hmbox1	219150	homeobox containing 1	MGI:MGI:2445066|Ensembl:ENSMUSG00000021972|Vega:OTTMUSG00000040027	Mme-M200000297	10.8648	10.92	10.8408	10.7978	10.913	11.075	10.8048	10.571	10.8589	10.4667	10.9581	10.5439	10.7021	11.0772	10.7457	10.8696	10.7443	10.4307	10.6388	11.0277	10.7165	10.842	10.6489	10.9389	11.0222	11.0793	10.5355	10.9467	11.0747	10.6584	10.7932	10.8201	10.6516	11.2628	10.519	10.557	10.5656	10.9611	0.999631	0.911987	0.0830959	0.999985	0.999909	0.728646	0.999975
GENE: Tex261	21766	testis expressed gene 261	MGI:MGI:1096575	Mme-M200000298	13.2512	13.0517	13.2849	12.9906	13.2889	13.126	12.7515	12.9427	13.0957	12.9006	12.2511	12.429	12.8557	12.7075	13.1443	12.75	12.5945	12.7339	12.2133	13.159	13.5074	13.4285	13.4406	13.6253	13.5573	12.7453	13.0546	13.1518	12.2063	12.6683	12.6264	12.7357	12.5367	12.8745	12.932	12.7794	12.5363	12.2789	0.999631	0.906657	1.67887e-06	0.999985	0.9625	0.58373	0.999975
GENE: Srp14	20813	signal recognition particle 14	MGI:MGI:107169|Ensembl:ENSMUSG00000009549|Vega:OTTMUSG00000015233	Mme-M200000300	13.482	13.5474	13.0874	13.4407	13.709	13.3931	13.1556	13.3748	13.2101	13.1116	13.3068	13.4114	13.0997	13.3395	13.428	13.3688	13.4767	13.056	13.773	13.3812	13.4097	13.0758	13.3905	13.6219	13.2186	13.2261	13.143	13.3085	13.4309	13.1537	13.1144	13.2181	13.2662	13.3019	13.3195	13.2209	13.0797	13.5751	0.999631	0.830205	0.230691	0.999985	0.999909	0.638606	0.999975
GENE: Tm4sf1	17112	transmembrane 4 superfamily member 1	MGI:MGI:104678|Ensembl:ENSMUSG00000027800|Vega:OTTMUSG00000052837	Mme-M200000302	9.73633	10.6049	10.5428	9.87434	10.4431	9.38599	9.61724	10.1843	10.4334	10.5225	9.40625	9.67106	9.9017	9.74177	10.1446	10.2419	9.2576	9.61629	9.65492	10.0332	10.5933	10.9218	9.8241	10.9067	9.38088	10.0761	9.93134	10.9087	9.53416	10.7432	10.3195	10.047	9.74404	10.4448	10.6039	10.0641	9.34261	9.9315	0.919661	0.870401	0.0801372	0.999985	0.999909	0.780989	0.999975
GENE: Igtp	16145	interferon gamma induced GTPase	MGI:MGI:107729|Ensembl:ENSMUSG00000078853|Vega:OTTMUSG00000005727	Mme-M200000303	11.7867	12.5161	12.8077	11.3964	11.8137	11.4935	10.313	12.2241	12.379	9.3088	8.91678	8.91675	9.48204	9.28461	8.91114	8.87612	11.4544	8.32521	9.58121	8.63464	8.98818	9.16854	8.01732	9.05181	7.79289	8.39697	7.96391	8.89842	8.57749	8.85044	8.59978	8.82342	8.88658	8.32864	8.52227	8.86522	8.25461	8.69478	3.03804e-07	0.836573	7.04945e-06	0.999985	0.000842161	0.66263	0.999975
GENE: Polg2	50776	polymerase (DNA directed), gamma 2, accessory subunit	MGI:MGI:1354947|Ensembl:ENSMUSG00000020718|Vega:OTTMUSG00000003591	Mme-M200000304	7.06405	6.75593	7.0592	6.81918	7.31428	7.13982	7.33429	6.38667	6.77066	7.19687	7.48675	7.33525	7.31851	6.89747	7.56083	7.22233	6.90224	7.8224	8.00772	6.993	7.06017	6.959	6.84363	7.17105	7.65731	7.11616	7.35396	6.84522	7.44682	7.36801	7.20567	7.44346	7.91294	7.47471	7.82359	7.32427	7.19416	8.3277	0.866614	0.702622	0.00051321	0.999985	0.999909	0.800375	0.999975
GENE: Rfng	19719	RFNG O-fucosylpeptide 3-beta-N-acetylglucosaminyltransferase	MGI:MGI:894275|Ensembl:ENSMUSG00000025158|Vega:OTTMUSG00000004135	Mme-M200000307	11.4223	11.3753	11.4619	11.6953	10.712	11.1216	11.2863	11.1963	11.1775	12.0319	11.5345	12.0161	12.227	12.1599	12.003	12.0512	12.1737	12.4068	11.2185	11.7006	11.8464	11.8762	12.0832	10.9973	11.5948	11.1565	11.3851	11.428	11.2974	11.8605	11.8343	12.1513	12.3072	12.1346	12.2217	12.0073	12.2283	10.8186	0.999631	0.639166	0.000252596	0.999985	0.881114	0.398418	0.999975
GENE: Eftud2	20624	elongation factor Tu GTP binding domain containing 2	MGI:MGI:1336880|Ensembl:ENSMUSG00000020929|Vega:OTTMUSG00000003085	Mme-M200000308	11.2263	10.9749	11.4841	10.2933	11.7317	10.7705	10.7681	10.7749	10.9763	11.0343	10.6569	10.1885	11.1217	10.7489	11.0525	11.1094	10.5214	11.3524	11.7903	11.1525	11.0135	11.2016	10.5106	11.9581	10.9683	10.8483	10.904	11.1737	10.7228	11.051	10.9585	10.8199	10.3867	11.034	11.0111	11.2776	10.4142	11.8387	0.999631	0.688125	0.247426	0.999985	0.999909	0.660336	0.999975
GENE: Il10	16153	interleukin 10	MGI:MGI:96537|Ensembl:ENSMUSG00000016529|Vega:OTTMUSG00000016630	Mme-M200000309	9.04711	9.78767	8.91144	9.0925	8.56504	9.78263	9.228	9.6895	9.40443	9.53618	9.14376	9.58068	9.38414	9.72719	8.998	10.3221	9.49535	9.05773	8.12375	9.40713	9.54581	9.28306	8.78229	8.37873	9.43838	9.49918	9.45758	9.47234	9.37731	9.88387	9.67399	9.22029	9.44663	9.3979	9.81317	9.43311	9.34426	8.08722	0.999631	0.842471	0.254123	0.999985	0.999909	0.635287	0.999975
GENE: Cxcl10	15945	chemokine (C-X-C motif) ligand 10	MGI:MGI:1352450|Ensembl:ENSMUSG00000034855|Vega:OTTMUSG00000028740	Mme-M200000311	10.2252	10.4528	11.1862	10.136	10.5669	9.77767	9.98945	10.4939	10.5501	9.32712	8.75481	9.04738	9.20849	9.51359	9.30985	9.05618	9.65818	9.16105	8.98734	9.6437	9.02241	9.73918	9.50033	10.0392	8.61331	9.72162	9.0824	9.94395	9.19442	9.35245	9.11949	9.16177	9.04856	9.59895	8.70065	9.08056	9.29171	8.68728	0.033253	0.871378	3.215e-06	0.999985	0.178262	0.775687	0.999975
GENE: Ly6d	17068	lymphocyte antigen 6 complex, locus D	MGI:MGI:96881|Ensembl:ENSMUSG00000034634|Vega:OTTMUSG00000045140	Mme-M200000312	10.0679	9.52734	9.80897	9.18944	9.69807	9.7402	9.37437	9.15946	10.0504	7.89824	7.23799	7.37613	8.01885	7.18699	7.85322	7.18651	7.70558	7.60962	6.98437	9.29275	7.41069	7.84468	7.77329	9.70157	8.53916	8.14089	9.54869	9.93623	7.60335	8.04116	8.1306	8.02349	8.21474	7.63427	7.981	8.35645	8.61177	7.2723	0.999631	0.779831	2.50954e-08	0.999985	0.0344889	0.477057	0.999975
GENE: Rac1	19353	RAS-related C3 botulinum substrate 1	MGI:MGI:97845|Ensembl:ENSMUSG00000001847|Vega:OTTMUSG00000020705	Mme-M200000316	15.0452	14.8129	15.0971	14.8385	14.8437	15.0434	14.7883	14.6118	14.7147	14.6761	14.9747	14.854	14.0909	14.9221	14.9693	14.8548	14.941	14.8266	15.1677	15.0924	15.3162	15.2672	14.7738	14.6923	15.1156	14.9107	14.6085	15.1909	14.7566	14.7803	13.8058	14.1567	15.0895	15.2488	15.112	14.9263	14.8346	15.1018	0.999631	0.778796	0.109561	0.999985	0.999909	0.159749	0.999975
GENE: Hoxb1	15407	homeobox B1	MGI:MGI:96182|Ensembl:ENSMUSG00000018973|Vega:OTTMUSG00000001776	Mme-M200000317	6.99784	6.60433	6.69378	6.66295	6.69336	6.74347	6.21137	6.9287	6.67773	6.27	7.22521	6.26246	7.25524	6.76302	6.60257	7.2831	6.84328	6.35956	7.0069	6.49767	6.70879	6.8355	6.51782	6.14564	6.39984	5.7798	6.47269	6.19231	7.47155	6.72913	7.36812	6.98082	6.64547	6.85004	7.54108	6.56655	7.23429	6.22039	0.999631	0.781384	0.00948123	0.999985	0.773332	0.663679	0.999975
GENE: Kifc2	16581	kinesin family member C2	MGI:MGI:109187|Ensembl:ENSMUSG00000004187	Mme-M200000318	11.9119	12.984	12.767	12.0517	11.649	12.5895	13.2084	13.5756	13.7836	12.3969	12.4275	11.9847	11.8722	12.0332	11.9659	12.5966	12.3471	11.9401	11.9183	12.197	12.3639	13.5166	12.0219	11.841	12.2676	12.9552	13.3045	12.7135	12.345	12.5213	11.9861	11.9362	11.9401	12.5446	11.9477	12.159	12.507	12.0843	0.999631	0.809307	0.0083126	0.999985	0.999909	0.701147	0.999975
GENE: Pou2af1	18985	POU domain, class 2, associating factor 1	MGI:MGI:105086|Ensembl:ENSMUSG00000032053	Mme-M200000320	8.61723	8.19898	8.25043	8.20576	8.2143	8.48175	8.65758	8.22559	8.64977	7.78663	8.60977	7.4162	7.58195	7.37469	8.11477	8.2044	7.51442	8.04728	8.17567	8.01675	7.90877	7.28124	8.2311	8.17157	7.70296	7.13093	8.23817	7.98122	7.92258	7.86228	7.26698	7.88555	7.25031	7.73931	8.39755	7.67463	7.3622	8.25412	0.265578	0.77863	0.0201642	0.999985	0.882701	0.694082	0.999975
GENE: Btg2	12227	B cell translocation gene 2, anti-proliferative	MGI:MGI:108384|Ensembl:ENSMUSG00000020423|Vega:OTTMUSG00000034725	Mme-M200000321	11.6423	9.81029	9.82249	12.0562	10.1297	11.3453	10.8911	9.68938	9.926	10.2647	11.3778	11.7553	11.6126	10.3506	10.1993	9.9615	11.0341	10.9746	12.26	12.2426	10.3432	10.0945	11.5649	10.1218	11.6935	10.8977	10.0242	10.1319	10.6917	9.98226	11.6582	10.5183	11.6337	10.1227	10.2786	11.3138	11.0414	11.6469	0.999631	0.814246	0.184606	0.999985	0.999909	0.723121	0.999975
GENE: Rsu1	20163	Ras suppressor protein 1	MGI:MGI:103040|Ensembl:ENSMUSG00000026727|Vega:OTTMUSG00000011230	Mme-M200000322	16.1008	16.2489	16.5512	16.2813	15.7077	16.0099	16.5843	16.4453	16.5901	15.7576	15.1644	16.1112	15.9491	16.2634	16.0155	16.0294	16.1007	15.7204	14.7642	16.27	15.6293	16.8191	15.9761	15.4297	15.7615	16.2599	16.1377	15.982	15.3781	15.6397	16.1931	16.4075	15.7634	15.9896	15.7483	15.915	15.8188	14.6361	0.999631	0.79819	0.00974515	0.999985	0.999909	0.804534	0.999975
GENE: Mdk	17242	midkine	MGI:MGI:96949|Ensembl:ENSMUSG00000027239|Vega:OTTMUSG00000014364	Mme-M200000323	9.73675	9.79973	9.45187	9.87954	9.18469	9.49589	9.60333	9.36338	9.86991	10.1733	9.40957	9.80611	9.94271	9.67495	9.94355	9.80148	9.87467	9.75542	8.90597	9.71846	9.75858	9.46959	9.90229	9.45557	9.80064	9.63289	9.64717	9.8551	9.45891	9.89311	9.70893	9.73171	9.91925	9.69857	9.80723	9.75828	9.84367	9.17985	0.999631	0.765411	0.207875	0.999985	0.999909	0.817115	0.999975
GENE: Dsc1	13505	desmocollin 1	MGI:MGI:109173	Mme-M200000324	9.48125	10.7214	9.80246	9.60412	9.90544	9.55739	9.51382	10.4782	10.6194	9.34201	10.8198	9.23395	8.99381	8.74852	9.34557	8.89345	9.46281	8.83539	10.1365	9.23147	9.83825	9.86175	9.71787	10.1642	9.32411	9.53452	10.4464	10.3986	10.4557	9.33197	9.15914	9.02238	8.86415	9.02815	9.15965	9.09894	9.8163	10.5544	0.999631	0.86132	0.0160443	0.999985	0.999909	0.760661	0.999975
GENE: T	20997	brachyury	MGI:MGI:98472|Ensembl:ENSMUSG00000062327|Vega:OTTMUSG00000026263	Mme-M200000326	5.53618	6.37716	5.57287	5.63583	5.7152	6.22477	6.51513	5.38717	5.61413	5.87574	5.388	6.14567	5.56352	5.94847	7.49899	5.23683	5.21905	4.75098	5.78337	5.70167	6.06522	5.53353	5.41764	5.31276	5.46494	6.54902	5.64126	5.44224	4.95443	6.10425	5.74405	5.65007	5.9656	6.88506	5.17161	5.09688	4.68482	5.12672	0.999631	0.886567	0.226927	0.999985	0.999909	0.732179	0.999975
GENE: Cct7	12468	chaperonin containing Tcp1, subunit 7 (eta)	MGI:MGI:107184|Ensembl:ENSMUSG00000030007|Vega:OTTMUSG00000057881	Mme-M200000327	10.7487	11.0478	11.2907	10.4278	10.5379	11.0822	10.7732	11.1726	11.0571	11.0555	10.4873	10.6728	10.6311	11.1076	10.9264	11.0979	10.8162	10.8183	10.1507	10.9192	10.9813	11.1044	10.2123	10.5751	11.1461	11.2443	11.242	11.2427	10.6595	11.0077	10.777	11.0395	10.3386	10.919	10.8437	11.1027	10.5784	10.4597	0.999631	0.847655	0.0818841	0.999985	0.999909	0.684602	0.999975
GENE: Hspa5	14828	heat shock protein 5	MGI:MGI:95835|Ensembl:ENSMUSG00000026864|Vega:OTTMUSG00000012014	Mme-M200000331	14.1085	14.2978	14.1123	14.1169	13.4725	14.3358	13.7057	14.1557	13.7001	14.1842	13.0272	14.0405	14.3172	15.0422	14.048	14.5141	14.5044	13.8704	13.5187	14.4049	14.061	13.8638	13.6684	12.8511	13.8858	15.1094	13.4849	14.3608	12.5714	13.7167	14.0314	13.2703	13.4152	13.5784	13.7766	14.3117	13.5068	13.0284	0.670949	0.906657	0.161547	0.999985	0.937546	0.69691	0.999975
GENE: Serpinf2	18816	serine (or cysteine) peptidase inhibitor, clade F, member 2	MGI:MGI:107173|Ensembl:ENSMUSG00000038224|Vega:OTTMUSG00000006204	Mme-M200000338	8.76208	8.84706	8.74498	8.50063	8.4807	8.53628	8.9453	8.70927	8.89819	8.53743	7.65411	8.15415	8.53251	7.79617	8.54136	8.01294	8.18392	8.49747	8.58071	8.28835	9.00884	8.39506	8.71911	8.59763	8.75391	8.73678	8.84665	8.84227	7.91024	8.24165	8.47957	8.12242	8.46739	8.26996	8.0803	8.63054	8.5179	8.13993	0.999631	0.76009	4.82021e-05	0.999985	0.999909	0.758123	0.999975
GENE: Sdf2	20316	stromal cell derived factor 2	MGI:MGI:108019|Ensembl:ENSMUSG00000002064|Vega:OTTMUSG00000000094	Mme-M200000339	12.7267	12.7136	12.7001	13.0645	13.153	12.7102	12.6692	12.4255	12.6196	12.9209	13.3902	13.1279	12.8433	12.7881	13.1085	12.8621	12.9511	13.2005	13.2622	12.8657	12.8832	12.694	13.0618	13.2838	12.6999	12.9652	12.4421	12.8074	13.4983	12.7368	12.7675	12.9108	13.1999	13.1277	13.0089	12.9772	12.8703	13.1902	0.999631	0.908289	0.00580022	0.999985	0.999909	0.72729	0.999975
GENE: Foxa2	15376	forkhead box A2	MGI:MGI:1347476|Ensembl:ENSMUSG00000037025|Vega:OTTMUSG00000015678	Mme-M200000340	8.58909	8.55705	8.6507	8.61103	8.71797	8.45791	8.57731	8.65033	8.81624	8.60441	9.2419	8.94984	8.87633	8.85755	8.90668	9.11351	8.87027	8.98076	9.24689	8.83181	8.90854	8.79664	8.66825	8.88358	8.93046	9.02403	8.77715	9.02799	9.19272	8.49146	9.06689	8.74118	8.96173	8.98104	9.24767	9.15964	8.74857	9.2186	0.478896	0.630229	0.000648212	0.999985	0.764295	0.743096	0.999975
GENE: Lrig1	16206	leucine-rich repeats and immunoglobulin-like domains 1	MGI:MGI:107935|Ensembl:ENSMUSG00000030029|Vega:OTTMUSG00000024528	Mme-M200000341	12.1995	12.873	12.9081	12.0212	12.8609	12.4908	12.6315	13.3331	13.375	12.1176	11.3493	11.3868	11.7003	12.0785	11.6445	12.2238	11.5067	11.3429	11.4969	12.0005	12.4151	13.2584	11.9421	12.9685	12.2718	12.8539	13.0892	12.9205	11.0423	12.0884	11.7224	12.1306	11.1928	11.6913	11.6105	11.6289	11.5225	11.3638	0.999631	0.791316	6.0339e-08	0.999985	0.999909	0.420723	0.999975
GENE: Ptpre	19267	protein tyrosine phosphatase, receptor type, E	MGI:MGI:97813|Ensembl:ENSMUSG00000041836	Mme-M200000342	10.0586	9.24825	9.71453	10.3653	9.01819	9.76523	10.0473	8.96464	9.16027	10.3513	9.67315	10.235	10.5949	9.99783	9.91919	9.5936	10.525	10.5134	9.63711	10.6575	9.87135	9.82747	10.1336	9.05653	10.1552	9.84436	9.34508	9.8673	8.89912	9.67437	9.99663	10.1361	8.53635	9.91129	9.85113	9.77113	9.68828	9.54213	0.999631	0.799851	0.198583	0.999985	0.444337	0.443542	0.999975
GENE: Smpd2	20598	sphingomyelin phosphodiesterase 2, neutral	MGI:MGI:1278330|Ensembl:ENSMUSG00000019822|Vega:OTTMUSG00000030684	Mme-M200000344	10.9594	11.5948	11.4553	10.8109	11.34	10.6014	10.6842	11.4011	11.5996	11.4035	9.88323	10.8135	11.3847	11.5715	11.4278	11.0399	10.6863	11.1111	11.0703	11.0293	11.3926	11.8314	10.6958	11.1713	11.0853	10.5955	11.3765	11.4122	10.0993	11.4066	11.1725	11.5598	11.1595	11.7948	11.1965	11.0165	10.6031	11.159	0.999631	0.911857	0.233756	0.999985	0.999909	0.749299	0.999975
GENE: Vpreb3	22364	pre-B lymphocyte gene 3	MGI:MGI:98938|Ensembl:ENSMUSG00000000903|Vega:OTTMUSG00000016465	Mme-M200000346	10.0116	9.04821	9.79957	8.75277	9.17988	9.51777	9.5382	9.33352	9.96571	9.20225	8.6651	8.59422	8.74995	8.16835	8.59842	8.3601	9.26842	8.81536	7.95835	8.73961	8.12272	8.30772	8.30421	9.01579	7.95358	8.12999	9.26091	9.4196	8.63217	9.03622	8.0353	8.43259	8.30747	8.01541	8.25423	8.14565	8.65993	7.1423	0.0234401	0.906657	0.00129907	0.999985	0.913204	0.500342	0.999975
GENE: Cops4	26891	COP9 signalosome subunit 4	MGI:MGI:1349414|Ensembl:ENSMUSG00000035297|Vega:OTTMUSG00000026140	Mme-M200000347	8.73518	9.56252	8.84345	8.89418	8.6119	9.65472	9.38403	9.33959	8.96533	8.96863	9.18688	9.44199	8.98409	9.16259	8.99406	9.2845	9.17952	9.62152	9.73924	9.58636	9.07676	8.89721	8.37728	7.90377	9.28226	9.66267	9.20395	9.30503	9.04382	9.20661	9.43872	8.86269	9.00253	9.00068	9.00921	9.81445	8.57761	9.76083	0.999631	0.807581	0.143644	0.999985	0.999909	0.80856	0.999975
GENE: Plg	18815	plasminogen	MGI:MGI:97620|Ensembl:ENSMUSG00000059481	Mme-M200000350	5.82879	5.9799	6.01125	6.12294	6.63396	6.0285	6.01498	6.65119	5.99871	6.38467	6.91962	6.18998	6.29859	6.4409	6.35491	6.0373	5.9372	5.86516	6.5902	6.21393	6.35903	6.35232	6.14395	6.59808	6.23353	6.57438	6.28436	5.96335	6.55923	6.31469	6.281	6.80828	6.44234	7.13429	6.05897	6.23982	6.08113	6.36694	0.872773	0.897063	0.0823959	0.999985	0.999909	0.41107	0.999975
GENE: Uqcrc1	22273	ubiquinol-cytochrome c reductase core protein 1	MGI:MGI:107876|Ensembl:ENSMUSG00000025651|Vega:OTTMUSG00000051043	Mme-M200000351	15.222	14.962	14.9709	14.9397	15.1289	15.0349	14.8415	14.6906	14.7488	15.162	14.8607	14.9064	15.4151	15.4245	15.1256	15.4041	15.1014	15.9509	15.1498	15.0989	15.0902	15.1799	14.9561	15.2831	15.4051	15.0586	14.9338	14.8697	14.9456	15.2244	15.3153	15.2728	15.0793	15.1833	15.5616	15.8032	14.999	14.5406	0.999631	0.879608	0.0266068	0.999985	0.999909	0.660336	0.999975
GENE: Fmo1	14261	flavin containing monooxygenase 1	MGI:MGI:1310002|Ensembl:ENSMUSG00000040181|Vega:OTTMUSG00000024069	Mme-M200000352	9.71264	10.4123	10.7746	9.69499	8.78734	9.86694	10.0943	10.0625	10.1787	9.62342	9.44438	9.33293	9.7126	8.98762	9.06959	9.21875	9.5985	9.86156	9.10628	8.65683	8.6965	8.46407	8.99228	8.6215	9.30569	9.56891	8.86524	8.36937	9.44072	9.04832	9.16818	9.44785	9.37553	8.61893	9.38023	9.25193	9.29727	9.06549	0.00264646	0.855808	0.199738	0.999985	0.0957224	0.796349	0.999975
GENE: Setd4	224440	SET domain containing 4	MGI:MGI:2136890|Ensembl:ENSMUSG00000022948|Vega:OTTMUSG00000017274	Mme-M200000354	7.83284	7.60522	8.57747	7.58965	7.79839	7.25032	7.8732	7.58506	7.85844	7.47561	6.92042	7.32491	7.65372	7.55551	6.69677	8.09657	7.68738	7.7294	7.26928	7.96028	7.98454	8.16917	7.82634	7.72159	7.76332	7.59481	7.77179	7.8779	7.959	7.70836	7.51054	7.42514	7.66228	7.72288	8.46856	7.96429	7.61622	7.07962	0.84717	0.87966	0.0332166	0.999985	0.999909	0.528797	0.999975
GENE: Il3	16187	interleukin 3	MGI:MGI:96552	Mme-M200000356	8.4041	8.6555	8.9084	7.68252	8.18321	7.84049	8.68918	8.17556	8.86064	5.64182	6.4662	5.92183	5.87862	5.89924	6.15328	6.95585	6.88772	6.25254	5.9489	7.77095	8.85676	8.25618	7.87728	8.52679	9.00444	8.00884	9.02041	8.26984	6.2183	5.59821	5.94675	6.09709	5.88378	5.94851	7.7158	6.02124	7.38691	6.8611	0.999631	0.488184	1.68618e-12	0.999985	0.999909	0.51262	0.999975
GENE: Ptpn2	19255	protein tyrosine phosphatase, non-receptor type 2	MGI:MGI:97806|Ensembl:ENSMUSG00000024539|Vega:OTTMUSG00000029831	Mme-M200000357	9.46441	10.1433	9.9314	9.55063	10.5334	9.63978	9.51205	9.99899	9.81352	9.79208	9.68642	9.96755	9.25006	10.1912	9.72115	10.318	9.78633	9.39786	9.8002	9.83032	9.43844	10.2538	9.13361	9.88422	8.89985	9.62974	9.72919	10.04	9.84202	10.4223	9.90897	9.62984	9.56401	10.5206	9.73092	9.87181	9.49451	10.0143	0.999631	0.887421	0.190474	0.999985	0.999909	0.81863	0.999975
GENE: Map4k4	26921	mitogen-activated protein kinase kinase kinase kinase 4	MGI:MGI:1349394|Ensembl:ENSMUSG00000026074|Vega:OTTMUSG00000050440	Mme-M200000358	9.2754	8.5286	8.57668	8.86665	8.835	9.00993	9.11397	8.62464	8.8258	9.13404	9.47402	9.51982	9.24096	9.28587	9.31349	9.0488	9.18825	9.46689	9.11219	9.26652	9.01992	8.49717	9.06664	8.92828	9.44231	8.8199	9.12741	8.99471	8.90911	8.99267	9.20101	9.08879	9.69681	9.14565	9.34754	9.25037	9.24329	9.14236	0.999631	0.8907	0.000672603	0.999985	0.933316	0.709319	0.999975
GENE: Pdzd9	67983	PDZ domain containing 9	MGI:MGI:1915233|Ensembl:ENSMUSG00000030887|Vega:OTTMUSG00000025575	Mme-M200000359	4.72511	4.94466	4.9918	5.42993	5.25012	5.12317	5.12273	5.36445	4.80724	5.26653	5.20782	5.09602	4.88604	4.96805	4.80168	4.96644	5.33039	5.05801	4.34119	5.28317	5.40765	5.08832	5.50726	5.67102	4.92466	5.19846	5.07071	5.1926	4.61792	5.71038	4.9583	4.92896	5.26994	4.69604	5.20708	4.72174	5.05602	5.00059	0.999631	0.815641	0.0466332	0.999985	0.999909	0.66263	0.999975
GENE: Gna11	14672	guanine nucleotide binding protein, alpha 11	MGI:MGI:95766|Ensembl:ENSMUSG00000034781|Vega:OTTMUSG00000030287	Mme-M200000360	14.6972	14.8603	15.3906	14.7199	14.6128	14.2703	14.7707	15.1379	15.1122	15.8121	13.6973	14.9896	15.2086	15.375	15.394	15.3116	15.1997	15.5613	12.9707	14.7784	15.3764	15.724	15.034	14.6921	14.8462	14.6994	15.3492	15.0623	13.259	15.8645	15.2627	15.4433	15.4614	15.6356	15.3218	15.0317	15.2366	13.5245	0.999631	0.851466	0.337725	0.999985	0.999909	0.798529	0.999975
GENE: Prkd1	18760	protein kinase D1	MGI:MGI:99879|Ensembl:ENSMUSG00000002688	Mme-M200000361	10.0776	10.5329	10.5949	9.71265	9.01711	10.1984	10.3771	10.1936	10.7967	9.33188	10.0487	8.9709	9.04799	8.81166	9.15355	9.21115	9.20621	9.2438	9.25144	9.4427	10.223	9.5867	9.88905	9.48446	10.1679	9.67751	10.1074	9.56946	9.47191	9.05236	9.02952	9.26269	9.20252	9.08024	9.43638	9.12935	9.56412	9.75723	0.999631	0.906015	1.09906e-05	0.999985	0.838485	0.750695	0.999975
GENE: Il12b	16160	interleukin 12b	MGI:MGI:96540	Mme-M200000363	5.53589	5.89331	6.01581	5.43017	5.02087	5.33882	5.10134	5.30626	5.33966	5.67813	6.01059	5.45125	5.32551	5.58893	5.25975	6.57571	4.88297	5.49668	5.08203	5.68028	5.33889	6.75431	5.40073	4.52315	5.40244	5.74945	5.60456	6.32506	4.63271	5.80611	5.22238	5.03209	5.24752	4.97304	7.0101	5.37673	4.8345	6.27048	0.999631	0.874996	0.289325	0.999985	0.999909	0.525795	0.999975
GENE: Mpv17	17527	MpV17 mitochondrial inner membrane protein	MGI:MGI:97138|Ensembl:ENSMUSG00000107283|Vega:OTTMUSG00000022466	Mme-M200000365	8.53122	8.48481	8.81712	8.13904	8.70047	8.52477	8.58467	8.2618	8.63616	8.51394	8.90153	8.84252	8.57769	8.30701	8.56378	8.30328	8.28057	8.9195	9.47853	8.25208	8.52208	8.60166	8.30556	8.86965	8.56222	8.49927	8.37307	8.66507	8.73047	8.28503	8.4833	8.52063	8.74452	8.17404	8.46325	8.46244	8.31281	9.35008	0.999631	0.846997	0.163112	0.999985	0.999909	0.77761	0.999975
GENE: Myl1	17901	myosin, light polypeptide 1	MGI:MGI:97269|Ensembl:ENSMUSG00000061816|Vega:OTTMUSG00000026242	Mme-M200000366	7.8987	7.7574	7.63782	8.07966	7.54569	8.77514	7.40013	7.17545	6.34614	8.06952	8.99588	8.67367	8.2542	8.29757	7.6512	8.48139	8.74638	8.3318	9.76008	8.19481	7.68946	7.95007	7.96045	7.93262	7.55127	8.46009	6.61514	7.4186	8.82403	8.21926	8.65161	8.08497	8.23984	8.21892	7.3203	8.12251	8.19667	8.36464	0.999631	0.778796	0.00116563	0.999985	0.999909	0.710505	0.999975
GENE: Endou	19011	endonuclease, polyU-specific	MGI:MGI:97746|Ensembl:ENSMUSG00000022468	Mme-M200000367	9.32739	9.23986	8.94092	9.76795	9.62905	9.76547	9.093	9.43353	8.88701	9.03201	8.59797	9.28451	9.0296	9.27227	9.10758	9.09896	9.47287	8.90931	9.38931	9.52689	8.87515	9.3096	9.59771	9.75213	9.31766	9.25631	9.0666	9.19761	9.92455	9.38669	9.41128	9.00599	9.09468	9.14005	9.01261	9.36229	9.55804	8.7579	0.999631	0.912866	0.0985541	0.999985	0.999909	0.799792	0.999975
GENE: Ptgds	19215	prostaglandin D2 synthase (brain)	MGI:MGI:99261|Ensembl:ENSMUSG00000015090|Vega:OTTMUSG00000012118	Mme-M200000369	5.31151	5.94696	6.11263	5.57639	5.47946	5.41519	5.47678	5.48742	6.18764	6.10604	5.95876	6.1604	6.11525	5.78495	5.63608	6.90524	7.29418	6.00809	6.13627	5.10735	6.08707	6.29007	5.29842	5.31259	4.52701	5.43601	5.93216	5.90481	6.88439	6.55457	5.7027	6.63722	6.46386	6.47496	7.02732	5.76242	7.27267	5.35836	0.999631	0.910374	0.000556716	0.999985	0.999909	0.649611	0.999975
GENE: Il4ra	16190	interleukin 4 receptor, alpha	MGI:MGI:105367|Ensembl:ENSMUSG00000030748|Vega:OTTMUSG00000058201	Mme-M200000370	9.102	9.56673	9.79862	9.22993	9.42186	8.87125	8.89672	9.37177	9.71895	10.2298	9.13934	8.21357	8.73349	9.1625	9.12573	9.34421	8.93227	8.84317	8.64654	8.79773	9.4001	9.90476	8.89177	9.16926	8.50638	9.00006	9.36698	9.70148	8.49645	9.52043	8.1651	9.82605	8.4782	9.22998	9.01732	8.47391	8.79614	8.78725	0.999631	0.857161	0.044387	0.999985	0.999909	0.802153	0.999975
GENE: Ncoa3	17979	nuclear receptor coactivator 3	MGI:MGI:1276535|Ensembl:ENSMUSG00000027678	Mme-M200000371	9.57314	8.8324	9.22564	9.63333	9.37412	9.35713	9.54141	9.37657	9.41331	9.19457	9.36426	9.07765	9.4096	8.63686	9.13511	9.16449	9.68121	9.70257	9.79316	9.66195	8.54372	9.02151	9.55251	9.48496	9.25289	9.49549	9.2298	9.03264	9.41487	9.2858	9.5048	8.92185	9.37257	9.1966	9.03768	9.64511	9.36093	9.41962	0.999631	0.727371	0.325653	0.999985	0.999909	0.753949	0.999975
GENE: Lig1	16881	ligase I, DNA, ATP-dependent	MGI:MGI:101789|Ensembl:ENSMUSG00000056394	Mme-M200000373	9.71161	9.66285	10.2124	9.50827	9.19312	9.59586	9.49354	9.50737	9.62489	9.8222	9.45063	9.76207	10.1091	9.62082	9.74117	9.63868	9.74677	10.031	9.93171	9.79951	9.82532	9.5355	9.52134	9.39777	9.67666	9.71741	9.56062	9.84303	9.3362	10.0961	10.2093	9.41405	9.72535	9.57099	9.57307	10.3079	9.26176	9.81479	0.999631	0.835798	0.0975982	0.999985	0.999909	0.660663	0.999975
GENE: Il6	16193	interleukin 6	MGI:MGI:96559|Ensembl:ENSMUSG00000025746|Vega:OTTMUSG00000054480	Mme-M200000375	16.0556	16.1998	16.2127	16.3569	15.3843	16.0934	16.1527	16.4939	15.7264	16.2844	15.5226	16.2444	16.2619	16.202	15.7922	16.0522	16.2369	16.0031	14.5427	16.2704	15.6589	16.0069	16.0894	15.6555	15.7515	15.8338	16.2941	15.0513	15.7788	16.1488	16.3448	16.3903	15.9653	15.8312	15.9568	16.0383	16.0837	14.44	0.999631	0.575925	0.253979	0.999985	0.999909	0.749972	0.999975
GENE: Vcam1	22329	vascular cell adhesion molecule 1	MGI:MGI:98926|Ensembl:ENSMUSG00000027962|Vega:OTTMUSG00000054446	Mme-M200000376	10.3526	10.026	10.0653	10.6414	10.3935	10.1774	9.25013	9.69028	9.72559	10.1434	10.1173	10.0604	10.1305	9.59884	10.3462	9.80264	10.2405	10.0525	9.72064	10.4496	9.58563	9.74752	9.44617	10.235	9.60348	9.92665	9.40363	10.246	10.1099	10.062	9.85927	9.58043	10.1586	9.65765	10.005	10.2552	9.54043	9.82589	0.939298	0.821634	0.324778	0.999985	0.999909	0.727995	0.999975
GENE: Hspa4	15525	heat shock protein 4	MGI:MGI:1342292|Ensembl:ENSMUSG00000020361|Vega:OTTMUSG00000000056	Mme-M200000378	12.0438	12.4024	12.3153	12.4758	13.0874	13.008	11.8687	12.482	11.8353	11.6349	12.6953	12.3454	11.7849	12.6386	11.9349	12.7112	12.7848	12.242	13.3715	13.0792	12.2539	12.6762	12.2051	12.6906	12.5989	12.6828	12.3357	12.8007	13.262	12.5663	12.8234	12.0183	11.7525	12.9389	11.9774	13.1091	12.2541	12.8982	0.999631	0.78612	0.343011	0.999985	0.999909	0.748938	0.999975
GENE: Ppp2r1a	51792	protein phosphatase 2, regulatory subunit A, alpha	MGI:MGI:1926334|Ensembl:ENSMUSG00000007564|Vega:OTTMUSG00000016281	Mme-M200000379	14.6211	15.3318	14.7611	14.5682	13.4773	15.2404	15.4122	15.9606	15.5448	15.178	14.2521	15.9272	14.9657	15.9567	14.6411	16.517	15.9183	15.4593	14.524	14.8938	14.7836	15.5975	13.9458	13.3577	14.3827	15.2398	15.2611	14.5218	14.7032	15.8831	15.2862	15.6143	15.4494	15.4979	14.9546	15.4798	15.447	14.114	0.999631	0.908968	0.0393264	0.999985	0.999909	0.798953	0.999975
GENE: Casp1	12362	caspase 1	MGI:MGI:96544|Ensembl:ENSMUSG00000025888	Mme-M200000383	11.7597	12.5161	12.2158	12.2007	12.5194	12.6564	11.98	12.4929	12.1442	11.6871	12.2251	12.267	11.5708	12.156	12.579	12.4211	12.5498	11.9402	12.3358	11.6924	11.3585	11.7449	11.4326	11.3741	11.6665	11.61	11.5623	11.9002	12.2129	12.1397	11.9073	11.7388	11.4622	12.3268	11.5137	11.9392	11.7173	11.9838	0.00137744	0.688125	0.125348	0.999985	0.660515	0.774451	0.999975
GENE: Mycl	16918	v-myc avian myelocytomatosis viral oncogene lung carcinoma derived	MGI:MGI:96799|Ensembl:ENSMUSG00000028654|Vega:OTTMUSG00000008931	Mme-M200000384	8.75727	9.36033	8.67151	9.16846	9.37233	9.38432	9.22967	9.75801	9.64794	8.74883	9.28874	8.93271	8.53798	8.91816	8.5419	9.19557	8.96148	8.91019	9.67588	9.04961	8.70968	9.06526	8.87492	8.78935	9.1879	9.73581	9.57563	9.5015	9.88132	9.02561	8.88259	8.72477	8.97018	9.11371	8.75652	9.02177	8.8734	9.69608	0.999631	0.56827	0.0856536	0.999985	0.999909	0.485389	0.999975
GENE: Slc1a5	20514	solute carrier family 1 (neutral amino acid transporter), member 5	MGI:MGI:105305|Ensembl:ENSMUSG00000001918|Vega:OTTMUSG00000022239	Mme-M200000385	12.9828	12.9564	12.9214	12.6074	12.6896	12.9932	12.3082	12.6919	12.6346	12.5458	12.5891	12.3083	12.8071	12.4321	12.539	12.5359	12.4472	13.0032	12.4299	12.7364	13.0285	12.3969	12.8428	13.1103	13.3031	12.6558	12.8363	12.5435	12.9058	12.5056	12.7607	12.5403	12.5878	12.4055	12.7208	12.8866	12.4717	12.635	0.999631	0.906811	0.0148807	0.999985	0.999909	0.790034	0.999975
GENE: Map2k1	26395	mitogen-activated protein kinase kinase 1	MGI:MGI:1346866|Ensembl:ENSMUSG00000004936|Vega:OTTMUSG00000016895	Mme-M200000386	12.2741	11.5366	11.8475	11.849	11.1965	12.3282	12.178	11.3989	11.7396	12.1478	11.908	11.9439	11.5471	11.5158	11.8434	11.6978	11.8899	12.4273	12.197	12.3996	11.8699	11.6768	11.9561	11.2374	12.4709	12.2009	11.732	11.8289	11.5704	12.0318	11.7521	11.7637	12.1119	11.7082	11.8697	12.1362	11.8343	12.4814	0.999631	0.878595	0.267855	0.999985	0.999909	0.60489	0.999975
GENE: Cd28	12487	CD28 antigen	MGI:MGI:88327|Ensembl:ENSMUSG00000026012|Vega:OTTMUSG00000002254	Mme-M200000387	9.6808	8.94044	9.06241	9.22923	9.68881	9.27089	8.89232	8.88875	9.22935	8.79666	9.06443	8.75816	8.95405	8.52677	8.79258	8.5052	9.30832	8.62466	8.77881	8.71705	8.47645	8.21984	9.06531	9.22015	8.4432	8.12624	8.24818	8.23017	8.80594	8.46448	8.48697	8.86978	8.825	8.36735	9.15156	8.31874	8.9826	8.79886	0.0517514	0.882653	0.147972	0.999985	0.373768	0.751776	0.999975
GENE: Fdx1	14148	ferredoxin 1	MGI:MGI:103224	Mme-M200000388	13.7037	12.5654	13.366	13.2404	12.9345	13.4691	13.3255	12.5787	13.0334	12.5925	13.0776	12.7138	12.8339	12.0708	12.9523	12.2464	12.9283	13.3555	13.0964	13.6784	13.0794	13.0049	13.6729	13.6103	14.1588	13.5535	13.2507	13.1176	13.3642	12.4943	12.7782	12.5315	13.0961	12.4332	12.8294	12.8703	13.1526	13.2516	0.818895	0.850107	0.00141107	0.999985	0.999909	0.741567	0.999975
GENE: Tnfsf10	22035	tumor necrosis factor (ligand) superfamily, member 10	MGI:MGI:107414|Ensembl:ENSMUSG00000039304|Vega:OTTMUSG00000037571	Mme-M200000389	8.31448	8.58043	8.31023	7.61116	8.43155	8.12897	8.15271	8.35279	7.99777	8.14073	8.20547	8.49093	8.60371	8.25651	8.24185	8.11909	8.23133	8.28932	8.23617	7.43927	7.50407	7.99806	7.04899	7.21796	7.00427	7.02866	7.21914	7.35314	8.43334	8.22244	8.35968	7.70394	8.00585	7.82462	8.15179	8.35574	7.66017	8.21882	0.00015907	0.726343	7.05298e-05	0.999985	0.0471554	0.784561	0.999975
GENE: St5	76954	suppression of tumorigenicity 5	MGI:MGI:108517|Ensembl:ENSMUSG00000031024	Mme-M200000392	9.53483	9.76457	9.56016	9.55519	9.93594	9.49111	9.72065	9.24183	9.54208	9.10113	9.30999	9.21377	9.04784	9.03769	8.89606	9.21296	9.004	8.91347	9.43833	9.75696	9.96127	9.85748	9.66056	9.98617	9.47136	9.72971	9.69148	9.8131	9.27457	9.16365	8.98431	9.43999	9.16321	9.46504	8.96549	9.19039	8.68288	9.57744	0.752685	0.86386	1.52627e-07	0.999985	0.999909	0.819098	0.999975
GENE: Atp6v0d1	11972	ATPase, H+ transporting, lysosomal V0 subunit D1	MGI:MGI:1201778|Ensembl:ENSMUSG00000013160|Vega:OTTMUSG00000032456	Mme-M200000393	12.2965	11.4126	12.2691	12.2061	11.0749	11.8163	12.3699	11.1972	11.4464	12.8993	11.9488	12.3663	12.5155	11.6591	12.3235	12.27	12.449	13.2628	11.7582	12.4765	11.7016	12.4154	12.0301	11.366	11.9412	12.2124	11.7693	11.3448	11.9114	12.8307	12.3435	11.8746	12.428	12.2594	12.2972	13.0154	12.4513	12.2133	0.999631	0.826922	0.00223555	0.999985	0.999909	0.377496	0.999975
GENE: Gpx1	14775	glutathione peroxidase 1	MGI:MGI:104887|Ensembl:ENSMUSG00000063856|Vega:OTTMUSG00000050754	Mme-M200000395	5.51077	5.25386	5.1782	5.03863	5.60966	4.75323	4.46872	5.58836	5.38749	5.38889	6.13581	4.82912	5.84984	4.95289	5.8178	6.83364	6.18751	5.63932	4.76527	5.20284	5.09919	5.18105	5.42599	6.60545	4.94148	4.50037	5.2292	5.49515	6.72746	5.54588	5.29874	5.27672	5.54977	5.61662	7.22857	5.48436	6.50148	5.26602	0.999631	0.811188	0.0153692	0.999985	0.999909	0.675752	0.999975
GENE: Inha	16322	inhibin alpha	MGI:MGI:96569|Ensembl:ENSMUSG00000032968|Vega:OTTMUSG00000019422	Mme-M200000397	14.7596	14.8702	14.7982	14.8134	14.4675	14.3228	15.1277	15.265	15.3742	14.9183	14.8774	14.9337	15.1317	14.3111	14.4833	14.456	15.0492	15.0035	13.627	14.8666	14.3429	13.8951	15.0715	15.2677	14.3728	14.3982	15.2454	14.6883	14.3974	14.3359	14.9514	14.9815	15.0006	13.6843	14.9514	14.4492	15.2345	13.9393	0.999631	0.873058	0.16607	0.999985	0.999909	0.518196	0.999975
GENE: Toporsos	100504309	topoisomerase I binding, arginine/serine-rich, opposite strand	MGI:MGI:1913684	Mme-M200000398	6.41696	7.94456	6.20802	5.53675	5.87052	7.7902	5.97756	7.821	6.15107	6.86111	6.74999	6.3975	6.45134	6.51565	6.63407	6.51013	6.5006	6.75555	6.68932	6.67675	8.24274	6.45644	5.54185	6.05593	8.06222	6.67943	7.32614	6.7016	7.55773	6.81085	6.51151	7.08397	6.83729	7.10335	6.43975	6.70778	6.93086	6.31692	0.999631	0.904206	0.328538	0.999985	0.999909	0.708349	0.999975
GENE: Uba1	22201	ubiquitin-like modifier activating enzyme 1	MGI:MGI:98890|Ensembl:ENSMUSG00000001924|Vega:OTTMUSG00000017113	Mme-M200000399	12.9942	13.3299	13.441	12.5058	12.7787	12.6068	12.9251	13.1983	13.0253	13.908	12.478	12.3926	13.4088	13.1735	13.0126	13.7391	12.5685	13.1818	11.9565	12.836	13.5648	13.2984	12.7516	13.0131	12.9604	12.6287	13.3851	12.9605	12.1735	13.7074	13.2682	13.4565	12.5609	13.3168	13.5526	13.0554	12.6689	12.3932	0.999631	0.842514	0.328642	0.999985	0.999909	0.811268	0.999975
GENE: Wbp1	22377	WW domain binding protein 1	MGI:MGI:104710|Ensembl:ENSMUSG00000030035|Vega:OTTMUSG00000024274	Mme-M200000400	12.6863	12.1673	12.5302	12.3204	11.7932	12.3237	12.4058	11.9593	12.2348	13.2254	12.5166	13.2949	13.6061	13.1411	13.2288	13.0748	13.1319	13.6269	12.3535	12.6162	12.7131	12.6405	12.7378	12.27	12.8721	12.1947	12.4077	12.1939	12.5058	12.9759	13.1724	13.2944	13.7282	13.2081	13.2063	13.0913	13.3359	12.4267	0.999631	0.728283	2.83684e-06	0.999985	0.999909	0.666181	0.999975
GENE: Gla	11605	galactosidase, alpha	MGI:MGI:1347344|Ensembl:ENSMUSG00000031266|Vega:OTTMUSG00000019384	Mme-M200000401	9.84383	11.4737	10.2824	11.0386	10.3676	10.9128	10.1211	11.5191	10.4479	8.48351	10.1489	10.6546	8.8045	10.3105	9.48463	10.0248	10.5478	9.13027	9.95983	10.7181	9.99407	10.1591	10.0366	9.01809	10.4062	10.4696	10.3572	10.3103	9.55816	9.70154	9.97593	9.27746	8.53658	9.67388	8.96684	9.74296	9.63048	9.67216	0.623387	0.897527	0.000646411	0.999985	0.999909	0.758615	0.999975
GENE: Lefty1	13590	left right determination factor 1	MGI:MGI:107405|Ensembl:ENSMUSG00000038793|Vega:OTTMUSG00000021473	Mme-M200000403	7.14419	6.99563	7.17044	6.81072	6.76441	7.21952	7.24247	7.00801	7.1652	7.76906	7.00874	7.71643	8.13819	7.87593	8.11665	7.41474	7.11012	8.30414	7.0994	7.25485	7.21845	6.96956	6.94688	7.0586	7.39732	7.21781	6.97906	6.98042	6.56509	7.59704	8.02063	7.56033	8.14089	7.08575	7.78517	8.22465	7.38865	6.85295	0.999631	0.896423	0.00129582	0.999985	0.999909	0.749992	0.999975
GENE: Lor	16939	loricrin	MGI:MGI:96816|Ensembl:ENSMUSG00000043165|Vega:OTTMUSG00000045087	Mme-M200000404	6.08079	6.57199	6.69734	7.06501	6.68576	7.03307	6.10597	6.67559	6.55721	6.55424	6.4935	6.33038	6.19891	5.9655	6.29045	6.16319	6.75986	6.09495	7.05019	6.4269	6.55499	6.47785	6.79441	6.39426	7.19929	6.50965	6.70553	6.80678	5.88418	6.5046	6.20166	6.14794	6.42742	6.4493	5.66921	6.2421	6.70696	6.69982	0.999631	0.810096	0.0129586	0.999985	0.999909	0.791463	0.999975
GENE: Alox12e	11685	arachidonate lipoxygenase, epidermal	MGI:MGI:1274790|Ensembl:ENSMUSG00000018907|Vega:OTTMUSG00000006041	Mme-M200000405	7.9261	7.49818	7.88241	7.67556	7.93203	7.19171	8.14545	8.08345	8.03505	8.58107	7.9934	7.99802	8.36245	7.9975	8.29636	8.09781	7.67268	8.40612	7.75479	7.44059	7.54085	7.84172	8.11116	8.04545	7.51232	7.82184	8.28559	7.6838	7.79475	8.30403	8.15255	8.2108	8.28272	8.20509	7.82725	8.00423	8.10153	8.00029	0.999631	0.911708	0.00421937	0.999985	0.999909	0.54473	0.999975
GENE: Wnt1	22408	wingless-type MMTV integration site family, member 1	MGI:MGI:98953|Ensembl:ENSMUSG00000022997|Vega:OTTMUSG00000020981	Mme-M200000406	4.77417	4.92026	5.30018	5.08456	5.39878	5.59859	5.31253	5.49701	5.00512	4.35892	4.28776	4.99134	4.98357	5.52456	5.00218	5.07485	4.34356	5.01935	4.60364	4.73955	5.07998	5.16062	4.78961	5.4314	5.82975	4.61013	5.14637	5.04081	5.41527	5.10901	5.0064	5.58618	5.02502	4.93676	5.30943	4.91238	4.59896	4.2763	0.999631	0.898765	0.0368364	0.999985	0.999909	0.320525	0.999975
GENE: Npdc1	18146	neural proliferation, differentiation and control 1	MGI:MGI:1099802|Ensembl:ENSMUSG00000015094|Vega:OTTMUSG00000012107	Mme-M200000409	11.0191	11.8277	11.9147	10.2918	10.7187	9.43493	10.429	11.2445	10.6145	11.953	10.3299	10.2498	11.5152	11.9719	11.2522	11.4421	10.3347	11.1667	10.7527	11.1424	12.0704	11.9517	10.6792	11.1645	9.80899	10.621	11.3325	10.8797	9.65448	11.6678	11.1313	11.7613	10.397	11.6529	11.2635	10.9626	10.2813	10.5086	0.999631	0.693261	0.320012	0.999985	0.999909	0.555664	0.999975
GENE: Cpa3	12873	carboxypeptidase A3, mast cell	MGI:MGI:88479|Ensembl:ENSMUSG00000001865|Vega:OTTMUSG00000051236	Mme-M200000410	9.23916	11.8428	11.5049	8.79486	7.48914	11.1403	11.7733	11.7625	12.9274	10.9203	8.05515	8.534	8.22558	8.4721	9.41965	9.03247	8.43879	7.883	7.45272	9.32027	11.2949	10.6298	9.29223	7.91739	11.4617	11.2591	12.3455	12.2904	7.019	10.0515	7.98942	9.33937	8.52705	7.98336	9.90079	7.60628	8.73735	7.77996	0.999631	0.873264	0.000142008	0.999985	0.999909	0.608202	0.999975
GENE: Itgb2	16414	integrin beta 2	MGI:MGI:96611|Ensembl:ENSMUSG00000000290|Vega:OTTMUSG00000019985	Mme-M200000411	13.57	12.905	13.9747	13.5664	12.8026	12.9194	14.2452	13.4382	14.2841	14.0183	12.7951	12.6495	13.4543	11.7087	13.5329	12.0194	12.47	12.947	10.4189	12.8722	12.9756	12.2499	14.5383	14.9666	13.5812	12.9158	14.3258	12.6086	11.9718	12.4764	12.0807	13.3297	13.3269	11.3882	13.4755	10.7361	13.6572	11.8443	0.999631	0.87203	0.00381344	0.999985	0.999909	0.577421	0.999975
GENE: Hdgf	15191	hepatoma-derived growth factor	MGI:MGI:1194494|Ensembl:ENSMUSG00000004897|Vega:OTTMUSG00000027208	Mme-M200000413	13.1629	12.495	13.1791	12.8427	12.8652	13.0613	12.5525	13.0639	12.7632	13.2027	12.9297	13.015	13.4195	13.2646	13.1226	13.1067	13.1692	13.0255	12.9724	13.1485	12.7875	13.2065	13.2075	13.1553	13.1326	12.9139	13.133	13.1824	12.6857	13.3922	13.4954	13.1457	13.0728	13.3753	12.9735	13.407	13.2381	13.1558	0.613067	0.901481	0.0199933	0.999985	0.999909	0.811678	0.999975
GENE: Zmiz2	52915	zinc finger, MIZ-type containing 2	MGI:MGI:106374|Ensembl:ENSMUSG00000041164|Vega:OTTMUSG00000000781	Mme-M200000414	10.781	10.5904	10.6097	10.8982	9.94944	10.9668	11.1507	10.6916	10.7162	10.6266	11.0031	11.4286	11.243	10.614	10.2735	10.1632	11.4511	11.1372	11.0209	11.1945	10.7547	10.8369	10.9619	10.0617	11.2337	11.4641	10.8897	10.8897	11.4661	10.6484	11.3013	10.5178	11.4169	10.3987	10.2028	11.2551	11.4393	10.4662	0.999631	0.817414	0.23983	0.999985	0.999909	0.706283	0.999975
GENE: Dpp4	13482	dipeptidylpeptidase 4	MGI:MGI:94919|Ensembl:ENSMUSG00000035000|Vega:OTTMUSG00000012759	Mme-M200000417	15.0385	15.3186	15.0445	16.0218	14.611	15.3859	15.2875	15.3583	14.842	14.3891	15.5019	15.9584	14.8359	15.8523	14.5968	15.1743	15.9764	15.2909	15.844	16.3452	15.7898	16.2461	15.547	13.6992	14.7342	15.7368	15.3869	15.8812	15.5775	15.826	16.1529	15.0989	15.4402	15.8254	13.633	15.9939	15.3438	15.5857	0.999631	0.714669	0.326646	0.999985	0.999909	0.637863	0.999975
GENE: Tuba4a	22145	tubulin, alpha 4A	MGI:MGI:1095410|Ensembl:ENSMUSG00000026202|Vega:OTTMUSG00000048543	Mme-M200000418	14.5052	14.1745	14.8467	14.3165	15.154	13.53	14.3899	14.6642	14.4899	15.3287	14.4919	14.548	14.6857	15.5302	15.0554	14.8356	15.033	14.6792	13.8768	14.9188	14.6104	15.2682	14.5519	15.1492	13.7665	15.0151	14.4763	15.091	14.7282	15.108	14.8731	14.7714	14.6002	15.0929	14.8676	14.9241	14.621	13.775	0.999631	0.826922	0.150013	0.999985	0.999909	0.774516	0.999975
GENE: Atp6v0a2	21871	ATPase, H+ transporting, lysosomal V0 subunit A2	MGI:MGI:104855|Ensembl:ENSMUSG00000038023|Vega:OTTMUSG00000054960	Mme-M200000419	11.67	10.7601	11.4983	11.5084	11.1707	11.7562	11.5835	11.3969	11.1905	11.3897	11.786	12.3934	11.8147	12.0666	11.8092	11.2789	11.8956	11.6471	11.4767	11.4132	11.4299	10.899	11.6808	11.3726	11.823	11.1336	11.4446	11.2858	11.7423	11.7138	12.1248	11.7543	11.8102	11.5983	12.0732	11.8269	11.8645	11.7802	0.999631	0.874996	0.000274319	0.999985	0.999909	0.640852	0.999975
GENE: Zfp185	22673	zinc finger protein 185	MGI:MGI:108095|Ensembl:ENSMUSG00000031351|Vega:OTTMUSG00000017674	Mme-M200000420	5.74729	5.16426	5.63081	5.76761	5.43157	6.68216	5.44987	5.10395	7.13859	5.40435	6.45339	5.54093	5.9699	5.69731	5.63662	5.31839	5.7731	6.02314	5.028	5.7607	5.56947	5.20513	5.87043	6.24599	6.7331	5.56846	5.36608	7.43265	5.69365	5.68595	6.09097	5.68726	5.94587	5.70795	4.948	6.1217	5.85562	6.30301	0.999631	0.82156	0.210614	0.999985	0.999909	0.435539	0.999975
GENE: Jund	16478	jun D proto-oncogene	MGI:MGI:96648|Ensembl:ENSMUSG00000071076	Mme-M200000424	15.4572	15.4081	15.0558	14.9789	15.6984	14.3691	15.2725	15.2459	15.1917	15.7343	15.8265	14.9863	15.4251	16.274	14.8703	15.9405	15.3967	15.8043	15.5265	15.6837	16.0597	15.7437	15.5282	15.8145	14.7489	15.5824	15.3963	15.5942	15.6968	15.4579	15.3421	15.6939	15.4306	15.8301	15.7708	15.7972	15.2551	15.5313	0.846013	0.831813	0.0667616	0.999985	0.908285	0.698701	0.999975
GENE: Hsd17b11	114664	hydroxysteroid (17-beta) dehydrogenase 11	MGI:MGI:2149821|Ensembl:ENSMUSG00000029311|Vega:OTTMUSG00000026783	Mme-M200000428	10.59	9.97953	9.9781	11.3216	11.1678	11.0306	10.9989	10.4732	10.1753	10.712	11.0584	11.961	11.2527	11.161	11.4395	10.5706	11.1502	11.0695	11.5194	10.8078	10.3427	10.4689	10.9917	10.5759	10.7652	10.4212	10.0789	10.3527	11.1588	10.8553	11.3955	10.6917	11.424	11.1793	10.7411	11.1172	11.3296	10.8744	0.999631	0.907821	0.000298105	0.999985	0.999909	0.763126	0.999975
GENE: Enpep	13809	glutamyl aminopeptidase	MGI:MGI:106645|Ensembl:ENSMUSG00000028024|Vega:OTTMUSG00000036814	Mme-M200000431	14.3824	14.4134	14.3089	14.0043	13.289	14.09	14.8003	15.316	14.5978	14.8249	13.8376	14.1386	14.4072	15.1367	14.4461	15.2018	14.3841	14.5286	13.4483	14.9605	14.5493	14.892	13.8295	13.1237	13.6499	15.1779	15.2164	15.2235	13.4747	15.731	15.2205	14.7848	13.9413	15.2434	14.8409	14.9682	13.9421	14.0976	0.999631	0.913595	0.270346	0.999985	0.999909	0.804792	0.999975
GENE: Smyd5	232187	SET and MYND domain containing 5	MGI:MGI:108048|Ensembl:ENSMUSG00000033706|Vega:OTTMUSG00000017438	Mme-M200000432	7.94409	8.05186	8.12652	7.41029	8.28565	7.43971	7.72333	8.20017	8.17762	8.36246	7.57719	7.5287	8.07836	7.71611	8.12079	8.00804	7.33761	8.03863	8.22396	7.40179	7.85374	7.58884	7.4922	8.01007	7.38346	7.38041	8.33012	7.94692	7.07404	8.0189	7.54933	7.52027	7.61749	8.03361	7.97032	7.8432	7.36712	8.42381	0.809545	0.707361	0.331483	0.999985	0.999909	0.779212	0.999975
GENE: Fut7	14347	fucosyltransferase 7	MGI:MGI:107692|Ensembl:ENSMUSG00000036587|Vega:OTTMUSG00000012106	Mme-M200000434	7.99933	7.81085	7.60636	7.19365	7.69911	7.42819	7.78012	7.63884	7.55892	7.14952	8.23299	7.31735	7.11414	7.61992	7.27061	7.35025	7.44316	7.12957	7.71168	7.43343	7.83467	7.59965	7.22355	7.40658	7.54001	6.80037	7.50074	7.15083	7.38356	7.19338	7.13906	7.0465	7.04051	7.43924	7.72597	6.84514	7.36932	7.81683	0.639555	0.902439	0.0861253	0.999985	0.999909	0.623489	0.999975
GENE: Pdc	20028	phosducin	MGI:MGI:98090|Ensembl:ENSMUSG00000006007|Vega:OTTMUSG00000049379	Mme-M200000435	4.90972	4.65799	4.89969	5.20869	5.02003	5.50769	4.55684	5.09355	4.75422	4.56783	6.07113	5.49786	4.83797	4.92331	4.99403	5.06951	5.92866	5.22797	4.99771	5.68285	4.48912	4.79934	4.88835	4.42922	5.20458	5.51239	5.07445	5.34636	5.16941	5.07321	5.36925	4.38277	4.58242	5.40824	5.10213	5.77598	5.71999	4.85747	0.999631	0.773575	0.105691	0.999985	0.999909	0.74508	0.999975
GENE: Sspn	16651	sarcospan	MGI:MGI:1353511|Ensembl:ENSMUSG00000030255|Vega:OTTMUSG00000025460	Mme-M200000436	7.60708	7.47346	7.06063	7.57867	6.77756	7.5992	7.02906	7.00657	6.96775	7.29679	7.68974	7.09322	7.36638	7.37135	6.98275	8.13515	7.81136	8.18653	8.61485	7.87351	7.43905	7.63674	7.2515	6.79305	6.50904	7.98299	6.46448	7.27707	8.15397	7.02956	7.71265	7.22596	7.01891	7.47456	8.02067	8.24134	7.42694	8.25003	0.999631	0.878595	0.00666795	0.999985	0.999909	0.105377	0.999975
GENE: Hoxd4	15436	homeobox D4	MGI:MGI:96208|Ensembl:ENSMUSG00000079277|Ensembl:ENSMUSG00000101174	Mme-M200000439	7.68674	8.00107	7.79364	7.84371	7.42151	7.99514	7.68531	7.29591	7.74505	8.57099	7.5878	8.53046	8.66483	7.95856	8.21111	8.65642	8.29006	8.84823	7.89247	7.68969	7.90979	7.80318	7.95076	7.58251	7.93156	7.65412	7.13924	7.55509	7.85934	7.90309	8.06941	7.99232	8.66924	8.01563	8.77504	8.25039	8.04188	7.22288	0.999631	0.842514	0.000400914	0.999985	0.999909	0.616473	0.999975
GENE: Crybb2	12961	crystallin, beta B2	MGI:MGI:88519|Ensembl:ENSMUSG00000042240|Vega:OTTMUSG00000021314	Mme-M200000440	7.48027	7.23913	7.1692	6.87794	7.12201	7.23423	7.57929	6.88173	7.51275	7.41442	7.77406	7.03877	6.79144	6.68488	7.64649	6.76466	7.2433	7.25468	7.31723	7.1746	7.45497	6.922	6.90532	7.27016	7.81953	7.20417	7.66903	7.7974	7.08847	6.78129	6.69551	6.74582	6.50467	7.01076	6.97159	7.03911	7.30154	7.15184	0.999631	0.538229	0.021617	0.999985	0.75883	0.79915	0.999975
GENE: Cd247	12503	CD247 antigen	MGI:MGI:88334|Ensembl:ENSMUSG00000005763|Vega:OTTMUSG00000034863	Mme-M200000443	9.59192	9.99815	9.76306	9.59824	9.25797	10.0512	9.99169	10.1737	10.4059	9.91083	9.08732	9.20014	9.4034	9.38339	9.33818	9.30259	9.40183	9.45136	9.33025	9.60381	9.89926	9.68925	9.61425	9.05034	9.94298	9.95576	9.87764	10.304	9.29759	9.64172	9.1557	9.59097	9.72444	9.43769	9.45208	9.26009	9.45415	8.86978	0.999631	0.894575	0.000219285	0.999985	0.999909	0.53504	0.999975
GENE: Col17a1	12821	collagen, type XVII, alpha 1	MGI:MGI:88450|Ensembl:ENSMUSG00000025064|Vega:OTTMUSG00000021388	Mme-M200000444	5.50719	6.09097	5.31897	4.68136	5.78807	5.21465	5.63458	6.88458	5.28472	5.72256	5.60666	5.26953	5.77317	5.42116	5.5418	5.80616	5.20284	5.33606	5.36071	5.46949	5.87652	5.58211	4.64348	4.45508	4.22235	5.37402	6.54767	5.33981	5.53634	5.95293	5.89891	5.67284	5.73399	5.52871	6.33523	5.62089	5.1123	5.37876	0.999631	0.90143	0.181586	0.999985	0.992913	0.730595	0.999975
GENE: Cyr61	16007	cysteine rich protein 61	MGI:MGI:88613|Ensembl:ENSMUSG00000028195|Vega:OTTMUSG00000055191	Mme-M200000449	8.27261	8.51605	8.08826	8.17536	8.39801	8.31108	7.97346	7.86214	8.31104	9.04383	8.86041	8.20396	8.59161	8.9727	8.86644	9.20044	8.57642	8.80468	9.01281	8.97309	8.76478	9.3566	8.23855	9.05809	8.1653	8.94109	7.96492	9.16671	9.14986	8.99544	9.24478	9.09251	8.62625	8.48141	8.97057	8.92679	8.43324	9.04839	0.256615	0.840865	0.00253271	0.999985	0.706016	0.771808	0.999975
GENE: Fcer2a	14128	Fc receptor, IgE, low affinity II, alpha polypeptide	MGI:MGI:95497|Ensembl:ENSMUSG00000005540	Mme-M200000451	7.27252	7.01794	6.67722	6.98159	6.47526	6.15838	6.7778	6.78991	6.89625	6.83437	6.19021	6.95813	7.378	6.56842	7.01979	6.7025	7.03602	6.79011	5.70732	6.98456	6.59531	6.14346	6.92258	7.18157	6.12148	6.50272	7.49203	7.35973	6.51117	7.31576	6.59945	6.90873	6.78047	6.97884	6.54631	6.66242	7.08603	5.64927	0.999631	0.83522	0.226183	0.999985	0.999909	0.759159	0.999975
GENE: Gadd45a	13197	growth arrest and DNA-damage-inducible 45 alpha	MGI:MGI:107799|Ensembl:ENSMUSG00000036390|Vega:OTTMUSG00000023157	Mme-M200000453	11.1214	11.2731	11.533	11.6973	11.7168	11.2814	11.8619	11.3664	11.2938	11.7201	12.2262	11.8168	11.1196	11.6985	11.8164	11.9357	12.2083	12.0227	13.0578	12.3523	11.4885	12.2147	10.8847	11.7576	11.204	12.4917	11.0433	11.5499	12.254	12.3784	11.9661	11.6158	11.4388	11.907	11.1818	12.1281	11.6088	12.95	0.999631	0.835798	0.0162367	0.999985	0.999909	0.682409	0.999975
GENE: Pmp22	18858	peripheral myelin protein 22	MGI:MGI:97631|Ensembl:ENSMUSG00000018217|Vega:OTTMUSG00000005884	Mme-M200000454	15.6399	15.3963	15.3781	15.2728	15.7089	15.8839	15.5156	15.6558	15.4412	15.7162	15.5043	15.6639	14.7708	16.2612	15.4287	16.0465	15.9929	15.9809	14.6796	16.5167	16.1437	16.2996	15.4259	15.3993	15.6111	16.2617	15.6267	16.3762	14.8405	15.8521	15.5685	15.2772	15.4439	16.0598	16.1019	15.8557	15.1862	15.7116	0.936625	0.839529	0.140189	0.999985	0.920033	0.68869	0.999975
GENE: Csf3	12985	colony stimulating factor 3 (granulocyte)	MGI:MGI:1339751|Ensembl:ENSMUSG00000038067|Vega:OTTMUSG00000006406	Mme-M200000455	6.74409	6.4859	6.39568	6.87359	6.31529	6.77411	6.52308	6.37744	6.95163	7.38852	6.81343	6.51685	7.44352	6.4649	7.05928	6.52626	7.04557	7.19498	5.62146	6.39794	6.55064	6.33839	6.71134	6.47523	6.72997	6.62322	6.29843	6.35659	5.90705	7.04072	7.15802	7.29043	7.35075	6.89418	6.92436	6.58268	7.28936	6.23344	0.999631	0.83359	0.0360252	0.999985	0.999909	0.724643	0.999975
GENE: Gh	14599	growth hormone	MGI:MGI:95707|Ensembl:ENSMUSG00000020713|Vega:OTTMUSG00000003423	Mme-M200000457	8.34188	7.39104	7.43343	8.14246	8.14213	7.64779	8.50476	7.8048	8.55046	7.10087	8.16621	8.04522	7.0132	7.73211	7.24228	6.82443	7.35476	7.25262	8.13008	7.73627	7.75778	7.22958	8.01682	7.52408	7.8227	7.94347	8.12527	8.23853	7.59265	7.27109	7.18654	7.40464	7.82996	7.05582	7.1965	6.90922	7.60394	7.52456	0.999631	0.910781	0.0010615	0.999985	0.999909	0.416481	0.999975
GENE: Ifnb1	15977	interferon beta 1, fibroblast	MGI:MGI:107657|Ensembl:ENSMUSG00000048806|Vega:OTTMUSG00000007654	Mme-M200000460	5.81892	5.93479	6.1904	5.89381	6.00655	5.70766	6.68147	6.57262	6.38737	6.36725	6.49546	5.94612	6.12967	6.67332	6.2043	6.66996	6.58342	6.60317	5.54985	6.01074	5.77146	6.53823	6.08223	6.12077	5.93564	6.22216	6.41598	6.74386	7.39605	7.03878	5.91795	6.34939	5.6299	6.20942	7.11051	6.80206	6.37002	5.54043	0.999631	0.853165	0.0901086	0.999985	0.999909	0.663816	0.999975
GENE: Irf1	16362	interferon regulatory factor 1	MGI:MGI:96590|Ensembl:ENSMUSG00000018899|Vega:OTTMUSG00000005648	Mme-M200000461	13.979	13.9658	14.1386	13.933	12.6753	13.958	13.5255	13.8237	13.6514	12.8313	12.4424	13.2883	13.4391	12.8245	12.8999	13.0537	14.1882	12.1247	12.1554	12.7263	12.0913	12.9827	12.1992	11.5919	12.3632	12.4896	12.0668	12.7349	12.0987	12.6696	12.7699	12.2887	13.1192	12.6077	12.7738	12.7769	12.6836	11.8798	0.0010536	0.780373	0.0393434	0.999985	0.197126	0.662284	0.999975
GENE: Pcsk2	18549	proprotein convertase subtilisin/kexin type 2	MGI:MGI:97512|Ensembl:ENSMUSG00000027419|Vega:OTTMUSG00000003089	Mme-M200000462	9.50249	9.20135	8.9714	9.62406	9.6457	9.53424	9.38071	9.06647	9.29808	9.76254	10.2415	9.59819	9.79926	9.29129	9.22694	8.9459	9.50901	9.54396	10.1926	9.01818	9.16814	8.74558	9.41721	9.6468	9.3218	9.25699	8.97428	8.85799	9.81224	9.24633	9.42389	9.21124	9.54805	9.11469	8.61039	9.46611	9.25166	9.64989	0.437966	0.840865	0.0425302	0.999985	0.999909	0.5222	0.999975
GENE: Cdc45	12544	cell division cycle 45	MGI:MGI:1338073|Ensembl:ENSMUSG00000000028|Vega:OTTMUSG00000026176	Mme-M200000463	7.62865	7.81985	7.79627	7.37535	7.23369	7.72306	7.76394	7.50382	7.6311	7.81368	7.7826	8.14342	8.42918	7.7066	7.73256	7.87187	8.15599	8.16683	7.71289	7.90797	7.98591	7.75564	7.1123	7.53768	7.89744	8.0851	7.82068	7.88782	7.26045	7.73869	8.15995	7.39677	8.16812	7.21636	8.08893	8.30104	7.46279	7.56938	0.999631	0.915269	0.0887389	0.999985	0.831842	0.781511	0.999975
GENE: Ccl4	20303	chemokine (C-C motif) ligand 4	MGI:MGI:98261|Ensembl:ENSMUSG00000018930|Vega:OTTMUSG00000000993	Mme-M200000467	7.63807	6.73045	8.41878	7.38141	7.21369	7.71067	6.8013	6.47934	7.20014	6.5062	5.90403	6.06712	6.48665	5.49809	6.58768	5.40286	8.09438	6.57454	5.79959	5.78504	6.15526	5.3922	6.86798	7.15318	6.94838	6.81911	5.59295	6.00262	5.9105	5.67493	6.07648	6.16642	6.88629	5.91404	5.77025	5.91032	6.59275	5.68105	0.168619	0.894082	0.00553299	0.999985	0.814855	0.787837	0.999975
GENE: Zfp239	22685	zinc finger protein 239	MGI:MGI:1306812|Ensembl:ENSMUSG00000042097|Vega:OTTMUSG00000022149	Mme-M200000468	9.73307	9.65723	9.60685	9.86952	10.3842	9.30459	9.54056	9.82459	9.76627	9.87075	9.30788	9.63094	9.7923	9.87104	10.0306	9.72922	9.55125	9.24412	9.28804	9.35992	9.70358	9.49796	9.93676	10.0819	9.65101	9.17063	9.47817	9.48242	9.27396	9.92542	9.64578	9.84901	9.43982	9.88685	9.76268	9.33463	9.57892	9.31756	0.999631	0.871378	0.235527	0.999985	0.999909	0.760975	0.999975
GENE: Tnfrsf1a	21937	tumor necrosis factor receptor superfamily, member 1a	MGI:MGI:1314884|Ensembl:ENSMUSG00000030341|Vega:OTTMUSG00000023806	Mme-M200000469	11.5875	10.9251	11.2136	11.8934	11.5232	11.7264	11.5373	11.4216	11.3502	11.2719	10.5572	11.1854	11.013	10.9507	10.9159	11.1379	11.6714	11.8796	11.7182	11.8362	11.0123	11.4178	11.5867	11.0005	11.7913	11.2653	11.4886	11.0613	11.1836	11.0832	11.0624	11.1938	11.4649	11.2211	11.4386	11.4967	11.6117	11.4975	0.999631	0.661782	0.093062	0.999985	0.999909	0.406284	0.999975
GENE: Ngf	18049	nerve growth factor	MGI:MGI:97321|Ensembl:ENSMUSG00000027859|Vega:OTTMUSG00000054689	Mme-M200000470	8.75933	7.73954	9.24168	7.94245	8.58466	7.52655	7.94231	7.53193	8.42049	7.14818	6.25541	5.77769	6.64667	5.89621	6.09831	8.28542	6.73705	6.77827	6.30742	8.35835	8.37945	8.58933	8.57788	8.45208	8.1194	7.21979	7.91665	7.45502	6.68816	6.32205	6.45883	6.53346	6.26213	7.1805	8.64779	6.44937	6.81811	6.12184	0.999631	0.903336	2.55627e-07	0.999985	0.999909	0.237193	0.999975
GENE: Cyp17a1	13074	cytochrome P450, family 17, subfamily a, polypeptide 1	MGI:MGI:88586|Ensembl:ENSMUSG00000003555|Vega:OTTMUSG00000023316	Mme-M200000471	7.53927	7.17998	7.54889	7.16511	7.44683	7.27226	7.56814	7.23521	7.73366	7.94452	7.8354	7.74502	7.94098	7.76627	7.85693	8.41465	7.357	7.37122	8.04693	7.38523	7.69264	7.98755	7.44419	7.70336	7.40007	7.21403	7.66134	7.83448	7.91701	7.5466	7.29022	7.30362	7.53476	7.13364	8.54329	6.9845	7.58513	6.40885	0.999631	0.880964	0.161145	0.999985	0.549501	0.752933	0.999975
GENE: Alpl	11647	alkaline phosphatase, liver/bone/kidney	MGI:MGI:87983|Ensembl:ENSMUSG00000028766|Vega:OTTMUSG00000009805	Mme-M200000473	15.3639	15.6216	15.507	16.069	14.8202	15.7992	15.736	15.5232	15.8786	15.7384	14.9305	15.6472	15.4589	15.4576	15.6514	15.687	15.991	15.5008	14.3847	15.7469	14.9003	15.3281	15.681	15.0063	15.2754	15.4488	15.5401	15.5153	15.3671	15.7654	15.6822	15.6988	15.2262	15.4171	15.6758	15.5258	15.7747	14.1395	0.999631	0.850475	0.273546	0.999985	0.999909	0.80219	0.999975
GENE: Plp1	18823	proteolipid protein (myelin) 1	MGI:MGI:97623	Mme-M200000475	6.01756	6.59752	6.17904	6.57815	6.62777	6.43697	6.66997	6.08316	6.61708	6.53268	6.83957	6.33366	6.44167	6.42164	6.65473	7.60167	7.16575	6.91518	7.06545	6.28476	6.51562	6.56697	6.48216	6.85367	6.07739	6.53097	6.59787	6.63224	7.71119	6.49803	6.52911	6.64028	6.25197	6.6995	7.73962	6.85622	6.94996	5.56906	0.999631	0.730689	0.0213965	0.999985	0.999909	0.715596	0.999975
GENE: Ppy	19064	pancreatic polypeptide	MGI:MGI:97753|Ensembl:ENSMUSG00000017316|Vega:OTTMUSG00000002317	Mme-M200000476	7.00218	7.05	7.16318	7.07986	7.69738	7.38027	6.79872	7.34033	7.01683	8.26521	8.54784	7.50847	8.71508	8.11544	8.57002	8.29831	8.67231	8.95646	8.56332	8.2431	8.26897	7.63407	7.83238	8.16822	7.94578	7.78408	7.04501	7.7693	9.26194	7.93642	7.6838	8.21296	7.19598	8.7175	8.78891	8.07718	8.33902	8.85147	0.642982	0.733421	3.0948e-06	0.999985	0.298395	0.474479	0.999975
GENE: Prl	19109	prolactin	MGI:MGI:97762|Ensembl:ENSMUSG00000021342|Vega:OTTMUSG00000000731	Mme-M200000477	5.936	5.43372	5.81965	6.52319	5.48497	5.75852	5.44254	7.23486	5.90264	5.47613	6.68601	5.51176	5.73247	5.94502	6.36921	5.28894	5.33761	5.49109	4.84558	5.41744	5.00418	5.02013	6.28355	5.65756	5.23773	5.24257	6.81921	5.3714	7.43504	5.96947	5.87398	6.0649	5.35168	5.70916	6.0884	5.40181	5.63988	5.68472	0.999631	0.835798	0.320901	0.999985	0.889935	0.54901	0.999975
GENE: Rapsn	19400	receptor-associated protein of the synapse	MGI:MGI:99422|Ensembl:ENSMUSG00000002104|Vega:OTTMUSG00000014338	Mme-M200000478	7.23194	7.4946	7.85631	7.66373	7.4717	7.81471	7.57374	7.52857	7.49911	7.56009	8.22557	7.48351	6.78776	7.18573	7.3519	7.20144	7.06504	6.39653	6.90451	7.52074	7.7017	7.67272	7.66035	7.71487	8.25582	7.87146	7.97041	7.9026	7.32075	7.28585	6.80954	6.92359	7.21803	6.67006	6.87441	7.05841	7.16104	7.62679	0.999631	0.86752	2.69941e-05	0.999985	0.887722	0.393388	0.999975
GENE: Pip	18716	prolactin induced protein	MGI:MGI:102696|Ensembl:ENSMUSG00000058499|Vega:OTTMUSG00000057831	Mme-M200000483	7.81828	7.98723	8.01792	8.26153	7.88147	8.0295	7.67606	7.56286	7.52168	7.86193	7.98445	8.09234	7.355	8.40651	7.6502	8.45859	8.17453	7.9905	7.6223	8.34296	8.27851	8.83184	8.22587	7.93201	8.12628	7.76491	7.85786	8.01452	8.14609	8.2859	8.0283	8.31427	7.95479	7.92355	8.45114	8.19987	8.42919	8.00051	0.15412	0.67877	0.233447	0.999985	0.999909	0.258711	0.999975
GENE: Il13	16163	interleukin 13	MGI:MGI:96541|Ensembl:ENSMUSG00000020383|Vega:OTTMUSG00000005641	Mme-M200000488	10.3481	10.1261	10.1697	10.3615	10.3659	10.7271	11.575	11.0031	11.2338	10.4847	10.3705	9.96539	10.0886	9.90815	10.0764	9.87047	10.2894	10.2257	9.79647	9.58031	10.1188	9.63512	10.6066	10.4342	10.8226	10.8006	11.1665	10.2276	9.83128	9.91932	9.61026	10.5078	10.6614	9.96047	10.1875	9.53244	10.8244	10.264	0.999631	0.5054	0.00493654	0.999985	0.999909	0.165589	0.999975
GENE: Svs4	20941	seminal vesicle secretory protein 4	MGI:MGI:98450	Mme-M200000489	6.29637	7.92428	7.21759	7.25789	5.81779	7.24749	6.69591	7.37498	7.19836	6.13425	6.58897	6.3693	5.86478	6.22724	5.64914	6.485	6.89661	5.70502	4.95043	7.15557	6.71602	7.06108	6.84994	5.50484	6.44516	7.52407	6.85388	6.58789	6.54125	6.34137	6.01088	5.51063	6.12239	6.04435	6.04175	6.00035	6.34899	6.76879	0.999631	0.802749	0.000356566	0.999985	0.999909	0.714121	0.999975
GENE: <none>	(none)	(none)	(none)	Mme-M200000491	9.90905	10.0413	9.70175	9.76254	9.36455	8.75392	9.20749	10.0086	9.80711	8.46454	8.2356	8.25043	8.97393	8.35619	8.51841	8.80305	9.9385	8.71248	8.07972	8.48107	8.22398	8.85885	8.52623	8.30098	7.32904	7.64596	8.05946	8.13238	8.4608	8.30335	7.84086	7.80291	8.46916	8.52271	8.97856	8.28079	9.29955	8.20707	0.000412776	0.902439	0.0115177	0.999985	0.0293966	0.107193	0.999975
GENE: Tcte1	21645	t-complex-associated testis expressed 1	MGI:MGI:98640|Ensembl:ENSMUSG00000023949	Mme-M200000492	6.11933	5.33974	5.91756	6.69259	6.40887	6.38852	6.36369	5.69634	6.42634	5.38862	5.7917	5.89801	5.8088	5.66576	5.92082	5.43945	6.27091	4.98013	5.34633	5.85406	5.664	5.84933	6.77861	5.68292	6.69563	5.95008	6.14785	6.40795	5.12883	5.40468	5.66011	5.60601	6.28827	5.62727	5.97298	5.62659	5.91591	4.89443	0.999631	0.883313	0.00158237	0.999985	0.999909	0.66722	0.999975
GENE: Tgfb3	21809	transforming growth factor, beta 3	MGI:MGI:98727|Ensembl:ENSMUSG00000021253	Mme-M200000493	7.94644	8.02108	7.78884	7.58439	8.2185	7.69893	7.27057	7.37805	7.47442	8.68122	7.45171	7.78834	7.91341	7.728	7.67602	8.04975	7.77916	7.77032	8.20229	8.3951	8.09103	8.03385	7.96354	8.73158	7.30117	7.81906	7.35357	7.93031	7.24529	8.14787	7.80034	7.87356	8.17345	8.25671	7.42381	7.6557	7.45884	8.06558	0.999631	0.794386	0.327672	0.999985	0.989658	0.679821	0.999975
GENE: Th	21823	tyrosine hydroxylase	MGI:MGI:98735|Ensembl:ENSMUSG00000000214|Vega:OTTMUSG00000018790	Mme-M200000494	9.06724	8.5894	9.10656	9.0281	8.86739	8.84789	9.59929	8.86204	9.19517	9.24702	9.88235	8.88059	9.0956	8.5095	9.39564	8.70465	9.26417	9.50617	8.99697	8.64032	8.93618	8.62915	9.32343	9.52261	9.13586	8.96724	9.09906	8.72471	9.59727	8.84503	8.88233	9.05087	9.21968	8.56315	9.16197	8.91357	9.75927	9.37959	0.999631	0.830481	0.125288	0.999985	0.999909	0.748935	0.999975
GENE: Tnf	21926	tumor necrosis factor	MGI:MGI:104798|Ensembl:ENSMUSG00000024401|Vega:OTTMUSG00000037196	Mme-M200000495	9.58274	9.27978	9.2047	9.87677	9.73405	9.50683	9.22595	8.90381	9.11965	8.26263	8.72841	8.36888	8.45601	8.03874	7.79548	8.47081	8.6804	8.62	8.71527	9.03278	9.32103	8.82057	9.72555	9.87259	9.69401	8.75827	9.03213	8.32182	8.22642	7.87138	8.01282	8.24603	8.3899	7.753	8.45014	8.45464	8.7791	8.73808	0.980968	0.896186	2.49903e-07	0.999985	0.999909	0.587597	0.999975
GENE: Crisp2	22024	cysteine-rich secretory protein 2	MGI:MGI:98815|Ensembl:ENSMUSG00000023930|Vega:OTTMUSG00000028301	Mme-M200000496	5.7604	5.39155	5.99854	5.84766	5.7755	5.47198	5.82762	6.34339	6.27231	5.93743	5.79761	5.56121	6.00346	6.01304	6.13176	5.80173	5.54141	5.93026	6.40565	5.58413	5.79317	5.26334	5.63339	5.96576	5.17888	5.73401	6.14087	6.29978	5.74447	5.90529	6.29773	6.01449	5.44626	5.88109	5.79086	5.02766	4.99981	6.29133	0.985558	0.86783	0.292256	0.999985	0.999909	0.552745	0.999975
GENE: Trap1a	22037	tumor rejection antigen P1A	MGI:MGI:98818|Ensembl:ENSMUSG00000051257|Vega:OTTMUSG00000018704	Mme-M200000497	5.70322	5.34604	5.80109	5.30942	5.69014	5.60022	5.93939	6.89237	5.47409	5.34504	4.99954	5.66753	4.96692	5.32776	5.67664	6.3028	5.47971	4.95764	5.18077	5.48334	5.55988	5.56353	5.182	5.23553	5.32255	5.85382	6.4678	6.00063	4.69425	5.27799	4.84369	5.16042	5.43996	5.74912	6.69087	5.26323	5.11477	5.58412	0.999631	0.483036	0.0424749	0.999985	0.999909	0.792996	0.999975
GENE: Ppard	19015	peroxisome proliferator activator receptor delta	MGI:MGI:101884|Ensembl:ENSMUSG00000002250|Vega:OTTMUSG00000023384	Mme-M200000499	15.1909	15.9535	16.0091	15.2343	14.3187	15.6236	15.5833	15.5904	15.9756	15.8991	14.6503	15.5881	15.8003	15.5862	15.7245	16.1002	15.7884	15.7954	13.7542	15.397	15.3228	15.9538	15.032	14.4203	15.2628	15.3207	15.5106	15.5217	14.7651	15.7484	15.7787	15.8992	15.4627	15.5442	16.1128	15.5461	15.7049	13.8208	0.999631	0.841323	0.311523	0.999985	0.999909	0.802721	0.999975
GENE: Gbx2	14472	gastrulation brain homeobox 2	MGI:MGI:95668|Ensembl:ENSMUSG00000034486|Vega:OTTMUSG00000037278	Mme-M200000501	6.39012	6.80699	7.55326	6.99692	6.547	6.82799	6.9665	6.57117	7.32908	7.01004	7.23985	7.05255	7.02001	6.3609	6.77658	6.41685	7.08548	7.53398	6.67147	6.22404	6.88105	7.20228	7.13172	6.79002	6.88272	6.79119	6.81527	6.21324	6.81279	6.69669	6.37808	6.96232	7.78272	6.77215	7.04943	7.07122	7.36858	7.15572	0.999631	0.900747	0.151104	0.999985	0.999909	0.710505	0.999975
GENE: Snrpb2	20639	U2 small nuclear ribonucleoprotein B	MGI:MGI:104805	Mme-M200000508	5.98353	6.45115	6.11953	7.66508	6.81503	5.94774	6.59877	7.95909	6.37124	7.08754	6.08226	6.81933	7.05496	6.80938	6.59227	6.51989	6.91701	6.59931	7.67779	6.25423	6.40054	6.06529	7.67944	6.7418	6.49925	6.53468	7.51067	6.5839	5.80243	6.94225	6.56049	6.50549	7.08307	6.70075	6.58172	6.40018	6.87059	7.5141	0.999631	0.82528	0.2571	0.999985	0.999909	0.817991	0.999975
GENE: Gck	103988	glucokinase	MGI:MGI:1270854|Ensembl:ENSMUSG00000041798|Vega:OTTMUSG00000006327	Mme-M200000510	5.46644	5.53167	5.77175	5.48362	6.25312	5.29953	5.61664	5.04439	5.9628	5.87615	6.14909	5.91295	6.03671	5.43843	6.04083	7.39103	7.39858	6.15316	6.74229	6.18769	6.19792	6.06942	5.37515	6.74329	6.03247	5.50956	5.61122	6.15842	7.20893	5.51886	5.89668	6.02215	6.17274	5.99238	7.9783	6.45863	7.54736	6.146	0.867738	0.555323	0.00196254	0.999985	0.999909	0.417614	0.999975
GENE: Mxd1	17119	MAX dimerization protein 1	MGI:MGI:96908|Ensembl:ENSMUSG00000001156|Vega:OTTMUSG00000056544	Mme-M200000511	13.258	13.71	12.9595	13.5942	14.5131	12.0967	13.3608	13.9252	13.8405	13.8298	12.215	13.0333	12.8214	13.6544	13.0888	14.1589	13.6756	12.9706	12.9213	13.1309	13.1436	13.1392	12.7402	12.9639	11.621	12.7313	12.9411	12.7871	12.4247	13.9072	12.6205	13.4165	13.1513	13.8595	13.495	11.9967	13.126	12.264	0.523349	0.904153	0.344709	0.999985	0.999909	0.763298	0.999975
GENE: Pcsk1	18548	proprotein convertase subtilisin/kexin type 1	MGI:MGI:97511|Ensembl:ENSMUSG00000021587|Vega:OTTMUSG00000026053	Mme-M200000513	6.78844	7.46466	7.41824	7.14996	7.42881	6.8349	7.44043	7.40471	7.01397	7.27481	7.45738	7.01571	6.67906	7.44307	7.58577	7.73019	6.85845	7.21106	6.72102	7.31092	7.28082	7.15399	6.95182	7.09987	6.36298	7.58738	7.02254	7.25918	7.10418	7.47607	7.39811	7.20477	6.72061	7.92028	7.10098	7.37412	6.51897	7.71646	0.999631	0.897715	0.251836	0.999985	0.999909	0.740703	0.999975
GENE: Fgr	14191	FGR proto-oncogene, Src family tyrosine kinase	MGI:MGI:95527|Ensembl:ENSMUSG00000028874|Vega:OTTMUSG00000010096	Mme-M200000515	8.49786	8.86581	8.61825	8.35382	8.87356	8.57517	7.7939	8.38258	8.47509	8.59775	7.57213	7.496	7.85159	6.96493	8.12217	7.20274	7.66843	7.50005	7.65305	8.08573	8.2336	7.62055	7.67984	8.90649	8.20009	7.26494	7.9851	8.47172	7.81152	8.40386	7.09076	7.02876	7.56467	7.7115	7.05084	7.26545	7.06762	7.62934	0.491573	0.883904	8.44751e-05	0.999985	0.999909	0.720957	0.999975
GENE: Chgb	12653	chromogranin B	MGI:MGI:88395|Ensembl:ENSMUSG00000027350|Vega:OTTMUSG00000015662	Mme-M200000516	10.3121	11.6303	10.7514	10.1736	11.849	10.2822	10.1381	11.0802	11.0997	10.7118	10.5068	10.4681	10.5219	11.2359	11.0269	11.2293	10.0009	10.8406	11.2959	11.2713	11.3584	11.4885	9.91115	11.455	10.6051	11.3428	11.2119	11.9428	10.7785	11.613	11.0598	10.7053	10.098	11.2413	10.7831	11.2097	10.1966	11.2859	0.982696	0.813141	0.19556	0.999985	0.999909	0.791463	0.999975
GENE: Egf	13645	epidermal growth factor	MGI:MGI:95290|Ensembl:ENSMUSG00000028017|Vega:OTTMUSG00000054128	Mme-M200000518	5.77128	4.53053	5.92444	5.95873	5.56564	5.49956	6.00167	6.15671	5.88424	6.08079	6.70657	5.56163	6.0363	5.50188	6.1321	5.59305	5.08729	6.08206	6.2516	6.06265	5.9596	5.4553	6.31807	5.45904	6.05319	6.03476	6.64998	6.35969	6.05724	5.8139	5.93411	5.48497	6.25439	5.62713	5.92069	6.23108	5.21869	5.15353	0.999631	0.911708	0.307671	0.999985	0.899347	0.536136	0.999975
GENE: Gata1	14460	GATA binding protein 1	MGI:MGI:95661|Ensembl:ENSMUSG00000031162|Vega:OTTMUSG00000018011	Mme-M200000519	16.3747	16.4608	16.1092	16.4453	16.0225	16.1822	16.1897	16.304	15.8592	16.3179	16.0956	15.8694	16.1763	15.5579	16.2053	16.1611	16.2339	16.1943	15.8317	16.3643	16.0359	15.6457	16.3248	16.3357	15.9473	15.7049	16.2665	15.0443	16.178	16.1051	16.1014	16.1692	15.8509	15.8266	16.3198	16.0208	16.2968	16.1324	0.999631	0.844999	0.327797	0.999985	0.92501	0.47246	0.999975
GENE: Hlx	15284	H2.0-like homeobox	MGI:MGI:96109|Ensembl:ENSMUSG00000039377|Vega:OTTMUSG00000037282	Mme-M200000522	9.80609	10.2259	9.62128	10.2047	9.66425	10.1816	9.75019	9.64181	9.36679	10.6916	10.3927	10.1579	10.5135	9.60272	9.77702	10.5313	10.3938	10.29	10.517	10.0703	9.98144	10.2938	9.79035	10.1773	9.66914	10.3688	9.57193	9.86633	10.5186	10.0025	10.2087	9.67068	10.4046	9.89756	10.0405	10.4864	10.1171	9.84721	0.999631	0.824542	0.00788058	0.999985	0.940757	0.714121	0.999975
GENE: Il1r2	16178	interleukin 1 receptor, type II	MGI:MGI:96546|Ensembl:ENSMUSG00000026073|Vega:OTTMUSG00000050443	Mme-M200000524	7.13737	7.17623	7.15676	7.14899	7.7802	6.13453	6.76261	6.74376	7.07357	7.2314	7.08793	6.95957	7.32463	6.63359	7.09896	6.2262	6.56506	6.5513	7.05784	7.10327	7.03857	6.93813	7.03936	7.86272	6.73924	7.0131	6.97293	7.13265	6.15604	6.92433	7.04734	6.66948	7.39019	6.87636	6.4485	7.22638	6.99643	6.54531	0.999631	0.810437	0.0627346	0.999985	0.999909	0.760975	0.999975
GENE: Egr2	13654	early growth response 2	MGI:MGI:95296|Ensembl:ENSMUSG00000037868|Vega:OTTMUSG00000033571	Mme-M200000527	7.33973	6.63263	7.86525	7.81065	9.13431	8.20906	7.97711	7.16371	7.28992	6.66451	7.09089	6.6565	6.48759	6.65818	6.74805	6.60464	6.38003	6.79244	6.33374	7.14867	7.31059	7.60405	8.17419	9.82198	7.79368	7.40773	7.19213	7.13808	6.08166	6.99422	6.4847	7.04536	6.72625	6.69297	6.87755	6.36305	6.46148	6.27854	0.999631	0.853165	1.10015e-05	0.999985	0.999909	0.543579	0.999975
GENE: Cd79a	12518	CD79A antigen (immunoglobulin-associated alpha)	MGI:MGI:101774|Ensembl:ENSMUSG00000003379|Vega:OTTMUSG00000029270	Mme-M200000528	7.8093	7.84872	8.76086	7.50408	7.62257	6.8456	8.64276	8.69586	9.43827	7.61863	6.06679	7.08161	7.44336	5.76292	6.87493	6.26619	7.25361	6.3964	5.94599	6.24954	5.91681	6.45603	6.78671	8.07304	5.83838	6.15254	9.18973	9.38349	5.88306	8.90161	6.02445	6.58167	6.26868	6.09881	6.25599	5.90546	6.39012	6.65983	0.670949	0.857528	0.00289487	0.999985	0.990691	0.423972	0.999975
GENE: Asgr2	11890	asialoglycoprotein receptor 2	MGI:MGI:88082|Ensembl:ENSMUSG00000040963|Vega:OTTMUSG00000006018	Mme-M200000529	6.65096	6.70714	6.28498	6.31623	5.24338	6.15339	6.1037	5.4878	5.73101	5.66778	5.19334	5.8329	7.1841	6.18031	6.7144	6.39718	6.95985	5.64772	5.72002	6.43446	7.13797	6.05265	6.42992	5.44497	5.77202	6.38026	5.95241	5.965	5.80819	5.79817	7.18451	5.94978	6.08125	6.30913	6.53894	6.08284	6.99627	5.40709	0.999631	0.780373	0.300236	0.999985	0.999909	0.258176	0.999975
GENE: M6pr	17113	mannose-6-phosphate receptor, cation dependent	MGI:MGI:96904|Ensembl:ENSMUSG00000007458|Vega:OTTMUSG00000023879	Mme-M200000530	10.067	10.0794	10.5535	10.0808	10.1041	10.018	10.4302	10.0056	10.2402	10.1749	10.8151	9.84064	9.88932	10.1753	10.4185	10.2127	9.8674	9.879	10.2413	10.1951	10.309	10.4442	10.1383	10.2835	10.1202	10.3692	10.4549	10.5147	10.2169	9.89633	9.77623	10.1401	9.56254	10.0667	10.3201	9.89011	9.72861	10.5122	0.999631	0.868847	0.0438183	0.999985	0.915269	0.791695	0.999975
GENE: Gadd45b	17873	growth arrest and DNA-damage-inducible 45 beta	MGI:MGI:107776|Ensembl:ENSMUSG00000015312	Mme-M200000532	13.1819	13.308	13.3921	13.1392	13.4191	13.3307	13.6129	13.5821	14.0017	12.7724	12.6994	12.6327	12.2835	12.8766	12.5518	12.4526	12.2502	12.1263	12.5392	12.8124	12.7163	13.499	12.5537	13.0186	12.8696	13.5353	13.2307	13.5125	12.9222	12.8526	12.6461	12.8406	12.2541	12.5177	12.3852	12.1382	12.6756	12.3735	0.729888	0.906811	1.24839e-08	0.999985	0.537301	0.0798161	0.999975
GENE: Trh	22044	thyrotropin releasing hormone	MGI:MGI:98823|Ensembl:ENSMUSG00000005892|Vega:OTTMUSG00000024415	Mme-M200000534	7.76367	7.46218	7.5964	7.27169	7.84281	7.22134	7.28402	7.90955	7.77877	8.16201	7.63524	7.69282	7.94662	7.43267	7.73375	7.54551	7.45332	8.10891	7.7092	7.44042	7.2738	6.94275	7.14454	8.03697	7.66389	6.89925	7.86403	7.18224	7.78365	7.61118	7.45254	7.7999	7.96566	7.76043	7.73576	7.57247	7.67569	8.24096	0.999631	0.811188	0.00696942	0.999985	0.999909	0.641006	0.999975
GENE: Tyr	22173	tyrosinase	MGI:MGI:98880|Ensembl:ENSMUSG00000004651	Mme-M200000535	6.08702	6.08646	6.17709	5.62786	5.41454	6.51649	5.97304	6.86213	6.89369	5.56505	6.24471	5.2945	5.75376	5.95255	4.84062	5.03812	5.14899	5.35969	4.62898	5.59614	5.19817	5.82613	5.80224	4.59854	6.80598	5.62292	6.3843	6.25129	4.49527	5.48927	5.33654	5.73993	5.70953	4.94941	4.887	4.87158	4.97776	5.27686	0.651124	0.82829	0.000177726	0.999985	0.999909	0.202832	0.999975
GENE: Edn2	13615	endothelin 2	MGI:MGI:95284|Ensembl:ENSMUSG00000028635|Vega:OTTMUSG00000008781	Mme-M200000536	9.92718	9.66547	9.78287	9.87568	9.33665	9.43629	9.77911	9.79837	9.6811	10.8257	9.51772	9.53137	10.2462	10.071	9.97011	10.2488	9.42021	9.15741	9.47086	10.1208	10.3793	9.92187	9.94081	9.72811	9.52747	10.254	9.49336	10.1559	9.51751	9.62585	9.28595	10.0247	10.1811	9.89341	9.98186	9.33691	9.1987	9.563	0.999631	0.618173	0.21114	0.999985	0.826853	0.810096	0.999975
GENE: Wnt3a	22416	wingless-type MMTV integration site family, member 3A	MGI:MGI:98956|Ensembl:ENSMUSG00000009900|Vega:OTTMUSG00000005791	Mme-M200000537	8.66257	8.518	8.48818	8.5445	9.0302	8.67721	8.29657	8.71476	8.87602	8.1675	8.71735	8.37385	8.3745	8.46556	8.54094	8.24083	8.21943	8.44344	8.84125	8.07516	8.36878	8.20434	8.78589	9.05895	8.5756	8.21705	8.48837	8.26682	9.30304	8.25208	8.21582	8.56695	8.42003	8.38525	8.47077	8.42252	8.72772	9.24252	0.999631	0.801248	0.310401	0.999985	0.831842	0.755938	0.999975
GENE: Pde6a	225600	phosphodiesterase 6A, cGMP-specific, rod, alpha	MGI:MGI:97524|Ensembl:ENSMUSG00000024575|Vega:OTTMUSG00000028119	Mme-M200000538	8.82892	8.68973	8.94866	8.41688	8.67437	8.47434	8.92362	9.14498	9.01106	8.44342	7.75301	8.37348	8.38244	8.53543	8.33993	8.03251	7.98551	7.71744	7.2723	8.72521	8.44259	8.87929	8.68444	8.55979	8.4009	8.67734	8.87903	8.86628	7.84542	8.21351	8.42822	8.29835	7.57616	8.05616	8.32922	7.91789	8.00183	7.34656	0.999631	0.786678	4.22117e-07	0.999985	0.999909	0.471173	0.999975
GENE: Pde6b	18587	phosphodiesterase 6B, cGMP, rod receptor, beta polypeptide	MGI:MGI:97525|Ensembl:ENSMUSG00000029491|Vega:OTTMUSG00000026326	Mme-M200000540	9.68487	10.0305	10.2425	10.1553	10.4214	10.2154	10.1464	9.9446	10.3507	9.6235	9.01712	9.05327	9.3376	9.24966	9.39509	9.17463	9.48519	9.14435	8.51055	9.22371	9.82553	9.57719	10.3503	10.8689	9.86156	9.37415	9.99081	9.44718	8.6499	9.32451	8.98915	9.4624	9.21203	8.87271	9.31163	8.95379	9.34363	8.79633	0.784675	0.894082	3.89148e-07	0.999985	0.999909	0.623244	0.999975
GENE: Cnr2	12802	cannabinoid receptor 2 (macrophage)	MGI:MGI:104650|Ensembl:ENSMUSG00000062585|Vega:OTTMUSG00000009846	Mme-M200000545	6.06552	6.54598	8.38178	6.09013	6.55572	6.07883	6.43529	5.80245	5.86143	6.57431	6.69695	6.33296	6.55573	6.54823	6.64195	7.18188	7.49459	7.46867	6.58056	6.26947	6.56991	8.63481	6.14014	6.96436	6.48704	6.3585	6.65844	6.28984	7.25698	7.02646	6.77109	7.38702	7.119	6.52256	7.71977	7.30693	8.10109	5.67841	0.969976	0.876319	0.0594519	0.999985	0.999909	0.48693	0.999975
GENE: Matn1	17180	matrilin 1, cartilage matrix protein	MGI:MGI:106591|Ensembl:ENSMUSG00000040533|Vega:OTTMUSG00000009592	Mme-M200000546	7.24071	7.33805	6.95409	7.02185	7.20316	7.12205	7.1748	7.97423	7.06839	7.28631	6.64022	7.52761	7.29824	7.6957	7.25315	7.28765	7.08704	7.29517	7.12329	7.50112	7.65956	7.68612	7.26569	7.29981	7.18908	7.67389	7.69665	7.44617	7.3685	7.54215	7.47108	7.41464	7.46017	7.68259	7.32278	7.29423	6.93694	7.76687	0.321886	0.907821	0.296454	0.999985	0.999909	0.722305	0.999975
GENE: Zp3	22788	zona pellucida glycoprotein 3	MGI:MGI:99215|Ensembl:ENSMUSG00000004948|Vega:OTTMUSG00000025389	Mme-M200000547	6.84945	6.58161	6.44429	6.4875	6.52867	6.48493	7.02657	7.08729	6.18917	7.47648	7.26754	6.1844	6.33347	6.36054	6.37828	6.03638	6.105	6.20365	6.72693	6.32076	6.57088	5.9937	6.67551	6.53194	6.90639	7.39868	6.74367	6.33098	6.41385	7.35802	6.16275	6.49995	6.05061	5.93398	6.19942	6.24211	6.38048	6.84567	0.999631	0.883341	0.116956	0.999985	0.999909	0.391541	0.999975
GENE: Trim21	20821	tripartite motif-containing 21	MGI:MGI:106657|Ensembl:ENSMUSG00000030966	Mme-M200000550	9.88135	10.151	10.3109	9.68767	9.1738	10.2426	10.5775	10.2527	10.6246	9.94526	8.9971	9.37061	9.91473	9.59313	9.85874	9.49154	9.42611	9.40417	8.55366	9.28709	9.79899	9.35926	9.62604	9.07643	10.2066	9.80603	10.3646	9.83942	8.78902	9.81433	9.54139	9.93752	9.70134	9.59329	9.49677	9.1716	9.46859	8.52285	0.899753	0.906856	0.00321867	0.999985	0.999909	0.458728	0.999975
GENE: Pitx2	18741	paired-like homeodomain transcription factor 2	MGI:MGI:109340|Ensembl:ENSMUSG00000028023|Vega:OTTMUSG00000037721	Mme-M200000551	9.83772	9.93094	10.5103	9.69151	10.7019	10.4243	10.0395	9.79749	9.93739	10.3591	10.3316	10.2989	9.66882	10.2689	10.3097	10.4902	9.75407	10.2667	11.5513	10.3766	9.93192	10.1559	9.58976	10.5394	10.4191	10.3504	9.69999	10.33	10.588	10.9055	10.2916	9.94241	10.3873	10.9906	10.4616	10.3677	9.46221	11.4949	0.999631	0.76284	0.0436389	0.999985	0.999909	0.81935	0.999975
GENE: Prop1	19127	paired like homeodomain factor 1	MGI:MGI:109330|Ensembl:ENSMUSG00000044542|Vega:OTTMUSG00000007884	Mme-M200000552	6.6312	6.43708	6.21395	6.45186	6.61685	6.25082	6.86297	6.56076	6.85524	6.79642	7.02464	7.05229	7.02343	7.01606	6.96637	7.20938	7.3647	7.14353	6.38645	6.3627	6.45606	6.24794	6.76188	6.11465	7.01509	6.50334	6.25842	6.54755	8.42244	7.04342	7.09235	7.49828	7.10419	6.78101	7.78257	6.75747	7.52209	6.57686	0.999631	0.896839	4.25196e-05	0.999985	0.999909	0.624715	0.999975
GENE: Rab11a	53869	RAB11A, member RAS oncogene family	MGI:MGI:1858202|Ensembl:ENSMUSG00000004771|Vega:OTTMUSG00000036848	Mme-M200000553	12.614	12.7157	12.7161	12.8085	12.2778	12.5749	12.9964	12.8833	12.772	13.3739	12.5534	13.3055	13.3686	13.4238	13.5752	13.3904	13.3985	13.3616	12.1581	12.9233	13.1953	12.7642	13.1591	12.3311	12.5764	12.9454	12.9958	13.2245	12.2259	13.5264	13.495	13.3625	13.4028	13.6144	13.8289	13.3286	13.2694	12.4477	0.999631	0.899854	0.00511579	0.999985	0.999909	0.751389	0.999975
GENE: Nfatc2ip	18020	nuclear factor of activated T cells, cytoplasmic, calcineurin dependent 2 interacting protein	MGI:MGI:1329015|Ensembl:ENSMUSG00000030722|Vega:OTTMUSG00000025272	Mme-M200000554	8.72922	7.5716	7.98154	7.99157	7.95107	7.79844	7.65785	7.49133	7.87892	8.27629	9.32478	8.36831	8.44378	7.94511	8.26023	7.73702	7.96442	8.63006	8.64328	8.4971	8.19496	7.94433	8.4777	8.52075	8.33933	7.49809	7.95569	7.47291	8.71481	8.08566	8.26608	8.17819	8.32849	8.00349	8.02679	8.19195	8.48607	8.94035	0.999631	0.72058	0.0124018	0.999985	0.999909	0.684785	0.999975
GENE: Gata2	14461	GATA binding protein 2	MGI:MGI:95662|Ensembl:ENSMUSG00000015053|Vega:OTTMUSG00000057342	Mme-M200000556	10.3869	10.1114	9.92987	9.64091	9.83215	10.9618	9.88208	10.5724	10.3443	9.88611	9.2864	9.6619	11.1177	9.49803	10.8494	9.19713	9.12147	9.08002	8.52223	9.07311	10.3106	9.77402	9.80726	9.81187	9.37267	9.50869	9.62728	10.0154	9.88179	10.4639	10.11	9.86931	10.2369	10.3236	9.86533	9.53996	10.272	8.92722	0.999631	0.817414	0.168709	0.999985	0.601463	0.526129	0.999975
GENE: Slpi	20568	secretory leukocyte peptidase inhibitor	MGI:MGI:109297|Ensembl:ENSMUSG00000017002|Vega:OTTMUSG00000001167	Mme-M200000558	14.1248	13.1821	14.0065	13.9078	13.6752	13.8392	13.8288	13.9183	13.9671	12.7284	13.4092	12.4555	12.6117	12.294	12.7577	11.56	12.8393	12.9581	12.8847	12.9602	12.64	12.6349	13.0808	13.2156	12.5323	12.823	13.2584	12.6272	13.2316	12.6321	12.5825	12.6124	12.6608	12.7763	11.5561	12.5073	12.9783	13.1559	0.0855176	0.8919	4.96837e-05	0.999985	0.108753	0.726533	0.999975
GENE: Slc30a3	22784	solute carrier family 30 (zinc transporter), member 3	MGI:MGI:1345280|Ensembl:ENSMUSG00000029151|Vega:OTTMUSG00000015164	Mme-M200000559	4.7882	6.05938	4.79298	4.78773	4.77413	4.12073	4.37151	5.28279	4.69411	4.70996	5.30076	4.41524	4.70955	4.70799	4.34717	6.88049	5.21354	5.07889	4.58972	4.51821	6.54116	5.14131	4.908	5.11135	4.6345	4.72868	5.14988	4.77673	7.77784	4.62256	4.57949	4.48648	4.47494	4.56421	7.33526	5.37665	5.45936	4.79055	0.999631	0.914875	0.198372	0.999985	0.999909	0.545084	0.999975
GENE: Smr2	20600	submaxillary gland androgen regulated protein 2	MGI:MGI:102762|Ensembl:ENSMUSG00000029281|Vega:OTTMUSG00000055376	Mme-M200000560	9.59422	10.4367	10.5542	9.92701	9.50753	10.041	9.3959	9.88388	9.89568	9.08316	8.58279	9.54339	8.91441	9.31976	9.58005	9.68865	9.66534	9.13035	9.30462	10.0017	9.7705	9.97904	9.53546	8.89574	9.69477	9.85114	9.73349	9.76116	9.38144	9.46941	9.26368	9.00411	8.89475	9.54171	9.20125	9.28997	9.50526	8.17345	0.941132	0.871515	7.60203e-05	0.999985	0.999909	0.404356	0.999975
GENE: Gcm1	14531	glial cells missing homolog 1 (Drosophila)	MGI:MGI:108045|Ensembl:ENSMUSG00000023333	Mme-M200000563	7.85764	7.88009	7.89016	7.62261	6.85603	7.66338	8.08808	7.99995	8.3054	8.43977	7.2514	8.12877	8.17693	8.2634	8.10021	8.99666	8.06518	8.22937	6.94779	7.60453	8.14622	8.05373	7.78337	6.8647	7.96338	7.97019	8.24699	8.02976	7.55392	7.96302	7.82804	8.23761	8.31887	7.84304	9.42852	8.02883	8.23416	6.78017	0.999631	0.915269	0.128677	0.999985	0.999909	0.789471	0.999975
GENE: Vegfc	22341	vascular endothelial growth factor C	MGI:MGI:109124|Ensembl:ENSMUSG00000031520	Mme-M200000565	9.19259	9.22246	9.06777	9.39068	8.53783	9.62858	9.08844	8.93604	8.99889	8.80228	8.66177	9.19376	8.93851	8.76581	8.62332	8.91994	8.90516	8.75759	8.61552	9.62466	9.31524	9.41606	9.14828	8.72888	9.68862	9.9415	9.05941	9.574	8.77137	8.67334	9.02867	8.41353	8.90358	8.69422	8.58912	9.10621	8.49769	8.46995	0.999631	0.821735	3.53614e-05	0.999985	0.767822	0.811719	0.999975
GENE: Mesp1	17292	mesoderm posterior 1	MGI:MGI:107785|Ensembl:ENSMUSG00000030544|Vega:OTTMUSG00000024965	Mme-M200000567	7.79066	8.14727	7.8924	7.45906	7.55566	7.60744	7.55266	7.45353	7.70505	7.58391	7.59845	7.60345	8.06127	7.13995	7.72599	7.53494	7.8356	8.07445	7.31233	7.46933	7.97827	7.42598	7.66736	7.58701	7.88953	7.43763	7.25741	7.58518	7.4972	7.36416	7.78739	7.67141	7.99624	7.90787	7.52587	7.85985	8.21864	7.57558	0.999631	0.90688	0.219169	0.999985	0.999909	0.471857	0.999975
GENE: Adm	11535	adrenomedullin	MGI:MGI:108058|Ensembl:ENSMUSG00000030790	Mme-M200000570	6.92395	6.40059	6.03622	6.31912	5.5774	6.68403	6.23671	6.56413	6.18309	5.54863	5.2515	5.52162	5.98729	6.01788	5.92147	6.98448	5.76822	6.83211	5.22415	7.59481	5.88886	6.66995	5.87604	5.13432	6.32427	5.94167	6.4554	6.69179	5.42339	5.95083	5.68669	5.60023	5.96117	6.24679	7.50122	6.46953	5.45064	6.61589	0.999631	0.814246	0.0722562	0.999985	0.999909	0.294223	0.999975
GENE: Lig3	16882	ligase III, DNA, ATP-dependent	MGI:MGI:109152|Ensembl:ENSMUSG00000020697|Vega:OTTMUSG00000000931	Mme-M200000572	9.43578	9.57876	9.30047	9.58208	9.27342	9.62446	9.41554	9.24771	9.52455	8.87003	7.49502	8.68284	8.80861	8.67947	8.56108	8.48967	8.61248	8.52144	8.29283	9.46937	9.45228	9.22831	9.5642	9.41947	9.57061	9.49814	9.46057	9.21449	8.36782	8.85315	8.90104	8.85393	8.58507	8.79617	8.48145	8.66727	8.7465	8.04026	0.999631	0.854346	1.07633e-09	0.999985	0.999909	0.778253	0.999975
GENE: Stac	20840	src homology three (SH3) and cysteine rich domain	MGI:MGI:1201400|Ensembl:ENSMUSG00000032502|Vega:OTTMUSG00000026418	Mme-M200000574	6.75216	6.21647	6.14123	5.91473	6.64861	6.47644	6.50411	6.36272	6.9082	6.0543	6.64936	5.32908	6.05291	5.76865	6.02687	6.03826	5.57201	6.08278	5.71914	6.47904	6.22604	6.0231	6.03814	6.98572	6.77583	6.37523	6.77594	6.39501	5.72751	6.33232	6.07756	5.56447	5.51183	5.94821	5.66814	5.96015	5.56935	6.20599	0.999631	0.707361	2.42582e-05	0.999985	0.999909	0.373362	0.999975
GENE: Epas1	13819	endothelial PAS domain protein 1	MGI:MGI:109169|Ensembl:ENSMUSG00000024140	Mme-M200000575	9.40256	9.24601	9.04383	9.25037	9.08476	9.29677	9.58104	9.22887	9.2221	9.57017	9.48007	8.41784	9.33583	8.7272	9.03015	8.81574	8.97962	9.16845	8.66422	9.05109	9.40904	9.21027	9.57673	9.37379	9.6754	9.31227	9.48471	9.10562	9.10751	9.06301	8.95584	9.45145	9.11387	9.10945	8.90861	8.84441	9.07388	9.27499	0.999631	0.871378	0.00511632	0.999985	0.999909	0.612239	0.999975
GENE: Rptn	20129	repetin	MGI:MGI:1099055|Ensembl:ENSMUSG00000041984|Vega:OTTMUSG00000043593	Mme-M200000576	16.809	16.766	16.3417	16.7861	16.8718	16.6934	16.7162	16.631	16.728	16.7665	16.8305	16.6384	16.6903	16.6457	16.7376	16.2608	16.6299	16.7345	16.9307	16.7996	16.5069	15.8125	16.7611	17.0072	16.4411	16.2873	16.5788	16.4039	16.8799	16.4975	16.4146	16.8936	16.63	16.1889	16.9633	16.6213	16.7925	17.1679	0.999631	0.88023	0.151405	0.999985	0.999909	0.789828	0.999975
GENE: Adcy8	11514	adenylate cyclase 8	MGI:MGI:1341110|Ensembl:ENSMUSG00000022376	Mme-M200000582	8.33341	8.74374	8.19598	8.233	7.77506	8.67035	8.21832	8.49133	8.38967	8.05463	7.98478	7.75135	8.27471	8.02065	7.64409	8.4968	8.74259	8.16868	7.47678	8.10428	8.18524	8.45091	7.71868	7.7663	8.61569	8.31529	8.00023	8.22207	8.18685	8.08978	8.45514	7.86065	8.47401	7.9112	8.54418	8.52415	8.58188	7.46624	0.999631	0.903336	0.169528	0.999985	0.983684	0.802968	0.999975
GENE: Anxa11	11744	annexin A11	MGI:MGI:108481|Ensembl:ENSMUSG00000021866|Vega:OTTMUSG00000019768	Mme-M200000584	13.0862	12.5062	12.8843	12.9436	12.9168	13.4721	13.1913	12.761	12.6212	13.5406	13.2165	13.0489	13.4682	13.7834	13.2757	13.4809	13.2923	13.6501	12.8697	13.7568	13.0668	13.511	13.3163	13.1526	13.8341	13.5666	13.2201	13.5186	13.1935	13.6661	13.5772	14.0138	13.4995	13.9156	13.764	13.9332	13.242	13.5079	0.0216244	0.88261	0.00320875	0.999985	0.999909	0.749902	0.999975
GENE: Eya3	14050	EYA transcriptional coactivator and phosphatase 3	MGI:MGI:109339|Ensembl:ENSMUSG00000028886|Vega:OTTMUSG00000009803	Mme-M200000586	9.98085	9.70339	9.67745	9.91522	9.85001	9.69789	9.60436	9.69157	9.55647	9.5948	9.9007	9.57048	9.82239	9.74947	9.88427	9.88303	9.91285	9.78026	10.1105	9.78264	9.70618	9.59926	9.90136	9.73224	9.71541	9.66077	9.76933	9.34082	9.77236	9.4299	9.74552	9.62719	9.54666	9.74243	9.76871	9.60576	9.84512	9.68436	0.407744	0.876818	0.197618	0.999985	0.999909	0.16469	0.999975
GENE: Shbg	20415	sex hormone binding globulin	MGI:MGI:98295|Ensembl:ENSMUSG00000005202|Vega:OTTMUSG00000005986	Mme-M200000587	5.95375	4.3085	5.13628	4.86522	4.95196	4.69018	5.09709	4.83976	5.93997	5.3997	5.82026	4.66945	6.33185	5.12907	5.37463	5.01674	4.49771	5.23527	4.94933	6.25813	4.85356	4.41754	4.96242	4.82399	4.8059	4.84369	5.11133	5.8428	4.55621	4.53099	6.29239	5.14377	5.48435	4.63756	5.25379	4.88746	4.54082	4.75161	0.999631	0.792828	0.332805	0.999985	0.999909	0.622597	0.999975
GENE: Kcnab1	16497	potassium voltage-gated channel, shaker-related subfamily, beta member 1	MGI:MGI:109155|Ensembl:ENSMUSG00000027827|Vega:OTTMUSG00000034877	Mme-M200000590	5.4115	6.06804	6.15586	5.41095	5.8904	6.12211	5.44424	5.49006	5.45518	5.77024	6.188	6.24838	5.95285	5.72921	5.39675	6.50106	5.78703	6.2461	7.1096	6.22695	5.34447	6.96167	5.12343	5.81604	5.30192	6.34746	5.22161	5.74887	7.16869	5.60644	6.36831	5.52592	5.66712	5.97126	5.79063	6.58521	5.42081	5.07429	0.999631	0.871378	0.0986588	0.999985	0.999909	0.780743	0.999975
GENE: Mfge8	17304	milk fat globule-EGF factor 8 protein	MGI:MGI:102768|Ensembl:ENSMUSG00000030605|Vega:OTTMUSG00000058555	Mme-M200000595	12.3358	11.9284	12.5139	11.9573	12.5158	11.8564	12.1518	12.0769	12.2941	12.1018	11.682	11.4049	11.4287	11.3069	11.5587	11.5025	11.0182	11.6587	12.2349	12.2962	11.9509	12.4454	12.0931	12.8536	11.9997	11.8853	12.8468	12.4774	11.4785	12.2343	11.3684	11.6137	11.3848	11.3671	11.3927	11.5168	11.4502	11.8488	0.999631	0.898765	3.43908e-06	0.999985	0.999909	0.717351	0.999975
GENE: Adam1a	280668	a disintegrin and metallopeptidase domain 1a	MGI:MGI:2429504|Ensembl:ENSMUSG00000072647|Vega:OTTMUSG00000023479	Mme-M200000597	14.2768	14.7802	15.1762	14.478	12.9907	14.2506	14.6277	14.9989	15.3184	14.8857	13.6237	14.4115	14.3689	14.1613	14.2413	14.5666	14.2969	13.8868	11.849	14.2907	14.0435	14.518	14.1401	12.9582	14.0624	14.0264	15.0202	14.4617	13.9549	14.71	14.3958	14.4944	13.9702	14.0359	14.4741	13.5378	14.4018	12.4874	0.999631	0.724735	0.0870176	0.999985	0.999909	0.713667	0.999975
GENE: Ddah2	51793	dimethylarginine dimethylaminohydrolase 2	MGI:MGI:1859016|Ensembl:ENSMUSG00000007039|Vega:OTTMUSG00000037923	Mme-M200000598	8.94536	9.47075	9.35642	8.94574	8.34653	9.31039	9.09542	9.24355	9.03989	9.84592	8.52049	9.94871	9.93258	9.2733	9.61064	9.5813	9.57765	10.06	8.70824	8.92014	9.20863	9.51396	8.87555	8.64316	9.30007	9.27375	8.97224	8.94439	9.05551	9.60723	9.63392	9.42444	10.1014	9.39058	9.67618	9.96368	9.62943	8.60705	0.999631	0.854082	0.00544025	0.999985	0.999909	0.786617	0.999975
GENE: Inpp5k	19062	inositol polyphosphate 5-phosphatase K	MGI:MGI:1194899|Ensembl:ENSMUSG00000006127|Vega:OTTMUSG00000006214	Mme-M200000599	9.68989	8.13114	8.79515	9.67402	8.19161	9.83784	9.44477	7.69978	8.38056	8.76431	9.33066	9.80245	10.1218	8.94484	9.35032	8.91857	9.60757	10.5452	10.3167	10.1979	9.37775	8.98227	9.56921	8.49773	9.92109	9.83289	8.21366	8.68597	9.49633	8.518	10.2488	9.05114	9.97684	9.82824	8.84222	10.3857	9.48576	10.2447	0.999631	0.90687	0.023507	0.999985	0.999909	0.495781	0.999975
GENE: Id2	15902	inhibitor of DNA binding 2	MGI:MGI:96397|Ensembl:ENSMUSG00000020644	Mme-M200000601	12.8266	12.4034	12.4851	12.6636	12.9012	12.2813	12.3427	12.3809	12.5454	12.5948	12.5128	12.4066	12.2718	12.5279	12.8056	12.4783	12.2259	12.1357	12.4765	12.7532	12.335	12.8198	12.3635	12.5754	12.3658	11.9528	12.2756	12.2981	12.5949	12.9332	12.4322	12.5578	12.3092	12.6833	12.4762	11.4065	12.3883	12.8659	0.999631	0.724735	0.290568	0.999985	0.999909	0.77677	0.999975
GENE: Ptpn12	19248	protein tyrosine phosphatase, non-receptor type 12	MGI:MGI:104673|Ensembl:ENSMUSG00000028771|Vega:OTTMUSG00000029737	Mme-M200000602	8.9864	9.77142	9.66491	9.91178	9.5448	9.98605	10.1863	10.2871	10.6793	8.97572	9.85877	9.42347	9.01361	9.33892	9.20861	9.24074	9.75759	9.76968	10.4107	9.59644	9.38971	9.40218	9.72843	9.10033	9.77839	10.5869	10.3488	10.4942	9.84584	8.9716	9.28478	8.8448	9.03722	9.36416	8.87802	9.67602	9.2731	10.106	0.999631	0.427474	0.00669922	0.999985	0.999909	0.691278	0.999975
GENE: Efna2	13637	ephrin A2	MGI:MGI:102707|Ensembl:ENSMUSG00000003070|Vega:OTTMUSG00000000009	Mme-M200000603	6.94869	6.53611	7.14795	6.05332	6.53978	6.56003	6.94914	6.39542	7.00087	6.58147	7.0618	6.17382	7.09812	6.0565	6.23333	7.25533	6.22293	6.6279	6.45177	6.19342	6.66294	7.08844	6.12374	6.51909	6.28781	6.50276	6.66379	6.18402	7.40412	6.2329	6.55912	6.19116	6.9248	5.84081	7.98188	6.70078	6.47767	6.03363	0.999631	0.897119	0.318759	0.999985	0.999909	0.819003	0.999975
GENE: Ephb6	13848	Eph receptor B6	MGI:MGI:1096338|Ensembl:ENSMUSG00000029869|Vega:OTTMUSG00000035976	Mme-M200000604	9.63794	9.69263	10.0868	10.0081	9.21556	9.62036	10.3565	9.97571	10.5317	9.53877	10.063	9.59828	8.98619	9.88431	9.61339	9.40679	9.63421	9.38106	9.14699	9.37394	9.59288	9.64511	9.85359	9.04282	9.38324	9.40042	9.58446	9.67317	9.7903	9.7161	9.18483	10.0225	9.81608	9.65725	9.39884	9.44564	9.48747	9.19804	0.831974	0.760719	0.0737694	0.999985	0.6792	0.694469	0.999975
GENE: Kcnj8	16523	potassium inwardly-rectifying channel, subfamily J, member 8	MGI:MGI:1100508|Ensembl:ENSMUSG00000030247|Vega:OTTMUSG00000057136	Mme-M200000605	10.3034	10.7105	10.5775	10.3858	10.565	10.4475	10.3134	10.2952	10.2738	11.483	10.5449	10.816	10.9323	10.9498	10.8417	11.2829	10.8952	10.7447	10.9219	10.9287	11.1488	11.4647	11.2822	11.2517	10.4548	11.1365	10.7108	11.2448	10.9386	11.3596	10.926	11.2529	11.2979	11.4302	10.8285	10.4453	10.8598	11.0073	0.0195894	0.704574	0.012241	0.999985	0.20803	0.781843	0.999975
GENE: Ptpn6	15170	protein tyrosine phosphatase, non-receptor type 6	MGI:MGI:96055|Ensembl:ENSMUSG00000004266|Vega:OTTMUSG00000038210	Mme-M200000607	9.78229	9.99284	9.5064	9.99238	10.0571	9.55898	9.47177	9.9155	9.56699	9.11607	9.50399	9.12232	9.2884	9.00464	8.93869	8.83364	8.83412	9.28988	10.5073	9.95528	9.58899	9.41197	9.43837	9.88654	9.06655	9.46678	10.1564	9.77154	9.4391	9.32939	9.14423	8.80319	8.75785	8.50535	8.45403	9.40415	8.53932	10.2221	0.999631	0.91275	0.00135705	0.999985	0.999909	0.815734	0.999975
GENE: Ube2e3	22193	ubiquitin-conjugating enzyme E2E 3	MGI:MGI:107412	Mme-M200000608	9.33895	9.92	9.37663	9.35925	9.55142	10.3038	10.1033	9.565	10.052	10.1939	10.502	10.0981	9.76066	10.1748	10.1669	10.4107	9.91116	10.3709	9.8844	9.96945	10.1433	10.1835	9.10802	9.42676	10.6513	10.1227	10.3338	10.3628	10.1932	10.4082	10.1501	10.2784	9.88366	10.4653	10.2759	10.3787	9.84482	10.2115	0.79707	0.69071	0.00759063	0.999985	0.999909	0.506419	0.999975
GENE: Arf4	11843	ADP-ribosylation factor 4	MGI:MGI:99433|Ensembl:ENSMUSG00000021877|Vega:OTTMUSG00000035433	Mme-M200000609	12.403	12.7704	12.5662	12.6888	11.7845	12.6459	12.8927	12.3895	12.7404	13.178	12.401	13.0162	12.8583	12.7551	12.3664	12.6061	12.3147	12.6811	12.2013	12.6387	12.6949	12.2048	12.3977	11.7159	12.336	12.8539	12.3131	12.7288	11.9989	13.3939	13.1162	12.6622	12.9351	12.2325	12.777	12.8749	11.8799	12.4848	0.999631	0.615011	0.135653	0.999985	0.999909	0.613888	0.999975
GENE: Sox10	20665	SRY (sex determining region Y)-box 10	MGI:MGI:98358|Ensembl:ENSMUSG00000033006	Mme-M200000611	9.99696	9.96401	9.87977	10.035	9.53632	10.0321	10.023	9.5208	9.82428	9.97309	9.71677	9.72467	9.95608	9.69462	9.91125	9.84236	10.0412	9.89651	10.0043	9.68767	10.0638	10.0024	10.307	9.78418	10.1738	9.84566	9.79862	9.36588	9.65064	9.50951	9.72155	9.82069	10.0529	9.70133	9.91773	9.6794	10.191	9.64601	0.999631	0.861407	0.204842	0.999985	0.999909	0.33562	0.999975
GENE: Zfp46	22704	zinc finger protein 46	MGI:MGI:99192|Ensembl:ENSMUSG00000051351|Vega:OTTMUSG00000009866	Mme-M200000615	7.19727	6.80848	7.03527	7.28945	6.60668	6.90803	7.22072	6.53821	6.82789	8.79715	8.60246	9.06534	9.15462	9.28636	8.98128	8.3495	8.12448	8.49593	8.71936	7.28635	7.43778	7.07761	7.61493	6.77485	7.81516	7.61276	7.10873	7.62107	8.24107	8.54024	8.91116	9.21411	9.30518	8.82667	8.50403	8.56234	8.80506	8.15967	0.771948	0.580441	1.24233e-13	0.999985	0.619631	0.621473	0.999975
GENE: Tspo	12257	translocator protein	MGI:MGI:88222|Ensembl:ENSMUSG00000041736	Mme-M200000616	13.3886	12.8739	13.0864	12.9676	13.4561	13.0582	13.5066	12.9918	13.2492	13.4144	13.387	13.0012	13.351	14.0039	14.0821	13.0962	13.0183	13.883	12.7776	12.736	12.9166	12.5542	13.1483	13.6399	13.5266	13.0277	12.9569	12.5272	13.0026	13.02	13.0028	14.4553	13.4599	13.6005	13.7277	13.0692	13.2882	12.9674	0.999631	0.86386	0.0292188	0.999985	0.999909	0.634868	0.999975
GENE: Myod1	17927	myogenic differentiation 1	MGI:MGI:97275|Ensembl:ENSMUSG00000009471	Mme-M200000620	8.58026	9.03818	9.01989	8.83075	8.30264	8.65636	9.3427	9.35629	9.36949	9.62218	8.55018	8.89399	9.20727	8.94083	8.67111	8.99676	9.14048	8.68504	8.21016	8.75321	9.11726	9.09456	8.98284	8.43065	8.66888	9.19517	9.43979	9.01833	8.41914	9.30879	8.93584	9.25357	9.4525	8.83184	8.90725	8.58031	9.44645	8.12861	0.999631	0.811188	0.269232	0.999985	0.999909	0.566404	0.999975
GENE: Gpc4	14735	glypican 4	MGI:MGI:104902|Ensembl:ENSMUSG00000031119|Vega:OTTMUSG00000017330	Mme-M200000621	11.3737	11.6706	11.7059	12.0874	11.9155	11.8794	11.6727	11.8182	11.5106	11.0043	11.6006	11.6414	11.7181	11.7794	11.5874	11.9471	11.6028	11.2635	11.5689	11.4988	11.3383	11.8283	11.6343	11.3606	11.4449	11.596	11.5209	11.6004	11.6053	11.0591	11.6064	11.6679	11.801	11.9041	11.7151	11.1845	11.2336	11.4764	0.900031	0.911919	0.142352	0.999985	0.999909	0.815734	0.999975
GENE: Myl2	17906	myosin, light polypeptide 2, regulatory, cardiac, slow	MGI:MGI:97272|Ensembl:ENSMUSG00000013936|Vega:OTTMUSG00000024649	Mme-M200000622	5.66141	5.8484	5.49519	5.34293	5.58614	5.66482	5.85549	5.92074	5.57949	6.0559	5.33988	5.14883	5.93572	6.20707	5.51982	5.80997	5.22696	5.76329	5.27338	5.62814	5.60189	5.26476	5.2051	4.90348	5.43644	5.79648	5.85872	5.20866	5.42515	5.55952	5.53977	6.25901	5.5302	5.69578	5.58283	5.76096	5.27959	5.07691	0.95356	0.852255	0.259868	0.999985	0.999909	0.572339	0.999975
GENE: Snta1	20648	syntrophin, acidic 1	MGI:MGI:101772|Ensembl:ENSMUSG00000027488|Vega:OTTMUSG00000015793	Mme-M200000625	8.53886	8.07753	8.44573	8.33808	8.99873	9.36518	8.28266	7.8479	8.42571	9.09747	7.80072	8.54266	8.7411	8.92113	9.32276	8.90441	8.68044	8.84226	8.97009	8.70281	8.68943	9.01437	8.57461	9.23743	9.52048	8.73204	8.21549	9.17436	8.06855	8.77784	8.45544	9.0232	9.08836	9.60831	8.86342	8.23607	8.30377	8.51181	0.999631	0.767717	0.252921	0.999985	0.882701	0.798699	0.999975
GENE: Gna15	14676	guanine nucleotide binding protein, alpha 15	MGI:MGI:95770|Ensembl:ENSMUSG00000034792|Vega:OTTMUSG00000030451	Mme-M200000626	7.51284	7.54412	7.5605	7.59894	7.50664	7.51837	7.6275	7.46917	7.60372	7.53281	7.17207	6.84301	7.3249	7.00228	7.29055	7.03931	7.39534	7.22359	6.83486	7.18598	7.23625	7.36026	7.53114	7.33998	7.30821	6.79445	7.60385	7.27958	6.87633	7.26717	6.99241	7.10705	6.91792	7.18356	7.24114	6.8757	7.30724	7.10236	0.286892	0.908289	0.000142076	0.999985	0.985158	0.726916	0.999975
GENE: Stat4	20849	signal transducer and activator of transcription 4	MGI:MGI:103062|Ensembl:ENSMUSG00000062939|Vega:OTTMUSG00000046732	Mme-M200000628	8.05637	7.71524	7.79545	7.94182	7.57574	7.93524	7.7006	7.9552	7.96588	7.66071	7.17201	7.69285	7.71622	7.37593	8.00642	7.28316	8.02785	7.49638	7.13315	7.43357	7.08536	6.94999	7.56132	7.2713	7.41913	7.54483	7.75882	7.71915	7.05594	7.5015	6.99968	7.81129	7.66878	7.59023	7.55479	6.99882	7.21332	7.70254	0.129658	0.837711	0.0751299	0.999985	0.921245	0.762728	0.999975
GENE: Cyp4v3	102294	cytochrome P450, family 4, subfamily v, polypeptide 3	MGI:MGI:2142763	Mme-M200000630	12.3041	11.7802	11.3	12.9547	11.8998	11.6146	11.6005	11.668	11.4324	12.6872	12.2492	13.7719	13.1998	13.959	13.4552	12.8981	12.8017	12.9381	12.087	12.6735	11.9571	12.3721	12.4524	11.081	12.1545	11.5264	11.9234	12.4095	11.2455	12.8559	12.719	12.907	13.3228	13.1529	12.627	12.1073	13.4022	11.4021	0.999631	0.707361	0.000482158	0.999985	0.910029	0.710667	0.999975
GENE: Atf5	107503	activating transcription factor 5	MGI:MGI:2141857|Ensembl:ENSMUSG00000038539	Mme-M200000634	9.55523	9.94811	10.0147	9.29061	8.99823	9.54867	9.32673	9.32307	9.78152	9.94669	8.24946	9.24683	9.8154	9.72596	9.95992	10.0772	9.70369	9.68928	9.18115	9.70794	9.33866	9.46975	8.95297	8.44688	8.92044	9.52997	9.00901	9.16652	8.61586	9.90871	9.88917	9.57464	9.44336	9.8693	9.81285	10.1692	9.25055	8.90774	0.999631	0.896333	0.104372	0.999985	0.999909	0.438366	0.999975
GENE: Grn	14824	granulin	MGI:MGI:95832|Ensembl:ENSMUSG00000034708|Vega:OTTMUSG00000002816	Mme-M200000636	11.4148	11.2272	11.2155	10.8709	10.6866	11.2059	11.3267	10.682	10.7428	11.1581	10.5319	10.7739	11.1778	10.8292	11.2104	11.2693	11.0201	11.3679	10.7139	10.9845	11.203	11.2009	10.5561	10.5998	11.1736	10.8424	10.6687	10.4361	10.8011	10.6728	10.8414	11.03	11.0884	11.1474	11.1766	11.0201	10.8738	10.387	0.823384	0.86814	0.340037	0.999985	0.999909	0.371895	0.999975
GENE: Casp4	12363	caspase 4, apoptosis-related cysteine peptidase	MGI:MGI:107700|Ensembl:ENSMUSG00000033538|Vega:OTTMUSG00000033830	Mme-M200000637	10.5595	10.9997	11.1988	10.6119	10.2466	11.5508	10.8884	10.9832	10.7421	9.78185	9.57346	10.9274	10.5065	10.8097	10.0244	10.1647	11.2218	10.1762	9.92759	10.1538	9.69145	9.6635	9.61567	8.93452	9.73485	9.53837	9.36008	9.79558	9.82989	10.7466	10.8072	10.159	10.4659	10.699	10.1934	10.3523	9.54566	10.1517	0.0135584	0.830205	0.270864	0.999985	0.0368647	0.814962	0.999975
GENE: Wasl	73178	Wiskott-Aldrich syndrome-like (human)	MGI:MGI:1920428|Ensembl:ENSMUSG00000029684|Vega:OTTMUSG00000037666	Mme-M200000639	9.98371	10.3071	9.8177	10.67	10.3481	10.4779	9.98759	10.3069	9.98506	10.3341	9.57206	10.4309	10.2411	10.4573	10.2191	10.6485	10.807	10.3948	9.62181	10.3982	9.91742	10.3745	9.96101	9.78652	10.1427	10.0436	10.1715	10.0765	9.81057	10.6768	10.8628	10.6381	9.9658	10.9361	10.2386	10.696	10.4068	9.65993	0.999631	0.908635	0.0870345	0.999985	0.999909	0.760975	0.999975
GENE: Pten	19211	phosphatase and tensin homolog	MGI:MGI:109583|Ensembl:ENSMUSG00000013663|Vega:OTTMUSG00000021203	Mme-M200000642	10.0348	10.6831	10.5247	10.3871	10.9078	10.8382	10.1753	10.762	10.6056	10.2327	10.7939	10.6031	9.59126	10.9094	10.8441	10.9376	10.3262	10.1378	11.0922	10.227	10.2325	10.6694	10.0899	10.382	10.1449	10.2344	10.4427	10.6875	10.4983	10.8816	10.2512	10.5088	9.69537	11.102	10.5846	10.4939	10.1686	11.0075	0.999631	0.681127	0.189463	0.999985	0.999909	0.760523	0.999975
GENE: Lcat	16816	lecithin cholesterol acyltransferase	MGI:MGI:96755|Ensembl:ENSMUSG00000035237|Vega:OTTMUSG00000031021	Mme-M200000643	7.94186	8.26292	7.95104	8.13512	7.95016	7.99604	7.86116	8.85049	8.09765	8.54784	7.06074	8.79077	8.66373	8.931	8.46979	8.71239	8.68302	7.99442	7.25985	7.58658	7.74241	7.94378	7.93418	7.58109	7.65199	7.98637	7.74665	8.08322	7.85215	8.88746	8.76333	9.06169	8.51968	8.71553	8.60813	8.03647	8.55512	7.17253	0.999631	0.835798	0.0173369	0.999985	0.999909	0.646689	0.999975
GENE: Mov10	17454	Moloney leukemia virus 10	MGI:MGI:97054|Ensembl:ENSMUSG00000002227|Vega:OTTMUSG00000022217	Mme-M200000644	10.72	9.54768	9.36881	10.6137	8.75176	10.715	11.1276	9.32364	9.81119	9.57296	10.2508	10.0799	10.3088	9.21761	9.1787	8.93056	10.9781	10.7564	11.6605	10.3751	8.88268	8.69783	9.55225	8.01725	9.58511	10.0905	8.64769	9.28929	10.3723	9.20186	10.2804	9.11798	10.1133	9.43529	8.67215	10.365	9.95547	11.3039	0.764537	0.901385	0.103208	0.999985	0.999909	0.689794	0.999975
GENE: Rbbp7	245688	retinoblastoma binding protein 7	MGI:MGI:1194910|Ensembl:ENSMUSG00000031353|Vega:OTTMUSG00000017256	Mme-M200000645	12.9865	12.9585	13.314	12.7272	12.833	13.1344	12.8562	12.8996	13.1031	12.7905	12.6367	13.0067	12.9546	12.9984	12.976	13.1771	13.0385	13.0061	12.7041	12.9213	12.764	13.1145	12.9371	13.0239	13.1661	12.9153	12.903	13.2782	12.5162	13.0931	13.2018	12.8607	12.8403	13.0273	12.8569	13.4472	12.7963	13.0037	0.999631	0.78431	0.230246	0.999985	0.999909	0.749299	0.999975
GENE: Zfand6	65098	zinc finger, AN1-type domain 6	MGI:MGI:1929510|Ensembl:ENSMUSG00000030629	Mme-M200000647	12.0372	11.7821	11.6054	11.8046	11.4493	11.587	11.8902	11.7227	11.1506	12.7346	12.0725	12.8045	12.3858	12.8724	12.6301	12.7932	12.1175	11.9245	11.8935	12.5125	12.0125	12.4444	11.7369	11.2416	11.5907	12.3346	12.0212	12.239	11.8073	13.197	12.6205	12.5796	12.4818	13.1252	12.7495	12.5833	11.8887	12.0664	0.827222	0.707994	0.00012695	0.999985	0.999909	0.778277	0.999975
GENE: F2rl1	14063	coagulation factor II (thrombin) receptor-like 1	MGI:MGI:101910|Ensembl:ENSMUSG00000021678	Mme-M200000649	10.4846	9.91506	10.1784	10.2136	10.159	10.6605	10.5911	9.97099	10.1877	9.45838	10.1087	9.64801	9.62598	9.7634	10.0307	9.25948	9.72217	9.94838	10.2307	10.6377	10.2969	9.61316	10.3795	10.3057	10.7302	10.3342	10.0248	10.0972	9.6569	9.44726	9.69171	9.88867	9.59119	9.91489	9.37463	9.81318	9.7685	10.7843	0.999631	0.773665	0.000306689	0.999985	0.999909	0.757175	0.999975
GENE: Ctf1	13019	cardiotrophin 1	MGI:MGI:105115|Ensembl:ENSMUSG00000042340|Vega:OTTMUSG00000058629	Mme-M200000650	10.2612	9.34607	9.70118	9.36274	8.39861	9.12194	10.0479	9.75381	9.87686	10.3368	9.88736	9.79195	9.80112	9.29289	9.88381	9.58911	9.35611	9.49433	8.4478	9.72925	10.649	9.59106	10.4845	9.00422	10.3638	9.78006	10.4096	9.2865	9.22679	9.7281	9.89954	10.1621	9.86076	9.25563	10.4447	8.81373	9.85422	8.7046	0.999631	0.64983	0.17758	0.999985	0.999909	0.77761	0.999975
GENE: Itgal	16408	integrin alpha L	MGI:MGI:96606|Ensembl:ENSMUSG00000030830|Vega:OTTMUSG00000031314	Mme-M200000651	8.31977	8.05494	8.23498	8.06422	8.06765	8.3055	8.25198	8.47506	8.80619	7.47549	7.45297	7.92255	7.65563	7.85281	7.40424	7.66401	8.00613	7.51609	7.46086	7.55739	7.39368	7.45858	7.69361	7.60298	7.46234	8.00724	7.90427	8.17913	7.72026	7.73591	7.76303	7.77478	7.59862	7.61909	7.37332	7.64259	7.6942	7.61315	0.0169963	0.809574	4.80329e-05	0.999985	0.0238751	0.234593	0.999975
GENE: Ciita	12265	class II transactivator	MGI:MGI:108445|Ensembl:ENSMUSG00000022504	Mme-M200000652	9.43466	9.31462	9.12825	9.01579	8.89615	9.36216	8.96168	9.66462	9.45454	8.43824	8.66445	8.21678	8.78595	8.71029	8.40249	8.74338	9.23695	8.48619	7.98079	8.41368	8.46665	8.44352	8.5922	8.09599	8.74145	8.33535	8.68656	8.72406	8.69194	8.81559	8.55078	8.70946	8.34231	8.29762	8.80883	8.5037	8.74626	8.22947	0.0286838	0.911421	0.00283727	0.999985	0.0503051	0.754787	0.999975
GENE: Anxa5	11747	annexin A5	MGI:MGI:106008|Ensembl:ENSMUSG00000027712|Vega:OTTMUSG00000020273	Mme-M200000653	10.4046	10.8915	10.9743	9.52557	10.5497	9.91129	10.2324	10.6236	10.595	10.4206	9.74919	9.8071	9.59899	9.9113	9.90807	10.4482	9.57349	9.94412	9.6833	10.351	10.7928	11.0274	9.26899	10.8323	9.28052	10.1737	10.6014	10.7461	9.94356	10.4817	10.0386	10.3764	9.69191	10.1349	10.3278	10.3547	9.43892	10.0039	0.999631	0.901034	0.0171478	0.999985	0.999909	0.811745	0.999975
GENE: Fas	14102	Fas (TNF receptor superfamily member 6)	MGI:MGI:95484|Ensembl:ENSMUSG00000024778	Mme-M200000655	8.71547	8.34893	8.50046	8.99139	7.7924	9.12198	8.25438	8.10526	7.7762	7.96975	9.05111	9.50641	8.95982	8.63045	8.03905	8.5716	9.56342	9.03498	9.65248	8.7828	7.30797	7.97594	7.70243	6.25841	7.55097	8.35852	7.40563	7.68262	8.72546	8.35386	9.46335	8.33417	8.81317	8.67675	7.58919	9.32249	8.60625	9.58411	0.505639	0.831213	0.000843519	0.999985	0.976799	0.569699	0.999975
GENE: Pias3	229615	protein inhibitor of activated STAT 3	MGI:MGI:1913126|Ensembl:ENSMUSG00000028101|Vega:OTTMUSG00000034169	Mme-M200000656	9.63801	9.65261	9.6873	9.34145	8.52944	9.83562	10.0437	8.99719	9.1905	9.50049	8.86769	9.70955	9.81464	9.23153	9.03561	9.10471	9.04672	10.2736	10.3074	10.2348	9.27975	9.70415	9.30369	8.98421	9.70048	10.2188	9.14915	9.52043	8.85993	9.65448	9.85642	9.30207	9.95528	9.35136	8.86179	10.3279	8.87891	10.1101	0.999631	0.888292	0.349356	0.999985	0.999909	0.71426	0.999975
GENE: Mcl1	17210	myeloid cell leukemia sequence 1	MGI:MGI:101769|Ensembl:ENSMUSG00000038612|Vega:OTTMUSG00000053009	Mme-M200000657	13.1226	13.0118	13.0743	13.746	13.6254	12.9149	12.9498	13.1085	12.7962	13.385	13.7325	13.8522	13.6509	14.2583	13.648	13.8164	13.7249	13.5375	13.831	13.823	13.7848	13.5861	13.8249	13.6388	13.189	13.9164	12.8349	13.8776	13.3531	13.6666	13.773	13.411	13.64	14.0551	13.2297	13.8841	13.3997	13.8557	0.845545	0.830281	0.0054681	0.999985	0.307673	0.608748	0.999975
GENE: Cdr2	12585	cerebellar degeneration-related 2	MGI:MGI:1100885|Ensembl:ENSMUSG00000030878|Vega:OTTMUSG00000027358	Mme-M200000658	10.0716	10.1925	10.1293	10.7954	10.2921	10.4133	10.0781	10.2286	10.0055	11.3497	10.7861	11.8874	10.8561	11.9903	11.7483	11.3007	11.3862	11.5187	11.1193	11.1425	11.1349	11.0919	10.5571	9.93122	10.7491	10.7519	10.4353	10.8353	10.5492	11.6274	10.9327	11.3754	11.7657	11.7747	11.2933	11.4153	11.7588	10.4505	0.946357	0.852222	1.91696e-06	0.999985	0.598346	0.593356	0.999975
GENE: Car4	12351	carbonic anhydrase 4	MGI:MGI:1096574|Ensembl:ENSMUSG00000000805|Vega:OTTMUSG00000001034	Mme-M200000659	13.4086	14.273	14.2892	13.5198	13.8481	14.2113	13.8311	14.0744	13.6165	13.2206	13.7576	12.9138	13.236	13.2636	13.1935	13.7014	14.0513	14.0283	14.2071	14.0727	14.1492	14.4722	13.9408	14.1642	14.5616	14.3366	13.9592	13.717	14.6855	14.1363	14.096	13.8267	13.4672	14.1856	13.9844	14.3129	13.9299	14.4886	0.038666	0.70594	0.0714846	0.999985	0.999909	0.536136	0.999975
GENE: Fam111a	107373	family with sequence similarity 111, member A	MGI:MGI:1915508|Ensembl:ENSMUSG00000024691|Vega:OTTMUSG00000033033	Mme-M200000660	7.62259	8.41834	8.62238	7.90198	7.55708	8.12122	8.2495	8.346	8.12514	8.2392	8.58409	8.27446	8.20654	7.95265	8.51844	8.43129	8.07047	8.42026	8.308	7.8411	7.94978	8.42579	7.45039	7.41813	7.9073	8.35978	8.43485	8.32185	8.43145	8.26102	8.4033	7.91367	8.01234	7.8459	8.63109	8.84043	7.77669	8.83909	0.999631	0.832624	0.0343813	0.999985	0.999909	0.77677	0.999975
GENE: Lhcgr	16867	luteinizing hormone/choriogonadotropin receptor	MGI:MGI:96783|Ensembl:ENSMUSG00000024107	Mme-M200000661	7.49578	5.64733	5.56219	5.62053	5.17807	5.57226	5.72015	4.97597	6.32066	5.73615	5.79046	5.25656	5.18926	5.32057	5.44473	5.3117	5.1144	5.05636	4.74516	7.15998	5.42449	4.68767	5.72919	5.46986	4.86981	5.47547	4.91238	6.4868	4.92531	5.74978	5.16142	5.2666	5.17704	5.3052	5.29448	5.04081	5.41683	6.33329	0.999631	0.800704	0.047749	0.999985	0.999909	0.66263	0.999975
GENE: Dtx1	14357	deltex 1, E3 ubiquitin ligase	MGI:MGI:1352744|Ensembl:ENSMUSG00000029603|Vega:OTTMUSG00000025278	Mme-M200000662	9.9653	9.43184	9.79734	9.7927	9.75637	9.36302	9.25824	9.38707	9.47767	9.53618	9.39318	9.17195	9.62484	9.10304	9.3318	9.20286	9.82385	9.32516	9.23649	9.27454	9.10854	9.24446	9.68326	9.63939	9.14758	9.06427	9.14014	9.19108	9.60275	9.24911	9.16711	9.23365	9.43364	9.10157	9.36662	9.0424	9.4796	9.13868	0.22566	0.718729	0.0824053	0.999985	0.950111	0.641607	0.999975
GENE: Wfdc18	14038	WAP four-disulfide core domain 18	MGI:MGI:107506|Ensembl:ENSMUSG00000000983|Vega:OTTMUSG00000000970	Mme-M200000663	5.19772	5.15638	5.22556	6.37428	4.65871	5.83001	5.50946	5.21035	6.3192	5.43527	5.95212	5.65411	6.26125	5.34005	5.91141	5.4966	5.61133	5.99814	4.91293	5.01729	4.82119	4.45666	6.1781	4.65706	5.99335	4.28631	4.91009	6.20309	7.15036	4.96138	5.40607	5.24657	5.10548	5.3395	5.63045	5.76707	5.39157	6.06762	0.999631	0.913596	0.0903135	0.999985	0.999909	0.796524	0.999975
GENE: Flt3l	14256	FMS-like tyrosine kinase 3 ligand	MGI:MGI:95560|Ensembl:ENSMUSG00000089989	Mme-M200000664	8.55509	8.91937	8.96409	8.59258	9.04017	7.96496	8.86799	8.63589	9.23416	10.0855	9.43738	9.2431	9.46656	9.81894	9.64679	9.35219	9.38111	9.25164	8.90445	7.99534	8.48052	8.62034	8.60641	8.64168	8.06891	7.86627	8.60455	8.57803	9.34419	10.1622	9.29696	10.1738	9.9209	9.78971	9.01745	8.83294	9.57462	9.33655	0.999631	0.666563	8.59627e-08	0.999985	0.80527	0.545164	0.999975
GENE: Fxyd3	17178	FXYD domain-containing ion transport regulator 3	MGI:MGI:107497	Mme-M200000665	10.5478	11.31	10.7632	10.4698	9.76676	10.5531	10.2119	10.4052	10.5925	11.3725	9.96026	11.3859	11.7447	11.1146	11.5387	10.9319	10.7101	11.6371	9.77752	10.9181	11.6023	10.2617	10.7054	10.6234	11.6414	10.5508	11.1663	11.0996	10.1196	11.4055	11.5981	11.4144	11.7353	11.0543	11.5035	11.4826	10.9088	10.0847	0.916027	0.811215	0.0556745	0.999985	0.999909	0.803346	0.999975
GENE: Rab33b	19338	RAB33B, member RAS oncogene family	MGI:MGI:1330805|Ensembl:ENSMUSG00000027739|Vega:OTTMUSG00000051613	Mme-M200000666	10.6638	11.3879	11.8127	11.0489	11.9794	11.3465	12.0566	12.644	12.8766	12.0208	11.2114	10.8803	11.194	11.2124	11.0645	10.6668	10.7492	10.3464	10.3732	10.5988	11.3584	11.7022	11.3937	12.3035	11.5209	11.5462	12.8168	12.1918	10.8022	11.5688	10.8412	11.5465	11.0157	11.0443	10.3892	10.4818	10.7069	10.7008	0.999631	0.842792	2.08475e-05	0.999985	0.999909	0.0123824	0.999975
GENE: Fmo5	14263	flavin containing monooxygenase 5	MGI:MGI:1310004|Ensembl:ENSMUSG00000028088|Vega:OTTMUSG00000023708	Mme-M200000667	11.7259	11.9758	12.0411	11.8672	12.6817	11.6402	12.0101	11.5556	11.784	14.3149	12.9365	13.2989	13.6625	14.2216	14.0047	13.4345	12.1491	12.8785	13.1621	12.0942	12.7882	12.8177	11.9637	12.6724	12.1386	12.3073	11.8532	12.7425	12.5792	14.318	13.4583	13.5904	13.365	13.7075	13.3764	13.1873	12.9048	13.1261	0.999631	0.777976	1.08231e-07	0.999985	0.935528	0.624864	0.999975
GENE: Plxna3	18846	plexin A3	MGI:MGI:107683|Ensembl:ENSMUSG00000031398|Vega:OTTMUSG00000017689	Mme-M200000671	6.65794	6.75964	6.82599	6.54991	6.86629	6.99227	7.97381	7.56858	7.79719	7.25472	6.72778	6.80682	7.14247	6.8094	6.84169	7.34685	7.6076	7.31518	7.29958	6.60822	6.94636	6.8509	6.60395	6.85353	7.23543	7.59807	7.75941	6.56235	7.097	6.69733	6.7135	6.73762	6.78667	6.69618	7.52303	7.2972	7.34806	7.28121	0.999631	0.0398293	0.283229	0.999985	0.999909	0.644945	0.999975
GENE: Topbp1	235559	topoisomerase (DNA) II binding protein 1	MGI:MGI:1920018|Ensembl:ENSMUSG00000032555|Vega:OTTMUSG00000048444	Mme-M200000672	8.61851	10.0706	10.2109	8.73772	9.32972	8.58061	8.83427	9.73481	10.224	9.80199	8.53032	8.29494	8.92583	8.96538	9.88092	9.73158	9.39034	8.82844	8.7057	8.83011	9.44753	10.191	8.61399	9.17987	8.71612	9.13453	9.57694	10.7266	8.84829	10.4222	8.97322	8.68147	8.04817	10.3328	9.03288	9.28455	8.91652	8.9662	0.999631	0.820654	0.151675	0.999985	0.999909	0.726916	0.999975
GENE: Ddx1	104721	DEAD (Asp-Glu-Ala-Asp) box polypeptide 1	MGI:MGI:2144727|Ensembl:ENSMUSG00000037149	Mme-M200000675	11.7871	12.2694	12.2912	12.2621	12.4651	12.1712	11.6427	12.1076	11.9896	11.808	11.7433	12.3075	11.9049	12.2828	12.251	12.5463	11.8871	11.7502	12.7314	12.4232	12.2105	12.4743	12.3988	12.3337	11.9153	12.1347	12.1358	12.6615	11.8225	12.4707	12.4194	11.9783	11.9146	12.874	12.0203	12.4726	11.4347	12.4668	0.999631	0.883904	0.267441	0.999985	0.999909	0.583821	0.999975
GENE: Cd22	12483	CD22 antigen	MGI:MGI:88322|Ensembl:ENSMUSG00000030577|Vega:OTTMUSG00000049771	Mme-M200000676	8.07583	7.92777	7.61906	8.17565	8.21119	8.41421	7.72833	7.74948	7.40999	8.47538	8.41133	8.6662	9.00428	8.95999	8.36448	8.7477	8.97755	8.53534	8.72891	8.49745	7.50991	7.65991	7.67736	7.96787	7.89875	7.93054	8.1139	8.04787	8.61576	8.86188	9.01027	8.53449	8.61225	9.03704	8.24023	8.76603	8.32644	8.42848	0.999631	0.894082	8.77181e-08	0.999985	0.999909	0.693873	0.999975
GENE: Hmbs	15288	hydroxymethylbilane synthase	MGI:MGI:96112|Ensembl:ENSMUSG00000032126	Mme-M200000677	10.8723	11.1067	11.0144	10.4462	11.3355	10.7781	10.5616	10.9981	11.047	10.4792	10.4143	10.4648	10.6574	10.63	11.1586	11.4646	10.6629	10.9916	11.4122	10.8857	10.7018	11.1265	10.4443	11.3446	10.9856	10.708	10.8668	11.1182	10.5014	10.7006	10.6582	10.639	10.3908	11.2033	11.4321	11.1416	10.5662	11.0081	0.999631	0.076577	0.214278	0.999985	0.999909	0.308579	0.999975
GENE: Ltb	16994	lymphotoxin B	MGI:MGI:104796|Ensembl:ENSMUSG00000024399|Vega:OTTMUSG00000037195	Mme-M200000678	9.55561	9.95003	10.4968	9.76047	9.9199	9.35407	10.3473	10.3965	10.8306	10.4481	8.97027	9.76877	9.99587	9.63041	9.75551	9.45743	9.74255	9.21204	8.61114	9.15368	9.64076	9.61868	9.73399	10.1385	9.68359	9.7168	10.595	10.6396	8.65469	10.4624	9.21064	9.6685	9.83228	9.32033	9.41271	8.78365	9.7398	8.40489	0.999631	0.906811	0.00449709	0.999985	0.999909	0.260468	0.999975
GENE: Gapdhs	14447	glyceraldehyde-3-phosphate dehydrogenase, spermatogenic	MGI:MGI:95653|Ensembl:ENSMUSG00000061099|Vega:OTTMUSG00000043090	Mme-M200000682	5.21721	5.79029	5.00499	5.07569	5.7851	4.93506	5.09571	5.26106	4.7457	5.03437	5.82815	4.9342	4.98203	6.40084	4.58731	4.81918	5.04141	4.98676	5.2266	5.57194	6.29083	4.98132	4.73976	5.54048	4.60055	5.27662	5.40009	5.05994	5.37654	5.24387	5.23809	6.24435	4.23334	5.08507	5.48219	4.78098	4.90272	4.75892	0.999631	0.700857	0.229737	0.999985	0.999909	0.720149	0.999975
GENE: Relb	19698	avian reticuloendotheliosis viral (v-rel) oncogene related B	MGI:MGI:103289|Ensembl:ENSMUSG00000002983|Vega:OTTMUSG00000020490	Mme-M200000686	10.6878	10.4042	10.2663	10.7723	9.72903	10.4381	10.6377	9.97102	9.83466	10.3365	10.1956	10.1806	10.143	10.0143	10.0169	10.265	10.4093	10.4661	10.154	10.6524	10.6093	10.6224	10.5237	9.51406	10.5346	10.4434	10.2193	10.0871	10.3137	9.82588	9.82919	10.016	10.366	10.0066	10.2666	9.98116	10.0192	9.71507	0.999631	0.581027	0.0153634	0.999985	0.985618	0.25951	0.999975
GENE: Serf1	20365	small EDRK-rich factor 1	MGI:MGI:1337114|Ensembl:ENSMUSG00000021643|Vega:OTTMUSG00000032625	Mme-M200000687	10.4357	10.7745	10.0473	11.0435	11.0889	10.9954	10.1317	10.1036	9.85813	10.4973	11.5367	11.5327	10.5159	11.165	10.9098	11.3174	11.2465	10.9749	11.6892	11.2936	10.9216	10.7847	10.8585	10.9518	11.0737	11.1217	10.4028	10.7842	12.1443	10.9919	10.9835	10.3349	10.8972	11.1777	10.8881	11.3534	10.9057	11.1348	0.999631	0.913847	0.00782828	0.999985	0.890773	0.702083	0.999975
GENE: Sox5	20678	SRY (sex determining region Y)-box 5	MGI:MGI:98367|Ensembl:ENSMUSG00000041540|Vega:OTTMUSG00000025246	Mme-M200000688	6.35947	6.62264	5.85017	6.67981	6.17778	6.82047	6.30208	5.77657	6.04292	5.85259	6.90501	6.48977	6.20288	6.14051	6.26569	6.49103	6.49534	6.08271	6.85874	6.45047	7.27599	5.97935	6.63341	6.33149	6.26502	5.93495	5.93483	5.14018	6.26126	6.21041	6.61212	6.28956	6.51498	6.43777	5.95723	6.31071	6.35172	5.76656	0.999631	0.693596	0.257397	0.999985	0.999909	0.537492	0.999975
GENE: Clk1	12747	CDC-like kinase 1	MGI:MGI:107403|Ensembl:ENSMUSG00000026034|Vega:OTTMUSG00000021803	Mme-M200000689	10.8921	10.5902	10.5179	10.9188	10.8369	11.1286	10.969	10.8306	10.6118	10.1866	11.3772	10.8306	10.5559	11.0832	10.7697	10.576	10.4457	10.1564	10.6569	11.3675	10.6586	10.9804	10.7282	10.749	10.9712	11.3951	10.9249	11.2819	10.9041	10.4593	10.9492	10.6622	10.4481	10.7766	10.3364	10.708	10.422	10.9066	0.999631	0.894839	0.0107004	0.999985	0.999909	0.489447	0.999975
GENE: Msx2	17702	msh homeobox 2	MGI:MGI:97169|Ensembl:ENSMUSG00000021469|Vega:OTTMUSG00000020950	Mme-M200000690	7.07143	6.95746	6.70189	6.64489	7.15139	6.5391	6.60349	7.61646	7.04562	7.03705	7.0759	6.67332	7.31983	6.80678	6.50037	7.10861	6.33589	6.83913	7.28665	6.37022	6.6255	6.36021	6.79287	6.96723	6.26909	6.31882	7.37295	6.35708	7.47234	6.67862	6.90732	7.04967	6.41063	7.01658	7.23795	6.49952	6.63605	6.80331	0.922937	0.914875	0.152827	0.999985	0.999909	0.636778	0.999975
GENE: Gabpb1	14391	GA repeat binding protein, beta 1	MGI:MGI:95611|Ensembl:ENSMUSG00000027361|Vega:OTTMUSG00000015863	Mme-M200000691	9.63898	11.0997	10.182	9.60662	8.91331	11.1098	11.5373	11.5532	12.1893	8.76067	9.51758	9.25656	9.02741	8.76668	9.0594	8.83252	9.37625	9.26187	9.78336	10.0978	10.0315	10.3383	9.27741	8.76978	10.2409	11.441	11.3628	10.5473	9.40253	8.89993	9.41293	8.60272	9.16278	9.17864	8.69997	9.68553	8.96644	9.85485	0.999631	0.663695	2.97122e-05	0.999985	0.999909	0.619587	0.999975
GENE: Sh3gl1	20405	SH3-domain GRB2-like 1	MGI:MGI:700010|Ensembl:ENSMUSG00000003200	Mme-M200000692	12.0375	11.5435	11.2086	12.2256	11.5586	11.8923	11.792	11.1666	11.5556	11.8933	12.5021	12.1539	12.3123	11.5874	11.9271	11.5766	12.3193	12.6221	12.3946	12.1252	11.9267	11.1795	12.2473	11.7657	12.1178	11.8187	11.6504	11.4479	12.2856	11.7184	12.1095	11.7385	12.5035	11.6028	12.1319	12.3815	12.3856	12.2067	0.999631	0.901462	0.00387333	0.999985	0.999909	0.67608	0.999975
GENE: Hn1	15374	hematological and neurological expressed sequence 1	MGI:MGI:1096361|Ensembl:ENSMUSG00000020737|Vega:OTTMUSG00000003443	Mme-M200000693	12.6435	12.2082	12.2521	12.2473	11.7629	12.4842	12.2746	12.3016	12.5483	12.1644	11.5407	11.8041	12.1252	11.9586	12.1834	11.8721	11.9419	12.3282	11.351	11.9742	11.9031	11.5309	12.0734	11.4622	12.4937	11.8133	12.1574	11.817	11.3563	11.8363	11.5993	12.0791	12.0318	11.9126	12.1178	12.0469	11.713	11.3677	0.328251	0.901034	0.0194266	0.999985	0.999909	0.807574	0.999975
GENE: Lcp2	16822	lymphocyte cytosolic protein 2	MGI:MGI:1321402|Ensembl:ENSMUSG00000002699|Vega:OTTMUSG00000005404	Mme-M200000696	7.52454	6.69569	6.72591	6.7179	7.3664	6.40188	7.03915	6.84342	7.15525	6.76119	7.82595	6.97408	7.03502	6.90323	6.59777	6.47119	6.56767	6.21427	6.71783	6.65245	6.53066	6.80265	6.81209	7.14339	6.55123	6.64733	6.41146	5.91896	7.12048	6.77039	6.55638	6.92609	7.01345	6.76603	6.43974	6.45566	6.81958	7.12856	0.879566	0.622804	0.322658	0.999985	0.93107	0.545084	0.999975
GENE: Dusp6	67603	dual specificity phosphatase 6	MGI:MGI:1914853|Ensembl:ENSMUSG00000019960	Mme-M200000698	9.86641	10.5129	10.5042	10.2809	9.88691	9.70867	9.5512	9.83622	10.3302	10.0701	9.72086	9.23422	9.1827	10.0101	9.45857	8.96615	9.76032	9.66562	8.88675	10.1792	10.0892	10.0608	9.22883	8.94348	9.33307	10.2881	9.56913	10.2034	9.03905	10.1208	9.49587	9.62104	9.28089	9.20883	9.23765	9.64632	9.3549	8.89486	0.902181	0.583552	0.00129478	0.999985	0.999909	0.797973	0.999975
GENE: Hrg	94175	histidine-rich glycoprotein	MGI:MGI:2146636|Ensembl:ENSMUSG00000022877|Vega:OTTMUSG00000033775	Mme-M200000699	8.04756	7.83856	8.64859	8.31999	8.14793	8.13317	8.16568	8.53741	8.45947	8.26737	8.10168	8.27199	8.08944	8.17395	8.21328	8.16266	8.53178	8.37495	7.57439	7.77903	8.11269	8.2528	8.27298	8.08691	8.12693	8.54326	8.37167	8.49431	7.88294	8.44885	8.10156	8.36472	8.63676	8.40736	8.14337	8.25532	8.99979	8.14669	0.999631	0.811188	0.305372	0.999985	0.999909	0.742634	0.999975
GENE: Tank	21353	TRAF family member-associated Nf-kappa B activator	MGI:MGI:107676|Ensembl:ENSMUSG00000064289|Vega:OTTMUSG00000013011	Mme-M200000701	10.7139	11.0508	10.9106	10.6978	10.9889	10.9753	11.082	11.1833	11.2169	10.1002	10.6152	10.212	9.91765	10.1509	10.066	10.3966	10.2505	10.3388	10.9202	10.5305	10.3672	10.6503	10.6322	10.6301	10.8525	10.744	11.172	10.9095	10.4299	10.4194	10.1139	10.3199	10.1078	10.2519	9.99012	10.2233	10.0091	10.8747	0.726507	0.559752	2.57097e-07	0.999985	0.940757	0.601023	0.999975
GENE: F8	14069	coagulation factor VIII	MGI:MGI:88383|Ensembl:ENSMUSG00000031196|Vega:OTTMUSG00000020850	Mme-M200000702	7.00256	6.64112	6.79881	6.03021	7.3182	6.11899	6.42332	6.53014	6.13306	5.51794	6.96361	5.7631	6.21823	5.96587	5.73668	6.04722	5.44877	6.54389	5.72101	7.19102	7.00262	7.71982	6.5277	7.69392	6.68519	6.47591	6.58892	6.33572	6.61038	5.274	5.87083	5.26349	5.45613	5.61044	5.62488	6.03641	5.87812	5.68077	0.999631	0.826355	1.11637e-05	0.999985	0.739653	0.741133	0.999975
GENE: Ctgf	14219	connective tissue growth factor	MGI:MGI:95537|Ensembl:ENSMUSG00000019997|Vega:OTTMUSG00000019709	Mme-M200000703	7.33447	7.36651	7.11063	7.07329	7.39621	7.09641	6.83959	6.72526	6.79193	8.64689	7.83526	7.62296	7.37276	7.71024	7.74365	7.91275	7.37512	7.84956	8.26161	7.77449	7.52808	8.16912	7.70864	7.8662	7.26794	7.78665	6.87084	7.37995	7.89877	8.1152	7.49221	8.00777	8.06932	8.07812	7.22564	7.73608	7.28158	8.15804	0.569008	0.685583	0.000440115	0.999985	0.511616	0.683984	0.999975
GENE: Cct5	12465	chaperonin containing Tcp1, subunit 5 (epsilon)	MGI:MGI:107185|Ensembl:ENSMUSG00000022234|Vega:OTTMUSG00000030800	Mme-M200000704	12.6164	12.1772	12.1187	11.9162	11.6904	12.1614	12.189	11.6613	11.6826	11.4759	12.3745	11.8515	11.9968	11.56	11.35	11.8855	11.6302	12.6471	13.4975	12.6915	11.6687	11.986	11.8892	11.4378	12.2272	12.6511	12.0866	11.5558	12.4382	11.6314	12.3162	11.1707	11.475	11.5017	11.1181	12.896	11.4348	13.3523	0.999631	0.889734	0.314066	0.999985	0.999909	0.588527	0.999975
GENE: Ctps	51797	cytidine 5'-triphosphate synthase	MGI:MGI:1858304|Ensembl:ENSMUSG00000028633|Vega:OTTMUSG00000008810	Mme-M200000705	7.4607	7.3408	7.89268	7.08792	7.19717	7.46505	7.01064	7.15801	7.18176	7.45594	7.58985	6.89501	7.27797	7.22391	7.50451	7.34466	7.02874	7.5027	7.71828	7.47287	7.58378	7.0128	7.40557	7.54766	7.76391	8.02712	7.44909	7.55856	7.04642	7.14764	7.39712	7.21406	7.18427	7.0745	7.86062	7.62993	7.09238	7.96166	0.986289	0.734067	0.219969	0.999985	0.999909	0.6232	0.999975
GENE: Tff2	21785	trefoil factor 2 (spasmolytic protein 1)	MGI:MGI:1306805|Ensembl:ENSMUSG00000024028|Vega:OTTMUSG00000020098	Mme-M200000706	9.98871	8.95534	9.71332	9.8228	11.5239	8.85288	9.78398	9.9513	9.49695	9.2382	9.57318	9.49741	9.11455	9.59182	9.85164	8.97733	9.14959	8.47243	8.77674	9.07401	9.35214	9.26516	10.4435	11.5436	8.71028	8.94987	9.8653	9.37014	9.30105	9.5441	9.36459	9.64428	9.26299	9.28555	9.04388	9.23076	9.78931	8.98871	0.999631	0.906811	0.0393289	0.999985	0.999909	0.621473	0.999975
GENE: Ufd1l	22230	ubiquitin fusion degradation 1 like	MGI:MGI:109353|Ensembl:ENSMUSG00000005262|Vega:OTTMUSG00000036274	Mme-M200000707	9.82808	9.71128	9.88486	10.1737	9.674	10.3096	9.75899	9.39456	9.45135	9.44388	10.358	10.3476	9.75665	10.1474	10.1867	9.67354	10.3832	10.1699	10.1483	10.2197	9.87036	9.53673	10.1297	9.74504	10.1898	9.85892	9.64193	9.93248	10.175	9.75594	10.1469	9.79046	9.98877	10.3099	9.71938	10.4686	9.86946	10.3399	0.999631	0.906657	0.0286474	0.999985	0.999909	0.570109	0.999975
GENE: Cyp4b1	13120	cytochrome P450, family 4, subfamily b, polypeptide 1	MGI:MGI:103225|Ensembl:ENSMUSG00000028713|Vega:OTTMUSG00000008682	Mme-M200000710	10.7372	10.1394	9.85959	10.0776	10.1369	8.67269	10.4247	9.82984	9.75696	11.9458	10.7426	11.0876	11.4484	11.0031	11.9711	11.1092	10.0581	11.7492	10.8356	12.6009	12.2719	12.0574	11.8457	10.372	11.5175	11.2964	12.0815	12.0625	11.5167	13.0417	12.3365	12.1363	12.0745	13.1432	12.3578	12.0316	11.7902	11.9548	8.3351e-06	0.732982	0.000262945	0.999985	0.682367	0.544556	0.999975
GENE: Mrps31	57312	mitochondrial ribosomal protein S31	MGI:MGI:1913153|Ensembl:ENSMUSG00000031533	Mme-M200000711	14.6316	15.2087	14.7302	15.0116	14.8659	15.7041	15.8675	15.4271	16.0318	13.8856	12.3807	13.3039	12.7297	12.9869	13.2889	13.6537	13.2726	12.507	11.8818	15.1414	14.5824	14.9304	14.2457	13.6758	15.3994	15.344	15.5325	15.0073	12.3649	14.0529	13.0889	13.1399	12.7289	13.2191	13.4286	12.9261	13.0722	11.753	0.999631	0.850475	1.44412e-10	0.999985	0.999909	0.493288	0.999975
GENE: Pcx	18563	pyruvate carboxylase	MGI:MGI:97520|Ensembl:ENSMUSG00000024892	Mme-M200000713	10.0827	9.727	9.38669	9.90023	9.49366	9.96814	10.1045	9.23204	9.59275	10.3789	10.6935	10.6121	10.3794	10.3958	9.00497	10.0194	10.5575	10.8148	10.8899	10.6201	10.3975	10.0248	10.1216	10.0403	10.7189	10.343	9.84188	10.2876	10.469	10.4311	10.2923	10.2583	10.8094	9.24688	10.2936	10.6533	10.1918	10.9329	0.742142	0.814246	0.0145515	0.999985	0.767822	0.754476	0.999975
GENE: Fcrla	98752	Fc receptor-like A	MGI:MGI:2138647|Ensembl:ENSMUSG00000038421|Vega:OTTMUSG00000029894	Mme-M200000715	8.79567	7.61384	7.92598	7.71311	8.08465	8.48776	8.12267	8.15155	8.04571	7.24151	6.30292	7.06789	7.53221	6.94854	6.71403	6.52897	7.21499	6.75831	7.05908	8.17025	6.80355	6.79009	6.54287	7.60886	6.62532	6.46471	8.1771	8.2006	6.89164	8.2288	6.64414	6.98389	6.84008	6.33437	6.52013	6.48045	6.79743	7.20311	0.353861	0.897207	0.000239255	0.999985	0.601463	0.510765	0.999975
GENE: B4galnt1	14421	beta-1,4-N-acetyl-galactosaminyl transferase 1	MGI:MGI:1342057|Ensembl:ENSMUSG00000006731	Mme-M200000716	10.6292	11.3124	11.7463	10.5022	11.376	10.5471	10.5165	11.5616	11.8191	12.4617	10.299	10.7801	11.5385	11.6782	11.947	11.9202	10.6279	11.2632	10.964	11.1496	12.033	12.2269	11.1456	11.949	11.5159	11.199	12.2627	12.2927	10.5542	12.4314	11.5832	11.7646	11.1202	12.4959	12.149	11.0416	10.8469	11.277	0.657772	0.87926	0.34254	0.999985	0.999909	0.785937	0.999975
GENE: Pitpnm1	18739	phosphatidylinositol transfer protein, membrane-associated 1	MGI:MGI:1197524|Ensembl:ENSMUSG00000024851|Vega:OTTMUSG00000026157	Mme-M200000719	10.5616	10.9593	11.1828	10.3462	10.8072	9.96406	10.434	10.9948	11.1343	11.302	10.2249	10.4204	11.091	11.3647	11.196	11.2022	10.4392	10.8177	10.4231	10.2849	11.2385	11.0023	10.5878	10.7185	9.96235	10.1141	10.9301	10.8749	9.83756	11.0735	10.6957	11.2781	10.8061	11.2642	11.191	10.365	10.3256	10.2517	0.999631	0.842703	0.222147	0.999985	0.999909	0.774516	0.999975
GENE: Tbca	21371	tubulin cofactor A	MGI:MGI:107549|Ensembl:ENSMUSG00000042043	Mme-M200000720	13.5275	13.6656	13.6284	14.2422	14.7232	14.0436	13.4401	13.5522	13.4801	13.5775	14.5898	14.4556	13.3824	14.3337	14.1724	14.349	14.2583	13.7392	15.1074	14.0697	13.8803	14.0874	14.0304	14.2931	13.7545	14.0863	13.2282	14.2161	15.1188	14.1384	14.2023	13.7968	13.7455	14.4158	14.0505	14.3772	13.9134	14.5087	0.999631	0.868317	0.0244616	0.999985	0.999909	0.741462	0.999975
GENE: Fxyd5	18301	FXYD domain-containing ion transport regulator 5	MGI:MGI:1201785|Ensembl:ENSMUSG00000009687|Vega:OTTMUSG00000034687	Mme-M200000721	10.7096	9.80198	9.80489	10.1106	9.75074	10.47	9.64759	9.59506	9.74243	9.75726	9.68989	9.82392	10.1309	8.51172	9.18484	8.54902	10.0962	10.0182	10.2696	9.99147	8.72355	8.85158	9.22962	9.02041	9.11375	8.95721	8.82784	8.59313	9.58618	9.65297	9.99797	8.78978	9.74409	9.1072	8.81852	10.75	9.25942	10.0333	0.309608	0.861407	0.258136	0.999985	0.484447	0.674827	0.999975
GENE: Brca1	12189	breast cancer 1, early onset	MGI:MGI:104537|Ensembl:ENSMUSG00000017146|Vega:OTTMUSG00000002870	Mme-M200000723	7.10778	7.12193	7.30292	7.04247	7.61113	6.73404	6.8083	6.86449	6.9694	6.49846	7.61303	7.05267	6.33512	7.22214	6.81005	6.91163	6.74664	6.85299	7.52124	6.91711	7.13895	7.03889	7.10295	7.54621	6.7227	6.80447	6.92921	7.17259	6.82007	6.5942	6.12124	6.70603	6.70512	6.97066	6.83291	7.03569	6.63345	7.57007	0.999631	0.846997	0.0758656	0.999985	0.999909	0.559027	0.999975
GENE: a	50518	nonagouti	MGI:MGI:87853|Ensembl:ENSMUSG00000027596|Vega:OTTMUSG00000015981	Mme-M200000724	5.8139	5.33094	5.12523	5.9509	4.98922	5.86509	5.57531	5.15807	5.71502	6.16588	6.22521	5.24256	4.78921	5.42029	5.71848	5.4538	5.55715	4.79737	5.66471	5.88776	5.52776	4.87522	5.89094	5.14867	5.7196	5.79898	5.62133	5.24024	5.37892	5.83147	4.59299	5.66161	6.03888	4.99356	6.00792	5.02103	5.51174	5.35893	0.999631	0.853165	0.29005	0.999985	0.999909	0.799062	0.999975
GENE: Cd1d1	12479	CD1d1 antigen	MGI:MGI:107674|Ensembl:ENSMUSG00000028076|Vega:OTTMUSG00000024396	Mme-M200000727	6.82534	6.83149	6.61413	6.97784	6.70083	6.79762	6.77134	6.34048	6.94766	7.12871	6.87025	6.48296	6.9018	7.14847	6.9861	6.68863	6.76357	6.60461	6.55887	6.80552	6.76551	6.93576	6.9491	6.43555	7.01659	6.52214	6.44999	6.98168	7.13154	7.12798	6.79388	6.74875	6.78955	6.86673	6.91567	6.49939	6.52792	5.99969	0.999631	0.488184	0.337524	0.999985	0.999909	0.688621	0.999975
GENE: Ttk	22137	Ttk protein kinase	MGI:MGI:1194921|Ensembl:ENSMUSG00000038379|Vega:OTTMUSG00000044947	Mme-M200000728	7.80281	8.77891	8.56369	7.93542	8.4986	7.81743	7.89629	8.37272	8.56356	7.93884	8.5699	8.17625	7.57484	8.22157	8.35093	8.06533	7.83031	7.74908	8.41484	7.91652	8.21382	7.8561	7.85496	8.25074	7.83824	8.31745	8.2353	8.68502	7.94075	8.42773	8.09825	7.67263	7.56583	8.4524	7.62582	8.4897	7.37763	8.79634	0.999631	0.82722	0.171854	0.999985	0.999909	0.805754	0.999975
GENE: Cdkn2c	12580	cyclin-dependent kinase inhibitor 2C (p18, inhibits CDK4)	MGI:MGI:105388|Ensembl:ENSMUSG00000028551|Vega:OTTMUSG00000008484	Mme-M200000730	8.62127	9.39955	9.36859	8.20111	9.53608	8.50091	8.42418	8.61339	9.2168	8.70315	8.72491	8.59975	8.39362	8.60429	8.87405	9.3669	8.65142	8.50296	9.0334	8.74077	8.88335	8.96962	7.95219	9.3406	8.66743	8.37842	8.56834	8.90886	9.2024	9.27251	8.64983	8.601	8.46806	9.00221	9.14845	8.69267	8.41377	9.12757	0.999631	0.835188	0.331439	0.999985	0.999909	0.764566	0.999975
GENE: 1810009A15Rik	66276	RIKEN cDNA 1810009A15 gene	MGI:MGI:1913526|Ensembl:ENSMUSG00000071653|Vega:OTTMUSG00000045539	Mme-M200000731	12.2128	12.6635	12.5309	12.7081	12.3914	12.3232	12.1607	12.5542	12.2737	12.222	12.0943	12.8756	12.5207	12.783	12.5933	12.6714	13.0236	12.546	12.5681	12.5223	12.3222	12.287	12.4038	12.0979	11.7957	12.5869	12.2385	12.7661	12.6541	12.4581	12.5621	12.2564	12.5682	12.5735	12.4514	12.847	12.5109	11.8165	0.999631	0.886005	0.0633504	0.999985	0.999909	0.624672	0.999975
GENE: Pola1	18968	polymerase (DNA directed), alpha 1	MGI:MGI:99660|Ensembl:ENSMUSG00000006678|Vega:OTTMUSG00000017971	Mme-M200000734	10.7284	11.0659	10.6966	10.8876	10.9133	11.0317	10.2915	10.5817	10.7911	10.2093	11.1625	10.5592	10.4636	10.42	10.4321	10.6235	10.7538	10.3971	10.6931	10.6974	10.9826	10.3308	10.8697	11.0704	10.9621	10.3943	10.6919	10.8049	10.9536	10.1762	10.461	10.2533	10.2801	10.0823	10.6434	10.5988	10.5379	10.8702	0.999631	0.896748	0.0125349	0.999985	0.999909	0.744997	0.999975
GENE: Kcnc1	16502	potassium voltage gated channel, Shaw-related subfamily, member 1	MGI:MGI:96667|Ensembl:ENSMUSG00000058975|Vega:OTTMUSG00000034762	Mme-M200000735	9.76262	9.84555	10.1707	9.72116	9.08545	9.29304	9.53493	9.9405	10.0124	9.74051	9.96528	9.5062	10.0924	9.36687	9.68543	9.71134	9.74347	9.49379	9.63956	9.50518	9.67984	9.51235	9.80781	9.47504	9.32431	9.17082	9.86804	9.38729	9.88447	9.26821	9.66092	9.74025	9.71721	9.12712	10.1531	9.25073	10.0881	9.81613	0.999631	0.778796	0.230438	0.999985	0.999909	0.624715	0.999975
GENE: Csf2rb2	12984	colony stimulating factor 2 receptor, beta 2, low-affinity (granulocyte-macrophage)	MGI:MGI:1339760|Ensembl:ENSMUSG00000071714	Mme-M200000737	6.76475	6.77591	6.85165	6.76126	6.18061	6.90173	6.43096	5.61834	6.68846	6.77891	6.78032	6.50786	6.51382	6.36017	6.6018	6.33128	6.80102	6.71402	6.675	6.28936	6.41237	6.01493	6.69275	6.22338	6.49459	6.38934	6.06839	6.0479	6.37969	6.69382	6.32997	6.88364	6.81721	6.41838	6.46601	6.73063	6.68453	5.83911	0.707587	0.688018	0.0907365	0.999985	0.999909	0.648758	0.999975
GENE: Pip5k1b	18719	phosphatidylinositol-4-phosphate 5-kinase, type 1 beta	MGI:MGI:107930|Ensembl:ENSMUSG00000024867|Vega:OTTMUSG00000031802	Mme-M200000738	11.6988	11.3096	11.7051	11.8249	12.0305	11.684	11.8461	11.4575	11.0807	11.3432	11.3841	11.815	11.4373	11.5234	10.9761	11.218	11.4434	11.6205	11.0879	12.3433	11.7307	12.3825	11.8658	11.8143	11.6678	12.2055	11.75	11.956	11.1644	11.6337	11.8401	11.1933	11.5457	11.3547	11.3617	11.9627	11.1239	11.3263	0.490948	0.768027	0.000371669	0.999985	0.943748	0.80219	0.999975
GENE: Nefl	18039	neurofilament, light polypeptide	MGI:MGI:97313	Mme-M200000742	9.2426	9.42106	9.37247	8.63018	9.53396	9.4519	9.24718	9.85415	9.41827	8.843	9.69765	9.10649	9.04253	9.18326	8.94151	9.41761	9.17144	9.20669	9.62912	9.18254	9.18646	9.17198	8.62876	9.31476	9.28003	8.9269	9.57717	8.99172	9.51994	8.88982	9.07487	9.02337	8.83938	8.87275	9.79523	9.14436	9.12743	9.57687	0.993916	0.609201	0.292825	0.999985	0.999909	0.760523	0.999975
GENE: Srrm1	51796	serine/arginine repetitive matrix 1	MGI:MGI:1858303|Ensembl:ENSMUSG00000028809|Vega:OTTMUSG00000009683	Mme-M200000743	11.7468	12.4455	11.8892	11.9936	13.4489	11.7314	11.5558	12.362	11.9554	11.5789	13.0541	11.7046	11.3061	12.2013	11.4075	12.0096	11.8689	11.415	13.4733	11.9292	12.1146	12.2941	12.0602	12.7123	11.5018	11.6468	11.9654	12.206	13.7326	12.3387	11.9885	11.7384	11.1046	12.044	11.5829	12.0099	11.7898	12.7376	0.999631	0.914917	0.323036	0.999985	0.999909	0.798252	0.999975
GENE: Ppp1ca	19045	protein phosphatase 1, catalytic subunit, alpha isoform	MGI:MGI:103016|Ensembl:ENSMUSG00000040385	Mme-M200000745	14.7283	14.7936	14.5561	14.5331	14.9788	12.6318	14.3849	14.4024	14.3401	14.5683	14.5632	14.6377	14.664	14.6541	13.7053	14.4241	14.8228	14.8702	14.7021	14.841	15.0445	14.0513	14.6867	15.0763	12.7747	14.6181	14.5047	14.0755	14.8003	14.5358	14.662	14.4925	14.8895	14.3286	15.0021	14.9006	14.586	15.028	0.999631	0.77584	0.096518	0.999985	0.999909	0.567604	0.999975
GENE: Calr	12317	calreticulin	MGI:MGI:88252|Ensembl:ENSMUSG00000003814|Vega:OTTMUSG00000022277	Mme-M200000746	12.7404	13.1044	13.3176	12.9779	12.8959	13.2828	12.9176	13.3831	12.7309	12.1072	12.855	12.6418	12.5347	13.0163	12.7788	12.8881	12.8296	12.6421	12.7123	12.9901	12.3034	12.7804	12.1355	12.4056	12.6473	13.1012	13.0252	12.607	12.4775	12.3394	12.8443	12.4518	12.2382	12.5265	12.3136	12.8224	12.2701	12.6247	0.0995889	0.807581	0.00857129	0.999985	0.999909	0.812527	0.999975
GENE: Rac2	19354	RAS-related C3 botulinum substrate 2	MGI:MGI:97846|Ensembl:ENSMUSG00000033220	Mme-M200000747	8.86514	8.60399	8.83585	8.62052	8.52618	8.25286	8.44935	8.86322	8.85408	8.85965	7.55653	7.90159	8.88344	7.65865	8.06271	7.42291	8.7875	7.95775	6.6297	7.90555	7.65536	7.3925	7.70473	7.67481	7.32035	7.40182	8.57079	8.3043	6.44485	8.73729	7.44978	7.74558	7.89401	7.26515	7.28709	7.42952	7.316	7.15335	0.0279735	0.807581	0.00825078	0.999985	0.999909	0.620993	0.999975
GENE: Hspb2	69253	heat shock protein 2	MGI:MGI:1916503|Ensembl:ENSMUSG00000038086	Mme-M200000751	12.9683	12.5639	13.2531	12.7465	13.6764	12.7374	14.3105	14.4258	14.4648	12.1588	9.95153	13.699	13.3528	14.0456	13.7751	12.6326	12.1612	11.7151	10.0216	11.6834	13.1715	12.7792	13.5608	12.7568	12.7527	13.1588	13.479	12.9063	10.7072	13.0592	13.5705	13.7111	12.5266	12.9812	13.6571	12.2396	12.4334	9.664	0.999631	0.914875	0.0315647	0.999985	0.999909	0.51298	0.999975
GENE: Dcn	13179	decorin	MGI:MGI:94872|Ensembl:ENSMUSG00000019929	Mme-M200000752	14.5985	14.4077	13.9571	14.4966	14.9647	14.5491	13.5205	14.2172	13.8912	14.0641	14.4885	14.0941	13.7894	13.5979	14.0578	14.1551	14.2754	13.9384	14.6714	14.0712	13.547	13.9068	13.6283	14.6155	13.313	13.5528	12.9882	13.0567	14.5781	14.008	13.8512	13.9859	13.765	14.4782	13.6442	13.9754	13.9471	14.3723	0.299059	0.900073	0.168721	0.999985	0.621218	0.590939	0.999975
GENE: Taf6	21343	TATA-box binding protein associated factor 6	MGI:MGI:109129|Ensembl:ENSMUSG00000036980|Vega:OTTMUSG00000022698	Mme-M200000755	9.37591	9.8162	9.91686	9.53026	9.4081	8.78547	9.14428	9.30355	9.26814	9.80682	9.67833	9.75502	10.011	9.56472	9.4429	9.58463	9.91658	10.1858	10.0231	9.62105	9.80487	9.50398	9.3924	9.60411	9.25962	9.70294	9.23083	9.50476	9.9124	9.48146	9.58297	9.31713	9.84447	9.38312	9.42075	9.99205	9.45123	9.60167	0.999631	0.688125	0.00519079	0.999985	0.728078	0.410212	0.999975
GENE: Mdm1	17245	transformed mouse 3T3 cell double minute 1	MGI:MGI:96951|Ensembl:ENSMUSG00000020212	Mme-M200000757	7.38998	7.68808	7.44573	7.18342	7.64199	7.55198	6.86963	7.10297	6.97438	7.52675	8.19909	7.90947	7.45112	7.91382	7.17782	7.98893	7.78892	7.67564	8.71558	7.35212	7.25468	7.38836	6.7966	7.54748	7.33103	7.76618	7.01175	7.67734	8.23836	7.74643	7.75851	7.24937	7.53176	7.48204	7.26036	8.41339	6.8839	8.71443	0.999631	0.8907	0.00427716	0.999985	0.999909	0.813874	0.999975
GENE: Tagln	21345	transgelin	MGI:MGI:106012|Ensembl:ENSMUSG00000032085	Mme-M200000759	14.9642	15.0578	15.1227	15.1994	14.8155	15.5608	14.8183	14.6205	14.1326	15.1705	14.8164	15.1985	14.8622	15.1122	14.4883	15.5858	15.3392	15.0245	15.029	15.2094	14.99	15.5277	15.2495	15.0314	14.5535	15.2601	14.3636	14.8273	14.7364	14.6371	15.1636	14.931	14.9927	15.3332	14.5938	14.8728	14.9152	14.7431	0.999631	0.741955	0.338159	0.999985	0.999909	0.423972	0.999975
GENE: Pter	19212	phosphotriesterase related	MGI:MGI:107372|Ensembl:ENSMUSG00000026730|Vega:OTTMUSG00000011123	Mme-M200000760	6.67683	7.11763	6.5023	7.14583	7.14466	6.22504	6.74558	6.14021	6.59685	7.04332	7.49217	7.50414	7.3309	7.26562	7.46549	7.37967	6.99222	7.70566	7.49517	7.10343	6.81715	6.78594	7.05215	6.75162	6.41347	6.61551	6.8632	6.53588	6.67666	6.8371	6.95303	7.08596	7.62585	7.03299	7.04777	7.18578	7.06426	7.43144	0.999154	0.817414	1.74545e-05	0.999985	0.777496	0.346046	0.999975
GENE: Gstm1	14862	glutathione S-transferase, mu 1	MGI:MGI:95860|Ensembl:ENSMUSG00000058135|Vega:OTTMUSG00000007188	Mme-M200000761	12.6453	12.5545	12.569	12.6886	13.1283	12.3286	12.2155	12.302	12.1362	13.9274	13.8437	14.3121	13.7531	13.7741	13.9259	13.5746	13.3601	14.1792	14.4269	12.7947	12.4149	12.9768	12.934	13.4774	12.2672	12.7436	12.3866	12.5658	14.2808	13.9823	14.3316	14.4349	14.5002	14.231	14.2031	13.9344	14.1587	14.166	0.254778	0.798351	3.69008e-13	0.999985	0.999909	0.797855	0.999975
GENE: Rab33a	19337	RAB33A, member RAS oncogene family	MGI:MGI:109493|Ensembl:ENSMUSG00000031104|Vega:OTTMUSG00000017541	Mme-M200000764	8.19194	7.32467	7.82388	7.94072	8.21991	8.01246	7.90807	7.70113	7.63055	8.17601	8.46711	8.22314	8.48985	8.02714	8.50858	7.81699	7.99268	8.30126	8.60644	7.90553	7.80164	7.39419	8.1519	8.5984	8.44678	7.49507	7.85638	7.81196	8.29988	8.01711	7.99524	8.37056	8.58729	8.11218	8.34778	8.19763	8.26456	9.10436	0.999631	0.821489	0.00125601	0.999985	0.999909	0.765398	0.999975
GENE: Cbfb	12400	core binding factor beta	MGI:MGI:99851|Ensembl:ENSMUSG00000031885|Vega:OTTMUSG00000049550	Mme-M200000766	10.6798	10.8669	10.9119	10.3128	10.4289	10.2177	10.4016	10.6623	10.7141	11.2703	10.3044	11.123	10.7099	11.4161	11.1601	11.3503	11.0119	10.8041	10.3047	10.8995	10.8764	11.062	10.4872	10.5172	10.2463	10.9219	10.6389	11.4425	10.2566	11.4702	10.936	11.1756	11.0603	11.4937	10.9459	11.2669	10.5276	10.2947	0.999631	0.843381	0.0395867	0.999985	0.999909	0.780159	0.999975
GENE: Mrc1	17533	mannose receptor, C type 1	MGI:MGI:97142|Ensembl:ENSMUSG00000026712|Vega:OTTMUSG00000011409	Mme-M200000767	6.2503	7.19484	6.86998	6.22198	7.86879	6.95376	5.7918	6.45126	6.53489	6.02118	6.93187	6.00301	5.6873	6.076	5.96974	7.78973	7.07789	7.10196	6.66405	6.73293	6.79356	7.34633	6.45603	7.76498	7.33973	6.37194	6.26618	7.09539	7.606	6.3473	6.34568	6.27259	6.16405	6.71841	7.82982	7.25655	6.98565	6.60452	0.952516	0.621384	0.247223	0.999985	0.999909	0.549053	0.999975
GENE: Btc	12223	betacellulin, epidermal growth factor family member	MGI:MGI:99439|Ensembl:ENSMUSG00000082361|Vega:OTTMUSG00000055524	Mme-M200000769	7.79535	7.63974	7.64242	7.73869	7.68138	7.5068	7.64901	7.66465	7.76534	8.79903	8.15489	8.88488	8.61581	8.71043	8.90909	8.25343	8.24361	8.62609	8.62454	8.085	7.98885	7.69521	7.9453	8.13785	7.81356	7.91637	7.67344	7.70969	8.73604	8.72991	8.66993	8.66683	8.62648	8.38705	9.11149	8.99182	8.98066	8.54839	0.238935	0.884779	3.24861e-12	0.999985	0.999909	0.748513	0.999975
GENE: Birc3	11796	baculoviral IAP repeat-containing 3	MGI:MGI:1197007|Ensembl:ENSMUSG00000032000|Vega:OTTMUSG00000020585	Mme-M200000771	8.55403	9.31129	9.5923	8.92347	8.94093	8.8448	9.33376	8.85158	9.47702	8.56218	8.63614	8.83247	8.69152	9.4582	9.29062	9.65421	9.10206	9.18578	8.33971	8.92414	9.00821	9.5362	8.74449	8.68768	8.7784	8.97036	9.06453	9.92448	8.62584	9.44517	9.23215	9.21015	8.65065	9.90728	9.28923	9.15812	8.7772	8.61647	0.999631	0.836869	0.292484	0.999985	0.999909	0.722305	0.999975
GENE: Ncoa1	17977	nuclear receptor coactivator 1	MGI:MGI:1276523|Ensembl:ENSMUSG00000020647	Mme-M200000772	8.8931	9.06555	9.60095	8.57216	8.87805	8.97849	9.33071	8.92423	9.18529	8.71314	9.38288	8.61124	8.67795	8.73636	8.72282	8.93988	9.07875	9.4193	11.4862	9.21265	9.13984	9.51007	8.46631	8.83199	8.96988	9.60477	9.03735	9.19191	9.22787	8.48542	8.66531	8.57114	8.53865	8.89572	8.15844	9.73121	8.64846	11.268	0.999631	0.707361	0.315764	0.999985	0.999909	0.543689	0.999975
GENE: Irf9	16391	interferon regulatory factor 9	MGI:MGI:107587|Ensembl:ENSMUSG00000002325|Vega:OTTMUSG00000029027	Mme-M200000773	9.09631	9.28154	9.22203	8.98723	8.34087	9.09119	9.10266	9.01201	8.76096	8.9519	9.09285	9.09102	8.98577	9.19508	8.61723	8.92185	9.36166	9.22164	9.54179	9.09459	8.81716	8.93275	8.12085	7.56503	8.27938	9.24771	8.12768	8.49346	9.1685	8.79243	9.08689	8.71181	8.87061	8.36853	9.12603	9.88108	8.57043	8.8382	0.371166	0.811188	0.0380827	0.999985	0.999909	0.525631	0.999975
GENE: Ndufb3	66495	NADH dehydrogenase (ubiquinone) 1 beta subcomplex 3	MGI:MGI:1913745	Mme-M200000774	14.2237	13.7339	13.9343	14.1409	14.3966	14.0585	13.71	13.4685	13.7097	14.2111	14.2736	14.4448	14.2048	14.3772	14.4673	14.0311	14.3013	14.4182	14.596	14.0628	14.0081	13.8477	14.3063	14.6059	14.4971	13.8642	13.6509	14.2001	14.771	14.0741	14.0521	14.1789	14.5014	14.0246	14.4291	14.1803	14.3799	14.3498	0.999631	0.913244	0.00306925	0.999985	0.999909	0.805645	0.999975
GENE: G3bp1	27041	GTPase activating protein (SH3 domain) binding protein 1	MGI:MGI:1351465	Mme-M200000777	12.1447	12.1721	12.5761	12.5491	11.609	12.555	12.3699	12.2952	12.2575	12.3878	11.9687	12.861	12.7339	12.482	12.3379	12.4035	12.9492	12.784	11.6231	12.1981	12.2936	12.3065	12.6315	11.856	12.533	12.5368	12.4648	12.3188	11.627	12.3541	12.8365	12.1966	12.766	12.3031	12.6195	13.1782	12.7554	11.5769	0.999631	0.906504	0.173526	0.999985	0.999909	0.766967	0.999975
GENE: Muc2	17831	mucin 2	MGI:MGI:1339364	Mme-M200000779	16.2259	15.9679	16.5975	16.3883	15.4242	16.2197	16.2513	16.3537	16.4266	16.9333	15.7436	16.4827	16.9085	17.5714	16.3181	16.148	16.6286	16.667	15.7407	16.8701	16.7743	15.4432	16.5148	15.5621	16.481	16.7649	16.2892	17.3156	15.441	16.8392	16.9254	16.833	16.4983	17.5263	16.7351	16.7915	16.2546	15.9782	0.999631	0.870917	0.123553	0.999985	0.999909	0.790416	0.999975
GENE: Cdadc1	71891	cytidine and dCMP deaminase domain containing 1	MGI:MGI:1919141|Ensembl:ENSMUSG00000021982	Mme-M200000782	8.50952	9.80255	9.55871	8.90683	10.102	9.16946	9.32559	9.57141	9.67189	10.1345	9.34822	9.31373	8.76034	10.1363	9.55507	9.93162	8.97779	9.09675	9.07015	9.1874	10.0652	10.2367	8.89758	9.70551	9.21306	9.59969	9.71003	10.5435	8.91248	10.3247	9.00534	9.38713	8.92742	10.1675	9.02483	9.07144	8.89161	9.42053	0.999631	0.882653	0.162885	0.999985	0.999909	0.635287	0.999975
GENE: Jagn1	67767	jagunal homolog 1	MGI:MGI:1915017|Ensembl:ENSMUSG00000051256|Vega:OTTMUSG00000023562	Mme-M200000784	11.7243	10.6381	11.4793	11.3207	11.004	11.8803	11.2059	10.7703	11.1157	11.1658	11.7126	11.7002	11.7103	10.9957	11.8162	11.1501	11.6852	12.3357	11.8479	11.9092	11.0218	11.2318	11.4244	11.2649	12.2033	11.6649	11.0466	11.304	12.0555	11.111	11.6994	11.2207	11.8068	11.5686	11.6329	12.1168	11.6092	11.8842	0.999631	0.813141	0.0206844	0.999985	0.999909	0.662284	0.999975
GENE: Mmp12	17381	matrix metallopeptidase 12	MGI:MGI:97005|Ensembl:ENSMUSG00000049723|Vega:OTTMUSG00000027381	Mme-M200000785	7.22453	6.68097	6.73383	7.42623	6.87868	6.7494	7.32563	6.84476	6.85264	7.02386	8.33045	6.86852	7.35377	7.24476	6.97342	6.7349	7.01292	7.23961	7.97255	6.85785	6.8847	6.64264	7.39983	6.8275	7.10499	7.1747	6.63829	6.77731	7.7811	6.88021	7.27404	7.24189	7.0681	6.78899	6.5312	7.27389	7.08148	8.18839	0.999631	0.850475	0.032326	0.999985	0.999909	0.796316	0.999975
GENE: Ndufb8	67264	NADH dehydrogenase (ubiquinone) 1 beta subcomplex 8	MGI:MGI:1914514|Ensembl:ENSMUSG00000025204|Vega:OTTMUSG00000036225	Mme-M200000786	14.5286	14.2844	14.7006	14.1784	14.3735	13.9532	14.2024	13.9774	14.2259	14.7105	14.5299	14.5347	14.685	14.466	14.6907	14.2363	14.5688	14.9757	13.9721	14.3217	14.694	14.5229	14.4844	14.7139	14.3733	14.2845	14.1476	14.3811	14.6945	14.4293	14.4563	14.692	14.8352	14.4332	14.7193	14.6248	14.6874	13.9927	0.999631	0.64349	0.0191534	0.999985	0.999909	0.741208	0.999975
GENE: Ctps2	55936	cytidine 5'-triphosphate synthase 2	MGI:MGI:1933185|Ensembl:ENSMUSG00000031360|Vega:OTTMUSG00000019496	Mme-M200000788	9.07236	8.5801	8.50519	8.62169	8.53204	8.91953	8.80274	8.09289	8.33115	8.03122	8.90161	8.32434	8.86736	7.86199	8.46159	8.37175	8.58117	8.86676	10.6236	9.07541	8.29081	8.27651	8.08247	8.28607	8.61521	8.92773	8.08473	8.33674	8.64333	7.98978	8.75159	7.86069	7.92701	8.3291	7.88283	8.92655	8.02826	10.2307	0.999631	0.786678	0.289207	0.999985	0.999909	0.528708	0.999975
GENE: Syngr2	20973	synaptogyrin 2	MGI:MGI:1328324|Ensembl:ENSMUSG00000048277|Vega:OTTMUSG00000003678	Mme-M200000793	14.0682	13.7963	14.1633	13.6421	13.7874	13.6065	13.6676	13.7694	13.6648	14.156	13.859	13.7165	14.3003	14.1675	14.1882	14.3674	13.7829	14.3258	13.7554	14.0329	14.1102	14.2517	13.9114	14.0615	13.9802	13.789	14.0258	13.7495	13.8745	14.0968	14.1338	14.2571	13.9856	14.2906	14.6971	14.197	13.8882	13.9778	0.657256	0.86783	0.00713098	0.999985	0.999909	0.408451	0.999975
GENE: Cfap20	14894	cilia and flagella associated protein 20	MGI:MGI:107428|Ensembl:ENSMUSG00000031796	Mme-M200000794	8.32978	8.62879	8.40466	8.1117	8.14031	8.13821	8.09977	7.84311	8.34125	8.56008	7.85292	8.07038	8.01367	8.30401	8.78097	8.34799	7.78423	8.56823	8.05129	8.1775	8.81904	8.30236	8.20752	8.25066	8.41289	8.0001	8.48391	8.51819	8.11865	8.55474	8.10603	8.7184	8.5329	8.65731	8.64199	8.42849	7.98298	8.71489	0.652415	0.907873	0.243814	0.999985	0.999909	0.546279	0.999975
GENE: C2	12263	complement component 2 (within H-2S)	MGI:MGI:88226|Ensembl:ENSMUSG00000024371|Vega:OTTMUSG00000034003	Mme-M200000795	9.87795	9.89665	9.90943	9.34774	9.22343	10.0123	10.2994	9.84415	9.80408	8.33881	8.55277	8.42632	8.0429	8.76047	8.37629	8.65413	9.21233	8.74444	8.76396	8.34791	8.43477	8.38139	7.98622	7.85697	8.56072	8.26641	8.24446	7.97753	7.70138	8.18723	8.1225	8.28982	8.59617	7.95585	7.58814	8.13725	7.67751	8.26445	4.58219e-08	0.907137	3.63165e-07	0.999985	0.00691407	0.792996	0.999975
GENE: Apod	11815	apolipoprotein D	MGI:MGI:88056|Ensembl:ENSMUSG00000022548|Vega:OTTMUSG00000025876	Mme-M200000796	11.4928	11.4086	11.1681	11.1051	11.0038	12.323	12.0057	11.3138	11.7941	11.0069	10.8259	11.2804	11.4346	10.2717	11.5979	10.6403	10.6707	10.1927	10.4039	11.3508	11.6827	11.4196	11.5937	11.4262	11.9857	11.6014	11.366	11.1334	12.0623	11.5137	11.6508	11.4265	11.7722	12.0207	10.9774	11.0245	11.3294	10.7438	0.333867	0.842471	0.00833921	0.999985	0.577552	0.371895	0.999975
GENE: Snai1	20613	snail family zinc finger 1	MGI:MGI:98330|Ensembl:ENSMUSG00000042821|Vega:OTTMUSG00000001149	Mme-M200000798	8.95617	8.56873	8.99698	8.71032	8.93072	8.79916	9.37801	8.77843	9.04785	9.06495	8.2426	12.3415	9.02464	8.13094	8.76208	8.46306	9.06829	8.98591	8.67743	8.83182	8.59899	8.92277	9.1404	9.22495	9.14302	9.18365	9.04737	8.69299	8.84114	8.62999	8.54077	9.04999	11.9112	8.91275	8.82282	8.77491	9.04332	8.84747	0.999631	0.846515	0.239863	0.999985	0.999909	0.57678	0.999975
GENE: Ccng1	12450	cyclin G1	MGI:MGI:102890|Ensembl:ENSMUSG00000020326|Vega:OTTMUSG00000005434	Mme-M200000800	11.4504	11.7869	11.6007	12.0667	11.1145	11.7984	11.5579	11.4801	11.057	11.8552	13.0409	12.622	12.006	12.5548	11.8926	12.3771	12.4761	11.8516	13.0217	12.5486	11.9968	12.573	11.8721	11.9265	11.7569	12.6094	11.5391	12.2569	12.9999	12.1922	12.5656	12.2674	11.9748	12.3302	11.7501	12.7175	12.0372	12.7056	0.589544	0.770891	0.000749101	0.999985	0.62216	0.716434	0.999975
GENE: Speg	11790	SPEG complex locus	MGI:MGI:109282|Ensembl:ENSMUSG00000026207|Vega:OTTMUSG00000019414	Mme-M200000801	7.41099	7.17893	7.73411	7.18671	6.87652	7.87716	7.14675	7.39446	7.16511	7.15397	7.31972	7.0402	7.52119	7.21303	6.75701	7.5961	7.40235	7.37279	9.00251	7.5395	7.21861	7.45027	7.45737	6.8887	7.46704	7.66784	7.14143	7.57458	7.51772	7.24948	8.01548	7.27216	6.70329	7.35651	6.7007	7.47218	7.15915	8.33799	0.999631	0.870657	0.276675	0.999985	0.999909	0.660587	0.999975
GENE: Ttr	22139	transthyretin	MGI:MGI:98865|Ensembl:ENSMUSG00000061808	Mme-M200000802	7.53188	8.22881	7.90113	8.3096	7.37185	8.66204	7.63791	7.83816	8.26216	10.0132	8.1023	9.65812	9.70044	9.47419	10.1861	9.67611	8.56149	10.1729	8.43866	8.69483	8.94177	8.55789	8.64738	8.47771	9.68331	8.77706	9.14992	9.35295	9.02664	10.128	9.80711	9.89296	10.1085	10.5483	10.6025	10.4278	9.68765	8.72471	0.0465163	0.850475	3.8466e-06	0.999985	0.999909	0.805363	0.999975
GENE: Ech1	51798	enoyl coenzyme A hydratase 1, peroxisomal	MGI:MGI:1858208|Ensembl:ENSMUSG00000053898|Vega:OTTMUSG00000031167	Mme-M200000803	14.4132	14.048	13.6366	14.2626	14.218	14.1978	14.073	14.2398	13.8529	14.2616	14.0755	14.5473	14.5306	14.6439	14.5737	14.6506	14.6217	14.6691	14.2632	14.4385	14.1899	14.3223	14.3964	14.2998	14.4281	14.2593	14.3172	14.134	14.6055	14.7666	14.671	14.5646	14.6913	15.1077	14.8601	14.7257	14.624	14.3759	0.0924884	0.835798	5.54963e-06	0.999985	0.999909	0.662284	0.999975
GENE: Hnrnpu	51810	heterogeneous nuclear ribonucleoprotein U	MGI:MGI:1858195	Mme-M200000805	12.425	13.1284	13.0627	12.5858	12.8803	12.9705	11.5554	13.037	11.8218	11.8703	13.2657	12.6496	12.2142	12.6663	12.0255	12.8457	13.1637	12.9076	13.4577	13.0128	12.5168	12.7401	12.0838	12.3803	12.0845	12.5183	12.5396	12.6559	13.5166	12.8756	13.2635	11.8898	11.865	12.7323	11.9523	13.8508	12.5208	13.3132	0.999631	0.906811	0.15515	0.999985	0.999909	0.559132	0.999975
GENE: Rgn	19733	regucalcin	MGI:MGI:108024|Ensembl:ENSMUSG00000023070|Vega:OTTMUSG00000017082	Mme-M200000806	7.26515	6.92323	6.56246	7.44432	7.95358	6.92368	6.13299	7.30231	6.22452	7.89461	8.03482	8.41569	8.0996	8.52436	8.33734	8.24974	7.60359	8.52695	8.92986	8.06376	7.21055	7.40855	7.65931	7.93575	7.7251	7.15413	7.42634	7.4102	8.159	8.50072	8.38157	7.95782	8.10598	8.3965	8.04128	8.46056	8.36986	8.50568	0.482986	0.903242	1.38725e-07	0.999985	0.693045	0.680024	0.999975
GENE: Acot13	66834	acyl-CoA thioesterase 13	MGI:MGI:1914084|Ensembl:ENSMUSG00000006717|Vega:OTTMUSG00000000608	Mme-M200000808	12.7778	12.6073	12.2621	12.926	13.1237	12.8683	12.4642	12.5539	12.7385	13.334	13.5245	13.4124	12.9336	13.1617	13.066	13.3323	13.3361	13.3512	13.6469	12.9923	12.5182	12.6097	12.6708	13.1413	13.0307	12.7289	12.9717	12.8527	13.9386	13.3715	13.1966	13.1933	13.2319	12.9962	13.2139	13.2715	13.5335	13.2295	0.999631	0.832014	3.89353e-07	0.999985	0.999909	0.570109	0.999975
GENE: S100a9	20202	S100 calcium binding protein A9 (calgranulin B)	MGI:MGI:1338947|Ensembl:ENSMUSG00000056071|Vega:OTTMUSG00000026669	Mme-M200000809	14.1469	15.2193	14.7882	15.1391	11.2799	14.6708	15.2737	15.4288	15.5151	15.1753	13.2894	15.6919	15.0056	14.7022	14.2869	14.7597	15.4437	14.3035	9.46649	14.6542	14.2889	14.6302	14.8041	11.8312	14.3841	15.0037	15.2052	15.0849	13.644	15.169	15.2597	14.9269	15.3404	13.9901	14.747	14.1927	15.4438	9.60729	0.999631	0.725903	0.216816	0.999985	0.999909	0.682745	0.999975
GENE: Cela1	109901	chymotrypsin-like elastase family, member 1	MGI:MGI:95314|Ensembl:ENSMUSG00000023031	Mme-M200000810	9.22885	8.41273	8.54055	8.74931	8.87926	9.53874	8.97728	8.23494	8.87763	7.70383	7.77514	8.18309	8.60199	7.93538	8.16579	7.82928	8.71015	8.70768	8.16988	9.38039	8.31882	8.22749	8.89747	8.68921	9.44417	9.20866	8.61901	8.44953	8.55477	7.72836	8.60997	8.07149	8.42576	8.25348	8.17245	8.94344	8.51091	8.41119	0.999631	0.734067	0.000584234	0.999985	0.999909	0.797973	0.999975
GENE: Folr1	14275	folate receptor 1 (adult)	MGI:MGI:95568|Ensembl:ENSMUSG00000001827|Vega:OTTMUSG00000022222	Mme-M200000812	5.97406	6.00242	5.86345	6.69856	6.29528	6.08123	6.11129	5.97741	6.79049	6.21052	6.96379	5.80014	6.05281	6.13691	5.34842	5.82479	5.99869	5.27463	6.15685	6.28542	6.04866	5.86048	6.44252	6.25858	6.11971	6.29307	5.99793	7.13306	7.105	6.31854	5.74194	6.15673	5.82596	5.8677	5.62488	5.44944	5.98714	6.88551	0.999631	0.82422	0.0893275	0.999985	0.999909	0.417825	0.999975
GENE: Cox4i1	12857	cytochrome c oxidase subunit IV isoform 1	MGI:MGI:88473|Ensembl:ENSMUSG00000031818|Vega:OTTMUSG00000043013	Mme-M200000813	15.0791	14.2449	14.6557	14.4899	13.8581	14.6492	14.5809	14.3641	14.5295	15.114	14.3394	15.0705	15.2411	15.0683	14.9483	14.693	14.949	15.3597	14.3646	14.7236	14.8001	14.6709	14.8116	14.3182	15.2786	14.7099	14.8001	14.7204	14.4495	14.8621	15.0259	15.0934	15.4099	14.7045	15.1022	14.994	15.1923	14.6235	0.946553	0.833324	0.00768292	0.999985	0.999909	0.805797	0.999975
GENE: Psme3	19192	proteaseome (prosome, macropain) activator subunit 3 (PA28 gamma, Ki)	MGI:MGI:1096366|Ensembl:ENSMUSG00000078652|Vega:OTTMUSG00000002795	Mme-M200000815	10.4051	10.5992	10.6897	10.9212	10.318	10.9245	10.9468	10.243	10.4596	11.2038	10.9287	11.1989	11.4884	11.0575	10.9148	10.5791	10.8119	11.2595	10.5725	10.6734	11.1944	10.4396	11.2418	10.5538	11.3043	10.924	10.7012	10.8268	10.6577	10.7803	11.1126	11.1116	11.5242	10.7881	10.7801	11.1976	10.8166	10.649	0.999631	0.695621	0.0217361	0.999985	0.889507	0.618888	0.999975
GENE: Evl	14026	Ena-vasodilator stimulated phosphoprotein	MGI:MGI:1194884|Ensembl:ENSMUSG00000021262	Mme-M200000816	11.3264	11.1397	11.8212	11.1722	11.1736	11.9186	12.1387	11.6923	12.071	11.0362	10.7237	11.07	10.8663	11.0165	10.9207	11.0873	11.0956	10.5473	10.8979	11.1942	11.2888	11.9087	10.8149	10.5503	11.4849	11.223	11.539	11.1821	11.8656	11.3295	11.2344	11.1377	10.7733	10.9778	11.4504	10.6182	11.0742	9.82751	0.999631	0.876818	0.00182924	0.999985	0.875662	0.496442	0.999975
GENE: Cox7a2	12866	cytochrome c oxidase subunit VIIa 2	MGI:MGI:1316715|Ensembl:ENSMUSG00000032330	Mme-M200000818	14.0165	13.5587	13.862	13.5644	12.8015	13.8604	13.7675	13.3425	13.7397	14.6157	13.411	14.5173	14.895	14.4081	14.7319	14.1811	14.36	14.6234	13.0396	13.6612	14.0758	13.1963	13.7693	13.3349	14.3934	13.6865	13.5986	14.1265	13.1472	14.0761	14.4669	14.5794	14.945	14.0201	14.8572	14.2335	14.5088	13.0667	0.999631	0.86783	0.00523	0.999985	0.999909	0.791114	0.999975
GENE: Mxi1	17859	MAX interactor 1, dimerization protein	MGI:MGI:97245|Ensembl:ENSMUSG00000025025	Mme-M200000819	9.50898	9.72219	9.93043	9.73089	9.78346	9.46068	9.84813	9.70589	9.73434	9.4188	9.85399	9.30273	9.01388	9.30887	9.39081	9.18825	9.95341	9.16334	9.5817	9.52759	9.61681	9.7539	9.29657	9.41601	9.37945	9.15098	9.53777	9.47147	9.66738	9.06022	8.91769	9.50242	9.15959	8.98421	9.2053	9.00773	9.34387	9.26317	0.149924	0.861404	0.00163455	0.999985	0.999909	0.755893	0.999975
GENE: Bnip3	12176	BCL2/adenovirus E1B interacting protein 3	MGI:MGI:109326|Ensembl:ENSMUSG00000078566|Vega:OTTMUSG00000023046	Mme-M200000820	8.68242	8.52842	7.766	8.92167	8.56104	9.01852	8.93481	8.61964	8.40373	9.39299	9.36324	9.47453	8.78153	9.28596	9.03615	9.38742	9.47504	9.35772	9.99605	9.0394	8.26205	8.89273	8.20188	8.01581	8.17587	9.18465	8.2176	8.43748	9.01242	9.50496	9.39562	8.82216	9.05681	9.14539	8.87972	9.60385	8.99828	9.72466	0.999631	0.845532	3.64429e-06	0.999985	0.999909	0.74508	0.999975
GENE: Apom	55938	apolipoprotein M	MGI:MGI:1930124	Mme-M200000822	8.39571	10.5864	9.67034	8.08555	8.57023	8.84656	9.88997	10.4961	10.1514	9.16824	8.85786	8.11459	8.12052	8.20326	8.48897	8.9047	8.21705	8.42735	8.2865	8.52297	9.89488	9.72152	8.23339	8.64008	8.51533	9.33535	10.1708	9.45001	8.92637	8.77038	7.98951	8.60158	8.29427	8.5702	8.98198	8.26017	8.32047	8.9057	0.999631	0.85436	0.00185286	0.999985	0.999909	0.744284	0.999975
GENE: Rev3l	19714	REV3 like, DNA directed polymerase zeta catalytic subunit	MGI:MGI:1337131|Ensembl:ENSMUSG00000019841|Vega:OTTMUSG00000031765	Mme-M200000824	10.9538	10.1169	10.1432	11.0684	11.0047	10.4367	10.0054	10.4371	9.80811	10.5712	11.7016	11.3879	10.6061	11.0627	11.0665	10.6624	10.7311	10.6438	11.3414	10.7303	10.5893	10.7162	11.1252	11.5228	10.7419	10.1448	10.3236	10.3416	11.6191	10.8991	11.0056	10.5564	10.4918	11.0632	10.9853	11.3428	10.9646	11.7239	0.999631	0.87837	0.00384616	0.999985	0.999909	0.66263	0.999975
GENE: Hc	15139	hemolytic complement	MGI:MGI:96031|Ensembl:ENSMUSG00000026874|Vega:OTTMUSG00000012274	Mme-M200000825	5.13165	5.34753	5.1893	6.20219	5.26662	5.57953	5.2224	4.43092	5.09729	6.18814	5.82262	6.0145	5.42242	5.9248	5.72345	5.09109	5.44443	5.39988	5.03184	6.36008	6.07219	5.88088	6.33396	6.05031	6.21347	6.29016	5.4289	6.25805	4.79819	6.1135	6.12226	5.92272	5.38668	5.91549	5.31197	5.70459	5.53834	5.40032	0.09864	0.592986	0.211011	0.999985	0.20708	0.779493	0.999975
GENE: Hsp90ab1	15516	heat shock protein 90 alpha (cytosolic), class B member 1	MGI:MGI:96247|Ensembl:ENSMUSG00000023944|Vega:OTTMUSG00000020123	Mme-M200000829	14.4558	14.3411	14.5554	14.0766	13.1436	14.2865	13.7191	14.4616	13.7685	14.8675	13.5	14.685	15.0725	15.4866	14.483	14.6088	14.624	14.352	13.5151	14.0735	14.4179	13.8286	14.1438	13.4269	14.1596	15.2397	13.8784	14.299	13.4553	14.2814	14.6553	14.3562	14.5299	14.3696	14.3632	15.0764	14.3606	13.1106	0.999631	0.806074	0.0980084	0.999985	0.999909	0.822126	0.999975
GENE: Lsp1	16985	lymphocyte specific 1	MGI:MGI:96832|Ensembl:ENSMUSG00000018819|Vega:OTTMUSG00000018784	Mme-M200000830	10.2754	10.857	10.4918	10.3122	11.6495	8.46534	9.60072	11.0199	10.8779	10.7301	9.5581	10.0673	9.22369	9.58934	9.8221	10.527	10.2241	9.65503	10.4402	9.76329	9.48469	10.2169	9.23263	10.9479	7.29585	9.33449	10.126	10.7078	9.68082	10.881	9.27197	9.05334	9.62083	10.3525	9.63618	9.71283	9.29512	10.2005	0.788726	0.893704	0.238342	0.999985	0.999909	0.744997	0.999975
GENE: Pomp	66537	proteasome maturation protein	MGI:MGI:1913787	Mme-M200000831	14.0305	14.3489	14.5936	13.1106	14.5958	12.7426	13.6592	14.1492	14.3923	14.1728	12.6449	13.1726	13.7172	14.43	14.5455	14.3053	13.1239	13.9389	14.3321	13.7492	14.2424	14.4073	13.2323	14.3956	13.1093	13.6043	13.8737	14.2533	12.9999	14.2088	13.7362	14.2837	13.3406	14.5635	14.5829	13.8215	13.0702	14.2699	0.999631	0.837515	0.309925	0.999985	0.999909	0.618888	0.999975
GENE: Bub1	12235	BUB1, mitotic checkpoint serine/threonine kinase	MGI:MGI:1100510	Mme-M200000832	9.11561	9.31183	9.42454	9.29614	9.34446	8.55776	9.41776	9.01421	9.30386	9.13901	9.5816	9.36993	9.02851	9.20716	9.18753	9.07483	9.28171	9.28151	9.11264	9.32254	10.0055	9.44617	9.8466	9.60561	9.23326	9.03284	9.80743	9.58897	9.24227	9.18692	9.0137	9.72849	9.88584	9.20659	9.7863	9.30146	9.70475	9.22091	0.155832	0.809795	0.245213	0.999985	0.999909	0.680146	0.999975
GENE: Ambp	11699	alpha 1 microglobulin/bikunin	MGI:MGI:88002|Ensembl:ENSMUSG00000028356|Vega:OTTMUSG00000009032	Mme-M200000834	7.85712	7.9266	8.1876	8.44135	9.05254	8.48334	7.86207	8.07664	8.09142	6.95489	6.55013	7.16658	7.50235	8.21309	7.5597	7.81189	7.65927	7.38044	7.24666	7.81513	7.95455	8.10022	7.90044	7.66639	7.88958	7.85864	7.94253	7.98422	7.03462	7.53003	7.82267	7.59487	7.0893	8.0813	7.36682	7.90341	7.17189	6.83933	0.999631	0.826886	6.10879e-05	0.999985	0.999909	0.778253	0.999975
GENE: Ndufv2	72900	NADH dehydrogenase (ubiquinone) flavoprotein 2	MGI:MGI:1920150|Ensembl:ENSMUSG00000024099|Vega:OTTMUSG00000016284	Mme-M200000835	12.6683	13.7912	13.9617	13.639	13.3012	13.7074	13.633	13.5613	13.4986	13.7769	13.6611	14.4794	13.7984	14.4432	14.2125	14.337	14.4415	14.2129	13.3379	13.1838	13.4924	14.0478	13.1461	13.3371	13.3445	13.8936	13.3008	13.9837	13.4067	14.1348	14.3448	14.0623	14.0713	14.3108	13.9804	14.4961	13.9307	13.4529	0.999631	0.876632	0.000551298	0.999985	0.999909	0.817961	0.999975
GENE: Cd4	12504	CD4 antigen	MGI:MGI:88335|Ensembl:ENSMUSG00000023274|Vega:OTTMUSG00000023420	Mme-M200000836	8.9787	8.88044	8.85927	8.85645	9.66115	8.24868	8.01913	8.38506	8.75479	8.80095	8.85073	8.67887	9.16833	8.65624	8.74291	8.1676	8.96395	8.34507	8.42458	8.15451	8.28863	7.95337	8.477	9.15341	7.7564	7.84366	7.93166	8.32445	8.4689	8.82302	8.58952	8.5495	8.74386	8.78823	8.41619	7.9241	9.00141	8.31948	0.326236	0.745855	0.142563	0.999985	0.889507	0.787085	0.999975
GENE: Abca2	11305	ATP-binding cassette, sub-family A (ABC1), member 2	MGI:MGI:99606|Ensembl:ENSMUSG00000026944|Vega:OTTMUSG00000012108	Mme-M200000837	7.6272	7.85622	8.16136	7.96549	7.09017	8.45785	8.35911	7.81957	8.10001	7.59357	7.45894	7.99514	7.77561	7.84494	7.32867	7.50898	8.05391	7.48677	8.26161	8.02003	8.02787	7.94845	7.75794	6.76513	8.41843	8.05182	7.52944	7.71113	7.39754	7.43349	7.57536	7.89863	8.00743	7.46667	7.32783	7.44803	7.69979	8.03439	0.999631	0.872172	0.0778018	0.999985	0.999909	0.797855	0.999975
GENE: P4ha1	18451	procollagen-proline, 2-oxoglutarate 4-dioxygenase (proline 4-hydroxylase), alpha 1 polypeptide	MGI:MGI:97463|Ensembl:ENSMUSG00000019916|Vega:OTTMUSG00000034134	Mme-M200000838	7.38806	7.90823	7.80345	7.61437	7.67846	6.88771	6.84401	7.95873	7.21938	8.62293	6.7724	7.85871	8.33236	8.67303	7.83933	8.04913	7.74947	7.74984	7.45667	7.69457	7.54703	7.8205	7.38954	7.64829	6.90494	9.04623	7.08483	7.80946	7.05736	7.81533	7.64312	7.81062	7.61124	7.95929	7.50856	7.76072	7.11599	7.03919	0.999631	0.813849	0.182147	0.999985	0.905809	0.801743	0.999975
GENE: Ercc5	22592	excision repair cross-complementing rodent repair deficiency, complementation group 5	MGI:MGI:103582|Ensembl:ENSMUSG00000026048|Vega:OTTMUSG00000021431	Mme-M200000839	9.20271	9.27153	9.05587	9.33531	9.05649	9.13546	9.63732	9.62904	9.64306	9.23221	9.22608	9.20829	9.02272	9.74241	8.95636	9.45578	9.07121	8.95242	8.751	9.27089	9.3374	9.37434	9.65615	9.18416	9.30316	9.75331	9.5644	9.73199	8.88936	9.56237	9.26698	9.35318	9.16953	9.49181	9.26307	9.23552	9.04905	9.04243	0.969976	0.912866	0.013562	0.999985	0.999909	0.432746	0.999975
GENE: Sept4	18952	septin 4	MGI:MGI:1270156|Ensembl:ENSMUSG00000020486|Vega:OTTMUSG00000001264	Mme-M200000840	9.53654	9.59359	9.35723	9.2572	8.51545	9.9031	9.39055	9.44812	9.78169	10.6347	8.75386	9.65433	9.7378	9.42096	9.91226	9.89211	9.63525	9.69602	8.59687	9.34151	9.56509	9.84454	9.26997	8.70233	9.90027	9.16463	9.49629	9.61869	9.27789	10.7718	9.95742	9.76652	10.041	9.9134	9.88176	10.0298	9.73057	8.67454	0.999631	0.829879	0.0733177	0.999985	0.999909	0.773847	0.999975
GENE: Eya2	14049	EYA transcriptional coactivator and phosphatase 2	MGI:MGI:109341|Ensembl:ENSMUSG00000017897|Vega:OTTMUSG00000001181	Mme-M200000844	6.99637	6.57861	6.66904	6.91542	7.62554	7.11184	6.54739	6.65795	6.49332	6.56501	6.71816	6.76863	6.95368	7.07105	6.60053	6.55306	6.74928	6.20025	7.04956	6.61172	6.52038	6.38196	7.0081	7.47651	6.65004	6.77709	6.49381	6.26727	6.45834	6.64152	6.68067	6.61994	6.48428	6.80573	6.41414	6.53367	7.01031	6.37654	0.953694	0.908289	0.157299	0.999985	0.999909	0.692127	0.999975
GENE: Arid3a	13496	AT rich interactive domain 3A (BRIGHT-like)	MGI:MGI:1328360|Ensembl:ENSMUSG00000019564|Vega:OTTMUSG00000023712	Mme-M200000845	7.8703	6.79293	7.06512	7.36009	7.27575	7.28975	7.46536	6.50082	7.22903	7.21836	7.45708	7.18944	7.13374	7.08008	6.85317	6.80334	7.24404	7.09868	7.49137	7.37613	6.93036	6.55302	6.94223	6.99756	7.1934	6.92512	6.55285	6.44846	6.62525	6.9184	6.75626	7.17321	7.60192	6.79213	6.82289	6.78191	6.78742	7.38501	0.361332	0.807581	0.330964	0.999985	0.999909	0.815204	0.999975
GENE: Pura	19290	purine rich element binding protein A	MGI:MGI:103079	Mme-M200000847	11.8214	11.003	11.2372	11.6196	11.9287	11.9753	11.7974	11.2258	11.298	10.5304	11.9076	10.4726	11.7321	11.1057	11.0555	11.0699	11.1386	10.9986	12.369	11.6669	11.3842	11.396	11.7632	11.8178	11.7815	11.0533	11.1546	11.0174	12.3992	10.6325	11.7206	11.27	10.4885	11.1081	11.7274	10.8078	11.43	11.9331	0.999631	0.874491	0.129872	0.999985	0.999909	0.77815	0.999975
GENE: Ap1m1	11767	adaptor-related protein complex AP-1, mu subunit 1	MGI:MGI:102776|Ensembl:ENSMUSG00000003033|Vega:OTTMUSG00000022231	Mme-M200000848	10.0444	10.5873	10.4399	10.0954	10.4149	10.6883	10.1276	10.3394	10.647	10.4785	10.1785	10.2879	10.0874	10.2639	10.1881	10.66	10.3842	10.5395	10.5194	10.226	10.5559	10.8609	10.3091	10.5432	10.7504	9.94414	10.5276	10.6386	10.5051	10.4769	10.1405	10.3985	10.4336	10.5658	10.6627	10.544	10.2953	10.1309	0.999631	0.774486	0.251741	0.999985	0.999909	0.778277	0.999975
GENE: Abhd14a	68644	abhydrolase domain containing 14A	MGI:MGI:1915894|Ensembl:ENSMUSG00000042210|Vega:OTTMUSG00000049587	Mme-M200000850	9.32977	9.03965	9.14094	8.81673	9.35206	8.91546	8.99421	8.97807	9.32191	9.43836	8.54362	9.10434	9.65744	9.0169	9.30969	9.0596	8.57451	9.37116	9.79286	8.94127	8.79706	8.75184	8.77549	9.51468	9.48615	9.22054	8.99132	9.11982	8.42874	9.18944	9.2722	8.94874	9.30603	8.90233	9.31034	8.97994	8.85183	9.79266	0.999631	0.727371	0.223064	0.999985	0.999909	0.727363	0.999975
GENE: Arhgdib	11857	Rho, GDP dissociation inhibitor (GDI) beta	MGI:MGI:101940|Ensembl:ENSMUSG00000030220|Vega:OTTMUSG00000023287	Mme-M200000851	16.7038	16.6386	16.2615	16.417	16.828	16.2193	16.5088	16.3078	16.4779	16.4917	16.898	16.0242	16.561	16.2333	16.3511	15.9734	16.4308	16.5742	16.6213	16.5822	16.4696	15.586	16.4807	16.8511	16.1394	15.9626	16.2762	16.0791	16.6849	16.2394	16.4134	16.5402	16.3913	15.8196	16.477	16.4438	16.5843	16.9125	0.999631	0.894601	0.245879	0.999985	0.999909	0.822804	0.999975
GENE: Psmb7	19177	proteasome (prosome, macropain) subunit, beta type 7	MGI:MGI:107637|Ensembl:ENSMUSG00000026750|Vega:OTTMUSG00000012864	Mme-M200000852	11.1539	11.0472	11.0857	10.5741	10.6981	10.7248	11.0328	10.7897	11.0348	10.551	10.9015	10.6838	10.5263	10.3866	11.0869	10.8525	10.6111	10.9118	10.6895	10.9015	11.2118	10.5732	10.651	10.8628	10.9898	10.7398	11.0959	10.7935	10.8737	10.3248	10.5265	10.6577	10.6979	10.3603	11.3506	10.6978	10.4752	10.8369	0.999631	0.811188	0.0216295	0.999985	0.999909	0.590363	0.999975
GENE: Plxna2	18845	plexin A2	MGI:MGI:107684|Ensembl:ENSMUSG00000026640|Vega:OTTMUSG00000017321	Mme-M200000853	9.32945	9.722	9.81271	10.2338	9.6729	9.878	9.535	9.34365	9.38301	10.2509	10.1773	10.1858	9.84593	10.4244	9.63815	10.2608	10.3753	10.2297	10.2626	10.0961	10.0251	9.79687	10.111	9.69535	10.0624	10.445	9.49595	10.6093	9.85657	10.0143	9.86845	10.0859	9.84099	10.1186	10.361	10.5935	10.1569	10.5697	0.660748	0.842514	0.00232829	0.999985	0.685653	0.522643	0.999975
GENE: Pkp2	67451	plakophilin 2	MGI:MGI:1914701|Ensembl:ENSMUSG00000041957|Vega:OTTMUSG00000021016	Mme-M200000854	10.3339	10.2399	9.91639	10.4642	10.1643	10.6381	10.3808	10.1026	10.0332	9.61584	10.5639	10.4731	10.2491	10.2243	10.4139	10.5355	10.6306	10.6695	11.54	11.0759	10.016	10.1261	10.4179	9.4039	10.3625	10.7027	10.0661	10.5831	10.6804	10.274	10.7592	10.2135	10.2477	10.9587	10.1119	10.9944	10.241	11.765	0.999631	0.75543	0.0349692	0.999985	0.999909	0.425984	0.999975
GENE: Adgre1	13733	adhesion G protein-coupled receptor E1	MGI:MGI:106912|Ensembl:ENSMUSG00000004730	Mme-M200000856	7.22395	7.61521	7.91779	7.05622	8.03135	7.54488	7.19856	8.76037	8.20464	7.21837	6.64744	6.85997	7.00432	6.6909	6.92572	6.58047	6.95348	6.64786	6.18906	6.96933	7.3462	7.63062	6.94538	8.20332	7.59017	6.94369	8.29766	7.8333	6.58722	6.94023	6.68128	7.35512	7.22481	6.59979	6.99805	6.70866	6.72536	6.31123	0.999631	0.832624	1.97127e-06	0.999985	0.999909	0.169477	0.999975
GENE: Scgb1a1	22287	secretoglobin, family 1A, member 1 (uteroglobin)	MGI:MGI:98919|Ensembl:ENSMUSG00000024653|Vega:OTTMUSG00000035954	Mme-M200000857	7.80213	7.49859	7.55917	7.82572	7.93413	7.32528	7.42146	7.41724	7.5397	8.13411	6.87628	7.5288	8.22002	7.78909	7.63073	7.71556	7.62855	7.75307	6.45008	7.56803	7.4012	7.17637	7.85258	7.91754	7.64267	7.16911	7.05461	6.9074	6.32225	8.05763	7.88559	8.05005	8.05309	7.84296	7.85532	7.70285	7.8985	7.0829	0.999631	0.82156	0.200951	0.999985	0.999909	0.816446	0.999975
GENE: Apoh	11818	apolipoprotein H	MGI:MGI:88058|Ensembl:ENSMUSG00000000049|Vega:OTTMUSG00000003129	Mme-M200000860	8.66006	8.14803	8.1742	8.55105	8.70232	7.87678	8.79559	8.52892	8.1213	8.40224	8.5009	8.62525	8.48239	8.5879	9.06551	8.31538	8.2479	7.93875	8.26723	8.31462	8.34668	8.10224	8.65715	8.16534	8.14144	8.29792	8.6015	8.20114	7.97884	8.43199	8.33518	8.60899	8.70278	8.35936	8.66622	8.12242	8.02679	8.48142	0.999631	0.83944	0.248349	0.999985	0.999909	0.755893	0.999975
GENE: Ctsh	13036	cathepsin H	MGI:MGI:107285|Ensembl:ENSMUSG00000032359|Vega:OTTMUSG00000024409	Mme-M200000863	10.6074	10.4403	9.98752	9.98563	10.2634	10.0412	10.5336	10.4045	10.5826	10.2454	9.75994	10.1746	9.97336	10.1491	10.3047	10.216	9.74776	10.5106	10.5154	10.2975	10.4525	9.96775	10.2625	10.4697	10.7292	10.3485	10.9256	10.5347	10.0437	10.5274	10.302	10.4963	10.2804	10.2476	10.4525	10.1279	10.1652	9.94259	0.904426	0.72058	0.0311925	0.999985	0.999909	0.574401	0.999975
GENE: Nucb1	18220	nucleobindin 1	MGI:MGI:97388|Ensembl:ENSMUSG00000030824|Vega:OTTMUSG00000024466	Mme-M200000864	13.9917	13.6183	13.9821	14.0176	13.7729	13.9086	13.782	13.8931	13.9207	14.8365	13.6752	14.3412	14.4951	14.6162	14.4258	14.5936	14.213	14.6118	13.7916	14.1555	14.0622	14.4789	14.3588	13.8537	14.2247	13.8824	13.9919	14.1595	13.371	14.834	14.4747	14.4313	14.7675	14.8846	14.6165	14.5919	14.3314	13.8563	0.959966	0.866892	0.00257442	0.999985	0.999909	0.722305	0.999975
GENE: Hexa	15211	hexosaminidase A	MGI:MGI:96073|Ensembl:ENSMUSG00000025232	Mme-M200000865	13.3023	11.733	11.7924	11.9684	11.7175	11.6933	12.9132	11.8982	11.7814	12.306	12.2687	12.018	12.6654	11.703	11.9569	11.9135	12.0256	13.3375	13.4164	13.1534	11.8508	11.7464	11.7869	12.0051	12.1443	12.8248	12.3974	11.3935	12.2571	12.019	12.5532	11.8155	12.2084	11.571	11.912	13.3971	12.1552	13.3463	0.999631	0.857528	0.12995	0.999985	0.999909	0.645588	0.999975
GENE: Tia1	21841	cytotoxic granule-associated RNA binding protein 1	MGI:MGI:107914|Ensembl:ENSMUSG00000071337|Vega:OTTMUSG00000022840	Mme-M200000868	10.8707	10.6327	10.4094	11.1195	11.1248	11.1801	10.623	10.0884	9.97683	10.444	11.1809	11.2313	10.7515	11.2069	11.1164	10.957	10.9459	10.6706	12.207	11.3574	10.6827	10.9711	10.9911	11.4169	11.4267	11.4021	10.395	11.0748	11.5874	10.6549	10.9982	10.5413	10.8037	11.1988	10.6192	11.4037	10.5622	11.8658	0.999631	0.847655	0.125727	0.999985	0.949368	0.708065	0.999975
GENE: Padi2	18600	peptidyl arginine deiminase, type II	MGI:MGI:1338892|Ensembl:ENSMUSG00000028927|Vega:OTTMUSG00000010085	Mme-M200000869	9.7535	9.93495	9.83529	9.73736	9.44543	9.70454	9.62457	9.62012	9.84896	9.22057	9.61408	9.28083	9.43776	9.34927	9.12847	9.4355	9.22837	9.52592	9.63549	9.72201	9.87108	9.86136	9.3632	9.13669	9.37495	9.36464	9.55511	9.40704	9.88357	9.42927	9.60111	9.29879	9.31874	9.08369	9.13744	9.48159	9.58872	9.49784	0.999631	0.538229	0.00183703	0.999985	0.767705	0.542486	0.999975
GENE: Tfeb	21425	transcription factor EB	MGI:MGI:103270|Ensembl:ENSMUSG00000023990|Vega:OTTMUSG00000018354	Mme-M200000871	10.635	10.7342	10.8922	10.7254	10.3258	10.6384	10.9549	10.9437	10.9546	11.5781	10.1114	10.4723	10.9925	10.5705	10.8331	10.6609	10.6013	10.8458	10.8546	10.6778	10.922	10.9362	10.7855	10.616	10.9374	10.9345	11.3154	10.5988	10.2362	11.1361	10.7387	11.0649	11.2517	10.741	10.752	10.3562	11.016	10.724	0.999631	0.897888	0.292187	0.999985	0.999909	0.746665	0.999975
GENE: Znhit2	29805	zinc finger, HIT domain containing 2	MGI:MGI:1352481|Ensembl:ENSMUSG00000075227|Vega:OTTMUSG00000028978	Mme-M200000872	11.7339	11.7669	11.5471	11.6565	11.4357	11.6479	11.3906	11.3801	11.3604	12.0973	11.6185	11.8649	12.2921	12.04	12.0057	11.9362	12.283	12.4384	11.8652	11.7273	12.0979	11.6301	11.9659	11.6022	11.8855	11.4579	11.5308	11.4075	12.1453	11.856	11.9116	12.1712	12.2983	12.0317	12.4054	12.0533	12.3324	11.7889	0.868005	0.802446	1.07376e-06	0.999985	0.999909	0.255523	0.999975
GENE: Tnfaip8l1	66443	tumor necrosis factor, alpha-induced protein 8-like 1	MGI:MGI:1913693|Ensembl:ENSMUSG00000044469|Vega:OTTMUSG00000035458	Mme-M200000873	9.26032	9.03244	8.99704	9.09987	8.21428	8.86998	9.0097	8.69731	7.93359	9.84605	8.59304	9.58298	9.87838	9.85008	9.94951	9.80662	9.88755	10.3016	8.9297	9.49762	9.59662	9.2923	9.55108	8.77846	9.32877	9.86886	9.11437	9.02704	9.0267	9.63813	9.73148	9.94426	9.82113	10.1956	9.89645	10.2085	9.64448	8.80189	0.623479	0.850382	0.00034202	0.999985	0.831842	0.393388	0.999975
GENE: Caml	12328	calcium modulating ligand	MGI:MGI:104728|Ensembl:ENSMUSG00000021501|Vega:OTTMUSG00000035499	Mme-M200000874	7.81812	8.61701	8.22911	8.42918	8.16436	7.12304	7.82924	8.53303	8.49375	9.11967	7.83591	8.83902	8.69631	8.7877	8.51184	9.09711	8.39325	8.97053	8.31278	8.42797	8.49393	8.52474	8.1589	8.21282	7.54254	8.75574	8.73666	8.96419	8.13837	9.2327	8.83563	8.46471	8.7614	9.03219	8.82467	8.75947	7.84518	8.17567	0.999631	0.861849	0.0218556	0.999985	0.999909	0.813959	0.999975
GENE: Prkcd	18753	protein kinase C, delta	MGI:MGI:97598|Ensembl:ENSMUSG00000021948|Vega:OTTMUSG00000025129	Mme-M200000875	12.1129	11.8768	11.3427	12.0331	11.5308	11.6758	11.8462	11.8496	11.7664	12.2541	11.6401	12.6547	12.9089	13.012	12.7258	12.5949	12.3404	12.2079	11.625	12.7243	12.382	12.2173	12.1074	11.3247	11.7048	12.1759	11.903	12.697	11.3504	12.7252	12.7826	12.6894	12.4288	13.2903	12.4518	12.6192	12.1524	11.7887	0.999631	0.814246	0.00655892	0.999985	0.999909	0.73109	0.999975
GENE: Stmn3	20262	stathmin-like 3	MGI:MGI:1277137|Ensembl:ENSMUSG00000027581|Vega:OTTMUSG00000016652	Mme-M200000876	8.97849	9.59694	8.51905	9.55573	9.23959	9.99058	8.9995	8.82013	8.32473	9.72869	10.0268	9.85743	9.65055	9.52788	9.09851	10.0635	10.1737	9.6274	10.3384	9.1522	9.28907	9.51124	9.49394	9.54189	9.17559	9.54953	8.52431	8.725	9.97801	9.3008	9.4466	9.50131	9.91512	9.4574	9.36946	9.28225	9.74924	9.16899	0.999631	0.832243	0.0012788	0.999985	0.932898	0.765398	0.999975
GENE: Pim1	18712	proviral integration site 1	MGI:MGI:97584	Mme-M200000877	9.66636	10.042	10.1678	9.72575	10.2098	9.0722	9.351	9.78441	10.0572	10.5702	9.28133	10.1257	9.88317	10.2941	10.4863	10.2241	9.98926	9.89052	9.37133	9.29351	9.6847	9.98654	9.15598	9.62888	9.37754	8.7699	9.58535	9.67121	9.17415	10.4934	9.6331	10.2715	10.1216	10.5794	10.1878	9.39707	10.0939	9.34966	0.949695	0.858074	0.0212623	0.999985	0.999909	0.75924	0.999975
GENE: Pgm1	66681	phosphoglucomutase 1	MGI:MGI:97564|Ensembl:ENSMUSG00000029171|Vega:OTTMUSG00000026404	Mme-M200000878	9.57078	10.6547	10.021	9.99794	10.1429	9.5595	9.86796	10.2673	10.1105	10.2026	10.2343	10.1556	9.88783	10.9875	10.8239	10.9784	9.96598	9.90682	10.3206	10.4912	10.5653	10.4616	9.85049	9.67049	9.5607	10.2209	10.3518	11.2568	9.66343	10.7163	10.3108	10.5113	9.58736	11.2684	10.5103	10.344	9.70813	10.2271	0.999631	0.892437	0.140786	0.999985	0.999909	0.674827	0.999975
GENE: Smad2	17126	SMAD family member 2	MGI:MGI:108051	Mme-M200000880	9.75969	10.1217	9.6798	9.75942	10.5515	9.93595	9.78113	10.0865	9.78443	10.0861	10.208	9.93608	10.049	9.99023	10.1832	10.6396	10.003	10.2033	11.0108	10.348	10.391	10.334	10.1596	10.3679	9.99009	10.2265	10.1799	10.778	10.3135	10.5922	10.5382	9.12023	9.8226	10.778	10.2208	10.3662	9.86784	10.55	0.898326	0.663821	0.159221	0.999985	0.876935	0.660663	0.999975
GENE: Ptgis	19223	prostaglandin I2 (prostacyclin) synthase	MGI:MGI:1097156|Ensembl:ENSMUSG00000017969|Vega:OTTMUSG00000001169	Mme-M200000882	11.1425	11.1206	10.7057	11.3719	11.3932	11.8422	10.9513	11.3619	10.6018	10.7205	11.6585	11.2415	10.9883	10.8887	11.3327	11.1437	11.3176	11.0372	11.6741	11.2158	10.7828	10.9953	11.0676	11.6664	11.1274	11.2499	10.728	10.9885	11.4211	10.5954	10.9349	10.4513	10.8677	10.9433	10.878	10.8786	11.0266	11.2091	0.744831	0.750142	0.239558	0.999985	0.999909	0.80801	0.999975
GENE: Gnb1	14688	guanine nucleotide binding protein (G protein), beta 1	MGI:MGI:95781|Ensembl:ENSMUSG00000029064|Vega:OTTMUSG00000010708	Mme-M200000883	14.2017	13.6303	14.1496	14.3742	13.352	14.2772	14.1048	14.0146	14.0889	14.4364	13.7015	14.6277	14.4753	14.9722	14.5141	14.659	14.3775	14.6695	14.1003	14.6983	14.6661	14.3365	14.507	13.4973	14.2136	14.3155	14.169	14.4427	13.2615	14.9027	14.944	14.6627	15.1425	14.9241	14.6589	14.9374	14.0095	14.3261	0.89978	0.827152	0.0179965	0.999985	0.999909	0.652679	0.999975
GENE: Prtn3	19152	proteinase 3	MGI:MGI:893580|Ensembl:ENSMUSG00000057729|Vega:OTTMUSG00000035169	Mme-M200000886	7.0751	6.98619	6.98756	7.46765	7.39158	7.06694	6.8799	6.9409	7.02388	7.60002	7.68007	6.99192	6.90501	6.9699	6.94721	7.05324	7.29393	6.45428	7.33906	6.07051	6.89593	6.87266	7.78511	7.84551	6.81672	7.30025	6.87186	6.79014	6.94048	7.33375	7.1437	7.16566	6.82421	7.16779	7.07794	6.44307	7.07068	7.84927	0.999631	0.910893	0.273054	0.999985	0.999909	0.732154	0.999975
GENE: Tpbpa	21984	trophoblast specific protein alpha	MGI:MGI:98795|Ensembl:ENSMUSG00000033834	Mme-M200000888	6.78499	6.64748	6.48774	5.99006	6.77005	6.28104	6.57073	6.1473	6.56116	6.45205	6.2834	6.44517	7.09449	6.93034	6.37286	6.82945	6.72207	6.99766	6.02435	6.46172	6.97517	6.14993	6.26023	6.60748	6.90658	7.01228	6.43518	6.70905	6.46667	6.40521	7.2102	6.60879	6.89135	6.39851	6.96897	6.8749	6.75537	6.95376	0.94674	0.856612	0.0940863	0.999985	0.999909	0.738838	0.999975
GENE: Tac2	21334	tachykinin 2	MGI:MGI:98476|Ensembl:ENSMUSG00000025400	Mme-M200000889	7.7763	7.83148	7.62234	7.58368	7.12305	7.29883	7.06746	7.23493	7.06498	7.82736	7.90734	7.87972	8.11938	8.2032	8.85219	8.50001	8.77601	8.81582	8.24425	8.35931	8.71386	7.97569	8.15722	7.85414	7.9745	7.55476	7.33642	7.73999	8.31645	8.35042	8.45267	8.50084	8.85418	8.7276	8.46603	8.06509	9.08138	7.84686	0.0238439	0.779161	5.44406e-08	0.999985	0.499973	0.0139506	0.999975
GENE: Ckm	12715	creatine kinase, muscle	MGI:MGI:88413|Ensembl:ENSMUSG00000030399	Mme-M200000890	9.86987	9.46101	10.3262	10.5667	9.14334	10.225	9.81692	9.31996	9.43311	10.4333	9.39544	9.92115	10.3495	9.81165	9.5468	10.5796	10.904	10.3816	9.61892	10.1094	9.5114	10.9604	10.5186	10.0098	9.90034	10.2206	9.45482	9.75585	9.56765	9.67486	10.5626	10.0157	9.60355	9.84567	10.0492	9.54775	10.391	9.07656	0.999631	0.804531	0.312577	0.999985	0.887764	0.50962	0.999975
GENE: Smpdl3a	57319	sphingomyelin phosphodiesterase, acid-like 3A	MGI:MGI:1931437|Ensembl:ENSMUSG00000019872|Vega:OTTMUSG00000024048	Mme-M200000893	11.7288	13.3326	12.6361	11.6025	13.6219	11.7542	11.7402	13.4447	12.8932	12.56	11.7991	11.2002	10.9233	12.0796	12.1755	12.6209	11.3314	11.4938	12.2698	10.9051	11.5224	12.1804	10.4529	12.2486	10.7324	10.7433	11.9121	12.1481	11.4441	12.8206	10.979	11.6692	10.6598	12.3379	11.6989	11.056	10.8773	11.9624	0.199357	0.814246	0.139389	0.999985	0.899313	0.781073	0.999975
GENE: Npas2	18143	neuronal PAS domain protein 2	MGI:MGI:109232|Ensembl:ENSMUSG00000026077|Vega:OTTMUSG00000036938	Mme-M200000894	9.63741	8.70053	9.18436	9.49258	9.56319	9.24664	9.11751	8.72177	8.67422	8.71162	9.39405	9.20362	8.66151	8.88174	8.58608	8.6631	8.84348	8.64342	9.08296	9.89803	9.39961	9.89408	9.91813	9.33325	9.57192	9.26459	9.42305	9.34622	9.25482	8.81718	8.95891	9.52405	9.36703	9.47717	8.9332	8.56457	8.75164	9.2845	0.109822	0.5546	0.000807802	0.999985	0.999909	0.7579	0.999975
GENE: Scg3	20255	secretogranin III	MGI:MGI:103032|Ensembl:ENSMUSG00000032181	Mme-M200000896	8.85923	9.95277	9.43104	9.56516	9.31729	10.2177	9.5771	9.94281	9.68972	8.96656	10.4782	9.45939	8.61532	9.21115	8.8628	9.4525	9.80574	8.39811	10.4911	9.56696	9.10681	9.35825	9.22351	9.1384	9.45076	9.93809	9.39828	9.43984	10.5158	9.39209	9.27123	8.65967	8.63026	9.32077	8.23444	9.16296	9.46788	10.5274	0.999631	0.853165	0.196865	0.999985	0.999909	0.763126	0.999975
GENE: Kmt2a	214162	lysine (K)-specific methyltransferase 2A	MGI:MGI:96995|Ensembl:ENSMUSG00000002028|Vega:OTTMUSG00000021055	Mme-M200000897	10.3064	10.8422	10.5499	10.6914	10.9363	10.5431	9.92773	10.7619	10.4949	10.8176	10.5696	10.6015	10.8916	11.1012	10.5317	10.997	10.5827	10.4887	11.33	10.5618	10.9401	10.9425	10.5956	10.9082	10.5495	10.7392	10.6102	10.8197	10.758	10.8928	10.7962	10.6618	10.5332	11.0856	10.4694	10.6008	10.2555	10.7924	0.999631	0.86752	0.164166	0.999985	0.906235	0.823151	0.999975
GENE: Cited1	12705	Cbp/p300-interacting transactivator with Glu/Asp-rich carboxy-terminal domain 1	MGI:MGI:108023|Ensembl:ENSMUSG00000051159|Vega:OTTMUSG00000018307	Mme-M200000898	13.0382	14.7256	13.7751	13.7359	10.6762	14.7313	14.9625	14.7784	15.0445	11.2827	11.0529	10.841	10.7667	10.7172	10.9118	10.5693	10.944	10.378	10.043	14.0904	13.7198	14.5307	12.5552	10.53	13.9363	14.6762	14.5088	13.8522	11.1018	10.9316	10.4576	10.9859	11.0753	10.3776	11.0291	10.1974	11.199	10.1457	0.999631	0.86814	4.73918e-09	0.999985	0.999909	0.75134	0.999975
GENE: Mea1	17256	male enhanced antigen 1	MGI:MGI:96957|Ensembl:ENSMUSG00000002768	Mme-M200000899	12.6858	12.5807	12.6051	12.6473	12.3375	12.856	12.4533	12.6787	12.5611	12.9918	12.3511	13.1617	13.0794	13.0893	13.1413	13.2187	13.089	13.0649	12.5421	12.9744	12.8861	12.6239	12.7672	12.4789	12.8863	12.7157	12.6755	12.7922	12.4237	13.0774	13.0315	13.1136	13.1963	13.3258	13.2628	12.9975	13.0164	12.511	0.999631	0.913596	0.00108475	0.999985	0.999909	0.67624	0.999975
GENE: Syp	20977	synaptophysin	MGI:MGI:98467|Ensembl:ENSMUSG00000031144|Vega:OTTMUSG00000017756	Mme-M200000900	7.78185	7.7979	8.45923	8.28143	7.61012	8.64381	7.89846	7.41546	7.68482	8.86373	8.6585	8.80517	8.70407	8.10439	8.17169	8.40335	8.7217	8.98203	8.64975	8.50786	8.0666	8.49449	8.22579	7.80541	8.2986	8.71525	7.51417	8.17377	8.22197	8.47008	8.49518	8.07781	8.62885	8.60674	7.95981	8.89486	8.12689	7.962	0.999631	0.800704	0.00295729	0.999985	0.653997	0.710667	0.999975
GENE: Lama4	16775	laminin, alpha 4	MGI:MGI:109321|Ensembl:ENSMUSG00000019846|Vega:OTTMUSG00000034993	Mme-M200000901	7.88349	8.37822	8.28686	8.27542	8.62019	8.56063	7.96076	7.89126	7.77071	8.3378	8.85873	8.43076	8.16991	7.96709	8.0112	8.36925	8.42251	8.69466	9.54629	8.31329	8.05052	8.65682	7.89404	8.49092	7.67799	8.28684	7.37246	7.77606	8.74187	8.26096	8.46501	7.70937	8.20802	8.19567	7.56513	8.78471	8.05133	9.27232	0.999631	0.911708	0.0431533	0.999985	0.999909	0.607214	0.999975
GENE: Mprip	26936	myosin phosphatase Rho interacting protein	MGI:MGI:1349438|Ensembl:ENSMUSG00000005417|Vega:OTTMUSG00000005803	Mme-M200000903	9.81972	10.3667	10.8822	10.2132	10.3881	10.4425	9.91645	9.82667	9.74269	10.4641	10.0252	9.99464	10.2192	10.118	9.94658	10.4141	10.1166	10.1352	11.6645	10.1642	10.3669	10.6326	10.0604	10.2729	10.056	10.2359	9.91594	9.96503	10.183	10.2098	10.2926	9.87565	9.98149	10.2352	9.88872	10.276	9.76252	11.3315	0.999631	0.908062	0.239047	0.999985	0.999909	0.45729	0.999975
GENE: Dusp1	19252	dual specificity phosphatase 1	MGI:MGI:105120|Ensembl:ENSMUSG00000024190|Vega:OTTMUSG00000020083	Mme-M200000904	9.0176	9.16228	9.51881	9.36617	9.02604	8.97008	8.80185	9.01384	9.25283	14.587	13.587	14.1627	13.6601	13.6047	14.5001	14.3644	14.194	14.1486	12.939	9.7676	9.8575	9.83576	9.0227	9.62885	9.3381	9.69374	9.05481	9.57301	13.2267	14.293	13.1657	14.536	14.421	13.8865	14.0202	12.6922	14.5802	13.4302	0.999631	0.842252	5.19756e-21	0.999985	0.859383	0.753293	0.999975
GENE: Adh1	11522	alcohol dehydrogenase 1 (class I)	MGI:MGI:87921|Ensembl:ENSMUSG00000074207|Vega:OTTMUSG00000034747	Mme-M200000907	10.6248	9.70105	9.3114	10.3359	9.67455	9.66464	10.1751	9.1687	9.34026	12.2403	12.1525	12.3891	11.4932	10.7951	10.7033	9.98566	9.96303	11.7087	12.4722	10.8209	9.72665	10.1786	9.40872	8.92997	9.68107	9.90126	9.8805	9.30196	11.9757	11.1971	11.0324	10.9749	11.7782	10.1215	9.8474	10.7528	12.2093	10.1531	0.999631	0.46078	3.88018e-06	0.999985	0.999909	0.692127	0.999975
GENE: Ppib	19035	peptidylprolyl isomerase B	MGI:MGI:97750|Ensembl:ENSMUSG00000032383	Mme-M200000909	14.4903	14.2538	14.7295	14.6426	13.1663	14.6732	14.1919	14.1197	13.222	13.8052	14.8148	14.5155	14.3406	13.455	14.2049	13.8175	14.2591	14.814	15.1256	14.6479	14.0374	13.7556	14.1337	13.0808	14.5385	14.5087	14.0727	13.0567	15.07	14.2117	14.7326	13.3401	14.2929	13.8851	13.8484	14.9986	13.9335	14.9409	0.999631	0.834762	0.113558	0.999985	0.999909	0.510765	0.999975
GENE: Pprc1	226169	peroxisome proliferative activated receptor, gamma, coactivator-related 1	MGI:MGI:2385096|Ensembl:ENSMUSG00000055491|Vega:OTTMUSG00000023305	Mme-M200000910	9.86221	9.63185	9.6985	9.70429	9.56484	10.1616	9.92016	9.41471	9.32738	9.84445	10.276	9.85431	10.0555	9.72019	9.58943	9.58192	10.5043	9.89253	10.759	10.2185	9.94364	9.92048	9.88337	9.9366	10.1363	10.5599	9.56629	9.86192	10.3484	9.51774	10.0988	9.44069	9.6919	9.54025	9.64846	10.0709	10.1577	10.3475	0.999631	0.868317	0.177785	0.999985	0.807544	0.732622	0.999975
GENE: Scin	20259	scinderin	MGI:MGI:1306794|Ensembl:ENSMUSG00000002565|Vega:OTTMUSG00000027556	Mme-M200000911	12.6205	12.1342	12.0235	12.4171	12.046	13.0022	13.0669	12.4277	12.324	12.7918	12.0183	12.3749	12.5799	12.5001	12.8857	12.738	12.7365	12.6125	12.2299	13.0688	13.5558	12.6325	13.3324	12.7201	13.5372	13.116	12.9325	13.0571	12.802	12.9205	12.8927	12.7763	12.7379	13.0808	12.7092	12.5368	12.9525	12.517	0.00714058	0.836869	0.145066	0.999985	0.650761	0.798953	0.999975
GENE: Col2a1	12824	collagen, type II, alpha 1	MGI:MGI:88452|Ensembl:ENSMUSG00000022483|Vega:OTTMUSG00000021708	Mme-M200000916	11.4909	13.1541	12.3868	11.8868	10.4518	12.3652	12.5642	13.057	13.6707	12.0457	10.5918	11.0442	10.6733	10.6553	11.3075	11.6765	10.8718	10.4523	8.95349	11.9281	11.9362	11.866	11.2831	10.4914	12.2441	12.3475	12.8641	12.9823	11.1093	11.983	10.8226	10.8801	10.6357	10.9671	11.4948	9.92102	10.9381	9.37052	0.999631	0.8907	8.36536e-05	0.999985	0.999909	0.56577	0.999975
GENE: Wdr46	57315	WD repeat domain 46	MGI:MGI:1931871|Ensembl:ENSMUSG00000024312|Vega:OTTMUSG00000037083	Mme-M200000920	8.76794	9.23059	8.86942	8.18044	9.20907	9.85198	8.66985	9.15967	9.12206	8.03385	7.48203	8.29948	8.58846	8.82472	8.63244	8.89417	8.17309	8.74444	8.60483	8.67641	8.98288	8.37946	8.35975	8.97889	10.4322	8.75591	9.14491	9.00053	8.25834	8.6674	9.07467	8.63975	8.60856	8.73686	8.84554	8.65668	8.45658	8.54815	0.999631	0.500665	0.00403181	0.999985	0.999909	0.565118	0.999975
GENE: Pex7	18634	peroxisomal biogenesis factor 7	MGI:MGI:1321392|Ensembl:ENSMUSG00000020003|Vega:OTTMUSG00000031072	Mme-M200000922	9.88885	9.45714	9.69937	9.3313	9.36821	9.62243	9.61372	9.31902	9.3977	9.67731	9.66005	9.5712	9.82205	9.38533	9.87987	9.78363	9.47993	10.0578	10.1245	10.013	9.81217	9.64829	9.62416	9.59828	10.2202	9.77353	9.87993	9.58411	9.06513	9.60218	9.9056	9.83334	9.77132	9.66838	9.85262	9.78568	9.38884	10.3003	0.931556	0.811188	0.16755	0.999985	0.831842	0.528349	0.999975
GENE: Pdia4	12304	protein disulfide isomerase associated 4	MGI:MGI:104864|Ensembl:ENSMUSG00000025823|Vega:OTTMUSG00000057218	Mme-M200000923	12.6168	12.8619	12.4813	12.758	13.2526	12.7421	12.5462	13.2198	12.8554	13.2552	12.5858	12.9014	12.9287	13.4425	12.6939	13.178	13.0572	12.5982	13.243	12.8137	12.2639	12.8394	12.0235	12.8698	11.7366	13.3991	12.558	12.865	12.3185	13.1236	13.2785	12.6363	12.4186	12.7433	12.2559	13.5728	12.1147	12.8641	0.745082	0.868218	0.130281	0.999985	0.999909	0.647788	0.999975
GENE: Myc	17869	myelocytomatosis oncogene	MGI:MGI:97250|Ensembl:ENSMUSG00000022346|Vega:OTTMUSG00000034892	Mme-M200000925	9.23361	10.2357	8.93775	8.95849	10.3154	9.19222	9.08885	9.82716	9.81307	10.0426	9.71039	9.46833	9.98064	10.1847	9.88493	10.8866	9.93521	10.1259	10.6118	9.6046	9.90751	9.90079	8.87811	10.4484	9.26472	10.4357	9.9173	10.2824	10.6326	10.6579	10.5476	10.0739	9.45774	10.4655	9.99997	9.82211	9.34809	10.5675	0.985558	0.743772	0.00754545	0.999985	0.999909	0.654523	0.999975
GENE: Syt4	20983	synaptotagmin IV	MGI:MGI:101759|Ensembl:ENSMUSG00000024261	Mme-M200000927	9.1418	9.11375	9.0845	9.14947	9.24586	8.84347	9.35807	9.45614	9.30288	9.44247	9.06693	9.14515	9.50079	9.09457	9.28887	9.25281	9.20367	9.23063	8.90894	8.82651	8.80066	8.81331	9.48866	9.36598	8.66675	9.34438	9.31837	8.93007	8.70133	9.09183	9.04253	9.50361	9.47387	9.20234	9.28616	8.88421	9.41104	9.26082	0.999631	0.853165	0.163009	0.999985	0.999909	0.672674	0.999975
GENE: Sst	20604	somatostatin	MGI:MGI:98326|Ensembl:ENSMUSG00000004366	Mme-M200000929	10.928	10.4099	10.4589	11.0161	10.8299	10.3522	10.3552	10.2543	10.3803	11.4046	11.0438	10.503	11.5012	10.5715	11.3905	10.4325	10.9997	11.0177	10.7133	10.6248	11.0164	10.6549	10.7495	10.7661	10.9334	10.3863	10.3669	10.3637	11.1944	10.8655	10.6444	11.2167	11.1023	10.7627	11.0299	10.7921	11.3776	10.569	0.999631	0.724263	0.00240481	0.999985	0.999909	0.721086	0.999975
GENE: Sh3d19	27059	SH3 domain protein D19	MGI:MGI:1350923|Ensembl:ENSMUSG00000028082|Vega:OTTMUSG00000044337	Mme-M200000930	10.6057	10.7083	9.92297	10.9043	12.2376	10.425	10.9396	10.7134	11.1169	11.14	11.4059	11.0544	10.6546	11.0239	11.1373	11.0227	11.0292	10.9977	12.2381	11.3918	10.7922	10.9899	10.6632	11.6699	10.4168	11.0696	11.1584	11.8225	11.0891	11.6139	11.0357	10.6109	10.8559	11.6884	10.5509	11.2664	10.812	12.4633	0.999631	0.64975	0.105558	0.999985	0.999909	0.770475	0.999975
GENE: Cops5	26754	COP9 signalosome subunit 5	MGI:MGI:1349415|Ensembl:ENSMUSG00000025917|Vega:OTTMUSG00000029459	Mme-M200000933	10.5408	10.8512	11.6977	10.3196	11.0829	10.7547	10.6173	10.5069	10.8414	10.4209	9.80912	10.5179	10.4429	10.6464	10.584	10.9859	10.3445	10.6594	10.6442	10.9486	10.4976	10.9139	10.0719	10.7723	10.6578	10.736	10.872	11.1684	10.0458	10.7892	10.9155	10.4631	10.0124	10.531	10.8934	10.9403	10.04	10.7431	0.999631	0.77681	0.0353129	0.999985	0.999909	0.720077	0.999975
GENE: Gcdh	270076	glutaryl-Coenzyme A dehydrogenase	MGI:MGI:104541|Ensembl:ENSMUSG00000003809|Vega:OTTMUSG00000030024	Mme-M200000935	10.831	10.2203	10.553	9.31627	9.81021	10.4617	10.1309	9.69763	10.006	10.2403	11.7373	11.1611	11.1782	10.4435	10.5482	10.5918	10.3209	11.629	11.5903	10.5812	10.487	10.4291	9.51414	10.0331	10.7694	10.4416	10.2785	10.3214	11.3917	10.3833	11.3011	10.1243	11.0365	10.4539	10.5455	11.548	10.3296	11.7513	0.999631	0.913437	0.00070165	0.999985	0.999909	0.79729	0.999975
GENE: Prph	19132	peripherin	MGI:MGI:97774|Ensembl:ENSMUSG00000023484	Mme-M200000936	9.20621	8.9359	8.93263	8.97165	8.40729	9.2024	8.58473	8.99368	8.96975	9.54185	9.2077	9.80037	9.77623	9.53649	9.63652	9.59266	9.70424	9.7733	9.10303	9.16319	9.1327	9.08774	9.21041	8.55309	8.81935	8.67532	8.73117	9.06645	9.09114	9.50213	9.75075	9.87723	10.0219	9.79454	9.32646	9.55247	9.61481	8.77431	0.999631	0.605367	8.08682e-07	0.999985	0.999909	0.680132	0.999975
GENE: Srsf4	57317	serine/arginine-rich splicing factor 4	MGI:MGI:1890577|Ensembl:ENSMUSG00000028911|Vega:OTTMUSG00000009577	Mme-M200000937	9.34721	10.7166	10.3101	10.1943	10.1417	11.2266	13.1741	12.9404	12.7774	10.3274	9.96901	9.95776	9.98019	10.5878	10.1174	10.4906	9.98186	9.82134	10.2087	9.50882	10.5367	10.4436	10.1286	10.2101	11.1701	12.4624	12.7544	11.3526	9.66975	10.3219	10.0233	10.3242	9.96977	10.338	10.3486	9.92506	10.0423	10.1472	0.999631	0.218701	0.00051971	0.999985	0.999909	0.0764991	0.999975
GENE: C1d	57316	C1D nuclear receptor co-repressor	MGI:MGI:1927354|Ensembl:ENSMUSG00000000581|Vega:OTTMUSG00000005196	Mme-M200000938	11.0969	10.4554	10.3723	11.2514	10.1853	10.9785	10.8878	10.2963	10.3051	10.2018	11.0529	11.4469	10.5513	10.5509	10.289	10.6139	11.3057	11.2915	12.2048	11.8578	10.0847	10.5625	10.8268	9.99748	10.4114	11.7044	10.4959	10.7927	11.1128	10.613	11.4848	10.4343	10.8807	10.4624	11.0351	12.1259	10.8516	12.0895	0.999631	0.866796	0.0583948	0.999985	0.999909	0.52128	0.999975
GENE: Hadh	15107	hydroxyacyl-Coenzyme A dehydrogenase	MGI:MGI:96009|Ensembl:ENSMUSG00000027984|Vega:OTTMUSG00000028850	Mme-M200000939	12.7787	12.0514	12.0333	12.5274	12.2245	12.639	12.7768	11.8008	12.0794	13.1221	12.753	12.7719	12.9963	12.9669	12.9334	12.6994	12.3496	13.008	12.3449	12.6009	12.2651	12.2535	12.1291	12.0661	12.9356	12.3589	12.4936	12.0042	12.2398	12.9359	12.844	12.8769	12.6322	12.7443	12.7787	12.5411	12.635	12.5607	0.999631	0.836573	0.000453475	0.999985	0.999909	0.683954	0.999975
GENE: Kcna1	16485	potassium voltage-gated channel, shaker-related subfamily, member 1	MGI:MGI:96654	Mme-M200000940	7.85726	7.67301	7.80913	7.42365	7.53518	7.61587	7.78479	7.52043	7.88774	8.12791	8.32163	7.66381	7.57722	7.84556	7.64226	7.90446	7.21818	7.79527	8.33734	7.86408	7.97221	7.91932	7.79282	7.99336	7.91394	7.99916	8.00307	7.75209	7.47988	7.9464	7.4598	7.95051	8.04527	7.89928	7.54329	7.65577	7.56999	8.21138	0.999631	0.889734	0.322553	0.999985	0.857107	0.761083	0.999975
GENE: Park7	57320	Parkinson disease (autosomal recessive, early onset) 7	MGI:MGI:2135637|Ensembl:ENSMUSG00000028964|Vega:OTTMUSG00000010158	Mme-M200000942	13.7699	14.2699	13.8685	13.5682	13.2528	14.0938	14.0814	14.9568	14.5595	15.034	14.8139	15.987	15.1525	15.7954	14.9149	16.0716	16.0352	15.4703	14.5815	13.8063	13.5914	14.0613	13.3646	13.112	13.6481	14.4049	14.3771	14.0622	15.4014	16.2635	15.6954	15.4857	15.3258	15.8469	14.9235	15.4631	15.563	14.1313	0.999631	0.90688	2.06507e-08	0.999985	0.999909	0.576982	0.999975
GENE: Col6a1	12833	collagen, type VI, alpha 1	MGI:MGI:88459|Ensembl:ENSMUSG00000001119|Vega:OTTMUSG00000020489	Mme-M200000943	12.7866	12.5405	12.6067	13.0416	12.377	12.6568	12.5686	12.329	12.4552	13.4885	13.0463	12.9573	13.0565	12.1829	13.2073	12.9395	12.9781	13.4541	12.8224	12.8855	12.96	12.8887	13.0966	12.8198	12.5546	12.6065	12.4011	12.2582	13.2505	12.9156	13.1034	12.8623	13.4134	13.0355	12.9542	13.1986	13.0178	13.4182	0.946394	0.743772	8.84314e-05	0.999985	0.999909	0.257856	0.999975
GENE: Gpr162	14788	G protein-coupled receptor 162	MGI:MGI:1315214|Ensembl:ENSMUSG00000038390|Vega:OTTMUSG00000056674	Mme-M200000944	6.18948	5.99635	7.20345	6.42249	6.06609	5.60051	5.64017	7.23844	6.16537	7.00283	8.0543	6.08048	6.42188	9.34296	6.5371	6.47822	7.36705	7.75021	6.64484	5.92359	5.97684	7.95687	6.34227	6.17736	6.20936	5.80327	6.70402	6.0607	9.05973	7.05083	6.36575	9.05736	6.26859	6.47334	6.19944	7.54785	7.14273	6.11289	0.999631	0.705258	0.00910121	0.999985	0.999909	0.746675	0.999975
GENE: Dmc1	13404	DNA meiotic recombinase 1	MGI:MGI:105393|Ensembl:ENSMUSG00000022429	Mme-M200000947	6.10703	6.08629	6.7062	5.10519	5.08004	5.53529	5.67661	5.45282	5.91085	4.69909	4.97476	5.13724	5.03335	5.18464	4.76541	6.14931	5.18463	5.3601	5.57059	5.95133	5.77998	7.77743	5.14132	4.72779	5.23468	5.75988	5.06753	5.45322	4.75494	5.49161	5.60084	5.2973	5.43912	5.0976	6.4509	5.60452	5.57635	5.36597	0.999631	0.840167	0.0338514	0.999985	0.999909	0.181816	0.999975
GENE: Phex	18675	phosphate regulating endopeptidase homolog, X-linked	MGI:MGI:107489|Ensembl:ENSMUSG00000057457	Mme-M200000950	9.01482	9.28244	8.98609	9.08555	8.95413	9.25404	9.63816	9.65521	9.47314	8.15023	10.452	8.42317	7.64619	7.77341	8.11623	8.20656	8.15344	8.04847	9.26387	8.90163	9.22818	8.78712	9.09207	9.02042	9.24208	9.43349	9.67293	9.02397	10.0693	8.2941	7.9114	8.10781	8.15569	7.87049	8.28052	8.16248	8.26739	9.41621	0.999631	0.887254	0.00107371	0.999985	0.999909	0.649611	0.999975
GENE: Cfc1	12627	cripto, FRL-1, cryptic family 1	MGI:MGI:109448|Ensembl:ENSMUSG00000026124|Vega:OTTMUSG00000049475	Mme-M200000952	7.34353	7.36887	7.37417	6.77961	6.4597	7.30077	7.65497	7.0324	7.60361	7.53358	6.29112	7.17154	7.91922	7.15782	6.95236	8.04734	6.8998	7.65446	6.52304	7.17471	7.91998	7.38742	7.05498	6.86091	7.94198	7.47491	7.28762	6.97423	7.02103	7.0921	7.48078	7.20261	7.13071	6.98391	8.33992	7.47671	7.22539	7.40278	0.999631	0.883341	0.349454	0.999985	0.999909	0.730054	0.999975
GENE: Pax8	18510	paired box 8	MGI:MGI:97492|Ensembl:ENSMUSG00000026976|Vega:OTTMUSG00000011957	Mme-M200000953	9.01275	9.78373	9.48678	9.66786	10.2478	9.61267	9.48925	9.33781	9.17134	9.34505	10.6403	9.55013	9.1774	9.51333	9.24078	9.50809	9.61379	9.60063	10.6067	10.1531	9.7966	9.90826	9.47768	10.3638	9.77871	9.90004	9.52262	9.68027	10.4919	9.56164	9.37165	9.26518	9.24258	9.54199	9.27763	9.74797	9.13932	10.3834	0.999631	0.88979	0.293262	0.999985	0.999909	0.823382	0.999975
GENE: Pstpip1	19200	proline-serine-threonine phosphatase-interacting protein 1	MGI:MGI:1321396|Ensembl:ENSMUSG00000032322|Vega:OTTMUSG00000026139	Mme-M200000954	8.50267	8.62495	8.45981	8.60955	8.91731	8.44532	9.08112	8.59883	9.34441	7.93933	8.68355	8.21841	6.17699	8.38217	8.82205	8.94164	8.82189	8.49699	8.97939	8.03485	8.40038	8.69937	8.44968	9.16368	8.32923	8.85128	8.73325	8.80726	9.10708	8.42064	8.63472	8.85887	8.37663	8.75251	9.23752	8.7122	9.32461	8.90202	0.946218	0.268874	0.280758	0.999985	0.706525	0.66861	0.999975
GENE: Pld2	18806	phospholipase D2	MGI:MGI:892877|Ensembl:ENSMUSG00000020828|Vega:OTTMUSG00000006051	Mme-M200000958	8.88675	8.91189	8.73387	9.17641	8.73614	8.82105	8.64103	9.16703	8.77456	9.64673	9.40931	9.96479	9.70244	9.87565	9.64273	9.5864	17.595	9.88648	9.67841	9.30147	9.21285	9.3818	9.11469	8.75048	9.32492	9.0635	9.30031	8.98011	9.42313	9.73059	9.78625	10.0979	10.3096	10.0596	9.92793	10.0205	16.8266	9.55789	0.999631	0.780522	0.00945594	0.999985	0.999909	0.549367	0.999975
GENE: Nudt1	17766	nudix (nucleoside diphosphate linked moiety X)-type motif 1	MGI:MGI:109280|Ensembl:ENSMUSG00000036639|Vega:OTTMUSG00000025895	Mme-M200000959	9.92428	9.43031	9.38169	10.0503	9.419	9.92608	9.92242	9.06901	8.88283	9.89476	9.92112	10.2727	10.3977	9.25692	9.95053	9.61745	10.5679	10.7819	10.1511	10.4592	9.42582	9.946	9.76907	9.67613	10.1181	10.1405	9.56726	9.29715	10.5004	9.82999	10.5391	9.49916	10.0694	9.7931	9.85118	10.9899	10.2464	9.86728	0.999631	0.913244	0.00786216	0.999985	0.999909	0.594395	0.999975
GENE: Has1	15116	hyaluronan synthase1	MGI:MGI:106590|Ensembl:ENSMUSG00000003665	Mme-M200000961	4.77529	5.11803	5.09233	5.01172	5.83622	4.9864	5.47547	5.6502	5.0283	5.34332	4.62875	5.36137	4.72535	5.08681	5.54218	5.15991	4.98448	4.78832	5.47932	5.40634	5.02975	4.87763	4.76506	4.42495	4.98319	5.38904	5.46537	5.27139	4.87363	5.04914	5.33282	5.49136	5.20711	5.08367	5.19344	5.33093	5.19727	4.36534	0.999631	0.809574	0.30524	0.999985	0.999909	0.630068	0.999975
GENE: Ihh	16147	Indian hedgehog	MGI:MGI:96533|Ensembl:ENSMUSG00000006538|Vega:OTTMUSG00000048255	Mme-M200000962	10.9969	9.68668	10.1456	10.4155	10.223	9.36015	10.7902	9.58545	10.0134	11.356	10.9421	10.6849	11.092	10.4649	11.5055	10.0685	10.233	11.1599	12.5822	11.2904	10.3533	10.4301	10.7355	10.5356	10.5591	10.4848	10.6909	10.1186	10.5458	11.0401	10.8935	10.6801	11.2373	11.0739	11.0256	11.0362	10.8784	12.4135	0.947696	0.903402	0.00108312	0.999985	0.999909	0.517707	0.999975
GENE: Ms4a2	14126	membrane-spanning 4-domains, subfamily A, member 2	MGI:MGI:95495|Ensembl:ENSMUSG00000024680|Vega:OTTMUSG00000047239	Mme-M200000963	10.225	9.39847	9.43721	9.56474	9.28275	8.81089	9.03854	8.99946	10.048	9.34987	9.44135	8.83292	9.38571	9.11315	9.01474	9.14415	9.03608	9.63695	8.70191	10.4656	9.61957	9.27406	9.84799	9.67286	9.37576	8.56044	9.60893	9.14646	8.64495	9.25331	9.20491	9.54455	9.52645	8.99904	9.34028	9.4835	9.5011	9.36951	0.999631	0.681127	0.0373138	0.999985	0.999909	0.432902	0.999975
GENE: U90926	57425	cDNA sequence U90926	MGI:MGI:1930915|Ensembl:ENSMUSG00000029409|Vega:OTTMUSG00000055612	Mme-M200000966	9.19083	9.16513	9.2596	9.19737	8.85525	8.81984	9.17131	9.41661	9.41545	8.96725	8.77577	8.68157	8.64726	8.68356	8.89404	8.90113	9.73737	8.41593	8.27149	8.67755	8.76243	8.75002	9.01644	8.54689	8.34344	8.64131	8.79974	8.51306	9.01596	8.81934	8.66768	8.88609	8.43497	8.79772	8.98608	8.2935	8.91241	8.35921	0.162865	0.843381	0.0578099	0.999985	0.667528	0.697219	0.999975
GENE: Hk2	15277	hexokinase 2	MGI:MGI:1315197|Ensembl:ENSMUSG00000000628|Vega:OTTMUSG00000035991	Mme-M200000967	10.8765	11.5529	11.5041	10.6722	10.4822	11.0794	10.8527	11.1117	11.3161	11.2163	10.2972	10.4852	10.821	10.95	10.7781	10.4786	10.8546	10.4969	9.78645	10.1242	10.7422	10.8153	10.765	10.5369	10.0864	10.1928	10.622	10.6697	10.0744	11.4701	10.5864	11.0691	10.6547	10.3999	10.5925	10.2861	10.6438	9.91125	0.408816	0.608474	0.0705061	0.999985	0.746377	0.731128	0.999975
GENE: Uck1	22245	uridine-cytidine kinase 1	MGI:MGI:98904|Ensembl:ENSMUSG00000002550|Vega:OTTMUSG00000012955	Mme-M200000972	11.7523	11.2531	10.9685	11.5451	11.6326	11.5787	11.3101	11.3036	11.1729	11.7156	11.983	11.7764	11.9506	11.5497	11.7068	12.0581	11.8072	12.1155	12.2372	11.8695	11.6547	11.5894	11.6008	11.8136	11.8197	11.5589	11.5047	11.2725	11.8416	11.5734	11.7684	11.4802	11.9339	11.7987	11.9989	11.8245	11.7696	12.1586	0.999631	0.788205	5.76663e-05	0.999985	0.577552	0.506419	0.999975
GENE: Rundc3a	51799	RUN domain containing 3A	MGI:MGI:1858752|Ensembl:ENSMUSG00000006575|Vega:OTTMUSG00000002785	Mme-M200000973	14.2455	14.4774	14.4645	14.6457	13.3864	14.4082	14.5772	14.3315	15.0135	14.6123	13.9575	13.5979	13.8736	13.2144	14.1855	13.8831	14.1715	13.8999	12.4502	14.2623	13.9787	13.7748	14.8645	14.47	14.3484	13.5899	14.6753	13.9863	13.7216	13.8423	13.4949	14.1634	13.5168	13.0739	14.41	13.1118	14.4593	12.8423	0.999631	0.861597	0.00301331	0.999985	0.999909	0.792777	0.999975
GENE: Esrra	26379	estrogen related receptor, alpha	MGI:MGI:1346831|Ensembl:ENSMUSG00000024955|Vega:OTTMUSG00000023201	Mme-M200000975	13.4255	13.1067	13.5135	13.686	13.1336	13.7012	13.2843	13.0524	12.8103	13.3257	13.4621	13.4434	13.711	13.7119	13.6995	13.3033	13.7207	13.5516	13.6552	13.5978	13.6821	13.4297	13.5543	13.2213	13.8812	13.381	13.0691	13.4567	13.6991	13.1483	13.4489	13.2189	13.7976	13.3668	13.5048	13.3711	13.7107	13.014	0.999631	0.792828	0.119602	0.999985	0.804646	0.60883	0.999975
GENE: Il4i1	14204	interleukin 4 induced 1	MGI:MGI:109552|Ensembl:ENSMUSG00000074141|Vega:OTTMUSG00000029474	Mme-M200000977	7.50249	7.05041	7.53454	6.97794	7.43654	7.31427	7.16457	7.25825	7.04728	6.77828	6.49368	7.12563	7.68237	6.84899	6.84672	6.61066	6.99705	7.04765	7.58121	7.51103	6.28984	6.73553	6.34773	7.14388	6.44046	6.30524	7.77497	7.9362	6.78225	7.69686	6.63312	6.39535	7.13229	6.66997	6.15355	6.59136	6.41954	6.98088	0.647554	0.915269	0.0825486	0.999985	0.999909	0.609023	0.999975
GENE: Elovl2	54326	elongation of very long chain fatty acids (FEN1/Elo2, SUR4/Elo3, yeast)-like 2	MGI:MGI:1858960|Ensembl:ENSMUSG00000021364|Vega:OTTMUSG00000029813	Mme-M200000978	6.77382	6.42999	6.47297	6.93878	6.87214	6.18407	5.74867	5.88876	6.46818	6.61335	5.89833	6.09511	6.32212	6.03899	6.79391	6.45597	6.48717	6.05268	6.30587	6.48681	6.54095	6.23788	7.13961	6.97188	6.27583	5.95308	5.86833	5.89611	5.73876	6.85408	6.40792	6.1708	6.41245	6.98681	6.10802	6.41765	6.46758	6.10672	0.999631	0.826972	0.242449	0.999985	0.999909	0.29555	0.999975
GENE: C1qb	12260	complement component 1, q subcomponent, beta polypeptide	MGI:MGI:88224|Ensembl:ENSMUSG00000036905|Vega:OTTMUSG00000009766	Mme-M200000979	12.7102	12.3507	12.53	12.6963	11.9252	12.3059	11.7695	12.1339	12.3365	12.1465	10.9593	11.7703	12.2636	11.492	11.8739	11.385	12.0454	11.7199	11.3508	12.2309	12.0475	12.0653	12.378	12.2471	11.7896	11.7078	11.8583	11.813	11.5533	11.9282	11.993	12.1701	12.5861	11.3227	11.6683	12.0526	12.0736	11.1909	0.999631	0.474581	0.00125146	0.999985	0.718198	0.697432	0.999975
GENE: F10	14058	coagulation factor X	MGI:MGI:103107|Ensembl:ENSMUSG00000031444|Vega:OTTMUSG00000020614	Mme-M200000981	7.06561	6.55904	6.51544	7.06294	7.10287	6.25051	6.67198	6.7306	6.78341	6.6448	7.15223	6.38215	6.16889	6.43958	6.65337	6.68302	6.47116	6.58912	6.49089	6.8029	6.50449	6.66598	6.80183	7.19684	6.38158	6.83716	6.66812	6.26946	5.79806	6.62359	6.43669	6.50473	6.64805	6.90247	6.71965	6.92813	6.44127	5.79044	0.999631	0.904153	0.0552819	0.999985	0.999909	0.72157	0.999975
GENE: Sdc1	20969	syndecan 1	MGI:MGI:1349162|Ensembl:ENSMUSG00000020592|Vega:OTTMUSG00000033390	Mme-M200000982	8.34289	8.02462	8.24847	8.02896	8.19314	8.79919	8.40649	7.67285	8.3617	8.83684	9.20155	8.37086	8.75599	8.26636	8.58285	8.17047	8.56509	9.31962	8.96287	8.6398	9.18266	8.31562	8.72052	8.85431	9.59594	8.24325	8.66092	8.56017	8.82594	8.20397	8.36674	8.70639	8.9902	8.35709	8.92866	8.5073	8.65842	9.48364	0.637977	0.842514	0.0645159	0.999985	0.733862	0.821718	0.999975
GENE: Vps45	22365	vacuolar protein sorting 45 (yeast)	MGI:MGI:891965|Ensembl:ENSMUSG00000015747|Vega:OTTMUSG00000022191	Mme-M200000984	8.07788	8.0554	8.37293	7.99891	8.07311	8.17187	8.06793	8.14253	8.0257	8.53167	8.3207	8.11315	8.02133	7.98656	8.51922	8.15564	8.05002	8.18186	8.13749	8.25247	8.15352	8.44219	7.89341	7.99862	8.09213	8.3072	8.22971	8.51609	7.57052	8.15784	8.03247	7.92981	7.97263	8.27784	8.16456	8.29962	7.99547	8.46183	0.999631	0.757469	0.318885	0.999985	0.893339	0.594958	0.999975
GENE: Bgn	12111	biglycan	MGI:MGI:88158|Ensembl:ENSMUSG00000031375|Vega:OTTMUSG00000017659	Mme-M200000992	11.2866	10.6728	10.8508	11.1575	9.9648	11.1695	11.1745	10.1007	10.5532	11.365	10.4274	11.2246	11.4864	10.6361	11.1422	10.7843	10.9989	11.5845	10.1829	10.8629	11.101	10.8032	11.2465	10.7042	11.078	11.0274	10.3165	10.596	10.3538	10.5625	10.9412	10.9453	11.745	10.7264	10.939	11.1601	11.0025	10.1892	0.999631	0.755116	0.221315	0.999985	0.999909	0.692078	0.999975
GENE: Otc	18416	ornithine transcarbamylase	MGI:MGI:97448|Ensembl:ENSMUSG00000031173|Vega:OTTMUSG00000016913	Mme-M200000993	11.3553	11.3979	11.1697	11.104	11.5385	11.2518	11.1609	11.1387	11.3763	11.8051	12.2037	12.1467	11.7192	11.0717	11.754	11.7293	11.5199	11.9211	12.3795	11.6206	11.2813	11.1888	11.017	11.0716	11.5243	11.3295	11.5201	11.5219	11.8727	12.3023	12.2914	10.633	11.4986	11.2467	11.6416	11.8553	11.6483	12.6251	0.999631	0.863134	0.00107882	0.999985	0.999909	0.823138	0.999975
GENE: Cck	12424	cholecystokinin	MGI:MGI:88297|Ensembl:ENSMUSG00000032532	Mme-M200000995	16.507	16.6499	16.3022	16.6897	16.2292	16.3461	16.6012	16.6797	16.6118	16.5395	16.3547	16.5088	16.6	16.3333	16.6963	15.9986	16.4708	16.5028	16.3158	16.6735	16.1496	15.6095	16.5384	16.3811	16.0132	16.3328	16.5464	16.2951	16.4837	16.446	16.4496	16.6062	16.4937	16.7502	16.352	16.28	16.4683	16.411	0.999631	0.890981	0.207017	0.999985	0.814855	0.7579	0.999975
GENE: Slc19a1	20509	solute carrier family 19 (folate transporter), member 1	MGI:MGI:103182|Ensembl:ENSMUSG00000001436|Vega:OTTMUSG00000033598	Mme-M200000996	8.84701	9.48208	9.40233	8.3392	9.69058	8.82582	8.69885	8.69536	9.27688	9.67001	9.50432	8.34506	9.29009	9.19137	9.52049	9.81938	8.71884	9.67354	9.56993	8.86631	9.70439	9.07997	8.29379	9.75491	9.2668	8.75443	9.07198	9.24353	9.4755	9.48502	9.32754	9.44066	8.5716	9.85928	10.1068	9.67596	8.74958	10.244	0.999631	0.724246	0.0250562	0.999985	0.999909	0.70429	0.999975
GENE: Aldh2	11669	aldehyde dehydrogenase 2, mitochondrial	MGI:MGI:99600	Mme-M200000997	14.2323	14.1897	13.9162	14.2915	14.2406	14.5206	13.9329	13.7039	13.9334	14.0744	14.1639	14.3422	14.0037	14.1854	14.1594	14.1746	14.0419	14.3106	14.2073	14.5881	14.5462	14.5052	14.6728	14.8311	14.7618	14.6328	13.9452	14.5977	14.4469	14.2968	14.5231	13.9093	14.2837	14.7905	13.7753	14.6522	13.8849	14.0204	0.141298	0.879608	0.0932407	0.999985	0.685653	0.798635	0.999975
GENE: Spsb2	14794	splA/ryanodine receptor domain and SOCS box containing 2	MGI:MGI:1315199|Ensembl:ENSMUSG00000038451|Vega:OTTMUSG00000022963	Mme-M200000999	13.0622	12.1594	12.3232	12.5182	12.4215	11.8231	12.34	12.4331	12.2164	12.4244	12.3596	12.333	12.4757	12.3548	12.5701	12.4985	12.6977	12.5275	12.0437	12.4135	12.0318	12.2431	12.7152	12.3928	11.9782	11.9186	12.258	11.6869	12.3131	12.388	12.2247	12.52	12.4917	12.4975	12.7392	12.3898	13.2981	12.2954	0.999631	0.870209	0.0282424	0.999985	0.934101	0.25951	0.999975
GENE: Aes	14797	amino-terminal enhancer of split	MGI:MGI:95806|Ensembl:ENSMUSG00000054452	Mme-M200001000	16.1455	15.9812	15.9828	16.2534	16.1116	16.4405	15.9609	16.3446	16.0993	16.4485	16.4393	16.1957	16.2355	16.204	15.8718	16.0478	16.2847	16.4074	16.5222	16.4699	16.1042	16.3488	16.381	16.28	16.4336	16.3277	16.3261	16.4321	16.5727	16.5415	16.3674	16.1874	16.5121	16.1692	16.2627	16.4913	16.1733	16.3227	0.248891	0.868317	0.122113	0.999985	0.999909	0.485028	0.999975
GENE: Pabpc1	18458	poly(A) binding protein, cytoplasmic 1	MGI:MGI:1349722|Ensembl:ENSMUSG00000022283|Vega:OTTMUSG00000019779	Mme-M200001005	14.9827	15.4705	14.7596	14.1185	14.4094	14.0682	14.0652	15.2596	14.8719	14.9774	14.1022	14.5276	12.9229	15.6926	14.7508	15.4434	14.1534	14.7951	14.588	14.8219	14.8328	14.6094	13.8854	14.0724	14.1182	14.3674	14.899	14.8296	13.5226	15.4091	13.2243	14.9388	14.1671	15.8567	14.554	15.4313	14.0949	14.6794	0.999631	0.842703	0.333646	0.999985	0.999909	0.52658	0.999975
GENE: Eef1a2	13628	eukaryotic translation elongation factor 1 alpha 2	MGI:MGI:1096317|Ensembl:ENSMUSG00000016349|Vega:OTTMUSG00000016559	Mme-M200001006	9.78215	9.65347	9.38559	9.21911	10.2611	8.41104	9.75565	9.93303	10.1739	10.7331	8.87734	9.00666	9.39363	9.82773	9.71592	9.55278	9.41548	9.6102	9.60318	9.4377	9.91651	9.99092	10.0964	11.1015	9.16228	9.7343	10.1529	10.0589	9.22684	10.3877	9.62102	10.0904	9.51788	9.88912	8.98114	9.50383	10.114	9.30415	0.999631	0.901385	0.162883	0.999985	0.999909	0.690381	0.999975
GENE: Dpf2	19708	D4, zinc and double PHD fingers family 2	MGI:MGI:109529|Ensembl:ENSMUSG00000024826|Vega:OTTMUSG00000026653	Mme-M200001008	12.2421	12.1959	12.0023	12.6048	12.5993	12.5361	11.9946	11.9477	11.8344	11.994	12.8402	12.5457	12.5984	12.5536	12.352	12.3995	12.6486	12.5205	13.0629	12.4965	12.4798	12.3062	12.549	12.7173	12.7953	12.3795	11.9577	12.1265	12.9057	12.0112	12.3713	12.2801	12.7304	12.3209	12.3916	12.4822	12.4711	12.6991	0.999631	0.911857	0.0406675	0.999985	0.937546	0.726916	0.999975
GENE: Epor	13857	erythropoietin receptor	MGI:MGI:95408|Ensembl:ENSMUSG00000006235	Mme-M200001009	6.58505	6.53357	6.04544	7.30055	6.84684	7.16195	6.37936	5.81179	5.89881	7.3201	6.73089	7.3332	7.4227	6.41119	7.56819	6.95739	7.6311	7.96614	7.28955	6.89608	6.94678	6.42975	7.45539	7.28117	7.21834	6.57457	6.25595	6.60348	7.31448	7.40901	7.34643	6.94326	7.98614	7.10305	7.29823	8.0902	7.62528	7.07059	0.7951	0.891513	0.000201839	0.999985	0.999909	0.56231	0.999975
GENE: Wdr1	22388	WD repeat domain 1	MGI:MGI:1337100|Ensembl:ENSMUSG00000005103|Vega:OTTMUSG00000056283	Mme-M200001010	13.5252	13.4061	13.5102	13.6432	13.1687	13.5273	13.6305	13.7459	13.3317	14.2298	13.5153	14.0795	13.7509	14.5705	13.9916	14.3457	14.2245	14.1737	13.1582	13.7646	13.6669	13.7209	13.7666	13.2176	13.5391	13.7482	13.8079	13.7743	13.1812	14.4311	13.9323	14.3089	14.1702	14.6741	14.2293	14.1279	14.1502	13.4107	0.999631	0.905496	0.000968638	0.999985	0.999909	0.760523	0.999975
GENE: Slc17a1	20504	solute carrier family 17 (sodium phosphate), member 1	MGI:MGI:103209|Ensembl:ENSMUSG00000021335|Vega:OTTMUSG00000000728	Mme-M200001012	10.6197	9.78719	10.3079	9.99458	9.78198	10.021	10.1006	9.89126	10.1088	10.0485	9.60546	9.52672	9.85327	9.37052	9.67588	9.78409	9.62162	10.0558	9.12471	9.97224	9.79445	9.99864	10.2757	10.3239	10.4193	9.86543	10.3979	9.52	9.29603	9.54232	9.31395	9.62583	9.65808	9.47902	9.61678	9.60746	10.0833	9.49981	0.999631	0.906657	7.78737e-05	0.999985	0.999909	0.723635	0.999975
GENE: 2410002F23Rik	668661	RIKEN cDNA 2410002F23 gene	MGI:MGI:1914226|Ensembl:ENSMUSG00000045411|Vega:OTTMUSG00000023110	Mme-M200001014	10.6793	9.93567	10.5572	10.3479	10.8769	10.5481	10.5546	10.0341	9.73115	10.8874	10.5697	10.7857	11.1641	10.6021	10.9116	10.3577	10.3312	11.4631	11.3809	10.7258	10.1291	10.5432	10.335	10.7565	10.7119	10.8142	10.4506	10.0938	10.5174	10.9745	11.2891	10.6753	10.7473	10.8543	10.7192	11.4354	10.6128	11.5196	0.999631	0.839752	0.00105819	0.999985	0.999909	0.777424	0.999975
GENE: Tk1	21877	thymidine kinase 1	MGI:MGI:98763|Ensembl:ENSMUSG00000025574|Vega:OTTMUSG00000003734	Mme-M200001015	11.5371	11.6208	11.837	11.2417	11.9483	11.123	11.3539	11.4572	11.7694	11.3247	11.2843	11.4661	11.7807	11.2094	11.86	11.6523	11.538	11.9962	11.562	11.3377	11.6328	10.9019	11.4879	12.3787	11.6329	11.2344	11.86	11.603	11.1079	11.5818	11.8293	11.4299	11.7209	11.5174	11.9745	12.2242	11.5067	12.0692	0.999631	0.508107	0.167305	0.999985	0.999909	0.724785	0.999975
GENE: Gsta4	14860	glutathione S-transferase, alpha 4	MGI:MGI:1309515|Ensembl:ENSMUSG00000032348	Mme-M200001016	12.1304	12.4383	11.9278	11.5776	13.0464	10.4384	11.9528	12.2054	11.9185	12.5374	12.7361	13.2479	13.0844	13.1451	13.2223	13.2728	11.5703	12.7881	13.732	13.324	12.7173	13.259	12.247	13.7767	11.4952	13.2344	13.5161	13.4204	13.3679	13.6584	14.0175	13.2219	12.6498	13.3726	13.5347	14.2486	12.2703	14.0277	0.0787564	0.903285	0.00456201	0.999985	0.999909	0.820903	0.999975
GENE: Prrg2	65116	proline-rich Gla (G-carboxyglutamic acid) polypeptide 2	MGI:MGI:1929596|Ensembl:ENSMUSG00000007837	Mme-M200001017	10.7628	10.0488	11.0769	10.2218	9.97226	10.3551	10.8717	9.80244	10.2386	11.1099	11.8	11.5349	11.773	10.1922	11.0531	10.6259	11.6579	11.9638	11.9164	11.1448	10.5178	10.7354	10.2594	10.3298	10.8474	11.0517	10.1293	10.3625	11.7508	10.6615	11.3722	9.93292	11.8387	10.8825	11.1346	11.3762	11.7286	11.3141	0.999631	0.913596	0.000164009	0.999985	0.999909	0.638772	0.999975
GENE: Tnfrsf1b	21938	tumor necrosis factor receptor superfamily, member 1b	MGI:MGI:1314883	Mme-M200001018	8.21352	7.9933	8.25589	8.32764	7.49418	8.69367	8.18184	8.1834	8.26582	8.11092	8.85352	7.93298	8.14579	8.05964	7.92788	7.74795	8.03345	8.09254	8.34484	8.10645	7.53296	7.76503	7.97441	7.31671	8.12096	8.34986	7.73785	7.95851	8.78273	7.78762	7.94823	8.10359	8.01963	7.94136	7.67367	8.2189	7.90667	8.4147	0.846823	0.853165	0.218737	0.999985	0.999909	0.713758	0.999975
GENE: Ptpn1	19246	protein tyrosine phosphatase, non-receptor type 1	MGI:MGI:97805|Ensembl:ENSMUSG00000027540|Vega:OTTMUSG00000015956	Mme-M200001019	11.9395	12.6069	12.5177	12.5633	11.2399	12.5086	13.1853	12.8484	12.9719	11.8756	11.6473	12.14	11.8042	11.7397	11.5258	11.7782	12.481	11.9561	11.5228	12.0013	11.8059	11.9863	12.0435	11.0588	12.0763	12.2943	12.4699	12.0063	11.898	11.7194	11.7485	11.72	12.2292	11.551	11.9367	12.019	12.1119	11.1078	0.645704	0.910893	0.00768233	0.999985	0.898723	0.756454	0.999975
GENE: Mgat1	17308	mannoside acetylglucosaminyltransferase 1	MGI:MGI:96973|Ensembl:ENSMUSG00000020346|Vega:OTTMUSG00000005541	Mme-M200001020	12.0262	12.3491	12.6248	12.3512	12.2536	12.3937	12.416	12.2371	12.5786	12.5736	12.396	12.4113	12.9311	12.5229	12.6442	12.5077	12.4687	12.7228	12.67	11.9362	12.947	12.6617	12.6615	12.4704	12.7766	12.0586	12.3991	12.4443	12.0817	12.2589	12.4625	12.6098	12.8546	12.6299	12.7866	12.3369	12.5236	12.3038	0.999631	0.910781	0.0951246	0.999985	0.984273	0.741912	0.999975
GENE: Pdgfa	18590	platelet derived growth factor, alpha	MGI:MGI:97527	Mme-M200001021	10.9895	10.2117	10.8422	10.3653	10.473	10.9608	10.7647	10.5849	10.5762	11.4232	10.5934	10.6951	11.2594	11.2448	11.3697	10.8776	10.3564	11.5572	11.7296	11.4198	10.6973	11.2863	10.6366	10.6493	10.7274	11.1239	10.5228	10.8698	10.601	11.4612	11.2816	11.313	10.9952	11.5838	11.05	11.4727	10.6259	11.5215	0.979672	0.897935	0.00380655	0.999985	0.999909	0.682409	0.999975
GENE: Mep1b	17288	meprin 1 beta	MGI:MGI:96964|Ensembl:ENSMUSG00000024313	Mme-M200001023	14.6367	14.6774	14.8304	14.5094	13.5846	14.5932	14.9632	15.385	14.7605	14.5306	13.7348	14.8003	14.0351	14.7951	14.2575	14.8435	15.1319	14.5566	13.508	14.5322	14.3947	14.9892	13.9787	13.0337	13.6034	14.2559	14.7128	14.525	13.2749	15.2652	14.6513	14.6885	14.7301	14.9376	14.5749	14.6052	14.358	13.5879	0.999631	0.861611	0.345445	0.999985	0.999909	0.741912	0.999975
GENE: Meig1	104362	meiosis expressed gene 1	MGI:MGI:1202878|Ensembl:ENSMUSG00000026650|Vega:OTTMUSG00000010782	Mme-M200001024	6.04705	5.56412	6.66764	6.15719	6.23003	6.11934	5.83711	6.5266	5.77998	5.86578	5.55319	6.05591	5.88255	6.25142	6.41235	6.1464	5.89032	5.84757	5.94381	5.87019	5.78868	6.74866	6.21699	6.4244	5.99165	5.79876	6.38392	6.04153	6.24482	6.18649	5.67382	5.828	6.19006	6.12645	6.26892	6.05625	6.37925	6.73505	0.999631	0.815854	0.275584	0.999985	0.999909	0.626663	0.999975
GENE: Cd53	12508	CD53 antigen	MGI:MGI:88341	Mme-M200001025	8.07118	7.98507	7.99503	7.32644	7.48885	7.83153	7.69175	8.00046	8.35494	7.4889	7.35074	7.33007	7.81838	7.08857	7.45933	7.22755	7.52967	7.57905	6.68985	7.38809	7.44991	7.68381	7.27125	7.41694	7.5342	7.0633	7.48438	7.94757	7.17516	7.59346	7.18809	7.50652	7.6062	7.36347	7.54367	7.13009	7.62099	6.97696	0.67283	0.883341	0.00401389	0.999985	0.67537	0.712701	0.999975
GENE: Atf3	11910	activating transcription factor 3	MGI:MGI:109384|Ensembl:ENSMUSG00000026628|Vega:OTTMUSG00000021405	Mme-M200001028	8.44581	8.54702	8.32791	8.11885	8.03855	7.89529	7.63973	8.15733	8.04576	9.96387	8.7153	8.61363	8.7933	9.17836	7.97905	9.21555	8.12261	8.59458	8.44753	8.59151	8.61204	8.04407	8.80454	8.62918	7.92612	9.15727	7.76058	7.62028	8.42597	9.0821	7.7396	8.14638	8.09103	7.63528	9.1856	7.43284	7.78038	8.04812	0.952196	0.548966	0.122825	0.999985	0.473421	0.793161	0.999975
GENE: Eef1b2	55949	eukaryotic translation elongation factor 1 beta 2	MGI:MGI:1929520|Ensembl:ENSMUSG00000025967|Vega:OTTMUSG00000002614	Mme-M200001029	15.4196	14.8687	15.4127	15.5133	15.2682	15.7321	14.9084	15.2704	14.9282	15.3488	15.3855	15.712	15.5272	15.7094	15.3692	15.6367	15.4816	15.4417	15.6902	15.7085	15.5155	16.0875	15.6559	15.331	15.8593	15.528	15.6678	15.8259	15.6176	15.8143	15.9121	15.5502	15.8034	15.8746	15.4955	16.0643	15.4743	15.1893	0.0594765	0.820654	0.0742371	0.999985	0.863888	0.804824	0.999975
GENE: Zic1	22771	zinc finger protein of the cerebellum 1	MGI:MGI:106683|Ensembl:ENSMUSG00000032368|Vega:OTTMUSG00000020412	Mme-M200001030	5.68988	6.31913	5.52253	6.18323	6.50171	6.91679	6.05588	5.8884	5.74104	5.5567	5.69149	7.73505	5.88241	6.71705	5.83528	6.44319	6.6549	5.66761	6.67108	6.41433	6.05694	6.32769	6.02512	5.87543	6.30946	6.52784	5.62449	6.64992	5.89633	6.01005	6.50324	6.13117	7.47152	6.5754	5.77197	6.69322	6.28526	7.17813	0.999631	0.880737	0.116087	0.999985	0.999909	0.779212	0.999975
GENE: Mapk8ip1	19099	mitogen-activated protein kinase 8 interacting protein 1	MGI:MGI:1309464|Ensembl:ENSMUSG00000027223|Vega:OTTMUSG00000014470	Mme-M200001031	6.34716	6.07992	5.85852	6.42186	6.04693	6.82295	6.27264	5.52547	6.94032	6.73748	6.20644	6.90157	6.48326	6.39467	6.23765	6.58418	6.3846	6.58252	6.77959	6.17764	5.77825	5.90621	6.51788	6.40086	6.9386	6.54317	5.7661	7.42116	5.51589	5.88679	6.62458	6.3123	6.90661	6.22684	6.29897	6.36022	6.11795	6.03301	0.999631	0.814246	0.25556	0.999985	0.935731	0.569285	0.999975
GENE: Folr2	14276	folate receptor 2 (fetal)	MGI:MGI:95569|Ensembl:ENSMUSG00000032725	Mme-M200001032	6.47031	6.19065	6.16723	6.29585	5.83076	5.85943	6.09177	5.92703	6.08981	7.62609	6.147	7.0348	7.22733	6.85837	6.37859	6.72573	6.63614	6.78474	6.0216	6.23937	6.46558	5.92723	6.25456	6.31805	6.01352	5.68283	5.35625	6.01104	7.03477	6.94118	6.94582	7.4526	7.10248	6.72086	6.99591	6.41834	6.6664	6.54288	0.999631	0.134453	2.28237e-07	0.999985	0.999909	0.738838	0.999975
GENE: Pemt	18618	phosphatidylethanolamine N-methyltransferase	MGI:MGI:104535|Ensembl:ENSMUSG00000000301|Vega:OTTMUSG00000005808	Mme-M200001033	6.99618	7.36703	7.37244	6.81865	7.45021	6.82275	6.60225	6.97973	7.07456	8.12667	7.0981	7.38551	8.11806	7.65567	8.22703	7.74022	7.25362	8.55865	7.56029	7.32829	7.46125	7.18496	6.99233	7.91945	7.20731	7.44533	7.35567	7.58223	7.30929	8.04938	7.90844	7.90258	7.48742	8.04253	8.08877	8.33463	7.13529	7.78375	0.919661	0.822486	0.000119042	0.999985	0.999909	0.759159	0.999975
GENE: Auh	11992	AU RNA binding protein/enoyl-coenzyme A hydratase	MGI:MGI:1338011|Ensembl:ENSMUSG00000021460|Vega:OTTMUSG00000026355	Mme-M200001034	9.18805	8.99129	9.10325	9.27541	9.06936	8.51591	8.89659	8.81386	8.48357	9.20639	9.42907	9.37455	9.09939	9.23553	9.16697	9.4431	8.95703	9.66688	9.26027	9.25241	9.16207	9.57808	9.14044	8.96677	8.71577	8.92006	9.23854	8.74491	9.57367	9.02167	9.11536	9.41023	9.3748	9.44629	9.37402	9.11567	8.83553	9.16824	0.999631	0.460751	0.00179901	0.999985	0.989191	0.303935	0.999975
GENE: Cubn	65969	cubilin (intrinsic factor-cobalamin receptor)	MGI:MGI:1931256|Ensembl:ENSMUSG00000026726|Vega:OTTMUSG00000011227	Mme-M200001036	13.5623	12.143	12.9472	13.7125	12.2694	13.0374	13.7414	12.4385	12.3193	14.5927	13.7688	14.7262	15.0714	15.2721	14.5128	14.5811	13.6265	14.3846	14.2848	14.4911	13.9149	14.3439	14.0458	12.6827	13.6947	13.9913	13.4907	13.3388	13.0947	14.7981	14.6548	14.5604	14.964	14.7525	14.14	14.4879	14.008	14.1935	0.601075	0.598854	5.54232e-06	0.999985	0.341417	0.689794	0.999975
GENE: Nppb	18158	natriuretic peptide type B	MGI:MGI:97368|Ensembl:ENSMUSG00000029019|Vega:OTTMUSG00000010194	Mme-M200001037	8.63372	8.33605	8.70339	8.2794	8.01504	8.80102	8.85349	8.99425	9.45321	7.66149	7.66355	7.21309	7.70989	6.939	6.98201	6.86406	7.62597	7.01758	6.57441	7.29583	7.58414	7.2724	7.9651	7.52071	8.19316	7.96981	8.84877	8.23881	6.75484	7.19632	7.06453	7.21853	7.50908	6.7811	7.08399	6.52208	7.31341	7.25461	0.0359001	0.86386	4.23726e-09	0.999985	0.39134	0.148688	0.999975
GENE: Ctrl	109660	chymotrypsin-like	MGI:MGI:88558|Ensembl:ENSMUSG00000031896	Mme-M200001038	8.97619	9.00925	8.88262	9.3279	9.39542	9.4881	9.54705	9.57096	10.2106	9.49939	9.97691	8.9007	9.29013	8.78851	9.10915	8.83577	9.44211	9.15114	9.77134	9.15569	9.57693	9.30095	9.81712	9.86706	9.70468	9.79852	9.54951	9.59874	10.0168	9.14477	9.04945	9.28257	9.57147	9.3565	9.11605	8.89386	9.56736	9.99851	0.896291	0.724263	0.119981	0.999985	0.999909	0.411407	0.999975
GENE: Prlr	19116	prolactin receptor	MGI:MGI:97763|Ensembl:ENSMUSG00000005268|Vega:OTTMUSG00000023932	Mme-M200001040	11.5289	12.0878	11.9806	11.8726	12.2795	10.7872	11.3297	12.2617	11.9693	12.2008	11.5587	11.7967	11.0079	12.8522	11.7218	12.8087	11.52	11.2634	11.7474	12.3353	12.2828	13.2238	11.9205	11.7555	11.4518	11.9281	12.2914	12.8821	11.6671	12.7904	11.2655	12.0481	11.4353	12.7472	11.8184	11.8591	11.2885	11.4347	0.999631	0.842514	0.169329	0.999985	0.999909	0.738838	0.999975
GENE: Hmgn1	15312	high mobility group nucleosomal binding domain 1	MGI:MGI:96120	Mme-M200001042	7.73601	6.58885	6.82226	6.88553	7.26634	6.34059	7.34033	6.96885	7.056	7.2639	8.4604	6.86815	6.8017	7.09161	7.45044	6.66978	6.57144	7.01472	7.49599	6.77622	7.4433	7.158	7.61381	7.63154	7.09974	6.29895	7.47576	6.63563	7.48816	6.83288	6.86053	7.38077	6.69255	7.06492	7.31167	6.70424	7.15836	8.19363	0.999631	0.885628	0.226135	0.999985	0.999909	0.781299	0.999975
GENE: Zscan21	22697	zinc finger and SCAN domain containing 21	MGI:MGI:99182|Ensembl:ENSMUSG00000037017|Vega:OTTMUSG00000022636	Mme-M200001045	10.6772	11.0154	10.8031	11.087	11.2236	11.3171	10.5182	10.6041	10.4626	10.667	10.9943	10.7543	10.6623	10.9213	10.3648	10.566	11.1079	10.6003	11.6456	11.2672	11.1906	11.2355	10.9075	11.0936	10.8839	11.0542	10.4421	11.2129	11.4518	11.0245	10.9273	10.6099	10.5356	10.9917	10.264	11.0812	10.6793	11.1392	0.999631	0.856519	0.17636	0.999985	0.999909	0.736155	0.999975
GENE: Igf1	16000	insulin-like growth factor 1	MGI:MGI:96432|Ensembl:ENSMUSG00000020053|Vega:OTTMUSG00000031391	Mme-M200001048	7.79538	7.75012	7.66405	7.92254	8.61415	7.72312	7.08935	7.31369	7.54858	7.98449	7.61943	7.66458	7.29699	7.12259	7.69238	7.46805	7.68829	7.77722	8.53163	8.17209	7.45895	7.97641	7.42719	8.60411	7.33212	7.72623	7.28605	7.60133	7.99296	7.77257	7.60167	7.70714	7.5112	7.69136	7.49656	8.28767	7.24809	7.99919	0.999631	0.890398	0.333678	0.999985	0.999909	0.662869	0.999975
GENE: Gpld1	14756	glycosylphosphatidylinositol specific phospholipase D1	MGI:MGI:106604	Mme-M200001052	6.6928	6.73656	7.05883	7.0563	6.71713	6.9259	6.38492	7.54939	6.68676	7.20077	6.63133	7.04543	7.38471	7.20123	7.36833	7.1821	6.9569	7.13787	6.82835	6.93898	7.02811	6.94904	7.01312	7.14233	7.05543	6.93147	7.27744	7.13798	6.85388	7.27268	7.08644	7.07515	7.46106	7.42101	6.99857	7.53654	6.69866	7.04764	0.960201	0.899916	0.049432	0.999985	0.999909	0.788353	0.999975
GENE: Proc	19123	protein C	MGI:MGI:97771|Ensembl:ENSMUSG00000024386	Mme-M200001055	6.87961	6.74839	7.06727	6.98349	6.50095	6.85771	7.0498	7.33389	6.57745	7.83737	7.40459	8.35758	8.0385	7.81592	7.75582	7.45	7.2474	8.29314	7.53609	7.25062	7.16067	7.31146	7.2135	7.16155	7.59505	7.29164	7.28143	7.27675	7.41782	7.7952	8.3589	8.30967	8.57301	7.81442	7.67972	8.43546	7.43878	6.93459	0.55024	0.757302	3.0735e-06	0.999985	0.999909	0.536136	0.999975
GENE: St3gal4	20443	ST3 beta-galactoside alpha-2,3-sialyltransferase 4	MGI:MGI:1316743|Ensembl:ENSMUSG00000032038	Mme-M200001058	14.8478	13.8886	13.7611	14.8599	14.2731	15.2885	14.4086	14.3673	14.2631	6.23405	6.90207	6.65696	6.57192	6.61042	7.03011	6.56816	6.50967	6.8735	7.29416	15.0349	13.8055	13.8145	14.5269	13.8283	15.0796	13.96	14.2078	13.8891	6.40971	6.24541	6.66684	6.41151	6.71206	6.84495	6.77364	7.2915	6.80994	7.47669	0.999631	0.705955	1.12777e-28	0.999985	0.999909	0.570573	0.999975
GENE: Surf4	20932	surfeit gene 4	MGI:MGI:98445|Ensembl:ENSMUSG00000014867|Vega:OTTMUSG00000011741	Mme-M200001059	13.1666	12.9391	13.5316	12.739	13.1034	12.7501	13.0103	12.9899	13.0114	13.2223	12.8457	12.8533	13.406	13.2	13.6429	13.361	12.8638	13.1326	13.0203	13.0856	13.4097	13.0356	12.932	13.1299	13.1516	13.0196	13.0957	13.0625	12.7702	12.8647	12.8303	13.5373	13.743	13.7659	13.743	13.5133	13.6936	12.7031	0.999631	0.836636	0.0572122	0.999985	0.999909	0.545445	0.999975
GENE: Dclre1a	55947	DNA cross-link repair 1A	MGI:MGI:1930042|Ensembl:ENSMUSG00000025077|Vega:OTTMUSG00000043094	Mme-M200001061	6.25155	6.9475	6.99092	5.98222	6.87243	6.56802	6.67574	6.78008	7.13133	7.00706	7.4694	7.06737	7.32503	6.93909	6.66235	7.48042	6.93211	7.06051	7.15154	6.5961	6.73023	6.87882	6.0987	6.68799	6.23724	7.01305	6.93054	7.01263	7.11621	6.75682	7.49216	6.61721	6.94037	6.70009	7.08185	7.16008	7.0178	6.5938	0.999631	0.863059	0.00289819	0.999985	0.999909	0.521636	0.999975
GENE: B4galnt2	14422	beta-1,4-N-acetyl-galactosaminyl transferase 2	MGI:MGI:1342058	Mme-M200001063	11.141	10.77	10.8729	11.018	11.4211	11.259	11.3246	11.5681	11.0964	10.7156	10.6037	11.3163	11.6158	11.2753	11.9843	12.0771	11.0756	11.1903	11.4036	11.1782	10.5292	10.8757	10.792	10.932	11.1463	11.0206	11.1798	10.9875	10.9905	11.0581	11.6847	10.7784	10.9673	11.7235	11.6388	11.0521	10.8372	10.8018	0.748969	0.498464	0.0546167	0.999985	0.999909	0.812695	0.999975
GENE: Chrng	11449	cholinergic receptor, nicotinic, gamma polypeptide	MGI:MGI:87895|Ensembl:ENSMUSG00000026253|Vega:OTTMUSG00000048193	Mme-M200001064	8.77225	8.13039	7.98221	8.85595	8.87979	7.71717	8.58455	8.46751	8.5337	8.5075	8.2981	9.06385	8.64908	9.203	8.90676	8.83436	9.00895	8.59612	9.18375	8.70163	7.94298	8.28586	8.69206	8.80837	7.67233	8.8413	8.11906	8.64314	8.48549	8.79775	8.73228	8.75342	8.90453	8.92652	8.44302	8.86664	9.07213	8.74759	0.999631	0.867262	0.00352017	0.999985	0.999909	0.757071	0.999975
GENE: Mpp1	17524	membrane protein, palmitoylated	MGI:MGI:105941|Ensembl:ENSMUSG00000031402|Vega:OTTMUSG00000020789	Mme-M200001066	13.4218	13.4344	13.7838	13.7645	12.5119	13.6238	14.3014	13.3705	12.9894	14.2536	13.2878	14.2243	13.9015	14.3968	14.0072	15.0997	14.4901	14.1891	13.2543	14.4166	14.0352	14.9799	13.1789	11.9683	13.2516	14.4809	13.2809	13.6635	13.0454	14.7435	14.4609	13.8678	13.8597	14.857	14.0539	14.4374	13.9838	13.5729	0.999631	0.848387	0.0175094	0.999985	0.999909	0.471857	0.999975
GENE: Ufc1	66155	ubiquitin-fold modifier conjugating enzyme 1	MGI:MGI:1913405|Ensembl:ENSMUSG00000062963|Vega:OTTMUSG00000021650	Mme-M200001067	12.9195	12.5892	12.8997	13.3026	12.8691	13.1807	12.7785	12.6499	12.9661	12.8847	12.6642	13.7147	13.4862	13.4284	13.4164	13.3517	13.5898	13.15	12.2438	13.1931	12.538	12.8798	13.2318	12.8876	13.1818	12.8754	12.5619	13.2523	13.0436	13.272	13.5706	13.2203	13.6062	13.5295	13.4602	13.4671	13.5516	12.2269	0.999631	0.87568	0.0172717	0.999985	0.999909	0.791892	0.999975
GENE: Ppfibp2	19024	PTPRF interacting protein, binding protein 2 (liprin beta 2)	MGI:MGI:894649|Ensembl:ENSMUSG00000036528	Mme-M200001069	9.01418	9.07305	8.7649	9.25386	8.51736	9.40677	8.80179	8.62726	8.57025	9.43775	9.09772	9.82103	9.45702	9.4761	9.34359	9.19534	9.33154	9.61624	8.71516	9.24885	9.11781	8.8066	9.14358	8.50867	9.44722	9.24175	8.72619	9.22737	8.74	9.49459	9.24645	9.23527	9.51639	9.48807	9.05812	9.57485	8.85917	8.64346	0.999631	0.742128	0.0102649	0.999985	0.948754	0.809157	0.999975
GENE: Galk1	14635	galactokinase 1	MGI:MGI:95730|Ensembl:ENSMUSG00000020766|Vega:OTTMUSG00000003691	Mme-M200001070	8.89516	8.54006	8.8723	8.3151	8.49651	8.46824	8.52373	8.29228	8.4782	9.22197	8.61477	8.73567	9.30512	8.52472	9.2817	8.72865	8.67077	9.81033	8.7462	8.71034	9.20101	8.83335	8.74619	8.97798	9.50925	8.20228	9.28619	8.13196	9.17187	8.91021	9.10704	9.26734	9.53631	8.63007	9.24998	9.36597	9.36321	9.26124	0.482986	0.903336	0.00414384	0.999985	0.999909	0.688603	0.999975
GENE: Dtd2	328092	D-tyrosyl-tRNA deacylase 2	MGI:MGI:1923485|Ensembl:ENSMUSG00000020956|Vega:OTTMUSG00000027701	Mme-M200001071	9.05567	8.43995	8.53168	8.88117	8.1557	8.55055	9.20482	8.2678	8.89175	7.89184	9.30793	8.37438	8.81627	7.64462	8.76215	8.18277	8.15509	8.62593	8.80409	9.29669	8.48582	9.25581	8.6299	8.63648	8.77497	8.96896	8.68687	8.64762	9.04025	7.62723	8.71969	8.13984	8.51743	8.3334	8.65549	8.39198	8.32776	8.97876	0.999631	0.912284	0.0377909	0.999985	0.999909	0.663816	0.999975
GENE: Pecam1	18613	platelet/endothelial cell adhesion molecule 1	MGI:MGI:97537|Ensembl:ENSMUSG00000020717|Vega:OTTMUSG00000003418	Mme-M200001072	8.93835	8.83354	8.28495	8.74725	8.26361	8.84144	8.53499	8.50625	8.54993	8.74907	8.74557	8.79491	8.9198	8.888	8.69749	9.09611	8.54322	9.28076	9.32523	8.92685	8.776	8.6298	8.28563	8.0026	8.67429	8.96531	8.32634	8.76411	8.83212	9.23298	9.56635	9.04097	8.9184	9.27982	8.77196	9.71971	8.89472	8.70693	0.999631	0.892209	0.000693651	0.999985	0.999909	0.654883	0.999975
GENE: Entpd1	12495	ectonucleoside triphosphate diphosphohydrolase 1	MGI:MGI:102805|Ensembl:ENSMUSG00000048120|Vega:OTTMUSG00000029031	Mme-M200001074	8.41103	8.98406	8.38277	8.29521	8.93776	8.40971	8.02881	8.28551	8.08437	8.32849	8.75896	8.32528	8.3529	8.27195	8.0971	9.24181	8.64577	8.19443	9.24317	8.58339	8.32188	8.85948	7.97082	8.87013	7.8166	8.56133	7.76317	8.48737	9.26854	8.61306	8.42731	8.28334	8.06839	8.35097	9.17864	8.45898	8.20735	8.72423	0.999631	0.908095	0.122774	0.999985	0.999909	0.611872	0.999975
GENE: Ngp	18054	neutrophilic granule protein	MGI:MGI:105983|Ensembl:ENSMUSG00000032484|Vega:OTTMUSG00000023542	Mme-M200001075	7.50815	7.40826	7.12093	6.44328	6.85684	6.28632	7.03504	6.68619	7.15416	6.83872	7.57238	6.32146	6.46474	6.11689	7.18985	6.383	6.60832	6.7742	6.81173	7.35593	7.53651	7.23762	6.61026	7.19112	6.58761	6.31478	6.95492	6.72511	7.78182	6.16169	6.28214	6.47216	6.49968	6.02887	7.0443	6.75929	6.95772	5.8281	0.999631	0.795509	0.0381698	0.999985	0.999909	0.616921	0.999975
GENE: Dhx40	67487	DEAH (Asp-Glu-Ala-His) box polypeptide 40	MGI:MGI:1914737|Ensembl:ENSMUSG00000018425|Vega:OTTMUSG00000001202	Mme-M200001076	9.28894	9.78641	9.96348	9.83324	8.94175	9.97349	9.74515	9.82873	9.50279	9.33586	9.47574	11.0123	9.83278	10.5259	9.45474	10.2577	10.5256	10.237	9.68655	10.0158	9.51348	9.82594	9.28872	8.81475	9.75085	10.1048	9.78607	9.92966	9.27002	10.0683	10.5635	10.2303	10.4549	10.2339	9.9736	10.7081	10.3527	9.54015	0.999631	0.909942	0.0102883	0.999985	0.999909	0.795985	0.999975
GENE: Slc6a9	14664	solute carrier family 6 (neurotransmitter transporter, glycine), member 9	MGI:MGI:95760|Ensembl:ENSMUSG00000028542|Vega:OTTMUSG00000008656	Mme-M200001079	11.898	11.2356	11.3989	12.0268	12.2695	11.3618	11.4838	11.5514	11.543	11.7099	12.6942	11.6278	11.8435	11.5899	11.6338	11.4767	11.6598	11.744	12.0837	11.3899	11.4651	11.2889	12.0976	12.4523	11.4862	11.3325	11.4785	11.3001	12.0481	11.4665	11.4007	11.6176	11.63	11.5315	11.485	11.6524	12.0496	12.2915	0.999631	0.909085	0.11949	0.999985	0.999909	0.809157	0.999975
GENE: Gpr65	14744	G-protein coupled receptor 65	MGI:MGI:108031|Ensembl:ENSMUSG00000021886	Mme-M200001080	6.51501	6.71294	6.76407	6.48126	6.01283	6.46131	5.96792	6.46415	6.76384	6.6634	6.63766	6.03023	6.08461	5.67675	6.07867	6.04757	6.08942	5.70503	5.53984	6.0262	6.12281	5.8083	6.46989	5.3772	5.9985	5.874	6.06578	6.5045	6.03471	6.59908	6.06707	5.82242	6.19286	5.73234	5.82828	5.76959	5.89285	5.80934	0.30604	0.460753	0.0163599	0.999985	0.83446	0.7337	0.999975
GENE: Ubtf	21429	upstream binding transcription factor, RNA polymerase I	MGI:MGI:98512|Ensembl:ENSMUSG00000020923|Vega:OTTMUSG00000002765	Mme-M200001081	14.2483	15.0796	14.3502	14.5909	13.7925	14.925	14.448	15.5459	14.9685	14.1249	14.4715	13.8581	13.7732	13.7193	13.9023	14.7697	14.1957	13.212	14.2497	14.6328	13.8117	14.9858	13.9979	13.2991	14.1441	15.1061	14.6412	14.8912	14.4239	14.7862	14.2517	13.2674	13.05	14.593	14.1139	13.7533	13.9409	13.5164	0.999631	0.879445	0.00867257	0.999985	0.999909	0.802968	0.999975
GENE: Hspa9	15526	heat shock protein 9	MGI:MGI:96245|Ensembl:ENSMUSG00000024359|Vega:OTTMUSG00000037646	Mme-M200001083	12.4869	13.3968	13.0297	13.1385	13.0452	13.4663	12.7207	12.7852	12.7269	12.6064	13.1401	13.1702	12.6802	13.2763	12.7955	13.1166	13.4827	12.3691	13.1458	13.1073	13.3836	13.0856	13.0288	13.0317	12.9847	13.4431	12.4052	13.5438	13.2821	13.1019	13.3454	12.7161	12.7757	13.2164	12.4251	13.4419	12.9645	12.8651	0.999631	0.883341	0.26348	0.999985	0.999909	0.802349	0.999975
GENE: Tff1	21784	trefoil factor 1	MGI:MGI:88135|Ensembl:ENSMUSG00000024032|Vega:OTTMUSG00000020096	Mme-M200001084	6.74141	8.7654	8.56199	7.48107	7.24438	8.00465	8.16515	8.62242	8.51874	8.44805	7.20649	7.78255	6.78005	7.68647	6.63424	7.91501	7.44328	6.7975	5.66198	7.47772	8.11891	8.71682	6.76434	6.73391	7.51827	8.73153	8.77602	8.27716	5.68959	8.41848	7.57297	7.70268	7.27444	7.45004	7.05164	7.28215	7.25515	6.75924	0.999631	0.874996	0.00774591	0.999985	0.999909	0.581048	0.999975
GENE: Baat	12012	bile acid-Coenzyme A: amino acid N-acyltransferase	MGI:MGI:106642|Ensembl:ENSMUSG00000039653|Vega:OTTMUSG00000008315	Mme-M200001087	6.89495	7.12639	7.65884	7.73972	7.88731	7.28709	7.41657	7.30237	7.30473	7.94289	7.81922	8.40151	8.3981	8.33026	7.68597	8.32161	8.4028	7.93077	8.77965	8.43409	8.29621	8.13349	8.09376	8.44801	7.8691	8.2857	7.73101	8.69834	8.53606	8.9206	8.73984	8.32393	8.79687	9.01147	8.04275	8.12769	8.13858	9.14628	0.0022092	0.904153	7.42608e-05	0.999985	0.78458	0.774817	0.999975
GENE: Slc1a2	20511	solute carrier family 1 (glial high affinity glutamate transporter), member 2	MGI:MGI:101931|Ensembl:ENSMUSG00000005089|Vega:OTTMUSG00000014848	Mme-M200001088	4.70328	4.6161	4.43931	5.41873	5.17677	4.97588	4.25257	4.20069	4.38931	6.70764	5.25022	6.11792	5.95637	5.76874	5.79744	5.46082	5.83967	6.08618	8.05001	5.09721	5.29973	4.94315	5.66066	5.27786	4.58498	5.24904	4.28458	5.07691	5.61744	6.54638	5.29816	5.08944	5.52024	5.32259	5.85046	5.83669	5.30583	5.90538	0.999631	0.897119	2.09285e-05	0.999985	0.566158	0.612239	0.999975
GENE: Mfsd14b	66631	major facilitator superfamily domain containing 14B	MGI:MGI:1913881|Ensembl:ENSMUSG00000038212|Vega:OTTMUSG00000033001	Mme-M200001089	9.5214	9.81965	9.6192	9.73283	9.77785	9.59467	9.81731	9.34275	9.51526	9.36759	10.2948	9.26712	8.68801	9.55371	9.4113	9.63217	9.44893	9.25167	9.75427	9.98757	10.1124	10.0422	10.0026	9.80153	9.54625	9.78284	9.85917	10.0749	9.77761	9.49185	9.00575	9.61865	9.0719	9.50329	9.30858	9.35804	9.20469	10.1379	0.999631	0.901315	0.00419282	0.999985	0.959564	0.622593	0.999975
GENE: Dnajc9	108671	DnaJ heat shock protein family (Hsp40) member C9	MGI:MGI:1915326|Ensembl:ENSMUSG00000021811	Mme-M200001092	10.3562	10.9842	10.698	10.2973	10.2074	10.9154	10.2055	10.7956	10.4906	10.857	10.2092	11.156	11.1089	11.007	10.8755	10.824	11.1931	10.8731	10.2945	10.7526	10.8644	10.4861	9.76854	9.89646	10.7022	10.8519	10.4156	10.9782	10.0346	11.0197	11.0427	10.3574	10.9935	10.5857	10.5197	11.3452	10.6234	10.2213	0.999631	0.908494	0.0640517	0.999985	0.999909	0.79468	0.999975
GENE: Serpina6	12401	serine (or cysteine) peptidase inhibitor, clade A, member 6	MGI:MGI:88278|Ensembl:ENSMUSG00000060807|Vega:OTTMUSG00000027668	Mme-M200001093	10.7686	10.2136	10.8018	10.6295	10.7777	10.1755	10.8481	10.8706	11.069	10.4855	10.2096	10.2254	10.7817	10.1758	10.704	10.3071	10.5569	10.3961	9.87444	10.2942	10.0954	10.7211	10.6799	10.7517	10.2248	10.431	10.7301	10.5773	9.98234	10.2588	10.3493	10.5762	10.4779	10.5473	10.5472	10.095	10.9613	10.1898	0.999631	0.819564	0.0301986	0.999985	0.999909	0.788582	0.999975
GENE: Tcf25	66855	transcription factor 25 (basic helix-loop-helix)	MGI:MGI:1914105|Ensembl:ENSMUSG00000001472	Mme-M200001094	11.3825	11.816	11.93	11.3193	12.1561	11.3394	11.6069	12.3209	11.9488	11.8957	11.2046	11.4133	11.9278	12.1176	11.6644	12.0645	11.3488	11.2367	11.863	11.5409	12.1819	11.6624	11.383	12.3096	11.5838	11.5492	12.1455	12.231	11.034	12.0073	11.7121	11.8795	11.4506	11.9483	11.9301	11.3556	11.3857	11.9803	0.999631	0.802983	0.150554	0.999985	0.999909	0.634868	0.999975
GENE: Sox18	20672	SRY (sex determining region Y)-box 18	MGI:MGI:103559|Ensembl:ENSMUSG00000046470|Vega:OTTMUSG00000016810	Mme-M200001096	9.2498	8.56252	8.50686	8.82332	7.87825	8.81259	8.67519	7.97326	8.10293	9.47002	8.76413	9.11015	9.91966	8.55666	9.03019	8.65077	8.81321	9.46745	9.15366	8.72408	8.48096	8.61213	9.09267	8.54301	9.54232	8.98884	8.33798	8.15986	8.90771	8.50753	8.49032	8.49727	9.71583	8.72618	9.43797	9.9394	9.0909	8.9465	0.999631	0.889734	0.00591501	0.999985	0.999909	0.581048	0.999975
GENE: Nos2	18126	nitric oxide synthase 2, inducible	MGI:MGI:97361|Ensembl:ENSMUSG00000020826|Vega:OTTMUSG00000000146	Mme-M200001098	10.4698	10.4991	10.6719	11.0192	9.80231	11.1299	11.0507	10.4184	10.5967	8.89276	8.18028	8.97836	9.39353	9.60043	8.07362	7.82291	10.6977	8.20099	8.40167	9.29722	8.30408	8.6394	8.53795	8.08697	8.95876	8.6669	8.5116	8.0686	8.22836	8.76821	9.26413	9.11414	9.6135	6.71995	7.42109	8.81482	8.14156	7.28346	0.000380387	0.549186	7.91838e-05	0.999985	0.111691	0.504003	0.999975
GENE: Med10	28077	mediator complex subunit 10	MGI:MGI:106331|Ensembl:ENSMUSG00000021598	Mme-M200001099	10.6313	10.8392	10.6841	10.656	10.156	10.7764	10.4821	10.5902	10.7077	11.1922	10.5844	11.1528	11.1491	11.1594	11.1455	11.0918	11.3268	11.2083	10.3139	10.6776	11.0739	10.4614	10.652	10.5193	10.8456	10.6741	10.6939	10.7078	10.6941	11.2125	11.1833	11.1383	11.3345	11.1181	11.1105	11.1777	11.0792	10.419	0.999631	0.814246	0.000249134	0.999985	0.999909	0.81411	0.999975
GENE: Bcl7c	12055	B cell CLL/lymphoma 7C	MGI:MGI:1332237|Ensembl:ENSMUSG00000030814|Vega:OTTMUSG00000023194	Mme-M200001100	12.0887	11.9586	11.4376	12.5124	12.4153	11.5897	11.5544	11.5412	11.371	12.3079	12.5549	12.1554	12.2284	12.3922	11.5125	11.9909	12.0466	12.2937	12.5622	12.2886	12.4556	12.0539	12.5731	12.9264	12.2376	11.8465	12.0117	11.6552	12.5346	12.1595	12.3334	12.4131	12.1817	11.4459	11.9211	12.3287	12.2611	12.3301	0.846627	0.595644	0.104725	0.999985	0.856604	0.823275	0.999975
GENE: Penk	18619	preproenkephalin	MGI:MGI:104629|Ensembl:ENSMUSG00000045573|Vega:OTTMUSG00000004406	Mme-M200001101	7.99125	7.91267	7.80849	7.53002	7.86365	8.3404	7.81401	7.83728	7.35951	8.02834	7.81262	7.40333	6.94487	7.38586	6.9149	7.83063	8.05777	7.74804	8.67198	8.10861	7.50723	8.0708	6.96232	7.68213	7.28512	8.332	7.00918	7.37522	7.7991	7.53643	7.26482	7.29938	6.78242	7.45032	6.24815	7.44051	7.36231	7.58952	0.509541	0.900561	0.0833409	0.999985	0.999909	0.75368	0.999975
GENE: Fmo3	14262	flavin containing monooxygenase 3	MGI:MGI:1100496|Ensembl:ENSMUSG00000026691|Vega:OTTMUSG00000024141	Mme-M200001102	4.86717	4.9612	4.12273	5.3451	4.84232	5.70074	4.97326	6.14299	4.91407	4.75477	5.8027	4.8848	5.12208	6.36823	5.02144	4.64226	5.16618	4.92054	5.09628	4.12352	5.29971	4.21155	5.42598	5.21211	5.24743	4.48234	6.50357	4.49999	4.46008	4.87998	4.80705	6.37408	5.20202	4.30542	4.75353	4.856	4.98744	5.49575	0.999631	0.904153	0.305089	0.999985	0.999909	0.401453	0.999975
GENE: Tyro3	22174	TYRO3 protein tyrosine kinase 3	MGI:MGI:104294|Ensembl:ENSMUSG00000027298|Vega:OTTMUSG00000016527	Mme-M200001103	9.48653	8.68487	9.31562	8.98004	7.87002	10.0587	9.01178	9.4392	9.22293	8.68227	8.22082	8.77312	9.79295	8.46978	8.9241	8.70529	8.65876	8.78425	8.18129	8.82988	9.12435	9.11622	9.03015	7.99434	8.87331	8.89321	9.00723	8.97435	8.40983	8.76643	8.73816	8.53167	9.21121	8.33062	8.89883	8.51479	9.33274	8.28178	0.999631	0.842703	0.0461175	0.999985	0.999909	0.80801	0.999975
GENE: Prim1	19075	DNA primase, p49 subunit	MGI:MGI:97757|Ensembl:ENSMUSG00000025395|Vega:OTTMUSG00000033813	Mme-M200001105	8.06499	8.20426	8.24009	8.22361	7.54214	8.55607	7.85399	7.94458	7.99618	7.72835	8.24868	8.84866	8.82613	8.10964	8.1122	8.20727	8.7721	9.1015	8.26782	8.50078	7.54318	7.867	7.78699	7.44134	8.73292	8.6413	8.15396	8.30227	8.12566	8.25946	9.23198	7.5878	8.3197	8.02656	8.17026	9.58366	8.17695	8.57871	0.999631	0.842471	0.030704	0.999985	0.999909	0.778253	0.999975
GENE: Zfand5	22682	zinc finger, AN1-type domain 5	MGI:MGI:1278334	Mme-M200001106	11.0354	10.9579	10.9353	10.9386	10.6789	10.9678	10.6003	10.8982	10.4865	10.497	10.8821	10.6408	10.3142	10.8804	10.6555	11.0182	10.0756	10.4296	10.7408	11.1136	10.6243	11.0462	10.7281	10.5842	10.7259	10.8708	11.074	10.9783	10.5875	10.8605	10.7508	10.8393	10.181	10.8157	10.6458	10.8064	9.69396	10.8268	0.999631	0.807581	0.0130558	0.999985	0.999909	0.780324	0.999975
GENE: Slc11a1	18173	solute carrier family 11 (proton-coupled divalent metal ion transporters), member 1	MGI:MGI:1345275|Ensembl:ENSMUSG00000026177|Vega:OTTMUSG00000016632	Mme-M200001107	8.62489	8.9307	8.48692	8.61988	8.16773	8.6504	8.92318	8.82521	8.9607	8.79896	7.66865	8.37158	8.88856	8.41504	8.42054	8.78499	8.44668	8.72499	7.91767	8.5037	8.80298	8.50545	8.48839	8.37708	8.70662	8.51813	8.61451	8.56423	8.3352	8.71372	8.77688	8.69401	8.71722	8.47129	8.5119	8.71634	8.57781	7.99016	0.999631	0.88261	0.0966413	0.999985	0.999909	0.755089	0.999975
GENE: Faah	14073	fatty acid amide hydrolase	MGI:MGI:109609|Ensembl:ENSMUSG00000034171|Vega:OTTMUSG00000008726	Mme-M200001108	12.0277	11.5528	12.2308	12.0807	12.2448	11.6804	11.9083	11.7571	11.97	12.2978	11.7026	12.1836	12.3412	12.1363	12.4718	11.8341	11.7425	12.4251	11.931	11.9753	12.1438	12.6496	12.7164	12.6038	12.4679	11.5903	12.2644	12.0269	11.8091	12.2723	12.0235	12.377	12.4173	12.1842	12.441	12.0733	12.4889	11.8919	0.533056	0.861407	0.264496	0.999985	0.999909	0.740394	0.999975
GENE: Prkcq	18761	protein kinase C, theta	MGI:MGI:97601|Ensembl:ENSMUSG00000026778|Vega:OTTMUSG00000011317	Mme-M200001110	8.95485	9.30299	9.54402	9.02618	8.05733	10.108	9.47916	10.0308	9.9004	9.61772	8.90538	9.53483	10.005	9.45929	8.89069	9.54196	9.65242	8.5111	9.01529	8.84718	9.37758	9.48678	8.88542	8.26812	9.03611	9.59491	9.31845	9.62896	8.62678	9.91126	9.46445	9.36227	9.38679	8.71135	9.39933	8.63616	9.69513	8.80266	0.999631	0.861407	0.330476	0.999985	0.999909	0.531018	0.999975
GENE: Il2rg	16186	interleukin 2 receptor, gamma chain	MGI:MGI:96551|Ensembl:ENSMUSG00000031304|Vega:OTTMUSG00000018211	Mme-M200001111	7.79579	7.7689	8.0955	7.34967	7.62282	7.77344	7.73752	7.53049	8.02232	7.32799	7.16572	6.82533	7.46185	6.58617	6.89815	7.42131	7.91653	7.58124	6.68946	6.95926	7.12395	6.91846	6.89952	7.22233	7.16566	6.67998	7.55047	7.14202	6.83125	7.10621	6.4169	6.82061	6.94981	6.36223	7.91488	7.21645	7.31643	6.4528	0.0449944	0.780425	0.0102658	0.999985	0.874178	0.735207	0.999975
GENE: Pdgfra	18595	platelet derived growth factor receptor, alpha polypeptide	MGI:MGI:97530|Ensembl:ENSMUSG00000029231|Vega:OTTMUSG00000056081	Mme-M200001112	8.94342	8.88968	8.5929	9.17642	8.81751	9.0222	8.76489	8.68779	8.55522	9.26702	9.5925	9.2802	9.11692	8.95417	9.61885	9.27213	9.15613	9.60919	9.55936	9.14923	9.24167	9.11451	9.5729	9.32865	9.26907	9.316	8.90252	9.42198	9.50232	9.07242	8.96839	9.25623	9.5682	9.45649	9.63047	9.20047	9.08112	9.6166	0.224593	0.853163	0.000521243	0.999985	0.269121	0.501806	0.999975
GENE: Zfp30	22693	zinc finger protein 30	MGI:MGI:99178	Mme-M200001113	10.0442	9.43068	9.83547	10.0522	9.9951	9.71291	9.64981	9.87809	9.71065	10.1392	10.7245	10.0252	10.1645	10.4199	10.2279	10.2306	10.1096	10.0142	10.1895	9.64096	9.94622	10.0916	10.7437	10.2708	9.96105	9.24355	10.1192	9.61286	10.2622	10.2901	10.2117	10.5199	10.0314	10.3135	10.2526	9.97856	10.3238	10.6899	0.999631	0.809574	0.000709739	0.999985	0.999909	0.733012	0.999975
GENE: Ppan	235036	peter pan homolog (Drosophila)	MGI:MGI:2178445|Ensembl:ENSMUSG00000004100|Vega:OTTMUSG00000023850	Mme-M200001114	12.3112	12.2428	12.229	12.5723	12.7917	12.6278	11.9898	12.3787	12.153	12.0928	12.75	12.1762	12.3598	12.1447	12.1352	12.1386	12.7422	12.9616	13.1929	12.3466	12.2975	12.1745	12.5586	12.8141	12.4481	12.5508	12.3365	12.2614	13.0783	12.0557	12.41	11.8706	12.1186	12.1969	12.088	12.7778	12.5277	12.4278	0.999631	0.749705	0.302055	0.999985	0.999909	0.742413	0.999975
GENE: Flot1	14251	flotillin 1	MGI:MGI:1100500|Ensembl:ENSMUSG00000059714|Vega:OTTMUSG00000037406	Mme-M200001115	10.5629	10.6081	11.1959	10.4901	11.6239	10.3665	10.5653	10.6924	10.5057	10.9508	10.4713	10.5187	10.5084	10.7209	10.8138	11.0517	10.7089	11.053	11.2104	10.9166	10.7197	11.4046	10.5028	11.5685	10.5585	10.3717	10.8423	10.4635	11.0177	10.9625	10.9055	11.01	10.6347	11.1722	11.0246	10.6857	10.7474	11.4091	0.999631	0.833316	0.161431	0.999985	0.999909	0.61496	0.999975
GENE: Ccr7	12775	chemokine (C-C motif) receptor 7	MGI:MGI:103011|Ensembl:ENSMUSG00000037944|Vega:OTTMUSG00000006448	Mme-M200001116	6.21831	5.92287	6.51399	5.72489	6.73368	5.81868	6.63269	6.57493	6.61278	6.35482	5.45289	5.62621	5.44652	5.58821	6.16733	5.47047	5.51246	5.44439	5.51814	5.9392	5.79914	5.85822	5.68667	6.12894	5.64163	5.95378	6.82233	6.74921	5.87263	6.5855	5.12372	5.8005	5.81351	5.72063	5.3905	5.22957	4.99139	6.00476	0.999631	0.86386	0.000521958	0.999985	0.999909	0.280621	0.999975
GENE: Mttp	17777	microsomal triglyceride transfer protein	MGI:MGI:106926|Ensembl:ENSMUSG00000028158|Vega:OTTMUSG00000052744	Mme-M200001120	14.8389	15.3142	15.0942	15.1799	15.1028	14.5195	15.4665	15.5099	15.583	15.2821	13.962	15.1819	14.9206	15.2202	14.5322	14.7068	14.9442	14.391	13.98	15.0945	14.8421	15.4761	14.9153	14.887	14.4969	15.0644	15.3334	15.4238	13.6541	15.6364	15.0924	14.9963	14.8531	14.9216	14.3983	14.483	14.9829	13.7805	0.999631	0.800704	0.00794422	0.999985	0.999909	0.56907	0.999975
GENE: Asns	27053	asparagine synthetase	MGI:MGI:1350929|Ensembl:ENSMUSG00000029752|Vega:OTTMUSG00000022779	Mme-M200001121	11.2809	11.4618	11.7599	11.2012	11.4873	11.1162	10.9017	11.2603	11.4009	10.6001	10.5126	10.981	11.1672	11.0674	11.1449	11.0555	11.4542	11.3564	11.1317	11.1549	10.8503	10.9823	10.4998	11.0007	10.7042	11.0737	10.7605	11.1652	10.8601	10.9162	11.0714	10.8609	10.7143	11.0236	11.2328	11.601	10.9485	10.7156	0.199357	0.725903	0.139916	0.999985	0.598255	0.341018	0.999975
GENE: Sap30l	50724	SAP30-like	MGI:MGI:1354709	Mme-M200001123	13.2416	13.0797	12.9757	13.8865	13.4228	13.7787	12.9788	12.845	12.4944	13.5137	13.9276	13.9869	13.7818	13.6937	13.6172	13.4286	14.0761	13.9439	14.2312	13.7237	13.4262	13.4267	13.7791	13.2644	13.7609	13.3855	12.882	12.9206	14.3923	13.5019	13.7755	13.4811	14.214	13.985	13.1551	13.901	13.9052	13.8961	0.999631	0.802446	0.000233365	0.999985	0.999909	0.633228	0.999975
GENE: Camk4	12326	calcium/calmodulin-dependent protein kinase IV	MGI:MGI:88258|Ensembl:ENSMUSG00000038128	Mme-M200001126	5.03946	5.9744	5.88987	5.76065	5.67635	5.82222	6.13676	6.57069	6.88687	7.45224	5.06392	5.90877	5.56145	8.3518	5.39812	6.20009	5.69016	4.91316	5.31293	5.82597	5.70667	6.332	5.57197	4.79227	6.36791	6.63603	6.19846	7.30608	5.39507	9.68188	6.36695	6.66829	6.01454	5.82071	5.536	5.51481	5.40914	5.90488	0.999631	0.799851	0.312234	0.999985	0.999909	0.246287	0.999975
GENE: Cd9	12527	CD9 antigen	MGI:MGI:88348|Ensembl:ENSMUSG00000030342|Vega:OTTMUSG00000022694	Mme-M200001129	12.7237	13.4789	13.843	11.6943	12.2404	12.662	12.1067	13.0921	12.9765	13.2375	11.9427	12.5354	13.1303	13.0306	13.5928	13.7658	12.1127	13.3932	13.3733	12.7864	13.1533	12.9665	11.9312	12.4266	12.7515	12.7885	13.1488	12.9898	12.2623	13.4917	13.6039	13.123	12.545	13.6919	13.402	13.4132	12.2038	13.7962	0.999631	0.837711	0.0634439	0.999985	0.999909	0.590939	0.999975
GENE: Rho	212541	rhodopsin	MGI:MGI:97914|Ensembl:ENSMUSG00000030324|Vega:OTTMUSG00000056681	Mme-M200001132	7.63024	7.7855	8.28269	7.53079	8.21302	8.06264	7.70212	7.56736	7.96937	8.17088	7.38942	7.47996	8.28303	7.91866	7.79549	8.07842	7.93211	8.38099	7.41761	7.50923	7.97992	7.85904	7.88686	8.17489	8.33055	7.67546	8.02933	7.52594	7.03473	7.99636	7.76692	8.08591	8.24682	8.11373	7.95331	7.64683	8.23104	7.31004	0.999631	0.851759	0.340062	0.999985	0.999909	0.787797	0.999975
GENE: Zbtb46	72147	zinc finger and BTB domain containing 46	MGI:MGI:1919397|Ensembl:ENSMUSG00000027583|Vega:OTTMUSG00000016707	Mme-M200001134	8.63448	8.54548	8.07435	8.80734	8.40209	8.12747	8.97575	8.72356	8.92238	8.58839	8.86868	8.52197	8.76815	8.58368	8.35924	8.73563	8.63373	8.43552	8.09121	8.64372	8.35517	8.67343	8.65467	8.42047	7.93799	8.92549	8.19696	8.8677	8.98402	8.58431	9.01733	8.31286	8.27312	8.83435	8.66759	8.71621	8.69148	8.10075	0.999631	0.856612	0.282356	0.999985	0.999909	0.729802	0.999975
GENE: Pkd1	18763	polycystic kidney disease 1 homolog	MGI:MGI:97603|Ensembl:ENSMUSG00000032855	Mme-M200001137	10.1457	9.9738	9.99915	9.64207	9.68247	9.92139	9.41956	9.75555	9.78616	10.6125	10.0305	9.70295	10.4111	9.75343	9.96855	10.4641	9.60802	10.1696	10.2867	10.2226	10.1003	10.4827	9.58288	9.85696	9.91725	9.94789	9.70694	10.0039	10.3047	10.2627	10.1961	10.0255	9.80129	10.2084	10.5125	10.1435	9.46192	10.4389	0.999631	0.820654	0.0271932	0.999985	0.999909	0.607081	0.999975
GENE: Fbp2	14120	fructose bisphosphatase 2	MGI:MGI:95491|Ensembl:ENSMUSG00000021456	Mme-M200001138	13.6976	14.1448	13.212	13.4582	13.7528	13.1075	13.5622	13.6607	13.6701	14.5336	13.7735	14.7395	14.0901	15.2614	14.719	15.1159	14.4031	14.4497	13.9367	14.3558	14.1897	14.4841	13.1744	13.4926	12.8248	14.0814	13.8916	14.3894	13.96	15.1998	14.8783	14.6541	14.1687	15.432	14.4892	14.8488	14.2354	14.0132	0.999631	0.879294	7.11352e-05	0.999985	0.999909	0.713758	0.999975
GENE: Vrk1	22367	vaccinia related kinase 1	MGI:MGI:1261847|Ensembl:ENSMUSG00000021115	Mme-M200001140	8.10372	8.93911	9.29688	8.15871	9.65358	7.79054	7.99153	9.10572	8.93977	8.56396	8.29733	8.28803	8.34348	8.49421	8.89697	9.22445	8.42742	8.6543	9.3252	8.44418	8.49183	9.20243	7.97121	9.46773	8.01196	8.34579	9.13451	9.33955	8.55091	9.16874	8.77671	8.32491	8.05442	9.51989	8.62453	9.2096	7.8285	9.33896	0.999631	0.697356	0.325306	0.999985	0.999909	0.733775	0.999975
GENE: Dnajb1	81489	DnaJ heat shock protein family (Hsp40) member B1	MGI:MGI:1931874|Ensembl:ENSMUSG00000005483	Mme-M200001141	11.2029	10.7423	10.8743	11.5991	10.9855	11.4237	11.6352	10.9946	10.4462	11.5692	11.4716	11.1742	11.7435	11.7465	11.5004	11.1279	11.2576	11.2024	11.6967	11.511	11.3325	11.3418	11.5316	11.1281	11.6218	12.6251	10.6752	11.0208	11.7606	10.5503	11.164	10.7958	11.5622	10.687	10.8228	10.924	10.8462	11.2326	0.999631	0.826797	0.315849	0.999985	0.377929	0.698977	0.999975
GENE: Tm9sf3	107358	transmembrane 9 superfamily member 3	MGI:MGI:1914262|Ensembl:ENSMUSG00000025016	Mme-M200001143	13.7466	13.7772	13.7883	13.7893	13.2066	14.0412	13.4773	13.6236	13.4387	13.6857	13.2062	14.2075	14.0295	14.4944	14.0169	14.3804	14.2942	13.9005	13.2301	14.0654	14.0589	14.059	13.7259	13.1924	13.9188	13.952	13.4782	14.107	13.2484	14.2669	14.3112	14.0391	14.1171	14.4564	14.2381	14.5054	13.9515	13.2004	0.999631	0.861412	0.0511966	0.999985	0.999909	0.627641	0.999975
GENE: Cd79b	15985	CD79B antigen	MGI:MGI:96431|Ensembl:ENSMUSG00000040592	Mme-M200001144	12.1724	12.2286	12.1984	12.5056	12.1832	12.0049	12.1826	12.1631	12.3211	12.0524	11.9233	11.7559	11.478	11.3074	11.6279	11.6368	12.0426	11.738	11.1532	12.2016	12.0258	11.4057	12.4	12.546	11.8428	11.4499	13.0148	12.5101	11.8199	12.412	11.1237	11.8307	12.3017	11.2501	11.6037	11.0848	12.1081	11.4278	0.999631	0.854082	0.000731838	0.999985	0.999909	0.604132	0.999975
GENE: Rbl1	19650	retinoblastoma-like 1 (p107)	MGI:MGI:103300|Ensembl:ENSMUSG00000027641|Vega:OTTMUSG00000016175	Mme-M200001147	7.59083	8.58313	8.28399	7.83957	8.21322	8.50416	7.3544	8.21536	8.14584	8.23819	8.50032	8.09798	8.16052	8.3872	8.14092	8.29252	8.09217	7.66051	8.14167	7.97364	8.26751	8.43529	7.74161	8.14906	8.49669	7.67605	8.22394	8.72087	7.97723	8.56942	8.27836	8.00764	7.98016	8.28004	7.9677	8.21273	7.57211	8.72503	0.999631	0.903285	0.302511	0.999985	0.999909	0.682843	0.999975
GENE: Ect2	13605	ect2 oncogene	MGI:MGI:95281|Ensembl:ENSMUSG00000027699|Vega:OTTMUSG00000021265	Mme-M200001148	8.01115	7.77883	8.00872	7.33298	7.59092	7.69315	7.95079	7.27972	7.75191	6.96206	8.13415	7.80062	7.70703	7.31689	7.35579	7.53277	7.86641	7.86614	7.7404	8.18486	8.01149	7.54713	7.62728	8.04096	7.80389	8.01912	8.08244	8.27467	7.33079	6.86367	7.49644	7.1562	7.68652	7.2879	7.38667	8.33227	7.51761	8.27195	0.999631	0.752287	0.0265211	0.999985	0.9625	0.636042	0.999975
GENE: P2ry2	18442	purinergic receptor P2Y, G-protein coupled 2	MGI:MGI:105107|Ensembl:ENSMUSG00000032860	Mme-M200001151	10.6425	11.0983	11.1342	10.9075	11.0503	10.3145	11.3173	11.4064	11.6701	11.264	10.9319	10.7562	10.5618	11.1138	11.0433	11.1841	11.0474	10.7756	10.2155	10.6164	11.0381	10.775	10.5804	10.6622	10.1797	10.4729	10.8903	11.0143	10.681	11.1102	10.6687	11.0104	10.8317	10.8593	11.3362	10.4938	10.8035	10.3172	0.621934	0.901612	0.304775	0.999985	0.999909	0.733302	0.999975
GENE: Eif4e2	26987	eukaryotic translation initiation factor 4E member 2	MGI:MGI:1914440|Ensembl:ENSMUSG00000026254|Vega:OTTMUSG00000021766	Mme-M200001152	10.4092	10.2594	10.8623	10.0035	10.5388	10.4117	10.7102	10.5851	10.5023	11.1449	10.2406	10.7662	10.7453	10.6438	10.7676	11.1682	10.5979	11.2031	11.6625	10.9273	10.0133	11.1614	9.7674	10.2152	10.4488	11.1231	10.6046	10.745	10.2194	11.4203	11.0445	10.2583	10.1535	11.0245	10.9005	11.1842	10.2578	11.6463	0.999631	0.656159	0.0170154	0.999985	0.999909	0.705924	0.999975
GENE: Stx2	13852	syntaxin 2	MGI:MGI:108059|Ensembl:ENSMUSG00000029428|Vega:OTTMUSG00000027708	Mme-M200001153	9.26885	8.69234	9.34319	8.80854	9.10103	8.70871	9.17994	8.70796	9.31652	8.94751	9.02756	8.38278	8.5358	8.51382	8.57994	8.79783	8.33982	8.78041	8.41372	8.49726	8.80315	8.89071	8.97908	9.22184	8.64017	8.3955	9.02659	8.71263	8.96599	8.90062	8.17391	8.9694	8.70051	8.52841	8.72486	8.29172	8.75827	8.27665	0.999631	0.816386	0.00516521	0.999985	0.999909	0.685381	0.999975
GENE: Il9	16198	interleukin 9	MGI:MGI:96563|Ensembl:ENSMUSG00000021538	Mme-M200001154	5.20115	4.84252	4.37579	5.03912	4.57864	6.45958	6.49756	5.63131	5.04638	4.8289	4.90113	4.66417	5.48515	4.81808	4.79664	4.57914	4.87203	4.57959	4.75003	4.53253	5.09559	4.76243	4.94712	4.87497	6.36012	7.14296	5.19081	4.72771	4.87071	4.63462	5.65583	4.50764	4.23353	4.64006	4.27023	4.96089	4.74574	5.54772	0.999631	0.704574	0.0194334	0.999985	0.999909	0.321097	0.999975
GENE: Ccdc53	67282	coiled-coil domain containing 53	MGI:MGI:1914532|Ensembl:ENSMUSG00000020056|Vega:OTTMUSG00000044399	Mme-M200001156	9.05573	9.54394	9.7074	9.7036	9.03771	9.8357	9.62732	9.17244	9.07223	10.1696	9.87394	10.7843	10.1776	10.0003	9.97958	9.78833	10.2486	10.2464	9.61462	9.53854	9.63026	9.45428	9.39977	9.2415	9.93411	9.88165	9.2467	9.84838	9.66937	10.1928	10.3569	9.72338	10.5772	9.89038	9.81629	10.3075	9.86481	9.54287	0.999631	0.794253	4.09396e-05	0.999985	0.999909	0.652594	0.999975
GENE: Tead2	21677	TEA domain family member 2	MGI:MGI:104904|Ensembl:ENSMUSG00000030796|Vega:OTTMUSG00000025380	Mme-M200001157	6.45204	6.2076	6.66907	6.56945	6.54466	6.58751	6.28661	6.23707	6.32811	6.88154	7.12345	6.69291	6.83447	7.0593	6.5768	6.85696	6.68907	7.20882	7.51717	6.6657	7.01529	6.4588	6.63013	6.57196	6.54414	6.81544	6.27135	6.30776	6.14861	6.72199	6.75798	6.89962	6.85717	6.62942	6.47515	7.27271	6.35674	6.57338	0.999631	0.861611	0.00280526	0.999985	0.487029	0.680146	0.999975
GENE: Pparg	19016	peroxisome proliferator activated receptor gamma	MGI:MGI:97747|Ensembl:ENSMUSG00000000440|Vega:OTTMUSG00000056643	Mme-M200001158	9.04289	8.71247	9.46621	9.03979	9.39665	9.87297	9.65068	9.14598	9.10926	8.54677	8.8506	8.98375	8.29988	8.27086	8.6023	8.95155	9.41284	9.89137	10.7021	10.1152	9.12468	8.97902	9.69718	9.77229	10.326	10.1376	9.51458	9.63032	9.94941	8.99606	9.64631	8.87068	8.80704	9.45008	9.23582	10.0863	9.12791	11.4552	0.303771	0.359165	0.197599	0.999985	0.999909	0.645003	0.999975
GENE: Zfp706	68036	zinc finger protein 706	MGI:MGI:1915286|Ensembl:ENSMUSG00000062397	Mme-M200001159	13.5041	12.0397	12.4355	13.1803	11.2113	13.1958	13.348	12.1595	11.7553	11.811	13.0538	12.7005	13.3118	11.7752	11.5223	11.6207	12.8938	13.6301	13.5949	13.9183	12.2802	12.6178	13.0014	11.1065	13.0501	13.6061	12.3586	12.0245	13.1455	11.9014	13.5407	11.9093	12.5133	11.5413	11.3462	14.0932	12.5885	13.4147	0.999631	0.852708	0.341493	0.999985	0.999909	0.66263	0.999975
GENE: Fgl2	14190	fibrinogen-like protein 2	MGI:MGI:103266|Ensembl:ENSMUSG00000039899|Vega:OTTMUSG00000025650	Mme-M200001161	9.08762	9.94709	10.0795	8.94255	10.0376	9.80978	9.40504	10.0627	10.1441	10.2192	9.92359	9.62814	8.93802	10.0687	10.1023	10.5102	9.18605	8.94016	8.99668	9.6797	9.82686	10.3391	9.10357	9.60754	9.15851	9.39316	10.1271	10.3277	9.30142	10.6551	9.24847	10.0176	9.21359	10.3078	9.93635	9.18781	8.83982	9.64872	0.999631	0.914202	0.260985	0.999985	0.999909	0.663679	0.999975
GENE: Cks1b	54124	CDC28 protein kinase 1b	MGI:MGI:1889208|Ensembl:ENSMUSG00000028044|Vega:OTTMUSG00000022072	Mme-M200001162	11.8848	12.0417	12.226	11.9016	12.1492	10.8416	11.6598	11.7464	11.962	11.7523	11.7823	11.4593	11.735	11.5547	11.8986	11.7475	12.0221	11.8732	11.7993	11.5533	11.8968	11.5458	11.872	12.4514	10.8124	11.7482	11.7313	11.7825	11.9561	11.5329	11.4376	11.6222	11.4526	11.4369	12.0217	12.0295	11.7176	11.8267	0.999631	0.896186	0.291826	0.999985	0.999909	0.445055	0.999975
GENE: Idua	15932	iduronidase, alpha-L-	MGI:MGI:96418|Ensembl:ENSMUSG00000033540|Vega:OTTMUSG00000027012	Mme-M200001165	9.10086	8.6471	8.98005	8.88163	8.37379	9.2311	9.34459	8.38057	8.91557	8.75386	8.45284	8.38265	8.82608	8.34848	8.62333	8.55806	8.60552	8.72625	8.55336	9.31593	9.21889	8.93492	9.06985	8.87679	9.51673	9.3115	8.86362	9.27885	8.55119	8.31386	8.66366	8.26383	8.70553	8.62303	8.6246	8.48204	8.53394	8.09499	0.999631	0.912284	9.21671e-06	0.999985	0.588759	0.804792	0.999975
GENE: Pik3r1	18708	phosphatidylinositol 3-kinase, regulatory subunit, polypeptide 1 (p85 alpha)	MGI:MGI:97583|Ensembl:ENSMUSG00000041417|Vega:OTTMUSG00000048150	Mme-M200001167	8.64073	9.13134	9.05813	8.93287	9.2617	9.16263	8.58163	9.05925	8.93507	8.70953	9.09144	9.17385	7.90748	9.91083	9.16438	9.58118	9.04972	8.27907	9.46194	9.05247	8.73055	9.48699	8.46693	8.71878	8.50205	8.88437	8.43378	9.42931	9.14953	9.55287	8.72656	8.89663	8.27087	9.77117	9.08062	9.03396	8.5279	9.03547	0.999631	0.879767	0.211534	0.999985	0.999909	0.725179	0.999975
GENE: Nsmaf	18201	neutral sphingomyelinase (N-SMase) activation associated factor	MGI:MGI:1341864|Ensembl:ENSMUSG00000028245|Vega:OTTMUSG00000004313	Mme-M200001168	8.89903	9.20058	8.85064	8.53102	8.97002	8.37993	8.90463	8.69027	9.23941	9.22795	8.66066	8.4093	8.58153	8.54387	8.64438	8.73457	8.3499	8.65538	8.16592	8.57519	8.97959	8.50098	8.62757	8.67833	8.61942	8.8394	8.80555	8.96694	8.28892	9.13857	8.36461	8.85487	8.53402	8.66167	8.27685	8.31249	8.60754	8.33663	0.999631	0.8249	0.0121452	0.999985	0.999909	0.584886	0.999975
GENE: Ptn	19242	pleiotrophin	MGI:MGI:97804	Mme-M200001169	9.31411	10.3977	9.63449	10.0821	10.6952	10.6853	9.25685	10.5161	9.07892	9.14738	10.6429	9.94602	8.95244	9.64469	9.07304	9.6265	9.69378	8.82469	11.3221	9.87418	9.7258	10.3137	9.60449	9.8525	9.31356	10.1348	9.40678	9.76688	10.7391	9.52364	9.38426	8.9141	8.81233	9.36112	8.43024	9.16446	9.31657	10.4961	0.999631	0.909906	0.0930293	0.999985	0.999909	0.811745	0.999975
GENE: Rin2	74030	Ras and Rab interactor 2	MGI:MGI:1921280|Ensembl:ENSMUSG00000001768|Vega:OTTMUSG00000004057	Mme-M200001173	10.4973	10.1725	10.2859	10.4866	10.7729	10.4026	10.2851	9.9031	9.95039	9.91029	11.5406	10.2188	9.70073	10.5935	9.75399	10.2829	9.84378	10.0398	10.8079	10.5994	10.2846	11.0847	10.4207	10.2257	10.3608	10.4766	10.1636	10.4585	11.3158	9.83757	9.64208	10.3627	9.58865	10.5816	9.51344	10.319	9.76382	11.1688	0.999631	0.850065	0.176537	0.999985	0.999909	0.778253	0.999975
GENE: Sipa1	20469	signal-induced proliferation associated gene 1	MGI:MGI:107576|Ensembl:ENSMUSG00000056917	Mme-M200001174	10.9628	11.0502	10.882	11.3259	10.7693	11.1197	10.7539	10.4944	10.9449	11.4696	11.0904	11.3536	11.3928	10.9339	10.9287	11.2272	11.6655	11.2616	10.8175	10.5162	10.7947	10.3238	10.8798	10.9762	10.7781	10.5816	10.8523	10.8721	11.1255	11.53	10.7548	11.0264	11.2489	10.6626	10.947	11.0255	11.2154	10.4425	0.331474	0.784367	0.00321907	0.999985	0.999909	0.678633	0.999975
GENE: Ube2l3	22195	ubiquitin-conjugating enzyme E2L 3	MGI:MGI:109240|Ensembl:ENSMUSG00000038965|Vega:OTTMUSG00000025066	Mme-M200001175	12.7958	12.3744	12.6058	12.334	12.1121	12.7106	12.3001	12.2924	12.0847	12.5463	12.3934	12.571	12.7889	12.2023	12.4378	12.1235	12.4981	12.9302	12.7765	12.8189	12.5453	12.6867	12.0563	11.8604	12.74	12.5827	12.2799	12.2488	12.3128	12.3649	12.6235	12.1031	12.4543	12.2696	12.0224	12.8736	12.3677	12.8817	0.999631	0.866892	0.222382	0.999985	0.999909	0.525018	0.999975
GENE: Dnajb3	15504	DnaJ heat shock protein family (Hsp40) member B3	MGI:MGI:1306822|Ensembl:ENSMUSG00000081984|Vega:OTTMUSG00000020806	Mme-M200001176	6.4619	6.33059	6.87693	7.26449	7.0561	7.11391	6.71616	6.78716	6.78257	5.94145	6.2747	6.27657	6.15709	6.5529	6.11242	6.379	6.65752	6.74196	6.71634	6.82578	6.29853	6.7904	6.52285	7.03682	6.37136	6.55034	6.56207	6.6892	6.24734	6.04282	6.28701	6.85101	7.0666	6.17002	6.36574	6.50697	5.81006	6.29946	0.999631	0.871824	0.00156835	0.999985	0.999909	0.760523	0.999975
GENE: Scn8a	20273	sodium channel, voltage-gated, type VIII, alpha	MGI:MGI:103169|Ensembl:ENSMUSG00000023033|Vega:OTTMUSG00000055611	Mme-M200001177	6.93248	7.47027	7.20559	7.89277	7.54425	7.15672	7.32058	7.44498	7.57263	7.2809	7.74252	7.91708	7.38013	7.65599	7.49941	7.69438	7.81066	7.35001	7.20449	7.17728	7.25427	6.98385	7.85738	7.60982	7.76142	7.36623	7.37852	7.49822	6.89783	7.55943	7.6839	7.49225	7.39219	7.50871	7.52067	7.07678	7.63597	7.07996	0.999631	0.897063	0.225478	0.999985	0.999909	0.653426	0.999975
GENE: Nr1i3	12355	nuclear receptor subfamily 1, group I, member 3	MGI:MGI:1346307|Ensembl:ENSMUSG00000005677|Vega:OTTMUSG00000022426	Mme-M200001178	6.47786	5.94457	5.56481	6.79936	7.12148	5.40962	5.68934	5.03719	5.57215	7.59294	7.54181	7.87415	7.46514	8.08492	7.1968	7.04821	7.21068	7.73836	8.06103	7.12714	6.50491	6.99158	6.88069	6.95896	6.82003	5.74432	6.39991	6.4171	8.16373	8.27275	8.22534	8.30888	8.23606	7.62149	7.99635	8.10195	8.61706	8.07282	0.0107341	0.621652	2.28632e-10	0.999985	0.999909	0.713899	0.999975
GENE: Ncoa5	228869	nuclear receptor coactivator 5	MGI:MGI:2385165|Ensembl:ENSMUSG00000039804|Vega:OTTMUSG00000001105	Mme-M200001179	8.38344	8.131	8.29514	8.65868	8.3999	8.82523	8.19388	7.81466	7.79331	8.58064	8.47594	8.86953	8.73951	8.81442	8.45508	8.51171	8.94819	8.61446	9.25723	9.00696	8.72379	8.84598	8.49718	8.82785	9.01589	9.30893	7.90951	9.0226	8.80179	8.17783	8.60544	8.29638	8.83152	8.82472	8.21157	8.93665	8.21457	8.61365	0.946357	0.912284	0.17241	0.999985	0.24061	0.764941	0.999975
GENE: Pet2	18630	plasmacytoma expressed transcript 2	MGI:MGI:101758|Ensembl:ENSMUSG00000035395|Vega:OTTMUSG00000018051	Mme-M200001181	5.43241	5.90959	6.22837	4.77769	5.61439	5.73312	6.06188	5.87508	6.57306	5.05992	6.52814	4.8708	5.65237	4.82801	5.34153	6.59756	6.25919	5.78351	6.06383	4.70925	5.42783	6.52184	4.59667	5.83248	5.32251	5.8659	5.94042	5.78863	7.27502	5.23512	5.01227	4.96833	4.47811	4.78441	6.79263	5.86901	5.94764	5.92793	0.999631	0.608474	0.341153	0.999985	0.999909	0.78604	0.999975
GENE: Serpine2	20720	serine (or cysteine) peptidase inhibitor, clade E, member 2	MGI:MGI:101780|Ensembl:ENSMUSG00000026249|Vega:OTTMUSG00000021751	Mme-M200001184	7.01321	7.39488	6.91242	7.19379	6.582	7.20027	6.82778	6.44027	6.19796	7.18991	7.39234	7.02258	6.83281	6.84697	7.15105	6.78481	7.01613	7.0482	7.30122	7.03527	7.31662	7.08228	7.40759	6.79875	6.70415	7.31539	6.57038	6.11116	6.76674	7.00407	6.97281	7.23361	7.21729	7.33595	6.90407	7.02056	7.00671	7.80584	0.999631	0.661782	0.0428023	0.999985	0.999909	0.167913	0.999975
GENE: Gjc1	14615	gap junction protein, gamma 1	MGI:MGI:95718|Ensembl:ENSMUSG00000034520|Vega:OTTMUSG00000002993	Mme-M200001187	11.0064	10.2972	10.5414	10.7005	10.7509	10.5447	10.8375	10.6294	10.8801	10.4495	10.9026	10.2526	9.84071	10.0262	10.4091	10.1539	10.3384	10.4995	10.6002	10.3709	10.1905	10.2847	10.8528	10.894	10.3426	10.3406	10.7403	10.3345	10.5904	10.1453	9.67952	10.3427	10.2924	10.0621	10.1444	10.2911	10.8229	10.8125	0.999631	0.770971	0.0153027	0.999985	0.999909	0.78273	0.999975
GENE: Tal1	21349	T cell acute lymphocytic leukemia 1	MGI:MGI:98480|Ensembl:ENSMUSG00000028717|Vega:OTTMUSG00000008586	Mme-M200001188	8.36645	8.50518	8.01355	7.63546	8.06617	8.18918	8.14057	8.12846	8.17215	8.28052	8.22169	8.30719	8.36382	7.75293	8.09364	8.10695	8.27235	8.44194	8.09715	8.217	8.45117	8.00969	7.64887	8.22216	8.42764	8.29048	8.24178	8.03275	8.01339	7.87908	8.14404	7.54263	8.28271	8.04317	7.87938	8.17995	8.32627	8.05503	0.999631	0.814246	0.262608	0.999985	0.999909	0.811745	0.999975
GENE: Nfatc3	18021	nuclear factor of activated T cells, cytoplasmic, calcineurin dependent 3	MGI:MGI:103296|Ensembl:ENSMUSG00000031902	Mme-M200001190	11.217	10.6211	10.6642	10.9901	11.4092	10.8884	10.5648	10.5941	10.2765	10.5997	11.0728	10.6995	10.846	10.6272	10.8122	10.6871	10.8275	10.9506	11.9846	10.8995	11.1892	10.7556	11.6553	11.9308	11.2574	10.5445	10.9375	10.2963	11.514	11.0948	11.3129	10.9248	11.0101	11.1254	10.9485	11.0025	11.6152	12.0263	0.485147	0.879767	0.131631	0.999985	0.999909	0.586807	0.999975
GENE: Ctsk	13038	cathepsin K	MGI:MGI:107823|Ensembl:ENSMUSG00000028111|Vega:OTTMUSG00000053004	Mme-M200001191	7.63347	7.19232	7.62532	7.84404	7.61734	7.74276	8.09802	7.49748	7.67595	7.69061	7.39635	7.60309	7.39678	7.52193	8.37486	7.20597	7.20611	7.31472	7.36914	7.74463	7.78617	7.81667	7.85995	7.4555	8.15971	7.66887	7.90564	7.75567	7.39776	7.56838	7.9021	7.83001	7.46843	7.6849	7.45483	7.67568	7.33602	7.45662	0.999631	0.91263	0.0300209	0.999985	0.999909	0.691589	0.999975
GENE: Ktn1	16709	kinectin 1	MGI:MGI:109153|Ensembl:ENSMUSG00000021843|Vega:OTTMUSG00000045014	Mme-M200001192	8.75382	9.23843	9.08759	9.4929	8.66909	9.79024	9.20697	9.24588	8.6353	8.98138	9.80684	10.0998	9.4888	9.82979	8.79111	9.7862	10.1099	9.45098	9.85735	9.99933	9.18463	9.99922	9.02622	8.49777	9.20779	9.80915	9.16655	9.8064	9.87458	9.80444	10.7406	9.64497	9.40031	9.88877	9.04385	10.8423	9.42927	9.7938	0.870251	0.86046	0.00948576	0.999985	0.999909	0.795985	0.999975
GENE: Clec4f	51811	C-type lectin domain family 4, member f	MGI:MGI:1859834|Ensembl:ENSMUSG00000014542|Vega:OTTMUSG00000027021	Mme-M200001195	5.32769	5.67672	5.45553	4.94085	5.27041	5.0003	5.30994	5.55125	5.45307	5.28517	6.10149	5.00315	5.30355	4.89887	5.02511	6.0483	5.29156	4.71123	5.1492	5.71836	4.95737	5.57137	4.65891	5.14452	4.83678	5.00519	4.51228	5.576	5.47483	5.44811	5.07548	5.13441	5.69978	5.37499	6.37598	5.10599	5.91264	4.88701	0.999631	0.898489	0.152168	0.999985	0.9869	0.733302	0.999975
GENE: Phlda1	21664	pleckstrin homology like domain, family A, member 1	MGI:MGI:1096880|Ensembl:ENSMUSG00000020205|Vega:OTTMUSG00000035222	Mme-M200001196	11.9703	11.7781	12.1619	11.6332	11.9511	11.935	11.8371	11.7318	11.7745	11.9742	12.4624	11.4769	11.9102	11.6855	12.0863	11.3168	12.078	12.2992	12.4964	12.7264	12.847	12.199	13.2011	13.8691	12.8413	13.4864	12.0406	12.1089	12.8503	12.0163	12.2162	11.9012	12.1777	11.5743	12.4021	11.9518	12.5321	12.89	0.0225369	0.875111	0.0876644	0.999985	0.603022	0.80219	0.999975
GENE: Cnih2	12794	cornichon family AMPA receptor auxiliary protein 2	MGI:MGI:1277225|Ensembl:ENSMUSG00000024873	Mme-M200001199	7.81075	7.97363	7.64598	7.83329	8.12333	7.51472	7.65703	8.45251	7.78435	8.26942	8.0053	8.11425	8.15634	8.49445	8.43378	8.36981	8.10298	7.8743	8.10741	7.80542	7.9599	8.04542	7.75299	8.15786	7.30147	7.95491	7.90456	8.05073	7.76845	8.28236	8.21857	8.01542	8.13652	8.53391	8.23753	7.87072	7.87986	7.75722	0.999631	0.913916	0.00567321	0.999985	0.999909	0.77295	0.999975
GENE: Fhl1	14199	four and a half LIM domains 1	MGI:MGI:1298387|Ensembl:ENSMUSG00000023092|Vega:OTTMUSG00000017580	Mme-M200001200	11.7097	12.0981	11.6787	11.905	11.7694	12.7177	11.8206	11.7146	11.492	12.2953	13.0409	12.7505	12.0053	12.8413	12.3389	13.2499	12.5904	13.0931	12.9022	12.8402	12.5043	12.5314	12.3871	12.3005	12.7267	12.7289	12.0939	12.7214	12.9511	12.4843	12.1917	12.1692	12.441	13.2396	12.5266	12.423	11.6454	12.9962	0.830845	0.842625	0.00416905	0.999985	0.162255	0.715029	0.999975
GENE: Col26a1	140709	collagen, type XXVI, alpha 1	MGI:MGI:2155345|Ensembl:ENSMUSG00000004415|Vega:OTTMUSG00000022688	Mme-M200001201	11.244	10.5701	11.0827	11.25	10.9517	11.2254	11.4175	11.6041	11.5724	10.6887	11.3092	10.6941	10.8949	10.6077	10.9933	10.5362	10.9064	10.8297	10.6026	10.7978	10.4517	10.7295	11.2514	10.7687	11.3129	10.6676	11.563	10.7728	11.0813	10.498	10.6666	10.9079	10.8768	10.7265	10.6891	10.5918	11.3875	11.0047	0.999631	0.779685	0.0178617	0.999985	0.887005	0.574699	0.999975
GENE: Pitpna	18738	phosphatidylinositol transfer protein, alpha	MGI:MGI:99887|Ensembl:ENSMUSG00000017781|Vega:OTTMUSG00000006217	Mme-M200001202	11.5257	11.2577	11.3342	11.9093	11.8729	11.9611	11.885	11.2979	11.1382	10.9291	11.8332	11.3551	11.2778	10.6376	11.156	10.3297	11.7207	11.5676	12.6324	11.8124	11.4668	11.3166	11.973	11.8997	11.927	11.6673	11.4748	10.9289	11.8713	11.0792	11.341	10.8702	11.3696	11.1581	10.2738	11.5593	11.5835	12.6003	0.999631	0.852708	0.111687	0.999985	0.999909	0.756782	0.999975
GENE: Stxbp1	20910	syntaxin binding protein 1	MGI:MGI:107363|Ensembl:ENSMUSG00000026797|Vega:OTTMUSG00000012527	Mme-M200001203	8.59094	8.86547	8.57605	9.229	8.37202	9.0432	8.59993	8.92081	8.38225	10.0526	9.22937	9.7178	9.90483	9.73456	9.48601	9.71215	9.69217	9.5947	9.12822	8.73312	8.94052	8.96848	9.05628	8.85053	8.94836	9.2174	8.63684	9.26635	8.78432	9.64329	9.49861	9.29502	9.57547	9.28208	9.56017	9.64614	9.40992	8.67937	0.999631	0.827175	1.62977e-06	0.999985	0.427093	0.770406	0.999975
GENE: Dld	13382	dihydrolipoamide dehydrogenase	MGI:MGI:107450|Ensembl:ENSMUSG00000020664	Mme-M200001205	12.2875	11.3425	11.2865	12.1428	11.3634	12.1841	11.8622	11.2407	10.6584	10.7269	12.4048	12.1943	11.3521	11.2159	10.6768	10.7677	12.1226	12.234	14.1973	12.7371	10.8907	11.2014	11.5523	11.0429	11.5248	12.09	11.3895	10.9622	12.2808	11.3796	12.4121	11.168	11.56	10.8742	10.2763	12.8661	11.6124	13.892	0.999631	0.908289	0.173465	0.999985	0.999909	0.674478	0.999975
GENE: Igfals	16005	insulin-like growth factor binding protein, acid labile subunit	MGI:MGI:107973|Ensembl:ENSMUSG00000046070	Mme-M200001206	7.28094	7.32892	7.52168	7.77291	6.91847	7.02336	9.78048	10.2422	9.51446	7.96512	6.32992	7.58176	8.00877	7.91439	7.11827	7.0968	8.05398	7.08613	6.60668	7.22446	7.37749	7.47239	7.81898	7.3017	7.21736	8.93006	9.65841	8.59335	6.2576	7.74641	7.38091	8.39422	7.9664	7.16265	6.99465	7.02269	7.98955	7.25202	0.999631	0.796895	0.0222446	0.999985	0.999909	0.278702	0.999975
GENE: Ccnd2	12444	cyclin D2	MGI:MGI:88314|Ensembl:ENSMUSG00000000184|Vega:OTTMUSG00000056347	Mme-M200001209	14.4967	14.7179	14.4251	14.3454	15.2168	13.3766	13.6854	14.4173	14.3832	14.3461	14.7335	13.9807	14.2647	14.3792	14.2009	14.5693	14.1324	14.3731	15.0055	14.059	14.1811	13.9941	14.3489	15.0746	13.3863	14.2178	14.1029	14.334	14.5969	14.4242	14.3873	13.8601	13.6621	14.0513	14.2997	14.5608	13.8583	14.7993	0.999631	0.908095	0.267681	0.999985	0.999909	0.697219	0.999975
GENE: Ache	11423	acetylcholinesterase	MGI:MGI:87876|Ensembl:ENSMUSG00000023328|Vega:OTTMUSG00000021643	Mme-M200001210	10.8177	9.67274	10.1704	9.62236	9.95133	9.22272	9.43565	9.62184	9.80181	9.50172	9.12627	8.8335	9.35737	8.76676	10.0292	9.44903	10.6536	10.0774	9.78852	9.79868	9.19526	9.5929	9.69196	9.80511	9.07908	8.96089	9.1525	9.14707	8.90808	9.17277	8.68733	8.79028	8.63765	9.5372	9.91427	9.97363	11.5114	10.0226	0.819718	0.448397	0.300729	0.999985	0.971275	0.00755322	0.999975
GENE: Ripk1	19766	receptor (TNFRSF)-interacting serine-threonine kinase 1	MGI:MGI:108212|Ensembl:ENSMUSG00000021408|Vega:OTTMUSG00000035489	Mme-M200001212	10.5981	10.0099	9.49762	10.3712	10.968	10.0551	9.74528	9.85852	9.63428	9.38176	11.5244	10.6367	9.8625	10.4306	9.69507	10.0898	10.5131	10.3139	12.3103	11.1826	10.1968	9.90496	10.2466	10.1172	9.68351	10.3973	9.50808	10.0383	11.789	9.98073	10.4273	9.76108	9.69131	10.2635	10.1572	10.9689	10.2919	11.9147	0.999631	0.903336	0.0642044	0.999985	0.999909	0.609709	0.999975
GENE: Lgals3bp	19039	lectin, galactoside-binding, soluble, 3 binding protein	MGI:MGI:99554|Ensembl:ENSMUSG00000033880|Vega:OTTMUSG00000003881	Mme-M200001213	14.9388	15.2286	14.9947	15.3447	14.0121	14.6366	15.0993	15.363	15.0398	15.4305	14.9728	14.9491	15.0094	14.6914	15.2941	14.8969	15.1814	15.0693	13.8217	15.0725	14.8091	14.4832	15.2449	14.4867	14.5974	14.3791	15.3783	14.1971	14.6385	15.0385	14.9395	15.1586	14.9892	14.7303	15.0799	15.0077	15.2594	14.1248	0.999631	0.726074	0.275307	0.999985	0.999909	0.733617	0.999975
GENE: Mdh1	17449	malate dehydrogenase 1, NAD (soluble)	MGI:MGI:97051|Ensembl:ENSMUSG00000020321|Vega:OTTMUSG00000005249	Mme-M200001215	15.4928	15.3464	15.705	16.199	15.3673	15.4333	15.3053	15.4091	15.1734	15.5439	15.7097	16.1675	15.4122	15.9895	15.3413	15.5579	16.3052	15.6701	15.5873	15.657	14.9536	16.1582	15.3617	14.4349	15.0947	15.4501	15.1613	15.4584	15.3868	15.6438	15.7181	15.5398	15.928	15.6166	15.3419	15.3793	15.7618	15.0864	0.738915	0.56827	0.0350822	0.999985	0.999909	0.627177	0.999975
GENE: Uros	22276	uroporphyrinogen III synthase	MGI:MGI:98917|Ensembl:ENSMUSG00000030979|Vega:OTTMUSG00000025682	Mme-M200001219	7.55424	8.15857	8.16655	7.78694	7.29604	8.23151	7.87222	7.68051	7.48395	8.13534	7.7755	7.93288	8.13883	8.42498	8.31364	8.26366	8.15316	8.51948	8.24817	7.98429	8.09151	8.2581	7.78089	7.81913	8.34992	8.51587	7.93834	8.19262	7.58788	7.95204	8.23271	7.97711	7.8214	8.09729	8.31806	8.32451	7.96378	7.92493	0.999631	0.795947	0.0453803	0.999985	0.337175	0.530268	0.999975
GENE: Muc13	17063	mucin 13, epithelial transmembrane	MGI:MGI:103190|Ensembl:ENSMUSG00000022824|Vega:OTTMUSG00000024944	Mme-M200001225	15.6277	16.2954	16.1798	16.7612	16.2411	16.6525	16.2073	15.6787	15.9818	15.645	16.6075	16.0707	15.8583	16.6914	15.7073	16.6905	16.886	16.0597	16.4014	15.3627	15.7075	16.1668	15.8271	15.2126	15.7692	15.5421	14.9579	16.0188	16.1312	15.7595	15.5938	15.5901	15.8553	16.4121	15.7684	16.3061	15.7942	16.3396	0.0746441	0.876987	0.0657366	0.999985	0.999909	0.495693	0.999975
GENE: Ighmbp2	20589	immunoglobulin mu binding protein 2	MGI:MGI:99954	Mme-M200001226	7.13569	6.94481	6.98089	7.14507	6.44512	7.3968	8.08213	6.53901	7.56401	7.1577	6.21896	6.57224	6.88291	6.63912	7.39314	6.03736	6.54802	6.91016	5.85362	6.4104	7.15238	6.64267	7.29554	6.72565	7.66779	7.00869	7.20873	6.76576	6.06026	6.97689	6.33581	6.87877	6.95886	6.85362	7.00879	6.39198	6.71903	6.04616	0.999631	0.900038	0.00742803	0.999985	0.999909	0.675445	0.999975
GENE: Tnfrsf18	21936	tumor necrosis factor receptor superfamily, member 18	MGI:MGI:894675|Ensembl:ENSMUSG00000041954|Vega:OTTMUSG00000010984	Mme-M200001227	8.31872	8.5442	8.39963	8.43056	8.70896	8.18044	7.98613	7.87256	8.40564	8.52366	7.684	8.38176	8.49396	7.86335	8.20292	7.79697	8.51436	8.56465	7.61619	8.05829	8.09147	7.62833	8.03061	8.39395	7.5556	7.47309	7.59427	8.07143	7.96194	8.1905	7.86548	7.89609	8.5059	7.91875	8.34162	8.14556	8.19426	7.49255	0.32627	0.816386	0.342803	0.999985	0.943733	0.755308	0.999975
GENE: Arhgef1	16801	Rho guanine nucleotide exchange factor (GEF) 1	MGI:MGI:1353510|Ensembl:ENSMUSG00000040940|Vega:OTTMUSG00000029276	Mme-M200001228	10.9701	11.1538	11.2017	10.8352	10.3104	10.5126	10.7848	11.1348	11.1957	11.6938	10.4794	11.0991	11.5512	11.4328	11.2909	11.6852	11.33	11.3922	10.4437	10.7588	11.3636	11.3554	11.0253	10.5614	10.6189	10.9622	11.4059	11.4196	10.5601	11.7004	11.3392	11.3492	11.4283	11.6091	11.4382	11.3462	11.1696	10.6545	0.999631	0.836077	0.0341252	0.999985	0.999909	0.727093	0.999975
GENE: Irf8	15900	interferon regulatory factor 8	MGI:MGI:96395|Ensembl:ENSMUSG00000041515|Vega:OTTMUSG00000033858	Mme-M200001229	12.5448	12.7341	12.7841	12.4954	11.6138	12.3907	11.7243	12.5442	12.6581	11.6232	11.2005	11.2871	11.7657	11.575	11.3043	11.5133	12.4903	11.5551	10.9732	11.3865	11.3093	11.4589	11.1612	10.6124	10.9864	10.9385	11.0734	11.3083	11.2529	11.8414	11.6819	11.6753	11.2887	11.4251	11.37	11.8279	11.3364	10.8231	0.000545361	0.658046	0.0153599	0.999985	0.00707888	0.528797	0.999975
GENE: Pkia	18767	protein kinase inhibitor, alpha	MGI:MGI:104747|Ensembl:ENSMUSG00000027499|Vega:OTTMUSG00000051305	Mme-M200001231	5.74593	6.08584	5.70304	5.59221	5.73571	5.82875	5.71727	5.56788	6.49611	5.38383	5.08713	5.52033	6.43124	5.39444	5.39634	5.91891	5.78732	5.79672	6.80469	5.64871	5.64026	6.04141	5.87542	6.05089	5.68653	5.99007	5.60857	6.64223	5.74086	5.71467	6.44479	5.40248	5.64063	5.64074	5.95562	5.40518	5.53733	5.97729	0.999631	0.800704	0.175064	0.999985	0.999909	0.821062	0.999975
GENE: Hsd17b4	15488	hydroxysteroid (17-beta) dehydrogenase 4	MGI:MGI:105089|Ensembl:ENSMUSG00000024507|Vega:OTTMUSG00000021126	Mme-M200001232	12.4767	12.4243	11.9385	12.549	11.8138	12.071	12.2812	12.1573	12.2933	12.8714	11.9902	13.1135	12.4589	13.1857	12.9343	12.983	12.5055	12.331	11.8751	13.1233	13.0003	13.3778	12.5775	12.0161	12.454	12.7977	12.7125	13.3988	12.2351	13.4563	12.8712	13.0307	13.0153	13.4507	13.064	13.0183	13.0695	11.7261	0.165023	0.768027	0.0826157	0.999985	0.999909	0.747559	0.999975
GENE: Ganab	14376	alpha glucosidase 2 alpha neutral subunit	MGI:MGI:1097667|Ensembl:ENSMUSG00000071650	Mme-M200001233	12.1937	11.427	11.794	12.0564	10.6166	11.7247	11.9171	11.367	11.2933	11.4283	11.3765	12.6068	12.9432	11.953	11.9683	11.3026	12.4024	12.5181	11.283	12.03	11.9962	11.5118	12.2225	11.0812	12.054	11.8123	11.7474	11.4388	11.1314	11.2318	12.653	11.896	12.6858	11.6772	11.4978	12.5102	12.3494	11.3827	0.999631	0.768027	0.098627	0.999985	0.999909	0.684602	0.999975
GENE: Tha1	71776	threonine aldolase 1	MGI:MGI:1919026|Ensembl:ENSMUSG00000017713|Vega:OTTMUSG00000003730	Mme-M200001235	9.95293	10.1844	10.103	10.5785	11.1959	10.6094	10.8273	9.96906	10.201	10.5355	10.3591	10.5723	10.5258	10.513	10.5112	10.1222	10.628	10.8347	11.3455	10.0886	10.1249	9.8924	9.82012	10.5094	10.4704	10.0117	9.78342	9.94127	10.7264	10.3965	10.4004	10.2985	10.6991	10.3804	10.3276	10.1893	10.5681	10.7281	0.45286	0.734067	0.00540749	0.999985	0.999909	0.656144	0.999975
GENE: Cx3cl1	20312	chemokine (C-X3-C motif) ligand 1	MGI:MGI:1097153|Ensembl:ENSMUSG00000031778|Vega:OTTMUSG00000029903	Mme-M200001237	10.6184	10.5846	10.8085	10.6431	11.3363	9.47666	10.8262	10.9375	11.3058	11.2168	9.9612	10.6338	10.4715	11.0649	10.7844	10.8397	10.3537	10.3117	10.4234	10.579	10.7973	11.2749	10.667	10.8326	9.82618	10.3308	10.8781	11.2369	10.0942	11.4928	10.4031	11.1645	10.6706	11.3318	10.8886	10.2291	10.4432	9.77531	0.999631	0.850475	0.23397	0.999985	0.999909	0.771309	0.999975
GENE: Nfe2	18022	nuclear factor, erythroid derived 2	MGI:MGI:97308|Ensembl:ENSMUSG00000058794|Vega:OTTMUSG00000034093	Mme-M200001239	4.62107	4.13504	4.69249	4.21123	4.94985	4.06068	4.41413	4.06881	5.15407	4.77995	3.96578	4.0271	4.94641	3.95475	4.0978	4.11033	3.5925	5.15676	4.92939	4.39835	3.68192	4.61755	4.40268	5.35658	4.70138	4.93056	4.23518	4.81849	4.57545	4.13034	4.72004	4.8975	4.47651	3.48446	4.21836	4.90221	3.90367	5.4692	0.999631	0.848879	0.231553	0.999985	0.999909	0.620841	0.999975
GENE: Itih1	16424	inter-alpha trypsin inhibitor, heavy chain 1	MGI:MGI:96618|Ensembl:ENSMUSG00000006529|Vega:OTTMUSG00000035524	Mme-M200001241	6.48409	5.99599	6.19046	5.97873	6.04024	5.78592	6.98879	6.29009	6.34372	6.76229	6.07514	6.13802	6.56021	6.49019	6.99268	6.02829	6.07842	6.87855	5.99744	6.13028	6.80259	5.74506	6.55985	6.00876	6.17259	6.96806	6.74134	6.25085	5.81946	6.39391	6.23231	6.79154	6.86265	6.14188	6.93715	6.16624	6.48719	5.65099	0.999631	0.907137	0.248683	0.999985	0.999909	0.70968	0.999975
GENE: Scamp3	24045	secretory carrier membrane protein 3	MGI:MGI:1346346|Ensembl:ENSMUSG00000028049|Vega:OTTMUSG00000029730	Mme-M200001243	11.4587	11.2091	11.6196	11.3905	11.5431	11.2719	10.9918	11.2151	11.1626	11.9944	11.5703	11.6245	11.8201	11.7047	11.8962	11.5919	11.6842	12.0728	11.7379	11.533	11.6451	11.6592	11.6993	11.8831	11.7799	11.4902	11.3673	11.5146	11.43	11.6419	11.4467	11.6022	11.8944	11.8693	12.043	11.7327	11.7608	11.594	0.687146	0.893914	0.000159304	0.999985	0.23424	0.409017	0.999975
GENE: Irf7	54123	interferon regulatory factor 7	MGI:MGI:1859212|Ensembl:ENSMUSG00000025498|Vega:OTTMUSG00000024538	Mme-M200001244	11.3515	11.1822	11.5512	11.3975	11.1631	11.2786	11.1885	11.2647	11.0283	11.5449	11.018	11.0025	11.0667	10.9956	11.3425	10.8987	10.9289	11.222	11.4621	11.4589	11.1408	11.1713	11.0311	10.4385	11.2003	10.7214	10.669	10.6859	10.8429	11.0961	10.9077	11.2789	11.6399	10.9378	11.176	10.9118	10.6298	11.3831	0.36104	0.58339	0.345187	0.999985	0.937546	0.472419	0.999975
GENE: Procr	19124	protein C receptor, endothelial	MGI:MGI:104596|Ensembl:ENSMUSG00000027611|Vega:OTTMUSG00000016132	Mme-M200001248	9.1789	9.04286	9.25215	8.8951	8.55174	9.35292	10.1476	9.24378	10.157	8.90621	7.64131	8.75871	8.62205	8.51155	9.0304	9.03973	8.61595	8.77144	7.61803	9.29852	9.38576	9.44066	9.18389	8.83183	9.401	10.1557	9.11379	10.2516	7.60282	8.98824	8.44366	8.76401	8.85556	9.00094	8.80943	9.24647	8.51396	7.57254	0.999631	0.79819	0.000173182	0.999985	0.999909	0.742597	0.999975
GENE: Frzb	20378	frizzled-related protein	MGI:MGI:892032|Ensembl:ENSMUSG00000027004|Vega:OTTMUSG00000013372	Mme-M200001249	6.24948	5.88701	6.4821	6.18987	5.71661	6.06294	6.18729	5.83445	6.55793	6.35492	6.43306	6.39335	6.55413	6.65479	6.20058	6.18056	6.23134	5.5259	6.00709	6.38691	5.87595	6.29841	6.4086	5.5672	5.98885	6.15688	5.85442	6.20086	5.99011	6.71727	6.15864	6.28523	6.64995	6.55145	6.53884	6.207	5.88196	6.45271	0.999631	0.517738	0.0362685	0.999985	0.999909	0.801548	0.999975
GENE: Tgfb1i1	21804	transforming growth factor beta 1 induced transcript 1	MGI:MGI:102784|Ensembl:ENSMUSG00000030782|Vega:OTTMUSG00000036582	Mme-M200001250	12.4048	12.2409	12.1168	12.2211	12.1495	12.6395	12.1726	11.541	11.5323	12.8451	12.738	12.3579	12.6375	11.9543	12.3521	12.4037	12.4664	12.6064	11.4492	12.3407	12.4356	12.1878	12.6553	12.9186	12.3372	12.0099	11.745	11.7389	12.7562	12.2427	12.5061	12.395	12.5024	12.137	12.4069	12.1697	12.2727	11.8711	0.999631	0.575925	0.107461	0.999985	0.999909	0.80548	0.999975
GENE: Epha4	13838	Eph receptor A4	MGI:MGI:98277|Ensembl:ENSMUSG00000026235|Vega:OTTMUSG00000047778	Mme-M200001251	5.91489	6.11821	5.68502	6.20038	6.13588	6.01169	5.15359	5.74238	6.19542	6.30157	6.82718	6.29128	6.2874	6.39862	5.97565	6.24656	6.04018	6.39155	6.47351	6.26965	5.7822	5.71804	6.11916	5.97418	6.48479	6.03182	6.02075	6.16829	6.6136	6.6806	6.36364	6.088	6.04254	6.47049	6.3657	6.53849	5.87433	5.77319	0.999631	0.82722	0.00303558	0.999985	0.999909	0.649672	0.999975
GENE: Drg1	13494	developmentally regulated GTP binding protein 1	MGI:MGI:1343297|Ensembl:ENSMUSG00000020457|Vega:OTTMUSG00000000765	Mme-M200001252	12.3177	11.9733	12.5013	12.2626	12.4296	12.0567	12.1091	12.189	12.0715	11.8663	11.7459	12.103	12.3153	12.3506	12.0751	12.2474	12.1889	11.9024	12.2756	12.384	12.1001	12.6587	12.3835	12.5361	12.107	12.2272	12.2944	12.4675	11.5741	12.1352	12.2938	12.1502	12.0889	12.2743	12.2949	12.2105	12.0857	12.1969	0.999631	0.884839	0.0175895	0.999985	0.999909	0.554007	0.999975
GENE: Pcsk7	18554	proprotein convertase subtilisin/kexin type 7	MGI:MGI:107421|Ensembl:ENSMUSG00000035382	Mme-M200001254	10.5934	10.1527	10.4752	10.3998	10.5009	11.0248	10.5728	10.1565	10.2596	10.7999	10.1612	10.7627	10.8539	10.9703	10.5832	10.5991	10.6675	11.0975	11.116	11.0747	10.4784	10.6381	10.4932	10.6759	11.1681	10.948	10.2282	10.8346	10.4115	10.624	10.8317	10.633	10.9008	10.947	10.7697	11.0557	10.3936	11.1442	0.932118	0.779831	0.0447098	0.999985	0.999909	0.79559	0.999975
GENE: Gas7	14457	growth arrest specific 7	MGI:MGI:1202388|Ensembl:ENSMUSG00000033066	Mme-M200001256	7.69135	8.3711	8.25097	7.83138	8.57705	8.01744	7.54324	8.08714	7.7056	8.23492	8.24042	7.88046	7.97764	7.96633	7.92088	8.25017	8.07984	7.60285	7.85907	8.09975	8.12119	8.43606	7.57332	8.04596	7.5919	7.97325	7.61417	7.97154	8.2587	8.23906	8.10957	7.81508	7.51944	8.04949	8.33648	7.84394	7.62744	7.84053	0.999631	0.804319	0.342772	0.999985	0.999909	0.791463	0.999975
GENE: Prl7d1	18814	prolactin family 7, subfamily d, member 1	MGI:MGI:97619|Ensembl:ENSMUSG00000021348|Vega:OTTMUSG00000000648	Mme-M200001257	8.94902	8.40028	8.91423	8.79979	9.69893	8.14	8.60061	8.97789	8.85455	8.3041	7.43424	7.72125	8.2468	8.03326	8.5273	8.05648	8.38683	7.72521	7.39723	8.11864	8.17733	8.19873	9.21466	9.43191	8.4926	7.2656	8.5113	7.85977	7.98557	8.23288	8.17194	8.77948	8.05435	8.22302	8.54681	7.28487	8.48898	7.95143	0.999631	0.906015	0.00494697	0.999985	0.803916	0.814324	0.999975
GENE: Cnih1	12793	cornichon family AMPA receptor auxiliary protein 1	MGI:MGI:1277202|Ensembl:ENSMUSG00000015759|Vega:OTTMUSG00000023897	Mme-M200001259	10.8693	10.3693	10.4278	10.0209	9.69829	11.0082	11.1205	9.9994	10.4504	10.2597	10.7803	11.0546	10.2386	10.3401	10.8394	10.387	10.9289	11.2669	10.5012	11.3583	10.678	10.2983	10.0084	10.1433	11.2676	11.3855	10.6528	10.5568	10.4597	10.1874	10.591	10.508	11.0294	10.5378	10.8351	11.4643	10.8897	11.1033	0.996952	0.72058	0.149911	0.999985	0.999909	0.713642	0.999975
GENE: Anxa8	11752	annexin A8	MGI:MGI:1201374|Ensembl:ENSMUSG00000021950|Vega:OTTMUSG00000027916	Mme-M200001262	6.09619	6.23936	5.57529	5.73527	6.0562	7.39732	5.71174	5.10395	6.07976	6.29965	5.80037	6.55707	6.50694	6.02201	5.32415	5.80448	6.21984	6.11099	6.66443	6.54683	6.21929	6.53886	5.53997	6.77376	7.34107	6.1562	5.81896	7.16497	6.48018	6.11481	6.76042	5.98412	6.67519	6.54961	6.58388	6.68486	6.83455	6.19539	0.331063	0.840865	0.245094	0.999985	0.999909	0.658073	0.999975
GENE: Ube2i	22196	ubiquitin-conjugating enzyme E2I	MGI:MGI:107365	Mme-M200001263	12.6736	12.3946	12.5459	12.8742	12.2979	12.7868	12.5086	12.2646	12.4393	12.3678	11.4075	12.7053	12.7398	12.6724	12.7089	12.2288	12.5457	12.4825	11.6226	12.8992	13.0161	12.7121	13.0147	12.5842	12.9211	12.8724	12.3645	13.1265	11.3999	12.4209	12.6361	12.5532	12.7801	12.6937	12.2689	12.584	12.4209	11.5342	0.999631	0.840943	0.0109287	0.999985	0.999909	0.778277	0.999975
GENE: Ramp1	51801	receptor (calcitonin) activity modifying protein 1	MGI:MGI:1858418|Ensembl:ENSMUSG00000034353|Vega:OTTMUSG00000048487	Mme-M200001264	11.581	11.5491	11.2119	11.4734	10.9307	11.3787	11.2499	11.0116	11.2006	12.4059	11.4392	12.2182	12.5448	12.0127	12.3506	12.1264	11.8726	12.6402	11.4505	12.0615	12.4976	11.9666	11.8224	12.0516	12.2121	12.0944	11.6988	12.0203	12.0375	12.1306	12.3463	12.396	12.5175	12.2899	12.5587	12.4017	12.3453	11.1719	0.0375447	0.79809	0.000298198	0.999985	0.317205	0.76184	0.999975
GENE: Map3k8	26410	mitogen-activated protein kinase kinase kinase 8	MGI:MGI:1346878|Ensembl:ENSMUSG00000024235|Vega:OTTMUSG00000037645	Mme-M200001265	5.63676	5.72438	5.31773	4.97195	5.86166	5.13369	5.82661	6.61304	5.82419	5.18464	6.25276	5.18155	5.63328	5.26261	4.98566	5.86065	5.00091	5.1652	5.32581	5.27382	5.44234	5.26257	4.8601	5.35794	4.34033	5.41984	6.27991	5.4611	6.36952	5.32141	5.1411	5.2802	5.40531	5.33923	5.85009	5.51809	4.93588	6.36399	0.999631	0.854346	0.346782	0.999985	0.890773	0.616921	0.999975
GENE: Col9a2	12840	collagen, type IX, alpha 2	MGI:MGI:88466|Ensembl:ENSMUSG00000028626|Vega:OTTMUSG00000008902	Mme-M200001266	4.79851	5.33153	5.04234	5.30409	5.03445	5.18663	5.45583	4.93089	6.67528	6.35097	5.16841	5.39327	5.71774	5.614	5.11745	5.04078	5.42242	4.51248	5.51313	5.21485	5.38598	4.77631	5.15324	5.05031	4.18251	5.25001	4.94047	7.14504	5.47125	6.28787	5.05407	5.43928	5.57238	5.01913	5.03535	4.91706	5.58696	5.66373	0.999631	0.86814	0.225993	0.999985	0.999909	0.451092	0.999975
GENE: Twist1	22160	twist basic helix-loop-helix transcription factor 1	MGI:MGI:98872|Ensembl:ENSMUSG00000035799	Mme-M200001267	8.35552	8.80185	8.58755	8.3914	7.93599	8.70684	9.16819	8.63847	9.18956	8.93603	8.58479	8.33766	9.11614	8.12567	8.39237	9.05098	8.75168	9.02964	8.64744	8.49968	8.75236	9.12075	8.52499	8.33591	8.4516	8.94899	9.03485	8.87909	8.83035	8.54009	8.72732	8.95315	9.07062	8.60686	9.15036	8.69438	9.06843	8.21242	0.999631	0.862715	0.244907	0.999985	0.999909	0.790787	0.999975
[truncated: 35,144 more rows]
