# Supplementary material for: Multi-omics Comparative Analysis Reveals Multiple Layers of Host Signaling Pathway Regulation by the Gut Microbiota
Source: mSystems. 2017 Oct 24;2(5):e00107-17. doi: 10.1128/mSystems.00107-17 (PMC5655592; doi:10.1128/mSystems.00107-17)
Supplement: TABLE S5 [file sys005172143sd6.xlsx]

## Sheet: Table_S5
MULTI-OMICS COMPARATIVE ANALYSIS REVEALS MULTIPLE LAYERS OF HOST SIGNALING PATHWAY REGULATION BY THE GUT MICROBIOTA
Nathan P. Manes, Natalia Shulzhenko, Arthur G. Nuccio, Sara Azeem, Andrey Morgun, Aleksandra Nita-Lazar
Table S5. Gene-level quantification data
Note that the transcriptomics data is from the BRB-ArrayTools analysis.
Gene Symbol	Transcriptome (geometric mean GF/C)	Transcriptome q(min, germ status)	Proteome (geometric mean GF/C)	Proteome q(min, germ status)	Meta-analysis (geometric mean GF/C)	Meta-analysis q(min, germ status)	Concordant[T,P,M; up]	Concordant[T,P,M; down]	Concordant[T,P; up]	Concordant[T,P; down]	Concordant[T,M; up]	Concordant[T,M; down]	Discordant[T≠P; up]	Discordant[T≠P; down]	Discordant[T\P; up]	Discordant[T\P; down]	Discordant[P\T; up]	Discordant[P\T; down]
GENE: 0610005C13Rik	1.01421	0.6181	NaN	NaN	NaN	NaN	FALSE	FALSE	FALSE	FALSE	FALSE	FALSE	FALSE	FALSE	FALSE	FALSE	FALSE	FALSE
GENE: 0610006L08Rik	0.922048	0.3884	NaN	NaN	NaN	NaN	FALSE	FALSE	FALSE	FALSE	FALSE	FALSE	FALSE	FALSE	FALSE	FALSE	FALSE	FALSE
GENE: 0610007P14Rik	1.16408	0.0186	NaN	NaN	NaN	NaN	FALSE	FALSE	FALSE	FALSE	FALSE	FALSE	FALSE	FALSE	FALSE	FALSE	FALSE	FALSE
GENE: 0610009B22Rik	0.946183	0.3516	NaN	NaN	NaN	NaN	FALSE	FALSE	FALSE	FALSE	FALSE	FALSE	FALSE	FALSE	FALSE	FALSE	FALSE	FALSE
GENE: 0610009D07Rik	NaN	NaN	NaN	NaN	0.946761	0.829594	FALSE	FALSE	FALSE	FALSE	FALSE	FALSE	FALSE	FALSE	FALSE	FALSE	FALSE	FALSE
GENE: 0610009E02Rik	1.08928	0.7362	NaN	NaN	NaN	NaN	FALSE	FALSE	FALSE	FALSE	FALSE	FALSE	FALSE	FALSE	FALSE	FALSE	FALSE	FALSE
GENE: 0610009L18Rik	1.06506	0.6446	NaN	NaN	NaN	NaN	FALSE	FALSE	FALSE	FALSE	FALSE	FALSE	FALSE	FALSE	FALSE	FALSE	FALSE	FALSE
GENE: 0610009O20Rik	1.01194	0.8598	NaN	NaN	NaN	NaN	FALSE	FALSE	FALSE	FALSE	FALSE	FALSE	FALSE	FALSE	FALSE	FALSE	FALSE	FALSE
GENE: 0610010F05Rik	1.16314	0.3421	NaN	NaN	NaN	NaN	FALSE	FALSE	FALSE	FALSE	FALSE	FALSE	FALSE	FALSE	FALSE	FALSE	FALSE	FALSE
GENE: 0610010K14Rik	1.0046	0.3988	NaN	NaN	NaN	NaN	FALSE	FALSE	FALSE	FALSE	FALSE	FALSE	FALSE	FALSE	FALSE	FALSE	FALSE	FALSE
GENE: 0610011F06Rik	1.22768	0.0004	1.09907	0.629619	NaN	NaN	FALSE	FALSE	FALSE	FALSE	FALSE	FALSE	TRUE	FALSE	TRUE	FALSE	FALSE	FALSE
GENE: 0610012D04Rik	0.92332	0.9166	NaN	NaN	NaN	NaN	FALSE	FALSE	FALSE	FALSE	FALSE	FALSE	FALSE	FALSE	FALSE	FALSE	FALSE	FALSE
GENE: 0610012G03Rik	0.955563	0.8815	NaN	NaN	NaN	NaN	FALSE	FALSE	FALSE	FALSE	FALSE	FALSE	FALSE	FALSE	FALSE	FALSE	FALSE	FALSE
GENE: 0610025J13Rik	0.857078	0.2801	NaN	NaN	NaN	NaN	FALSE	FALSE	FALSE	FALSE	FALSE	FALSE	FALSE	FALSE	FALSE	FALSE	FALSE	FALSE
GENE: 0610030E20Rik	1.06965	0.3062	NaN	NaN	NaN	NaN	FALSE	FALSE	FALSE	FALSE	FALSE	FALSE	FALSE	FALSE	FALSE	FALSE	FALSE	FALSE
GENE: 0610031J06Rik	NaN	NaN	NaN	NaN	1.02808	1	FALSE	FALSE	FALSE	FALSE	FALSE	FALSE	FALSE	FALSE	FALSE	FALSE	FALSE	FALSE
GENE: 0610031O16Rik	1.05802	0.7674	NaN	NaN	NaN	NaN	FALSE	FALSE	FALSE	FALSE	FALSE	FALSE	FALSE	FALSE	FALSE	FALSE	FALSE	FALSE
GENE: 0610037L13Rik	1.08757	0.1924	1.11561	1	NaN	NaN	FALSE	FALSE	FALSE	FALSE	FALSE	FALSE	FALSE	FALSE	FALSE	FALSE	FALSE	FALSE
GENE: 0610038B21Rik	1.01868	0.8536	NaN	NaN	NaN	NaN	FALSE	FALSE	FALSE	FALSE	FALSE	FALSE	FALSE	FALSE	FALSE	FALSE	FALSE	FALSE
GENE: 0610039G09Rik	1.02969	0.9647	NaN	NaN	NaN	NaN	FALSE	FALSE	FALSE	FALSE	FALSE	FALSE	FALSE	FALSE	FALSE	FALSE	FALSE	FALSE
GENE: 0610039H22Rik	0.847093	0.7661	NaN	NaN	NaN	NaN	FALSE	FALSE	FALSE	FALSE	FALSE	FALSE	FALSE	FALSE	FALSE	FALSE	FALSE	FALSE
GENE: 0610039K10Rik	1.13934	0.4656	NaN	NaN	NaN	NaN	FALSE	FALSE	FALSE	FALSE	FALSE	FALSE	FALSE	FALSE	FALSE	FALSE	FALSE	FALSE
GENE: 0610040B10Rik	1.21477	0.1937	NaN	NaN	NaN	NaN	FALSE	FALSE	FALSE	FALSE	FALSE	FALSE	FALSE	FALSE	FALSE	FALSE	FALSE	FALSE
GENE: 0610040F04Rik	1.03935	0.8483	NaN	NaN	NaN	NaN	FALSE	FALSE	FALSE	FALSE	FALSE	FALSE	FALSE	FALSE	FALSE	FALSE	FALSE	FALSE
GENE: 0610040J01Rik	1.04419	0.0856	NaN	NaN	NaN	NaN	FALSE	FALSE	FALSE	FALSE	FALSE	FALSE	FALSE	FALSE	FALSE	FALSE	FALSE	FALSE
GENE: 0610042G04Rik	1.68249	0.0077	NaN	NaN	NaN	NaN	FALSE	FALSE	FALSE	FALSE	FALSE	FALSE	FALSE	FALSE	FALSE	FALSE	FALSE	FALSE
GENE: 0610043K17Rik	0.849419	0.494	NaN	NaN	NaN	NaN	FALSE	FALSE	FALSE	FALSE	FALSE	FALSE	FALSE	FALSE	FALSE	FALSE	FALSE	FALSE
GENE: 0710001D07Rik	0.940629	0.902	NaN	NaN	NaN	NaN	FALSE	FALSE	FALSE	FALSE	FALSE	FALSE	FALSE	FALSE	FALSE	FALSE	FALSE	FALSE
GENE: 0710007G10Rik	0.900233	0.6592	NaN	NaN	NaN	NaN	FALSE	FALSE	FALSE	FALSE	FALSE	FALSE	FALSE	FALSE	FALSE	FALSE	FALSE	FALSE
GENE: 1010001B22Rik	1.04157	0.7591	NaN	NaN	NaN	NaN	FALSE	FALSE	FALSE	FALSE	FALSE	FALSE	FALSE	FALSE	FALSE	FALSE	FALSE	FALSE
GENE: 1010001I08Rik	0.950156	0.7441	NaN	NaN	NaN	NaN	FALSE	FALSE	FALSE	FALSE	FALSE	FALSE	FALSE	FALSE	FALSE	FALSE	FALSE	FALSE
GENE: 1010001N08Rik	0.934929	0.334	NaN	NaN	NaN	NaN	FALSE	FALSE	FALSE	FALSE	FALSE	FALSE	FALSE	FALSE	FALSE	FALSE	FALSE	FALSE
GENE: 1100001G20Rik	NaN	NaN	NaN	NaN	1.15656	0.0064454	FALSE	FALSE	FALSE	FALSE	FALSE	FALSE	FALSE	FALSE	FALSE	FALSE	FALSE	FALSE
GENE: 1110001J03Rik	1.09971	0.0719	NaN	NaN	1.03868	0.0246562	FALSE	FALSE	FALSE	FALSE	TRUE	FALSE	FALSE	FALSE	FALSE	FALSE	FALSE	FALSE
GENE: 1110001M07Rik	0.963487	0.7759	NaN	NaN	NaN	NaN	FALSE	FALSE	FALSE	FALSE	FALSE	FALSE	FALSE	FALSE	FALSE	FALSE	FALSE	FALSE
GENE: 1110002E22Rik	0.933635	0.6211	NaN	NaN	NaN	NaN	FALSE	FALSE	FALSE	FALSE	FALSE	FALSE	FALSE	FALSE	FALSE	FALSE	FALSE	FALSE
GENE: 1110002L01Rik	1.11727	0.2377	NaN	NaN	NaN	NaN	FALSE	FALSE	FALSE	FALSE	FALSE	FALSE	FALSE	FALSE	FALSE	FALSE	FALSE	FALSE
GENE: 1110004E09Rik	1.00285	0.2075	NaN	NaN	NaN	NaN	FALSE	FALSE	FALSE	FALSE	FALSE	FALSE	FALSE	FALSE	FALSE	FALSE	FALSE	FALSE
GENE: 1110004F10Rik	1.08992	0.4431	NaN	NaN	0.941502	0.687423	FALSE	FALSE	FALSE	FALSE	FALSE	FALSE	FALSE	FALSE	FALSE	FALSE	FALSE	FALSE
GENE: 1110006E14Rik	1.07484	0.4555	NaN	NaN	NaN	NaN	FALSE	FALSE	FALSE	FALSE	FALSE	FALSE	FALSE	FALSE	FALSE	FALSE	FALSE	FALSE
GENE: 1110006O24Rik	1.1664	0.3864	NaN	NaN	NaN	NaN	FALSE	FALSE	FALSE	FALSE	FALSE	FALSE	FALSE	FALSE	FALSE	FALSE	FALSE	FALSE
GENE: 1110007C09Rik	NaN	NaN	NaN	NaN	1.18755	0	FALSE	FALSE	FALSE	FALSE	FALSE	FALSE	FALSE	FALSE	FALSE	FALSE	FALSE	FALSE
GENE: 1110008E08Rik	0.906769	0.3131	NaN	NaN	NaN	NaN	FALSE	FALSE	FALSE	FALSE	FALSE	FALSE	FALSE	FALSE	FALSE	FALSE	FALSE	FALSE
GENE: 1110008F13Rik	1.10038	0.12	NaN	NaN	NaN	NaN	FALSE	FALSE	FALSE	FALSE	FALSE	FALSE	FALSE	FALSE	FALSE	FALSE	FALSE	FALSE
GENE: 1110008L16Rik	0.841378	0.0363	NaN	NaN	NaN	NaN	FALSE	FALSE	FALSE	FALSE	FALSE	FALSE	FALSE	FALSE	FALSE	FALSE	FALSE	FALSE
GENE: 1110008P14Rik	1.13276	0.0717	NaN	NaN	0.885517	0.0822857	FALSE	FALSE	FALSE	FALSE	FALSE	FALSE	FALSE	FALSE	FALSE	FALSE	FALSE	FALSE
GENE: 1110012L19Rik	1.10308	0.0868	NaN	NaN	NaN	NaN	FALSE	FALSE	FALSE	FALSE	FALSE	FALSE	FALSE	FALSE	FALSE	FALSE	FALSE	FALSE
GENE: 1110015O18Rik	0.99691	0.6928	NaN	NaN	NaN	NaN	FALSE	FALSE	FALSE	FALSE	FALSE	FALSE	FALSE	FALSE	FALSE	FALSE	FALSE	FALSE
GENE: 1110017D15Rik	1.07563	0.5612	NaN	NaN	NaN	NaN	FALSE	FALSE	FALSE	FALSE	FALSE	FALSE	FALSE	FALSE	FALSE	FALSE	FALSE	FALSE
GENE: 1110018F16Rik	0.867468	0.7511	NaN	NaN	NaN	NaN	FALSE	FALSE	FALSE	FALSE	FALSE	FALSE	FALSE	FALSE	FALSE	FALSE	FALSE	FALSE
GENE: 1110018N20Rik	0.993423	0.8306	NaN	NaN	NaN	NaN	FALSE	FALSE	FALSE	FALSE	FALSE	FALSE	FALSE	FALSE	FALSE	FALSE	FALSE	FALSE
GENE: 1110019B22Rik	0.849091	0.4629	NaN	NaN	NaN	NaN	FALSE	FALSE	FALSE	FALSE	FALSE	FALSE	FALSE	FALSE	FALSE	FALSE	FALSE	FALSE
GENE: 1110019D14Rik	0.929367	0.6884	NaN	NaN	NaN	NaN	FALSE	FALSE	FALSE	FALSE	FALSE	FALSE	FALSE	FALSE	FALSE	FALSE	FALSE	FALSE
GENE: 1110020A21Rik	1.13894	0.047	NaN	NaN	NaN	NaN	FALSE	FALSE	FALSE	FALSE	FALSE	FALSE	FALSE	FALSE	FALSE	FALSE	FALSE	FALSE
GENE: 1110020C17Rik	1.16687	0.9193	NaN	NaN	NaN	NaN	FALSE	FALSE	FALSE	FALSE	FALSE	FALSE	FALSE	FALSE	FALSE	FALSE	FALSE	FALSE
GENE: 1110025L11Rik	0.941205	0.75	NaN	NaN	NaN	NaN	FALSE	FALSE	FALSE	FALSE	FALSE	FALSE	FALSE	FALSE	FALSE	FALSE	FALSE	FALSE
GENE: 1110032A03Rik	1.05676	0.2446	NaN	NaN	NaN	NaN	FALSE	FALSE	FALSE	FALSE	FALSE	FALSE	FALSE	FALSE	FALSE	FALSE	FALSE	FALSE
GENE: 1110034G24Rik	0.962632	0.7991	NaN	NaN	NaN	NaN	FALSE	FALSE	FALSE	FALSE	FALSE	FALSE	FALSE	FALSE	FALSE	FALSE	FALSE	FALSE
GENE: 1110035D15Rik	1.02624	0.5814	NaN	NaN	NaN	NaN	FALSE	FALSE	FALSE	FALSE	FALSE	FALSE	FALSE	FALSE	FALSE	FALSE	FALSE	FALSE
GENE: 1110037F02Rik	1.03757	0.2922	NaN	NaN	NaN	NaN	FALSE	FALSE	FALSE	FALSE	FALSE	FALSE	FALSE	FALSE	FALSE	FALSE	FALSE	FALSE
GENE: 1110038F14Rik	0.865945	0.4122	NaN	NaN	0.800321	0	FALSE	FALSE	FALSE	FALSE	FALSE	FALSE	FALSE	FALSE	FALSE	FALSE	FALSE	FALSE
GENE: 1110050P16Rik	1.02265	0.5744	NaN	NaN	NaN	NaN	FALSE	FALSE	FALSE	FALSE	FALSE	FALSE	FALSE	FALSE	FALSE	FALSE	FALSE	FALSE
GENE: 1110051M20Rik	0.946883	0.3902	NaN	NaN	NaN	NaN	FALSE	FALSE	FALSE	FALSE	FALSE	FALSE	FALSE	FALSE	FALSE	FALSE	FALSE	FALSE
GENE: 1110057K04Rik	NaN	NaN	NaN	NaN	0.942871	0.0705794	FALSE	FALSE	FALSE	FALSE	FALSE	FALSE	FALSE	FALSE	FALSE	FALSE	FALSE	FALSE
GENE: 1110059E24Rik	1.01958	0.5045	NaN	NaN	0.7914	0	FALSE	FALSE	FALSE	FALSE	FALSE	FALSE	FALSE	FALSE	FALSE	FALSE	FALSE	FALSE
GENE: 1110059G10Rik	1.01055	0.8886	NaN	NaN	NaN	NaN	FALSE	FALSE	FALSE	FALSE	FALSE	FALSE	FALSE	FALSE	FALSE	FALSE	FALSE	FALSE
GENE: 1110064A23Rik	0.92177	0.937	NaN	NaN	NaN	NaN	FALSE	FALSE	FALSE	FALSE	FALSE	FALSE	FALSE	FALSE	FALSE	FALSE	FALSE	FALSE
GENE: 1110065H08Rik	0.937636	0.7852	NaN	NaN	NaN	NaN	FALSE	FALSE	FALSE	FALSE	FALSE	FALSE	FALSE	FALSE	FALSE	FALSE	FALSE	FALSE
GENE: 1110065P20Rik	1.15669	0.0486	NaN	NaN	NaN	NaN	FALSE	FALSE	FALSE	FALSE	FALSE	FALSE	FALSE	FALSE	FALSE	FALSE	FALSE	FALSE
GENE: 1190001L17Rik	1.01859	0.7694	NaN	NaN	NaN	NaN	FALSE	FALSE	FALSE	FALSE	FALSE	FALSE	FALSE	FALSE	FALSE	FALSE	FALSE	FALSE
GENE: 1190002N15Rik	1.02601	0.2456	NaN	NaN	NaN	NaN	FALSE	FALSE	FALSE	FALSE	FALSE	FALSE	FALSE	FALSE	FALSE	FALSE	FALSE	FALSE
GENE: 1190003K10Rik	0.986492	0.6774	NaN	NaN	NaN	NaN	FALSE	FALSE	FALSE	FALSE	FALSE	FALSE	FALSE	FALSE	FALSE	FALSE	FALSE	FALSE
GENE: 1190005I06Rik	1.35731	0.0475	NaN	NaN	NaN	NaN	FALSE	FALSE	FALSE	FALSE	FALSE	FALSE	FALSE	FALSE	FALSE	FALSE	FALSE	FALSE
GENE: 1200007C13Rik	0.915749	0.7763	NaN	NaN	NaN	NaN	FALSE	FALSE	FALSE	FALSE	FALSE	FALSE	FALSE	FALSE	FALSE	FALSE	FALSE	FALSE
GENE: 1200011I18Rik	NaN	NaN	NaN	NaN	0.981071	1	FALSE	FALSE	FALSE	FALSE	FALSE	FALSE	FALSE	FALSE	FALSE	FALSE	FALSE	FALSE
GENE: 1200015M12Rik	1.10641	0.6774	NaN	NaN	NaN	NaN	FALSE	FALSE	FALSE	FALSE	FALSE	FALSE	FALSE	FALSE	FALSE	FALSE	FALSE	FALSE
GENE: 1300002E11Rik	1.01997	0.0524	NaN	NaN	NaN	NaN	FALSE	FALSE	FALSE	FALSE	FALSE	FALSE	FALSE	FALSE	FALSE	FALSE	FALSE	FALSE
GENE: 1300014J16Rik	0.966726	0.8763	NaN	NaN	NaN	NaN	FALSE	FALSE	FALSE	FALSE	FALSE	FALSE	FALSE	FALSE	FALSE	FALSE	FALSE	FALSE
GENE: 1300017J02Rik	0.845565	0.0749	NaN	NaN	NaN	NaN	FALSE	FALSE	FALSE	FALSE	FALSE	FALSE	FALSE	FALSE	FALSE	FALSE	FALSE	FALSE
GENE: 1500002C15Rik	0.964818	0.4446	NaN	NaN	NaN	NaN	FALSE	FALSE	FALSE	FALSE	FALSE	FALSE	FALSE	FALSE	FALSE	FALSE	FALSE	FALSE
GENE: 1500002F19Rik	1.015	0.8301	NaN	NaN	NaN	NaN	FALSE	FALSE	FALSE	FALSE	FALSE	FALSE	FALSE	FALSE	FALSE	FALSE	FALSE	FALSE
GENE: 1500004A13Rik	0.984319	0.4461	NaN	NaN	NaN	NaN	FALSE	FALSE	FALSE	FALSE	FALSE	FALSE	FALSE	FALSE	FALSE	FALSE	FALSE	FALSE
GENE: 1500004F05Rik	1.05828	0.8384	NaN	NaN	NaN	NaN	FALSE	FALSE	FALSE	FALSE	FALSE	FALSE	FALSE	FALSE	FALSE	FALSE	FALSE	FALSE
GENE: 1500009L16Rik	0.963938	0.4147	NaN	NaN	NaN	NaN	FALSE	FALSE	FALSE	FALSE	FALSE	FALSE	FALSE	FALSE	FALSE	FALSE	FALSE	FALSE
GENE: 1500011K16Rik	1.05245	0.0216	NaN	NaN	NaN	NaN	FALSE	FALSE	FALSE	FALSE	FALSE	FALSE	FALSE	FALSE	FALSE	FALSE	FALSE	FALSE
GENE: 1500012K07Rik	1.05243	0.6269	NaN	NaN	NaN	NaN	FALSE	FALSE	FALSE	FALSE	FALSE	FALSE	FALSE	FALSE	FALSE	FALSE	FALSE	FALSE
GENE: 1500015A07Rik	1.0541	0.8382	NaN	NaN	NaN	NaN	FALSE	FALSE	FALSE	FALSE	FALSE	FALSE	FALSE	FALSE	FALSE	FALSE	FALSE	FALSE
GENE: 1500015L24Rik	0.991446	0.856	NaN	NaN	NaN	NaN	FALSE	FALSE	FALSE	FALSE	FALSE	FALSE	FALSE	FALSE	FALSE	FALSE	FALSE	FALSE
GENE: 1500015O10Rik	1.01851	0.6437	NaN	NaN	NaN	NaN	FALSE	FALSE	FALSE	FALSE	FALSE	FALSE	FALSE	FALSE	FALSE	FALSE	FALSE	FALSE
GENE: 1500032F14Rik	1.04964	0.7246	NaN	NaN	NaN	NaN	FALSE	FALSE	FALSE	FALSE	FALSE	FALSE	FALSE	FALSE	FALSE	FALSE	FALSE	FALSE
GENE: 1500032P08Rik	1.04492	0.7071	NaN	NaN	NaN	NaN	FALSE	FALSE	FALSE	FALSE	FALSE	FALSE	FALSE	FALSE	FALSE	FALSE	FALSE	FALSE
GENE: 1500035N22Rik	1.14645	0.6946	NaN	NaN	NaN	NaN	FALSE	FALSE	FALSE	FALSE	FALSE	FALSE	FALSE	FALSE	FALSE	FALSE	FALSE	FALSE
GENE: 1500037F05Rik	0.941149	0.3864	NaN	NaN	NaN	NaN	FALSE	FALSE	FALSE	FALSE	FALSE	FALSE	FALSE	FALSE	FALSE	FALSE	FALSE	FALSE
GENE: 1600002H07Rik	0.987428	0.8209	NaN	NaN	NaN	NaN	FALSE	FALSE	FALSE	FALSE	FALSE	FALSE	FALSE	FALSE	FALSE	FALSE	FALSE	FALSE
GENE: 1600002K03Rik	1.0075	0.1882	NaN	NaN	NaN	NaN	FALSE	FALSE	FALSE	FALSE	FALSE	FALSE	FALSE	FALSE	FALSE	FALSE	FALSE	FALSE
GENE: 1600012H06Rik	1.13174	0.1977	NaN	NaN	NaN	NaN	FALSE	FALSE	FALSE	FALSE	FALSE	FALSE	FALSE	FALSE	FALSE	FALSE	FALSE	FALSE
GENE: 1600012P17Rik	0.970122	0.3359	NaN	NaN	NaN	NaN	FALSE	FALSE	FALSE	FALSE	FALSE	FALSE	FALSE	FALSE	FALSE	FALSE	FALSE	FALSE
GENE: 1600014C10Rik	1.08014	0.0375	NaN	NaN	NaN	NaN	FALSE	FALSE	FALSE	FALSE	FALSE	FALSE	FALSE	FALSE	FALSE	FALSE	FALSE	FALSE
GENE: 1600014C23Rik	1.00244	0.6287	NaN	NaN	NaN	NaN	FALSE	FALSE	FALSE	FALSE	FALSE	FALSE	FALSE	FALSE	FALSE	FALSE	FALSE	FALSE
GENE: 1600015I10Rik	1.06601	0.7928	NaN	NaN	NaN	NaN	FALSE	FALSE	FALSE	FALSE	FALSE	FALSE	FALSE	FALSE	FALSE	FALSE	FALSE	FALSE
GENE: 1600020E01Rik	1.22693	0.0015	NaN	NaN	NaN	NaN	FALSE	FALSE	FALSE	FALSE	FALSE	FALSE	FALSE	FALSE	FALSE	FALSE	FALSE	FALSE
GENE: 1600023N17Rik	1.01569	0.3767	NaN	NaN	NaN	NaN	FALSE	FALSE	FALSE	FALSE	FALSE	FALSE	FALSE	FALSE	FALSE	FALSE	FALSE	FALSE
GENE: 1600029D21Rik	NaN	NaN	NaN	NaN	0.470693	0	FALSE	FALSE	FALSE	FALSE	FALSE	FALSE	FALSE	FALSE	FALSE	FALSE	FALSE	FALSE
GENE: 1600029I14Rik	0.994962	0.7974	NaN	NaN	NaN	NaN	FALSE	FALSE	FALSE	FALSE	FALSE	FALSE	FALSE	FALSE	FALSE	FALSE	FALSE	FALSE
GENE: 1600029O15Rik	1.06958	0.0444	NaN	NaN	NaN	NaN	FALSE	FALSE	FALSE	FALSE	FALSE	FALSE	FALSE	FALSE	FALSE	FALSE	FALSE	FALSE
GENE: 1700001C02Rik	1.03223	0.9233	NaN	NaN	NaN	NaN	FALSE	FALSE	FALSE	FALSE	FALSE	FALSE	FALSE	FALSE	FALSE	FALSE	FALSE	FALSE
GENE: 1700001C07Rik	0.992111	0.7233	NaN	NaN	NaN	NaN	FALSE	FALSE	FALSE	FALSE	FALSE	FALSE	FALSE	FALSE	FALSE	FALSE	FALSE	FALSE
GENE: 1700001C19Rik	0.769841	0.0203	NaN	NaN	NaN	NaN	FALSE	FALSE	FALSE	FALSE	FALSE	FALSE	FALSE	FALSE	FALSE	FALSE	FALSE	FALSE
GENE: 1700001F09Rik	0.958832	0.6368	NaN	NaN	NaN	NaN	FALSE	FALSE	FALSE	FALSE	FALSE	FALSE	FALSE	FALSE	FALSE	FALSE	FALSE	FALSE
GENE: 1700001G01Rik	0.950397	0.6393	NaN	NaN	NaN	NaN	FALSE	FALSE	FALSE	FALSE	FALSE	FALSE	FALSE	FALSE	FALSE	FALSE	FALSE	FALSE
GENE: 1700001G11Rik	0.938285	0.7869	NaN	NaN	NaN	NaN	FALSE	FALSE	FALSE	FALSE	FALSE	FALSE	FALSE	FALSE	FALSE	FALSE	FALSE	FALSE
GENE: 1700001G17Rik	0.829075	0.4962	NaN	NaN	NaN	NaN	FALSE	FALSE	FALSE	FALSE	FALSE	FALSE	FALSE	FALSE	FALSE	FALSE	FALSE	FALSE
GENE: 1700001J03Rik	1.18403	0.6368	NaN	NaN	NaN	NaN	FALSE	FALSE	FALSE	FALSE	FALSE	FALSE	FALSE	FALSE	FALSE	FALSE	FALSE	FALSE
GENE: 1700001J04Rik	1.00089	0.7823	NaN	NaN	NaN	NaN	FALSE	FALSE	FALSE	FALSE	FALSE	FALSE	FALSE	FALSE	FALSE	FALSE	FALSE	FALSE
GENE: 1700001K19Rik	1.13916	0.902	NaN	NaN	NaN	NaN	FALSE	FALSE	FALSE	FALSE	FALSE	FALSE	FALSE	FALSE	FALSE	FALSE	FALSE	FALSE
GENE: 1700001K23Rik	1.02042	0.7097	NaN	NaN	NaN	NaN	FALSE	FALSE	FALSE	FALSE	FALSE	FALSE	FALSE	FALSE	FALSE	FALSE	FALSE	FALSE
GENE: 1700001L05Rik	0.930587	0.2727	NaN	NaN	NaN	NaN	FALSE	FALSE	FALSE	FALSE	FALSE	FALSE	FALSE	FALSE	FALSE	FALSE	FALSE	FALSE
GENE: 1700001L19Rik	0.973713	0.3839	NaN	NaN	NaN	NaN	FALSE	FALSE	FALSE	FALSE	FALSE	FALSE	FALSE	FALSE	FALSE	FALSE	FALSE	FALSE
GENE: 1700001O22Rik	1.2353	0.2028	NaN	NaN	NaN	NaN	FALSE	FALSE	FALSE	FALSE	FALSE	FALSE	FALSE	FALSE	FALSE	FALSE	FALSE	FALSE
GENE: 1700001P01Rik	1.04002	0.6167	NaN	NaN	NaN	NaN	FALSE	FALSE	FALSE	FALSE	FALSE	FALSE	FALSE	FALSE	FALSE	FALSE	FALSE	FALSE
GENE: 1700003D09Rik	0.945011	0.8868	NaN	NaN	NaN	NaN	FALSE	FALSE	FALSE	FALSE	FALSE	FALSE	FALSE	FALSE	FALSE	FALSE	FALSE	FALSE
GENE: 1700003E16Rik	1.05796	0.9356	NaN	NaN	NaN	NaN	FALSE	FALSE	FALSE	FALSE	FALSE	FALSE	FALSE	FALSE	FALSE	FALSE	FALSE	FALSE
GENE: 1700003E24Rik	1.16318	0.937	NaN	NaN	NaN	NaN	FALSE	FALSE	FALSE	FALSE	FALSE	FALSE	FALSE	FALSE	FALSE	FALSE	FALSE	FALSE
GENE: 1700003F12Rik	0.964301	0.7556	NaN	NaN	NaN	NaN	FALSE	FALSE	FALSE	FALSE	FALSE	FALSE	FALSE	FALSE	FALSE	FALSE	FALSE	FALSE
GENE: 1700003G18Rik	1.05096	0.5608	NaN	NaN	NaN	NaN	FALSE	FALSE	FALSE	FALSE	FALSE	FALSE	FALSE	FALSE	FALSE	FALSE	FALSE	FALSE
GENE: 1700003H04Rik	0.989194	0.4814	NaN	NaN	NaN	NaN	FALSE	FALSE	FALSE	FALSE	FALSE	FALSE	FALSE	FALSE	FALSE	FALSE	FALSE	FALSE
GENE: 1700003I16Rik	0.939151	0.7899	NaN	NaN	NaN	NaN	FALSE	FALSE	FALSE	FALSE	FALSE	FALSE	FALSE	FALSE	FALSE	FALSE	FALSE	FALSE
GENE: 1700003I22Rik	0.913929	0.6523	NaN	NaN	NaN	NaN	FALSE	FALSE	FALSE	FALSE	FALSE	FALSE	FALSE	FALSE	FALSE	FALSE	FALSE	FALSE
GENE: 1700003K11Rik	1.18023	0.5548	NaN	NaN	NaN	NaN	FALSE	FALSE	FALSE	FALSE	FALSE	FALSE	FALSE	FALSE	FALSE	FALSE	FALSE	FALSE
GENE: 1700003M07Rik	1.00589	0.8032	NaN	NaN	NaN	NaN	FALSE	FALSE	FALSE	FALSE	FALSE	FALSE	FALSE	FALSE	FALSE	FALSE	FALSE	FALSE
GENE: 1700003O11Rik	0.945531	0.8905	NaN	NaN	NaN	NaN	FALSE	FALSE	FALSE	FALSE	FALSE	FALSE	FALSE	FALSE	FALSE	FALSE	FALSE	FALSE
GENE: 1700003P14Rik	0.912222	0.7521	NaN	NaN	NaN	NaN	FALSE	FALSE	FALSE	FALSE	FALSE	FALSE	FALSE	FALSE	FALSE	FALSE	FALSE	FALSE
GENE: 1700006A11Rik	0.849819	0.5187	NaN	NaN	NaN	NaN	FALSE	FALSE	FALSE	FALSE	FALSE	FALSE	FALSE	FALSE	FALSE	FALSE	FALSE	FALSE
GENE: 1700006E09Rik	0.962297	0.8711	NaN	NaN	NaN	NaN	FALSE	FALSE	FALSE	FALSE	FALSE	FALSE	FALSE	FALSE	FALSE	FALSE	FALSE	FALSE
GENE: 1700006F04Rik	0.953999	0.5558	NaN	NaN	NaN	NaN	FALSE	FALSE	FALSE	FALSE	FALSE	FALSE	FALSE	FALSE	FALSE	FALSE	FALSE	FALSE
GENE: 1700006J14Rik	0.887376	0.8999	NaN	NaN	NaN	NaN	FALSE	FALSE	FALSE	FALSE	FALSE	FALSE	FALSE	FALSE	FALSE	FALSE	FALSE	FALSE
GENE: 1700006P03Rik	0.860753	0.0858	NaN	NaN	NaN	NaN	FALSE	FALSE	FALSE	FALSE	FALSE	FALSE	FALSE	FALSE	FALSE	FALSE	FALSE	FALSE
GENE: 1700007B14Rik	1.06621	0.7242	NaN	NaN	NaN	NaN	FALSE	FALSE	FALSE	FALSE	FALSE	FALSE	FALSE	FALSE	FALSE	FALSE	FALSE	FALSE
GENE: 1700007G11Rik	1.06247	0.9096	NaN	NaN	NaN	NaN	FALSE	FALSE	FALSE	FALSE	FALSE	FALSE	FALSE	FALSE	FALSE	FALSE	FALSE	FALSE
GENE: 1700007H22Rik	1.04265	0.6696	NaN	NaN	NaN	NaN	FALSE	FALSE	FALSE	FALSE	FALSE	FALSE	FALSE	FALSE	FALSE	FALSE	FALSE	FALSE
GENE: 1700007J10Rik	0.957657	0.9243	NaN	NaN	NaN	NaN	FALSE	FALSE	FALSE	FALSE	FALSE	FALSE	FALSE	FALSE	FALSE	FALSE	FALSE	FALSE
GENE: 1700007J24Rik	0.935172	0.1298	NaN	NaN	NaN	NaN	FALSE	FALSE	FALSE	FALSE	FALSE	FALSE	FALSE	FALSE	FALSE	FALSE	FALSE	FALSE
GENE: 1700007K09Rik	0.992049	0.793	NaN	NaN	NaN	NaN	FALSE	FALSE	FALSE	FALSE	FALSE	FALSE	FALSE	FALSE	FALSE	FALSE	FALSE	FALSE
GENE: 1700007K13Rik	1.14691	0.6018	NaN	NaN	NaN	NaN	FALSE	FALSE	FALSE	FALSE	FALSE	FALSE	FALSE	FALSE	FALSE	FALSE	FALSE	FALSE
GENE: 1700007L15Rik	1.01059	0.7427	NaN	NaN	NaN	NaN	FALSE	FALSE	FALSE	FALSE	FALSE	FALSE	FALSE	FALSE	FALSE	FALSE	FALSE	FALSE
GENE: 1700008B11Rik	0.995348	0.6094	NaN	NaN	NaN	NaN	FALSE	FALSE	FALSE	FALSE	FALSE	FALSE	FALSE	FALSE	FALSE	FALSE	FALSE	FALSE
GENE: 1700008F19Rik	0.950577	0.6744	NaN	NaN	NaN	NaN	FALSE	FALSE	FALSE	FALSE	FALSE	FALSE	FALSE	FALSE	FALSE	FALSE	FALSE	FALSE
GENE: 1700008J07Rik	0.898858	0.937	NaN	NaN	NaN	NaN	FALSE	FALSE	FALSE	FALSE	FALSE	FALSE	FALSE	FALSE	FALSE	FALSE	FALSE	FALSE
GENE: 1700008K24Rik	1.17201	0.5309	NaN	NaN	NaN	NaN	FALSE	FALSE	FALSE	FALSE	FALSE	FALSE	FALSE	FALSE	FALSE	FALSE	FALSE	FALSE
GENE: 1700008N11Rik	0.884134	0.4193	NaN	NaN	NaN	NaN	FALSE	FALSE	FALSE	FALSE	FALSE	FALSE	FALSE	FALSE	FALSE	FALSE	FALSE	FALSE
GENE: 1700008O03Rik	0.955853	0.9242	NaN	NaN	NaN	NaN	FALSE	FALSE	FALSE	FALSE	FALSE	FALSE	FALSE	FALSE	FALSE	FALSE	FALSE	FALSE
GENE: 1700009J07Rik	0.985401	0.6711	NaN	NaN	NaN	NaN	FALSE	FALSE	FALSE	FALSE	FALSE	FALSE	FALSE	FALSE	FALSE	FALSE	FALSE	FALSE
GENE: 1700009N14Rik	0.95164	0.7404	NaN	NaN	NaN	NaN	FALSE	FALSE	FALSE	FALSE	FALSE	FALSE	FALSE	FALSE	FALSE	FALSE	FALSE	FALSE
GENE: 1700010B09Rik	1.01868	0.7471	NaN	NaN	NaN	NaN	FALSE	FALSE	FALSE	FALSE	FALSE	FALSE	FALSE	FALSE	FALSE	FALSE	FALSE	FALSE
GENE: 1700010D01Rik	0.928745	0.8502	NaN	NaN	NaN	NaN	FALSE	FALSE	FALSE	FALSE	FALSE	FALSE	FALSE	FALSE	FALSE	FALSE	FALSE	FALSE
GENE: 1700010H22Rik	1.03218	0.8596	NaN	NaN	NaN	NaN	FALSE	FALSE	FALSE	FALSE	FALSE	FALSE	FALSE	FALSE	FALSE	FALSE	FALSE	FALSE
GENE: 1700010I02Rik	1.06255	0.7671	NaN	NaN	NaN	NaN	FALSE	FALSE	FALSE	FALSE	FALSE	FALSE	FALSE	FALSE	FALSE	FALSE	FALSE	FALSE
GENE: 1700010I14Rik	1.05184	0.3935	NaN	NaN	NaN	NaN	FALSE	FALSE	FALSE	FALSE	FALSE	FALSE	FALSE	FALSE	FALSE	FALSE	FALSE	FALSE
GENE: 1700010L04Rik	1.05352	0.393	NaN	NaN	NaN	NaN	FALSE	FALSE	FALSE	FALSE	FALSE	FALSE	FALSE	FALSE	FALSE	FALSE	FALSE	FALSE
GENE: 1700011A15Rik	0.90466	0.0622	NaN	NaN	NaN	NaN	FALSE	FALSE	FALSE	FALSE	FALSE	FALSE	FALSE	FALSE	FALSE	FALSE	FALSE	FALSE
GENE: 1700011B04Rik	1.07424	0.4588	NaN	NaN	NaN	NaN	FALSE	FALSE	FALSE	FALSE	FALSE	FALSE	FALSE	FALSE	FALSE	FALSE	FALSE	FALSE
GENE: 1700011E24Rik	0.909015	0.0568	NaN	NaN	NaN	NaN	FALSE	FALSE	FALSE	FALSE	FALSE	FALSE	FALSE	FALSE	FALSE	FALSE	FALSE	FALSE
GENE: 1700011H14Rik	0.78586	0.4513	NaN	NaN	NaN	NaN	FALSE	FALSE	FALSE	FALSE	FALSE	FALSE	FALSE	FALSE	FALSE	FALSE	FALSE	FALSE
GENE: 1700011I03Rik	0.992397	0.4487	NaN	NaN	NaN	NaN	FALSE	FALSE	FALSE	FALSE	FALSE	FALSE	FALSE	FALSE	FALSE	FALSE	FALSE	FALSE
GENE: 1700011L22Rik	0.986952	0.7686	NaN	NaN	NaN	NaN	FALSE	FALSE	FALSE	FALSE	FALSE	FALSE	FALSE	FALSE	FALSE	FALSE	FALSE	FALSE
GENE: 1700012A03Rik	1.09432	0.6499	NaN	NaN	NaN	NaN	FALSE	FALSE	FALSE	FALSE	FALSE	FALSE	FALSE	FALSE	FALSE	FALSE	FALSE	FALSE
GENE: 1700012B07Rik	0.976833	0.6963	NaN	NaN	NaN	NaN	FALSE	FALSE	FALSE	FALSE	FALSE	FALSE	FALSE	FALSE	FALSE	FALSE	FALSE	FALSE
GENE: 1700012B09Rik	0.984832	0.5267	NaN	NaN	NaN	NaN	FALSE	FALSE	FALSE	FALSE	FALSE	FALSE	FALSE	FALSE	FALSE	FALSE	FALSE	FALSE
GENE: 1700012C14Rik	1.00596	0.7563	NaN	NaN	NaN	NaN	FALSE	FALSE	FALSE	FALSE	FALSE	FALSE	FALSE	FALSE	FALSE	FALSE	FALSE	FALSE
GENE: 1700012D01Rik	0.914251	0.6861	NaN	NaN	NaN	NaN	FALSE	FALSE	FALSE	FALSE	FALSE	FALSE	FALSE	FALSE	FALSE	FALSE	FALSE	FALSE
GENE: 1700012D14Rik	1.03922	0.5657	NaN	NaN	NaN	NaN	FALSE	FALSE	FALSE	FALSE	FALSE	FALSE	FALSE	FALSE	FALSE	FALSE	FALSE	FALSE
GENE: 1700012E03Rik	0.972537	0.7957	NaN	NaN	NaN	NaN	FALSE	FALSE	FALSE	FALSE	FALSE	FALSE	FALSE	FALSE	FALSE	FALSE	FALSE	FALSE
GENE: 1700012H19Rik	0.939467	0.74	NaN	NaN	NaN	NaN	FALSE	FALSE	FALSE	FALSE	FALSE	FALSE	FALSE	FALSE	FALSE	FALSE	FALSE	FALSE
GENE: 1700012I11Rik	0.947459	0.6799	NaN	NaN	NaN	NaN	FALSE	FALSE	FALSE	FALSE	FALSE	FALSE	FALSE	FALSE	FALSE	FALSE	FALSE	FALSE
GENE: 1700012L04Rik	1.05156	0.5529	NaN	NaN	NaN	NaN	FALSE	FALSE	FALSE	FALSE	FALSE	FALSE	FALSE	FALSE	FALSE	FALSE	FALSE	FALSE
GENE: 1700012O15Rik	0.914332	0.3937	NaN	NaN	NaN	NaN	FALSE	FALSE	FALSE	FALSE	FALSE	FALSE	FALSE	FALSE	FALSE	FALSE	FALSE	FALSE
GENE: 1700012P22Rik	0.943825	0.7449	NaN	NaN	NaN	NaN	FALSE	FALSE	FALSE	FALSE	FALSE	FALSE	FALSE	FALSE	FALSE	FALSE	FALSE	FALSE
GENE: 1700013D24Rik	1.00557	0.4911	NaN	NaN	NaN	NaN	FALSE	FALSE	FALSE	FALSE	FALSE	FALSE	FALSE	FALSE	FALSE	FALSE	FALSE	FALSE
GENE: 1700013F07Rik	0.991779	0.6781	NaN	NaN	NaN	NaN	FALSE	FALSE	FALSE	FALSE	FALSE	FALSE	FALSE	FALSE	FALSE	FALSE	FALSE	FALSE
GENE: 1700013G24Rik	1.05076	0.6633	NaN	NaN	NaN	NaN	FALSE	FALSE	FALSE	FALSE	FALSE	FALSE	FALSE	FALSE	FALSE	FALSE	FALSE	FALSE
GENE: 1700013H16Rik	1.04945	0.9219	NaN	NaN	NaN	NaN	FALSE	FALSE	FALSE	FALSE	FALSE	FALSE	FALSE	FALSE	FALSE	FALSE	FALSE	FALSE
GENE: 1700013K18Rik	0.98314	0.8186	NaN	NaN	NaN	NaN	FALSE	FALSE	FALSE	FALSE	FALSE	FALSE	FALSE	FALSE	FALSE	FALSE	FALSE	FALSE
GENE: 1700013M08Rik	0.988823	0.7513	NaN	NaN	NaN	NaN	FALSE	FALSE	FALSE	FALSE	FALSE	FALSE	FALSE	FALSE	FALSE	FALSE	FALSE	FALSE
GENE: 1700014B07Rik	0.907971	0.1566	NaN	NaN	NaN	NaN	FALSE	FALSE	FALSE	FALSE	FALSE	FALSE	FALSE	FALSE	FALSE	FALSE	FALSE	FALSE
GENE: 1700014D04Rik	0.860651	0.9005	NaN	NaN	NaN	NaN	FALSE	FALSE	FALSE	FALSE	FALSE	FALSE	FALSE	FALSE	FALSE	FALSE	FALSE	FALSE
GENE: 1700014L14Rik	0.797806	0.35	NaN	NaN	NaN	NaN	FALSE	FALSE	FALSE	FALSE	FALSE	FALSE	FALSE	FALSE	FALSE	FALSE	FALSE	FALSE
GENE: 1700015E13Rik	0.930795	0.2933	NaN	NaN	NaN	NaN	FALSE	FALSE	FALSE	FALSE	FALSE	FALSE	FALSE	FALSE	FALSE	FALSE	FALSE	FALSE
GENE: 1700015F17Rik	0.980252	0.865	NaN	NaN	NaN	NaN	FALSE	FALSE	FALSE	FALSE	FALSE	FALSE	FALSE	FALSE	FALSE	FALSE	FALSE	FALSE
GENE: 1700015G11Rik	1.0051	0.7509	NaN	NaN	NaN	NaN	FALSE	FALSE	FALSE	FALSE	FALSE	FALSE	FALSE	FALSE	FALSE	FALSE	FALSE	FALSE
GENE: 1700015O03Rik	0.905452	0.1264	NaN	NaN	NaN	NaN	FALSE	FALSE	FALSE	FALSE	FALSE	FALSE	FALSE	FALSE	FALSE	FALSE	FALSE	FALSE
GENE: 1700016A09Rik	0.975515	0.8355	NaN	NaN	NaN	NaN	FALSE	FALSE	FALSE	FALSE	FALSE	FALSE	FALSE	FALSE	FALSE	FALSE	FALSE	FALSE
GENE: 1700016B15Rik	1.00922	0.5912	NaN	NaN	NaN	NaN	FALSE	FALSE	FALSE	FALSE	FALSE	FALSE	FALSE	FALSE	FALSE	FALSE	FALSE	FALSE
GENE: 1700016C15Rik	1.91145	0.0014	NaN	NaN	NaN	NaN	FALSE	FALSE	FALSE	FALSE	FALSE	FALSE	FALSE	FALSE	FALSE	FALSE	FALSE	FALSE
GENE: 1700016D02Rik	0.73709	0.623	NaN	NaN	NaN	NaN	FALSE	FALSE	FALSE	FALSE	FALSE	FALSE	FALSE	FALSE	FALSE	FALSE	FALSE	FALSE
GENE: 1700016D06Rik	1.0977	0.5451	NaN	NaN	NaN	NaN	FALSE	FALSE	FALSE	FALSE	FALSE	FALSE	FALSE	FALSE	FALSE	FALSE	FALSE	FALSE
GENE: 1700016D08Rik	0.929842	0.2855	NaN	NaN	NaN	NaN	FALSE	FALSE	FALSE	FALSE	FALSE	FALSE	FALSE	FALSE	FALSE	FALSE	FALSE	FALSE
GENE: 1700016D18Rik	0.965935	0.7893	NaN	NaN	NaN	NaN	FALSE	FALSE	FALSE	FALSE	FALSE	FALSE	FALSE	FALSE	FALSE	FALSE	FALSE	FALSE
GENE: 1700016F12Rik	0.982472	0.9325	NaN	NaN	NaN	NaN	FALSE	FALSE	FALSE	FALSE	FALSE	FALSE	FALSE	FALSE	FALSE	FALSE	FALSE	FALSE
GENE: 1700016G14Rik	0.893961	0.3168	NaN	NaN	NaN	NaN	FALSE	FALSE	FALSE	FALSE	FALSE	FALSE	FALSE	FALSE	FALSE	FALSE	FALSE	FALSE
GENE: 1700016G22Rik	0.963231	0.7772	NaN	NaN	NaN	NaN	FALSE	FALSE	FALSE	FALSE	FALSE	FALSE	FALSE	FALSE	FALSE	FALSE	FALSE	FALSE
GENE: 1700016H13Rik	0.893441	0.7561	NaN	NaN	NaN	NaN	FALSE	FALSE	FALSE	FALSE	FALSE	FALSE	FALSE	FALSE	FALSE	FALSE	FALSE	FALSE
GENE: 1700016K05Rik	1.01771	0.3878	NaN	NaN	NaN	NaN	FALSE	FALSE	FALSE	FALSE	FALSE	FALSE	FALSE	FALSE	FALSE	FALSE	FALSE	FALSE
GENE: 1700016K19Rik	0.993812	0.8788	NaN	NaN	NaN	NaN	FALSE	FALSE	FALSE	FALSE	FALSE	FALSE	FALSE	FALSE	FALSE	FALSE	FALSE	FALSE
GENE: 1700016L04Rik	0.977065	0.6492	NaN	NaN	NaN	NaN	FALSE	FALSE	FALSE	FALSE	FALSE	FALSE	FALSE	FALSE	FALSE	FALSE	FALSE	FALSE
GENE: 1700016L15Rik	0.893171	0.2132	NaN	NaN	NaN	NaN	FALSE	FALSE	FALSE	FALSE	FALSE	FALSE	FALSE	FALSE	FALSE	FALSE	FALSE	FALSE
GENE: 1700016P04Rik	1.12035	0.8	NaN	NaN	NaN	NaN	FALSE	FALSE	FALSE	FALSE	FALSE	FALSE	FALSE	FALSE	FALSE	FALSE	FALSE	FALSE
GENE: 1700017B05Rik	0.934748	0.6839	NaN	NaN	NaN	NaN	FALSE	FALSE	FALSE	FALSE	FALSE	FALSE	FALSE	FALSE	FALSE	FALSE	FALSE	FALSE
GENE: 1700017D01Rik	1.1922	0.0158	NaN	NaN	NaN	NaN	FALSE	FALSE	FALSE	FALSE	FALSE	FALSE	FALSE	FALSE	FALSE	FALSE	FALSE	FALSE
GENE: 1700017G19Rik	0.936805	0.8449	NaN	NaN	NaN	NaN	FALSE	FALSE	FALSE	FALSE	FALSE	FALSE	FALSE	FALSE	FALSE	FALSE	FALSE	FALSE
GENE: 1700017I07Rik	0.994568	0.9387	NaN	NaN	NaN	NaN	FALSE	FALSE	FALSE	FALSE	FALSE	FALSE	FALSE	FALSE	FALSE	FALSE	FALSE	FALSE
GENE: 1700017J07Rik	0.917491	0.3656	NaN	NaN	NaN	NaN	FALSE	FALSE	FALSE	FALSE	FALSE	FALSE	FALSE	FALSE	FALSE	FALSE	FALSE	FALSE
GENE: 1700017L05Rik	1.01014	0.8261	NaN	NaN	NaN	NaN	FALSE	FALSE	FALSE	FALSE	FALSE	FALSE	FALSE	FALSE	FALSE	FALSE	FALSE	FALSE
GENE: 1700017M07Rik	0.623233	0.0206	NaN	NaN	NaN	NaN	FALSE	FALSE	FALSE	FALSE	FALSE	FALSE	FALSE	FALSE	FALSE	FALSE	FALSE	FALSE
GENE: 1700017N19Rik	1.03195	0.8788	NaN	NaN	NaN	NaN	FALSE	FALSE	FALSE	FALSE	FALSE	FALSE	FALSE	FALSE	FALSE	FALSE	FALSE	FALSE
GENE: 1700018A04Rik	1.01316	0.8366	NaN	NaN	NaN	NaN	FALSE	FALSE	FALSE	FALSE	FALSE	FALSE	FALSE	FALSE	FALSE	FALSE	FALSE	FALSE
GENE: 1700018A14Rik	1.04002	0.662	NaN	NaN	NaN	NaN	FALSE	FALSE	FALSE	FALSE	FALSE	FALSE	FALSE	FALSE	FALSE	FALSE	FALSE	FALSE
GENE: 1700018B08Rik	0.94298	0.1093	NaN	NaN	NaN	NaN	FALSE	FALSE	FALSE	FALSE	FALSE	FALSE	FALSE	FALSE	FALSE	FALSE	FALSE	FALSE
GENE: 1700018B24Rik	1.02736	0.336	NaN	NaN	NaN	NaN	FALSE	FALSE	FALSE	FALSE	FALSE	FALSE	FALSE	FALSE	FALSE	FALSE	FALSE	FALSE
GENE: 1700018C11Rik	0.895679	0.389	NaN	NaN	NaN	NaN	FALSE	FALSE	FALSE	FALSE	FALSE	FALSE	FALSE	FALSE	FALSE	FALSE	FALSE	FALSE
GENE: 1700018F24Rik	1.0619	0.6738	NaN	NaN	NaN	NaN	FALSE	FALSE	FALSE	FALSE	FALSE	FALSE	FALSE	FALSE	FALSE	FALSE	FALSE	FALSE
GENE: 1700018G05Rik	0.983342	0.6429	NaN	NaN	NaN	NaN	FALSE	FALSE	FALSE	FALSE	FALSE	FALSE	FALSE	FALSE	FALSE	FALSE	FALSE	FALSE
GENE: 1700018L02Rik	1.04223	0.7833	NaN	NaN	NaN	NaN	FALSE	FALSE	FALSE	FALSE	FALSE	FALSE	FALSE	FALSE	FALSE	FALSE	FALSE	FALSE
GENE: 1700018P22Rik	1.10184	0.6557	NaN	NaN	NaN	NaN	FALSE	FALSE	FALSE	FALSE	FALSE	FALSE	FALSE	FALSE	FALSE	FALSE	FALSE	FALSE
GENE: 1700019A02Rik	0.984761	0.3978	NaN	NaN	NaN	NaN	FALSE	FALSE	FALSE	FALSE	FALSE	FALSE	FALSE	FALSE	FALSE	FALSE	FALSE	FALSE
GENE: 1700019A23Rik	0.998657	0.8923	NaN	NaN	NaN	NaN	FALSE	FALSE	FALSE	FALSE	FALSE	FALSE	FALSE	FALSE	FALSE	FALSE	FALSE	FALSE
GENE: 1700019B03Rik	1.12342	0.5666	NaN	NaN	NaN	NaN	FALSE	FALSE	FALSE	FALSE	FALSE	FALSE	FALSE	FALSE	FALSE	FALSE	FALSE	FALSE
GENE: 1700019B21Rik	1.03299	0.7545	NaN	NaN	NaN	NaN	FALSE	FALSE	FALSE	FALSE	FALSE	FALSE	FALSE	FALSE	FALSE	FALSE	FALSE	FALSE
GENE: 1700019D03Rik	1.11921	0.4563	NaN	NaN	NaN	NaN	FALSE	FALSE	FALSE	FALSE	FALSE	FALSE	FALSE	FALSE	FALSE	FALSE	FALSE	FALSE
GENE: 1700019G24Rik	1.1136	0.7246	NaN	NaN	NaN	NaN	FALSE	FALSE	FALSE	FALSE	FALSE	FALSE	FALSE	FALSE	FALSE	FALSE	FALSE	FALSE
GENE: 1700019J19Rik	1.00359	0.6359	NaN	NaN	NaN	NaN	FALSE	FALSE	FALSE	FALSE	FALSE	FALSE	FALSE	FALSE	FALSE	FALSE	FALSE	FALSE
GENE: 1700019L22Rik	0.970819	0.9343	NaN	NaN	NaN	NaN	FALSE	FALSE	FALSE	FALSE	FALSE	FALSE	FALSE	FALSE	FALSE	FALSE	FALSE	FALSE
GENE: 1700019M22Rik	0.894189	0.0883	NaN	NaN	NaN	NaN	FALSE	FALSE	FALSE	FALSE	FALSE	FALSE	FALSE	FALSE	FALSE	FALSE	FALSE	FALSE
GENE: 1700019N19Rik	0.936399	0.6115	NaN	NaN	NaN	NaN	FALSE	FALSE	FALSE	FALSE	FALSE	FALSE	FALSE	FALSE	FALSE	FALSE	FALSE	FALSE
GENE: 1700019O17Rik	1.05064	0.5131	NaN	NaN	NaN	NaN	FALSE	FALSE	FALSE	FALSE	FALSE	FALSE	FALSE	FALSE	FALSE	FALSE	FALSE	FALSE
GENE: 1700019P21Rik	1.19429	0.5907	NaN	NaN	NaN	NaN	FALSE	FALSE	FALSE	FALSE	FALSE	FALSE	FALSE	FALSE	FALSE	FALSE	FALSE	FALSE
GENE: 1700020A23Rik	1.01956	0.684	NaN	NaN	NaN	NaN	FALSE	FALSE	FALSE	FALSE	FALSE	FALSE	FALSE	FALSE	FALSE	FALSE	FALSE	FALSE
GENE: 1700020B03Rik	1.04858	0.6361	NaN	NaN	NaN	NaN	FALSE	FALSE	FALSE	FALSE	FALSE	FALSE	FALSE	FALSE	FALSE	FALSE	FALSE	FALSE
GENE: 1700020D05Rik	1.08391	0.6	NaN	NaN	NaN	NaN	FALSE	FALSE	FALSE	FALSE	FALSE	FALSE	FALSE	FALSE	FALSE	FALSE	FALSE	FALSE
GENE: 1700020D14Rik	1.13672	0.8475	NaN	NaN	NaN	NaN	FALSE	FALSE	FALSE	FALSE	FALSE	FALSE	FALSE	FALSE	FALSE	FALSE	FALSE	FALSE
GENE: 1700020G17Rik	1.0015	0.8013	NaN	NaN	NaN	NaN	FALSE	FALSE	FALSE	FALSE	FALSE	FALSE	FALSE	FALSE	FALSE	FALSE	FALSE	FALSE
GENE: 1700020I14Rik	1.09037	0.057	NaN	NaN	NaN	NaN	FALSE	FALSE	FALSE	FALSE	FALSE	FALSE	FALSE	FALSE	FALSE	FALSE	FALSE	FALSE
GENE: 1700020L24Rik	0.938023	0.3312	NaN	NaN	NaN	NaN	FALSE	FALSE	FALSE	FALSE	FALSE	FALSE	FALSE	FALSE	FALSE	FALSE	FALSE	FALSE
GENE: 1700020N01Rik	1.19389	0.1073	NaN	NaN	NaN	NaN	FALSE	FALSE	FALSE	FALSE	FALSE	FALSE	FALSE	FALSE	FALSE	FALSE	FALSE	FALSE
GENE: 1700021F05Rik	0.965327	0.6221	NaN	NaN	0.878564	0	FALSE	FALSE	FALSE	FALSE	FALSE	FALSE	FALSE	FALSE	FALSE	FALSE	FALSE	FALSE
GENE: 1700021F07Rik	1.0679	0.5899	NaN	NaN	NaN	NaN	FALSE	FALSE	FALSE	FALSE	FALSE	FALSE	FALSE	FALSE	FALSE	FALSE	FALSE	FALSE
GENE: 1700021F13Rik	0.864271	0.31	NaN	NaN	NaN	NaN	FALSE	FALSE	FALSE	FALSE	FALSE	FALSE	FALSE	FALSE	FALSE	FALSE	FALSE	FALSE
GENE: 1700021L22Rik	1.00616	0.8484	NaN	NaN	NaN	NaN	FALSE	FALSE	FALSE	FALSE	FALSE	FALSE	FALSE	FALSE	FALSE	FALSE	FALSE	FALSE
GENE: 1700021N21Rik	0.95208	0.9043	NaN	NaN	NaN	NaN	FALSE	FALSE	FALSE	FALSE	FALSE	FALSE	FALSE	FALSE	FALSE	FALSE	FALSE	FALSE
GENE: 1700021P04Rik	0.916858	0.7941	NaN	NaN	NaN	NaN	FALSE	FALSE	FALSE	FALSE	FALSE	FALSE	FALSE	FALSE	FALSE	FALSE	FALSE	FALSE
GENE: 1700022A21Rik	0.944074	0.7666	NaN	NaN	NaN	NaN	FALSE	FALSE	FALSE	FALSE	FALSE	FALSE	FALSE	FALSE	FALSE	FALSE	FALSE	FALSE
GENE: 1700022C07Rik	1.08707	0.8115	NaN	NaN	NaN	NaN	FALSE	FALSE	FALSE	FALSE	FALSE	FALSE	FALSE	FALSE	FALSE	FALSE	FALSE	FALSE
GENE: 1700022F17Rik	0.898238	0.8387	NaN	NaN	NaN	NaN	FALSE	FALSE	FALSE	FALSE	FALSE	FALSE	FALSE	FALSE	FALSE	FALSE	FALSE	FALSE
GENE: 1700022H16Rik	0.964812	0.7149	NaN	NaN	NaN	NaN	FALSE	FALSE	FALSE	FALSE	FALSE	FALSE	FALSE	FALSE	FALSE	FALSE	FALSE	FALSE
GENE: 1700022I11Rik	0.9423	0.2816	NaN	NaN	NaN	NaN	FALSE	FALSE	FALSE	FALSE	FALSE	FALSE	FALSE	FALSE	FALSE	FALSE	FALSE	FALSE
GENE: 1700022N22Rik	0.995558	0.8806	NaN	NaN	NaN	NaN	FALSE	FALSE	FALSE	FALSE	FALSE	FALSE	FALSE	FALSE	FALSE	FALSE	FALSE	FALSE
GENE: 1700023A20Rik	0.951633	0.3605	NaN	NaN	NaN	NaN	FALSE	FALSE	FALSE	FALSE	FALSE	FALSE	FALSE	FALSE	FALSE	FALSE	FALSE	FALSE
GENE: 1700023D08Rik	0.895224	0.1411	NaN	NaN	NaN	NaN	FALSE	FALSE	FALSE	FALSE	FALSE	FALSE	FALSE	FALSE	FALSE	FALSE	FALSE	FALSE
GENE: 1700023F02Rik	1.04803	0.9692	NaN	NaN	NaN	NaN	FALSE	FALSE	FALSE	FALSE	FALSE	FALSE	FALSE	FALSE	FALSE	FALSE	FALSE	FALSE
GENE: 1700023F06Rik	0.984325	0.7017	NaN	NaN	NaN	NaN	FALSE	FALSE	FALSE	FALSE	FALSE	FALSE	FALSE	FALSE	FALSE	FALSE	FALSE	FALSE
GENE: 1700023H06Rik	1.06681	0.7265	NaN	NaN	NaN	NaN	FALSE	FALSE	FALSE	FALSE	FALSE	FALSE	FALSE	FALSE	FALSE	FALSE	FALSE	FALSE
GENE: 1700024B18Rik	1.10545	0.6589	NaN	NaN	NaN	NaN	FALSE	FALSE	FALSE	FALSE	FALSE	FALSE	FALSE	FALSE	FALSE	FALSE	FALSE	FALSE
GENE: 1700024F13Rik	1.12161	0.0238	NaN	NaN	NaN	NaN	FALSE	FALSE	FALSE	FALSE	FALSE	FALSE	FALSE	FALSE	FALSE	FALSE	FALSE	FALSE
GENE: 1700024F20Rik	1.1139	0.6434	NaN	NaN	NaN	NaN	FALSE	FALSE	FALSE	FALSE	FALSE	FALSE	FALSE	FALSE	FALSE	FALSE	FALSE	FALSE
GENE: 1700024G13Rik	0.981567	0.6515	NaN	NaN	NaN	NaN	FALSE	FALSE	FALSE	FALSE	FALSE	FALSE	FALSE	FALSE	FALSE	FALSE	FALSE	FALSE
GENE: 1700024I08Rik	0.812137	0.1711	NaN	NaN	NaN	NaN	FALSE	FALSE	FALSE	FALSE	FALSE	FALSE	FALSE	FALSE	FALSE	FALSE	FALSE	FALSE
GENE: 1700024P04Rik	0.91195	0.6035	NaN	NaN	NaN	NaN	FALSE	FALSE	FALSE	FALSE	FALSE	FALSE	FALSE	FALSE	FALSE	FALSE	FALSE	FALSE
GENE: 1700024P16Rik	1.23357	0.6596	NaN	NaN	NaN	NaN	FALSE	FALSE	FALSE	FALSE	FALSE	FALSE	FALSE	FALSE	FALSE	FALSE	FALSE	FALSE
GENE: 1700025B11Rik	0.901585	0.5802	NaN	NaN	NaN	NaN	FALSE	FALSE	FALSE	FALSE	FALSE	FALSE	FALSE	FALSE	FALSE	FALSE	FALSE	FALSE
GENE: 1700025F22Rik	0.991501	0.2916	NaN	NaN	NaN	NaN	FALSE	FALSE	FALSE	FALSE	FALSE	FALSE	FALSE	FALSE	FALSE	FALSE	FALSE	FALSE
GENE: 1700025G04Rik	1.26347	0.0004	NaN	NaN	NaN	NaN	FALSE	FALSE	FALSE	FALSE	FALSE	FALSE	FALSE	FALSE	FALSE	FALSE	FALSE	FALSE
GENE: 1700025H01Rik	0.944613	0.662	NaN	NaN	NaN	NaN	FALSE	FALSE	FALSE	FALSE	FALSE	FALSE	FALSE	FALSE	FALSE	FALSE	FALSE	FALSE
GENE: 1700025O18Rik	0.9767	0.6344	NaN	NaN	NaN	NaN	FALSE	FALSE	FALSE	FALSE	FALSE	FALSE	FALSE	FALSE	FALSE	FALSE	FALSE	FALSE
GENE: 1700026D11Rik	0.962352	0.7554	NaN	NaN	NaN	NaN	FALSE	FALSE	FALSE	FALSE	FALSE	FALSE	FALSE	FALSE	FALSE	FALSE	FALSE	FALSE
GENE: 1700026F02Rik	1.04368	0.5967	NaN	NaN	NaN	NaN	FALSE	FALSE	FALSE	FALSE	FALSE	FALSE	FALSE	FALSE	FALSE	FALSE	FALSE	FALSE
GENE: 1700026H06Rik	1.0809	0.7488	NaN	NaN	NaN	NaN	FALSE	FALSE	FALSE	FALSE	FALSE	FALSE	FALSE	FALSE	FALSE	FALSE	FALSE	FALSE
GENE: 1700026L06Rik	0.895204	0.0571	NaN	NaN	NaN	NaN	FALSE	FALSE	FALSE	FALSE	FALSE	FALSE	FALSE	FALSE	FALSE	FALSE	FALSE	FALSE
GENE: 1700026N04Rik	0.928986	0.2253	NaN	NaN	NaN	NaN	FALSE	FALSE	FALSE	FALSE	FALSE	FALSE	FALSE	FALSE	FALSE	FALSE	FALSE	FALSE
GENE: 1700027A07Rik	1.06851	0.6272	NaN	NaN	NaN	NaN	FALSE	FALSE	FALSE	FALSE	FALSE	FALSE	FALSE	FALSE	FALSE	FALSE	FALSE	FALSE
GENE: 1700027F06Rik	0.987301	0.8371	NaN	NaN	NaN	NaN	FALSE	FALSE	FALSE	FALSE	FALSE	FALSE	FALSE	FALSE	FALSE	FALSE	FALSE	FALSE
GENE: 1700027I24Rik	0.976699	0.6056	NaN	NaN	NaN	NaN	FALSE	FALSE	FALSE	FALSE	FALSE	FALSE	FALSE	FALSE	FALSE	FALSE	FALSE	FALSE
GENE: 1700028D13Rik	1.01894	0.9095	NaN	NaN	NaN	NaN	FALSE	FALSE	FALSE	FALSE	FALSE	FALSE	FALSE	FALSE	FALSE	FALSE	FALSE	FALSE
GENE: 1700028E10Rik	1.10284	0.8791	NaN	NaN	NaN	NaN	FALSE	FALSE	FALSE	FALSE	FALSE	FALSE	FALSE	FALSE	FALSE	FALSE	FALSE	FALSE
GENE: 1700028I16Rik	1.00145	0.4212	NaN	NaN	NaN	NaN	FALSE	FALSE	FALSE	FALSE	FALSE	FALSE	FALSE	FALSE	FALSE	FALSE	FALSE	FALSE
GENE: 1700028J19Rik	0.97798	0.8701	NaN	NaN	NaN	NaN	FALSE	FALSE	FALSE	FALSE	FALSE	FALSE	FALSE	FALSE	FALSE	FALSE	FALSE	FALSE
GENE: 1700028K03Rik	0.994116	0.5021	NaN	NaN	NaN	NaN	FALSE	FALSE	FALSE	FALSE	FALSE	FALSE	FALSE	FALSE	FALSE	FALSE	FALSE	FALSE
GENE: 1700028N14Rik	1.01335	0.9069	NaN	NaN	NaN	NaN	FALSE	FALSE	FALSE	FALSE	FALSE	FALSE	FALSE	FALSE	FALSE	FALSE	FALSE	FALSE
GENE: 1700028P14Rik	1.00406	0.8868	NaN	NaN	NaN	NaN	FALSE	FALSE	FALSE	FALSE	FALSE	FALSE	FALSE	FALSE	FALSE	FALSE	FALSE	FALSE
GENE: 1700028P15Rik	0.905235	0.703	NaN	NaN	NaN	NaN	FALSE	FALSE	FALSE	FALSE	FALSE	FALSE	FALSE	FALSE	FALSE	FALSE	FALSE	FALSE
GENE: 1700029B24Rik	0.975899	0.8562	NaN	NaN	NaN	NaN	FALSE	FALSE	FALSE	FALSE	FALSE	FALSE	FALSE	FALSE	FALSE	FALSE	FALSE	FALSE
GENE: 1700029E06Rik	1.00043	0.8467	NaN	NaN	NaN	NaN	FALSE	FALSE	FALSE	FALSE	FALSE	FALSE	FALSE	FALSE	FALSE	FALSE	FALSE	FALSE
GENE: 1700029F12Rik	1.06508	0.1385	NaN	NaN	NaN	NaN	FALSE	FALSE	FALSE	FALSE	FALSE	FALSE	FALSE	FALSE	FALSE	FALSE	FALSE	FALSE
GENE: 1700029H14Rik	1.10514	0.6597	NaN	NaN	NaN	NaN	FALSE	FALSE	FALSE	FALSE	FALSE	FALSE	FALSE	FALSE	FALSE	FALSE	FALSE	FALSE
GENE: 1700029I15Rik	1.25621	0.0087	NaN	NaN	NaN	NaN	FALSE	FALSE	FALSE	FALSE	FALSE	FALSE	FALSE	FALSE	FALSE	FALSE	FALSE	FALSE
GENE: 1700029J07Rik	0.970988	0.8921	NaN	NaN	NaN	NaN	FALSE	FALSE	FALSE	FALSE	FALSE	FALSE	FALSE	FALSE	FALSE	FALSE	FALSE	FALSE
GENE: 1700029K24Rik	0.984907	0.8937	NaN	NaN	NaN	NaN	FALSE	FALSE	FALSE	FALSE	FALSE	FALSE	FALSE	FALSE	FALSE	FALSE	FALSE	FALSE
GENE: 1700029M03Rik	1.11318	0.9054	NaN	NaN	NaN	NaN	FALSE	FALSE	FALSE	FALSE	FALSE	FALSE	FALSE	FALSE	FALSE	FALSE	FALSE	FALSE
GENE: 1700029M20Rik	1.0239	0.896	NaN	NaN	NaN	NaN	FALSE	FALSE	FALSE	FALSE	FALSE	FALSE	FALSE	FALSE	FALSE	FALSE	FALSE	FALSE
GENE: 1700029P11Rik	1.06419	0.8586	NaN	NaN	NaN	NaN	FALSE	FALSE	FALSE	FALSE	FALSE	FALSE	FALSE	FALSE	FALSE	FALSE	FALSE	FALSE
GENE: 1700030C10Rik	1.02968	0.6744	NaN	NaN	NaN	NaN	FALSE	FALSE	FALSE	FALSE	FALSE	FALSE	FALSE	FALSE	FALSE	FALSE	FALSE	FALSE
GENE: 1700030C12Rik	1.0356	0.5973	NaN	NaN	NaN	NaN	FALSE	FALSE	FALSE	FALSE	FALSE	FALSE	FALSE	FALSE	FALSE	FALSE	FALSE	FALSE
GENE: 1700030F18Rik	0.857002	0.3566	NaN	NaN	NaN	NaN	FALSE	FALSE	FALSE	FALSE	FALSE	FALSE	FALSE	FALSE	FALSE	FALSE	FALSE	FALSE
GENE: 1700030J22Rik	0.959497	0.6634	NaN	NaN	NaN	NaN	FALSE	FALSE	FALSE	FALSE	FALSE	FALSE	FALSE	FALSE	FALSE	FALSE	FALSE	FALSE
GENE: 1700030K09Rik	0.89677	0.6649	NaN	NaN	NaN	NaN	FALSE	FALSE	FALSE	FALSE	FALSE	FALSE	FALSE	FALSE	FALSE	FALSE	FALSE	FALSE
GENE: 1700030L22Rik	0.918262	0.1259	NaN	NaN	NaN	NaN	FALSE	FALSE	FALSE	FALSE	FALSE	FALSE	FALSE	FALSE	FALSE	FALSE	FALSE	FALSE
GENE: 1700031A10Rik	1.0796	0.1538	NaN	NaN	NaN	NaN	FALSE	FALSE	FALSE	FALSE	FALSE	FALSE	FALSE	FALSE	FALSE	FALSE	FALSE	FALSE
GENE: 1700031C06Rik	1.38278	0.0213	NaN	NaN	NaN	NaN	FALSE	FALSE	FALSE	FALSE	FALSE	FALSE	FALSE	FALSE	FALSE	FALSE	FALSE	FALSE
GENE: 1700031F05Rik	0.974295	0.8967	NaN	NaN	NaN	NaN	FALSE	FALSE	FALSE	FALSE	FALSE	FALSE	FALSE	FALSE	FALSE	FALSE	FALSE	FALSE
GENE: 1700031F10Rik	0.621511	0.0022	NaN	NaN	NaN	NaN	FALSE	FALSE	FALSE	FALSE	FALSE	FALSE	FALSE	FALSE	FALSE	FALSE	FALSE	FALSE
GENE: 1700031M16Rik	1.00721	0.3392	NaN	NaN	NaN	NaN	FALSE	FALSE	FALSE	FALSE	FALSE	FALSE	FALSE	FALSE	FALSE	FALSE	FALSE	FALSE
GENE: 1700034E13Rik	0.899234	0.4231	NaN	NaN	NaN	NaN	FALSE	FALSE	FALSE	FALSE	FALSE	FALSE	FALSE	FALSE	FALSE	FALSE	FALSE	FALSE
GENE: 1700034G24Rik	0.933812	0.9389	NaN	NaN	NaN	NaN	FALSE	FALSE	FALSE	FALSE	FALSE	FALSE	FALSE	FALSE	FALSE	FALSE	FALSE	FALSE
GENE: 1700034H15Rik	0.950569	0.7765	NaN	NaN	NaN	NaN	FALSE	FALSE	FALSE	FALSE	FALSE	FALSE	FALSE	FALSE	FALSE	FALSE	FALSE	FALSE
GENE: 1700034J04Rik	1.13785	0.2604	NaN	NaN	NaN	NaN	FALSE	FALSE	FALSE	FALSE	FALSE	FALSE	FALSE	FALSE	FALSE	FALSE	FALSE	FALSE
GENE: 1700034J05Rik	0.713786	0.2999	NaN	NaN	NaN	NaN	FALSE	FALSE	FALSE	FALSE	FALSE	FALSE	FALSE	FALSE	FALSE	FALSE	FALSE	FALSE
GENE: 1700034O15Rik	0.947603	0.7331	NaN	NaN	NaN	NaN	FALSE	FALSE	FALSE	FALSE	FALSE	FALSE	FALSE	FALSE	FALSE	FALSE	FALSE	FALSE
GENE: 1700034P13Rik	0.946193	0.1523	NaN	NaN	NaN	NaN	FALSE	FALSE	FALSE	FALSE	FALSE	FALSE	FALSE	FALSE	FALSE	FALSE	FALSE	FALSE
GENE: 1700036A12Rik	1.04283	0.7432	NaN	NaN	NaN	NaN	FALSE	FALSE	FALSE	FALSE	FALSE	FALSE	FALSE	FALSE	FALSE	FALSE	FALSE	FALSE
GENE: 1700036O09Rik	0.973514	0.3757	NaN	NaN	NaN	NaN	FALSE	FALSE	FALSE	FALSE	FALSE	FALSE	FALSE	FALSE	FALSE	FALSE	FALSE	FALSE
GENE: 1700037C06Rik	0.930405	0.9387	NaN	NaN	NaN	NaN	FALSE	FALSE	FALSE	FALSE	FALSE	FALSE	FALSE	FALSE	FALSE	FALSE	FALSE	FALSE
GENE: 1700037C18Rik	0.94451	0.2611	NaN	NaN	NaN	NaN	FALSE	FALSE	FALSE	FALSE	FALSE	FALSE	FALSE	FALSE	FALSE	FALSE	FALSE	FALSE
GENE: 1700037H04Rik	1.0133	0.6761	NaN	NaN	1.00671	0.915134	FALSE	FALSE	FALSE	FALSE	FALSE	FALSE	FALSE	FALSE	FALSE	FALSE	FALSE	FALSE
GENE: 1700038C09Rik	0.989359	0.8014	NaN	NaN	NaN	NaN	FALSE	FALSE	FALSE	FALSE	FALSE	FALSE	FALSE	FALSE	FALSE	FALSE	FALSE	FALSE
GENE: 1700038P13Rik	0.988903	0.6649	NaN	NaN	NaN	NaN	FALSE	FALSE	FALSE	FALSE	FALSE	FALSE	FALSE	FALSE	FALSE	FALSE	FALSE	FALSE
GENE: 1700039E15Rik	1.0412	0.8903	NaN	NaN	NaN	NaN	FALSE	FALSE	FALSE	FALSE	FALSE	FALSE	FALSE	FALSE	FALSE	FALSE	FALSE	FALSE
GENE: 1700039M10Rik	1.0177	0.727	NaN	NaN	NaN	NaN	FALSE	FALSE	FALSE	FALSE	FALSE	FALSE	FALSE	FALSE	FALSE	FALSE	FALSE	FALSE
GENE: 1700039O17Rik	1.01211	0.859	NaN	NaN	NaN	NaN	FALSE	FALSE	FALSE	FALSE	FALSE	FALSE	FALSE	FALSE	FALSE	FALSE	FALSE	FALSE
GENE: 1700040D17Rik	1.00771	0.9492	NaN	NaN	NaN	NaN	FALSE	FALSE	FALSE	FALSE	FALSE	FALSE	FALSE	FALSE	FALSE	FALSE	FALSE	FALSE
GENE: 1700040E09Rik	1.02239	0.5744	NaN	NaN	NaN	NaN	FALSE	FALSE	FALSE	FALSE	FALSE	FALSE	FALSE	FALSE	FALSE	FALSE	FALSE	FALSE
GENE: 1700040F17Rik	0.853264	0.2514	NaN	NaN	NaN	NaN	FALSE	FALSE	FALSE	FALSE	FALSE	FALSE	FALSE	FALSE	FALSE	FALSE	FALSE	FALSE
GENE: 1700040K01Rik	0.917629	0.2322	NaN	NaN	NaN	NaN	FALSE	FALSE	FALSE	FALSE	FALSE	FALSE	FALSE	FALSE	FALSE	FALSE	FALSE	FALSE
GENE: 1700040L02Rik	1.11054	0.6684	NaN	NaN	NaN	NaN	FALSE	FALSE	FALSE	FALSE	FALSE	FALSE	FALSE	FALSE	FALSE	FALSE	FALSE	FALSE
GENE: 1700040P09Rik	0.969912	0.161	NaN	NaN	NaN	NaN	FALSE	FALSE	FALSE	FALSE	FALSE	FALSE	FALSE	FALSE	FALSE	FALSE	FALSE	FALSE
GENE: 1700041B01Rik	1.01296	0.7056	NaN	NaN	NaN	NaN	FALSE	FALSE	FALSE	FALSE	FALSE	FALSE	FALSE	FALSE	FALSE	FALSE	FALSE	FALSE
GENE: 1700041G16Rik	0.931331	0.5159	NaN	NaN	NaN	NaN	FALSE	FALSE	FALSE	FALSE	FALSE	FALSE	FALSE	FALSE	FALSE	FALSE	FALSE	FALSE
GENE: 1700041M19Rik	1.11185	0.5869	NaN	NaN	NaN	NaN	FALSE	FALSE	FALSE	FALSE	FALSE	FALSE	FALSE	FALSE	FALSE	FALSE	FALSE	FALSE
GENE: 1700042G07Rik	0.948387	0.0681	NaN	NaN	NaN	NaN	FALSE	FALSE	FALSE	FALSE	FALSE	FALSE	FALSE	FALSE	FALSE	FALSE	FALSE	FALSE
GENE: 1700042G15Rik	0.989422	0.9677	NaN	NaN	NaN	NaN	FALSE	FALSE	FALSE	FALSE	FALSE	FALSE	FALSE	FALSE	FALSE	FALSE	FALSE	FALSE
GENE: 1700042O10Rik	1.07287	0.8098	NaN	NaN	NaN	NaN	FALSE	FALSE	FALSE	FALSE	FALSE	FALSE	FALSE	FALSE	FALSE	FALSE	FALSE	FALSE
GENE: 1700042O13Rik	0.952767	0.931	NaN	NaN	NaN	NaN	FALSE	FALSE	FALSE	FALSE	FALSE	FALSE	FALSE	FALSE	FALSE	FALSE	FALSE	FALSE
GENE: 1700044K03Rik	0.889597	0.4698	NaN	NaN	NaN	NaN	FALSE	FALSE	FALSE	FALSE	FALSE	FALSE	FALSE	FALSE	FALSE	FALSE	FALSE	FALSE
GENE: 1700045H11Rik	1.06886	0.937	NaN	NaN	NaN	NaN	FALSE	FALSE	FALSE	FALSE	FALSE	FALSE	FALSE	FALSE	FALSE	FALSE	FALSE	FALSE
GENE: 1700045I11Rik	0.907737	0.6647	NaN	NaN	NaN	NaN	FALSE	FALSE	FALSE	FALSE	FALSE	FALSE	FALSE	FALSE	FALSE	FALSE	FALSE	FALSE
GENE: 1700047A11Rik	1.04156	0.6986	NaN	NaN	NaN	NaN	FALSE	FALSE	FALSE	FALSE	FALSE	FALSE	FALSE	FALSE	FALSE	FALSE	FALSE	FALSE
GENE: 1700047F07Rik	1.11018	0.7675	NaN	NaN	NaN	NaN	FALSE	FALSE	FALSE	FALSE	FALSE	FALSE	FALSE	FALSE	FALSE	FALSE	FALSE	FALSE
GENE: 1700047G03Rik	1.06242	0.8863	NaN	NaN	NaN	NaN	FALSE	FALSE	FALSE	FALSE	FALSE	FALSE	FALSE	FALSE	FALSE	FALSE	FALSE	FALSE
GENE: 1700047G07Rik	1.00075	0.7097	NaN	NaN	NaN	NaN	FALSE	FALSE	FALSE	FALSE	FALSE	FALSE	FALSE	FALSE	FALSE	FALSE	FALSE	FALSE
GENE: 1700047K16Rik	1.04862	0.8358	NaN	NaN	NaN	NaN	FALSE	FALSE	FALSE	FALSE	FALSE	FALSE	FALSE	FALSE	FALSE	FALSE	FALSE	FALSE
GENE: 1700047M11Rik	0.914656	0.8722	NaN	NaN	NaN	NaN	FALSE	FALSE	FALSE	FALSE	FALSE	FALSE	FALSE	FALSE	FALSE	FALSE	FALSE	FALSE
GENE: 1700048J15Rik	0.967945	0.8511	NaN	NaN	NaN	NaN	FALSE	FALSE	FALSE	FALSE	FALSE	FALSE	FALSE	FALSE	FALSE	FALSE	FALSE	FALSE
GENE: 1700048M11Rik	1.14828	0.6806	NaN	NaN	NaN	NaN	FALSE	FALSE	FALSE	FALSE	FALSE	FALSE	FALSE	FALSE	FALSE	FALSE	FALSE	FALSE
GENE: 1700048O20Rik	1.00795	0.1065	NaN	NaN	NaN	NaN	FALSE	FALSE	FALSE	FALSE	FALSE	FALSE	FALSE	FALSE	FALSE	FALSE	FALSE	FALSE
GENE: 1700049E15Rik	0.948965	0.8131	NaN	NaN	NaN	NaN	FALSE	FALSE	FALSE	FALSE	FALSE	FALSE	FALSE	FALSE	FALSE	FALSE	FALSE	FALSE
GENE: 1700049E22Rik	1.04376	0.3622	NaN	NaN	NaN	NaN	FALSE	FALSE	FALSE	FALSE	FALSE	FALSE	FALSE	FALSE	FALSE	FALSE	FALSE	FALSE
GENE: 1700049G17Rik	1.01789	0.6134	NaN	NaN	NaN	NaN	FALSE	FALSE	FALSE	FALSE	FALSE	FALSE	FALSE	FALSE	FALSE	FALSE	FALSE	FALSE
GENE: 1700049J03Rik	0.994988	0.9107	NaN	NaN	NaN	NaN	FALSE	FALSE	FALSE	FALSE	FALSE	FALSE	FALSE	FALSE	FALSE	FALSE	FALSE	FALSE
GENE: 1700049L16Rik	0.927459	0.7246	NaN	NaN	NaN	NaN	FALSE	FALSE	FALSE	FALSE	FALSE	FALSE	FALSE	FALSE	FALSE	FALSE	FALSE	FALSE
GENE: 1700051A21Rik	0.947882	0.7218	NaN	NaN	NaN	NaN	FALSE	FALSE	FALSE	FALSE	FALSE	FALSE	FALSE	FALSE	FALSE	FALSE	FALSE	FALSE
GENE: 1700051K13Rik	0.931518	0.937	NaN	NaN	NaN	NaN	FALSE	FALSE	FALSE	FALSE	FALSE	FALSE	FALSE	FALSE	FALSE	FALSE	FALSE	FALSE
GENE: 1700052I22Rik	1.03438	0.7913	NaN	NaN	NaN	NaN	FALSE	FALSE	FALSE	FALSE	FALSE	FALSE	FALSE	FALSE	FALSE	FALSE	FALSE	FALSE
GENE: 1700052K07Rik	0.972868	0.9095	NaN	NaN	NaN	NaN	FALSE	FALSE	FALSE	FALSE	FALSE	FALSE	FALSE	FALSE	FALSE	FALSE	FALSE	FALSE
GENE: 1700052K11Rik	1.05208	0.8482	NaN	NaN	NaN	NaN	FALSE	FALSE	FALSE	FALSE	FALSE	FALSE	FALSE	FALSE	FALSE	FALSE	FALSE	FALSE
GENE: 1700052M09Rik	1.07095	0.8234	NaN	NaN	NaN	NaN	FALSE	FALSE	FALSE	FALSE	FALSE	FALSE	FALSE	FALSE	FALSE	FALSE	FALSE	FALSE
GENE: 1700052M18Rik	0.952799	0.6144	NaN	NaN	NaN	NaN	FALSE	FALSE	FALSE	FALSE	FALSE	FALSE	FALSE	FALSE	FALSE	FALSE	FALSE	FALSE
GENE: 1700054K19Rik	1.60298	0.3149	NaN	NaN	NaN	NaN	FALSE	FALSE	FALSE	FALSE	FALSE	FALSE	FALSE	FALSE	FALSE	FALSE	FALSE	FALSE
GENE: 1700054O19Rik	1.03357	0.6211	NaN	NaN	NaN	NaN	FALSE	FALSE	FALSE	FALSE	FALSE	FALSE	FALSE	FALSE	FALSE	FALSE	FALSE	FALSE
GENE: 1700056E22Rik	0.996696	0.8257	NaN	NaN	NaN	NaN	FALSE	FALSE	FALSE	FALSE	FALSE	FALSE	FALSE	FALSE	FALSE	FALSE	FALSE	FALSE
GENE: 1700056I18Rik	1.00153	0.727	NaN	NaN	NaN	NaN	FALSE	FALSE	FALSE	FALSE	FALSE	FALSE	FALSE	FALSE	FALSE	FALSE	FALSE	FALSE
GENE: 1700056N10Rik	1.09243	0.8476	NaN	NaN	NaN	NaN	FALSE	FALSE	FALSE	FALSE	FALSE	FALSE	FALSE	FALSE	FALSE	FALSE	FALSE	FALSE
GENE: 1700057D03Rik	1.0593	0.9474	NaN	NaN	NaN	NaN	FALSE	FALSE	FALSE	FALSE	FALSE	FALSE	FALSE	FALSE	FALSE	FALSE	FALSE	FALSE
GENE: 1700057G04Rik	0.94226	0.937	NaN	NaN	NaN	NaN	FALSE	FALSE	FALSE	FALSE	FALSE	FALSE	FALSE	FALSE	FALSE	FALSE	FALSE	FALSE
GENE: 1700057H15Rik	1.0963	0.7762	NaN	NaN	NaN	NaN	FALSE	FALSE	FALSE	FALSE	FALSE	FALSE	FALSE	FALSE	FALSE	FALSE	FALSE	FALSE
GENE: 1700057H21Rik	0.903708	0.2342	NaN	NaN	NaN	NaN	FALSE	FALSE	FALSE	FALSE	FALSE	FALSE	FALSE	FALSE	FALSE	FALSE	FALSE	FALSE
GENE: 1700060O08Rik	1.00984	0.7825	NaN	NaN	NaN	NaN	FALSE	FALSE	FALSE	FALSE	FALSE	FALSE	FALSE	FALSE	FALSE	FALSE	FALSE	FALSE
GENE: 1700061F12Rik	0.929696	0.0553	NaN	NaN	NaN	NaN	FALSE	FALSE	FALSE	FALSE	FALSE	FALSE	FALSE	FALSE	FALSE	FALSE	FALSE	FALSE
GENE: 1700061G19Rik	0.93428	0.937	NaN	NaN	NaN	NaN	FALSE	FALSE	FALSE	FALSE	FALSE	FALSE	FALSE	FALSE	FALSE	FALSE	FALSE	FALSE
GENE: 1700061I17Rik	0.891117	0.1484	NaN	NaN	NaN	NaN	FALSE	FALSE	FALSE	FALSE	FALSE	FALSE	FALSE	FALSE	FALSE	FALSE	FALSE	FALSE
GENE: 1700061N14Rik	0.946526	0.7067	NaN	NaN	NaN	NaN	FALSE	FALSE	FALSE	FALSE	FALSE	FALSE	FALSE	FALSE	FALSE	FALSE	FALSE	FALSE
GENE: 1700063D05Rik	1.00312	0.7226	NaN	NaN	NaN	NaN	FALSE	FALSE	FALSE	FALSE	FALSE	FALSE	FALSE	FALSE	FALSE	FALSE	FALSE	FALSE
GENE: 1700063H04Rik	0.975312	0.7035	NaN	NaN	NaN	NaN	FALSE	FALSE	FALSE	FALSE	FALSE	FALSE	FALSE	FALSE	FALSE	FALSE	FALSE	FALSE
GENE: 1700063J08Rik	1.14726	0.7116	NaN	NaN	NaN	NaN	FALSE	FALSE	FALSE	FALSE	FALSE	FALSE	FALSE	FALSE	FALSE	FALSE	FALSE	FALSE
GENE: 1700064E03Rik	0.852465	0.0581	NaN	NaN	NaN	NaN	FALSE	FALSE	FALSE	FALSE	FALSE	FALSE	FALSE	FALSE	FALSE	FALSE	FALSE	FALSE
GENE: 1700064F23Rik	0.927845	0.5912	NaN	NaN	NaN	NaN	FALSE	FALSE	FALSE	FALSE	FALSE	FALSE	FALSE	FALSE	FALSE	FALSE	FALSE	FALSE
GENE: 1700064M15Rik	1.01734	0.8205	NaN	NaN	NaN	NaN	FALSE	FALSE	FALSE	FALSE	FALSE	FALSE	FALSE	FALSE	FALSE	FALSE	FALSE	FALSE
GENE: 1700065D16Rik	0.957325	0.4129	NaN	NaN	NaN	NaN	FALSE	FALSE	FALSE	FALSE	FALSE	FALSE	FALSE	FALSE	FALSE	FALSE	FALSE	FALSE
GENE: 1700065I16Rik	0.922864	0.937	NaN	NaN	NaN	NaN	FALSE	FALSE	FALSE	FALSE	FALSE	FALSE	FALSE	FALSE	FALSE	FALSE	FALSE	FALSE
GENE: 1700065J18Rik	0.925177	0.2533	NaN	NaN	NaN	NaN	FALSE	FALSE	FALSE	FALSE	FALSE	FALSE	FALSE	FALSE	FALSE	FALSE	FALSE	FALSE
GENE: 1700066C05Rik	0.854699	0.0327	NaN	NaN	NaN	NaN	FALSE	FALSE	FALSE	FALSE	FALSE	FALSE	FALSE	FALSE	FALSE	FALSE	FALSE	FALSE
GENE: 1700066D14Rik	1.07741	0.9204	NaN	NaN	NaN	NaN	FALSE	FALSE	FALSE	FALSE	FALSE	FALSE	FALSE	FALSE	FALSE	FALSE	FALSE	FALSE
GENE: 1700066J03Rik	0.969246	0.5758	NaN	NaN	NaN	NaN	FALSE	FALSE	FALSE	FALSE	FALSE	FALSE	FALSE	FALSE	FALSE	FALSE	FALSE	FALSE
GENE: 1700066M21Rik	0.995737	0.6382	NaN	NaN	NaN	NaN	FALSE	FALSE	FALSE	FALSE	FALSE	FALSE	FALSE	FALSE	FALSE	FALSE	FALSE	FALSE
GENE: 1700067K01Rik	1.02765	0.6269	NaN	NaN	NaN	NaN	FALSE	FALSE	FALSE	FALSE	FALSE	FALSE	FALSE	FALSE	FALSE	FALSE	FALSE	FALSE
GENE: 1700067P10Rik	1.03328	0.937	NaN	NaN	NaN	NaN	FALSE	FALSE	FALSE	FALSE	FALSE	FALSE	FALSE	FALSE	FALSE	FALSE	FALSE	FALSE
GENE: 1700069B07Rik	1.00128	0.6708	NaN	NaN	NaN	NaN	FALSE	FALSE	FALSE	FALSE	FALSE	FALSE	FALSE	FALSE	FALSE	FALSE	FALSE	FALSE
GENE: 1700069L16Rik	1.04923	0.7384	NaN	NaN	NaN	NaN	FALSE	FALSE	FALSE	FALSE	FALSE	FALSE	FALSE	FALSE	FALSE	FALSE	FALSE	FALSE
GENE: 1700071M16Rik	0.976905	0.7509	NaN	NaN	NaN	NaN	FALSE	FALSE	FALSE	FALSE	FALSE	FALSE	FALSE	FALSE	FALSE	FALSE	FALSE	FALSE
GENE: 1700072F12Rik	1.02439	0.5021	NaN	NaN	NaN	NaN	FALSE	FALSE	FALSE	FALSE	FALSE	FALSE	FALSE	FALSE	FALSE	FALSE	FALSE	FALSE
GENE: 1700072I22Rik	0.896582	0.6314	NaN	NaN	NaN	NaN	FALSE	FALSE	FALSE	FALSE	FALSE	FALSE	FALSE	FALSE	FALSE	FALSE	FALSE	FALSE
GENE: 1700073E17Rik	1.07489	0.3526	NaN	NaN	NaN	NaN	FALSE	FALSE	FALSE	FALSE	FALSE	FALSE	FALSE	FALSE	FALSE	FALSE	FALSE	FALSE
GENE: 1700074L02Rik	1.02597	0.7203	NaN	NaN	NaN	NaN	FALSE	FALSE	FALSE	FALSE	FALSE	FALSE	FALSE	FALSE	FALSE	FALSE	FALSE	FALSE
GENE: 1700074P13Rik	1.01908	0.9752	NaN	NaN	1.03323	1	FALSE	FALSE	FALSE	FALSE	FALSE	FALSE	FALSE	FALSE	FALSE	FALSE	FALSE	FALSE
GENE: 1700080E11Rik	0.995849	0.7673	NaN	NaN	NaN	NaN	FALSE	FALSE	FALSE	FALSE	FALSE	FALSE	FALSE	FALSE	FALSE	FALSE	FALSE	FALSE
GENE: 1700080G11Rik	0.992273	0.691	NaN	NaN	NaN	NaN	FALSE	FALSE	FALSE	FALSE	FALSE	FALSE	FALSE	FALSE	FALSE	FALSE	FALSE	FALSE
GENE: 1700080G18Rik	1.20265	0.2432	NaN	NaN	NaN	NaN	FALSE	FALSE	FALSE	FALSE	FALSE	FALSE	FALSE	FALSE	FALSE	FALSE	FALSE	FALSE
GENE: 1700080O16Rik	0.889205	0.5315	NaN	NaN	NaN	NaN	FALSE	FALSE	FALSE	FALSE	FALSE	FALSE	FALSE	FALSE	FALSE	FALSE	FALSE	FALSE
GENE: 1700081B01Rik	0.954277	0.4694	NaN	NaN	NaN	NaN	FALSE	FALSE	FALSE	FALSE	FALSE	FALSE	FALSE	FALSE	FALSE	FALSE	FALSE	FALSE
GENE: 1700081N11Rik	0.958495	0.8476	NaN	NaN	NaN	NaN	FALSE	FALSE	FALSE	FALSE	FALSE	FALSE	FALSE	FALSE	FALSE	FALSE	FALSE	FALSE
GENE: 1700082C01Rik	0.994099	0.396	NaN	NaN	NaN	NaN	FALSE	FALSE	FALSE	FALSE	FALSE	FALSE	FALSE	FALSE	FALSE	FALSE	FALSE	FALSE
GENE: 1700082M22Rik	0.961597	0.7116	NaN	NaN	NaN	NaN	FALSE	FALSE	FALSE	FALSE	FALSE	FALSE	FALSE	FALSE	FALSE	FALSE	FALSE	FALSE
GENE: 1700083H02Rik	1.0095	0.5985	NaN	NaN	NaN	NaN	FALSE	FALSE	FALSE	FALSE	FALSE	FALSE	FALSE	FALSE	FALSE	FALSE	FALSE	FALSE
GENE: 1700084C06Rik	0.959501	0.7233	NaN	NaN	NaN	NaN	FALSE	FALSE	FALSE	FALSE	FALSE	FALSE	FALSE	FALSE	FALSE	FALSE	FALSE	FALSE
GENE: 1700084E18Rik	0.972461	0.7497	NaN	NaN	NaN	NaN	FALSE	FALSE	FALSE	FALSE	FALSE	FALSE	FALSE	FALSE	FALSE	FALSE	FALSE	FALSE
GENE: 1700084F23Rik	0.936918	0.9347	NaN	NaN	NaN	NaN	FALSE	FALSE	FALSE	FALSE	FALSE	FALSE	FALSE	FALSE	FALSE	FALSE	FALSE	FALSE
GENE: 1700084J12Rik	0.95277	0.8965	NaN	NaN	NaN	NaN	FALSE	FALSE	FALSE	FALSE	FALSE	FALSE	FALSE	FALSE	FALSE	FALSE	FALSE	FALSE
GENE: 1700084P21Rik	0.974633	0.7762	NaN	NaN	NaN	NaN	FALSE	FALSE	FALSE	FALSE	FALSE	FALSE	FALSE	FALSE	FALSE	FALSE	FALSE	FALSE
GENE: 1700085B13Rik	1.02952	0.7274	NaN	NaN	NaN	NaN	FALSE	FALSE	FALSE	FALSE	FALSE	FALSE	FALSE	FALSE	FALSE	FALSE	FALSE	FALSE
GENE: 1700085C21Rik	1.0919	0.7301	NaN	NaN	NaN	NaN	FALSE	FALSE	FALSE	FALSE	FALSE	FALSE	FALSE	FALSE	FALSE	FALSE	FALSE	FALSE
GENE: 1700085D22Rik	0.961896	0.5692	NaN	NaN	NaN	NaN	FALSE	FALSE	FALSE	FALSE	FALSE	FALSE	FALSE	FALSE	FALSE	FALSE	FALSE	FALSE
GENE: 1700086D15Rik	0.825554	0.1284	NaN	NaN	NaN	NaN	FALSE	FALSE	FALSE	FALSE	FALSE	FALSE	FALSE	FALSE	FALSE	FALSE	FALSE	FALSE
GENE: 1700086L19Rik	1.0658	0.1262	NaN	NaN	NaN	NaN	FALSE	FALSE	FALSE	FALSE	FALSE	FALSE	FALSE	FALSE	FALSE	FALSE	FALSE	FALSE
GENE: 1700086O06Rik	0.99294	0.7897	NaN	NaN	NaN	NaN	FALSE	FALSE	FALSE	FALSE	FALSE	FALSE	FALSE	FALSE	FALSE	FALSE	FALSE	FALSE
GENE: 1700086P04Rik	1.08168	0.7226	NaN	NaN	NaN	NaN	FALSE	FALSE	FALSE	FALSE	FALSE	FALSE	FALSE	FALSE	FALSE	FALSE	FALSE	FALSE
GENE: 1700088E04Rik	0.802625	0.6534	NaN	NaN	NaN	NaN	FALSE	FALSE	FALSE	FALSE	FALSE	FALSE	FALSE	FALSE	FALSE	FALSE	FALSE	FALSE
GENE: 1700092E16Rik	0.877309	0.486	NaN	NaN	NaN	NaN	FALSE	FALSE	FALSE	FALSE	FALSE	FALSE	FALSE	FALSE	FALSE	FALSE	FALSE	FALSE
GENE: 1700092E19Rik	1.05455	0.8404	NaN	NaN	NaN	NaN	FALSE	FALSE	FALSE	FALSE	FALSE	FALSE	FALSE	FALSE	FALSE	FALSE	FALSE	FALSE
GENE: 1700092K14Rik	0.973423	0.7103	NaN	NaN	NaN	NaN	FALSE	FALSE	FALSE	FALSE	FALSE	FALSE	FALSE	FALSE	FALSE	FALSE	FALSE	FALSE
GENE: 1700092M07Rik	0.966113	0.7928	NaN	NaN	NaN	NaN	FALSE	FALSE	FALSE	FALSE	FALSE	FALSE	FALSE	FALSE	FALSE	FALSE	FALSE	FALSE
GENE: 1700093C20Rik	0.963979	0.5492	NaN	NaN	NaN	NaN	FALSE	FALSE	FALSE	FALSE	FALSE	FALSE	FALSE	FALSE	FALSE	FALSE	FALSE	FALSE
GENE: 1700093J21Rik	1.07327	0.8959	NaN	NaN	NaN	NaN	FALSE	FALSE	FALSE	FALSE	FALSE	FALSE	FALSE	FALSE	FALSE	FALSE	FALSE	FALSE
GENE: 1700093K21Rik	0.957208	0.6923	NaN	NaN	NaN	NaN	FALSE	FALSE	FALSE	FALSE	FALSE	FALSE	FALSE	FALSE	FALSE	FALSE	FALSE	FALSE
GENE: 1700094D03Rik	0.952267	0.575	NaN	NaN	NaN	NaN	FALSE	FALSE	FALSE	FALSE	FALSE	FALSE	FALSE	FALSE	FALSE	FALSE	FALSE	FALSE
GENE: 1700094M24Rik	1.09403	0.5219	NaN	NaN	NaN	NaN	FALSE	FALSE	FALSE	FALSE	FALSE	FALSE	FALSE	FALSE	FALSE	FALSE	FALSE	FALSE
GENE: 1700095A13Rik	0.929813	0.7692	NaN	NaN	NaN	NaN	FALSE	FALSE	FALSE	FALSE	FALSE	FALSE	FALSE	FALSE	FALSE	FALSE	FALSE	FALSE
GENE: 1700095J03Rik	1.16537	0.4419	NaN	NaN	NaN	NaN	FALSE	FALSE	FALSE	FALSE	FALSE	FALSE	FALSE	FALSE	FALSE	FALSE	FALSE	FALSE
GENE: 1700095J07Rik	0.907588	0.643	NaN	NaN	NaN	NaN	FALSE	FALSE	FALSE	FALSE	FALSE	FALSE	FALSE	FALSE	FALSE	FALSE	FALSE	FALSE
GENE: 1700096J18Rik	0.933475	0.8074	NaN	NaN	NaN	NaN	FALSE	FALSE	FALSE	FALSE	FALSE	FALSE	FALSE	FALSE	FALSE	FALSE	FALSE	FALSE
GENE: 1700096K18Rik	1.06169	0.6203	NaN	NaN	NaN	NaN	FALSE	FALSE	FALSE	FALSE	FALSE	FALSE	FALSE	FALSE	FALSE	FALSE	FALSE	FALSE
GENE: 1700097M23Rik	0.987877	0.6621	NaN	NaN	NaN	NaN	FALSE	FALSE	FALSE	FALSE	FALSE	FALSE	FALSE	FALSE	FALSE	FALSE	FALSE	FALSE
GENE: 1700097N02Rik	0.818044	0.2065	NaN	NaN	NaN	NaN	FALSE	FALSE	FALSE	FALSE	FALSE	FALSE	FALSE	FALSE	FALSE	FALSE	FALSE	FALSE
GENE: 1700099I09Rik	1.00326	0.9574	NaN	NaN	NaN	NaN	FALSE	FALSE	FALSE	FALSE	FALSE	FALSE	FALSE	FALSE	FALSE	FALSE	FALSE	FALSE
GENE: 1700100I10Rik	0.981355	0.8395	NaN	NaN	NaN	NaN	FALSE	FALSE	FALSE	FALSE	FALSE	FALSE	FALSE	FALSE	FALSE	FALSE	FALSE	FALSE
GENE: 1700100L14Rik	0.978734	0.4513	NaN	NaN	NaN	NaN	FALSE	FALSE	FALSE	FALSE	FALSE	FALSE	FALSE	FALSE	FALSE	FALSE	FALSE	FALSE
GENE: 1700100M05Rik	1.09104	0.5279	NaN	NaN	NaN	NaN	FALSE	FALSE	FALSE	FALSE	FALSE	FALSE	FALSE	FALSE	FALSE	FALSE	FALSE	FALSE
GENE: 1700101C01Rik	1.00018	0.9736	NaN	NaN	NaN	NaN	FALSE	FALSE	FALSE	FALSE	FALSE	FALSE	FALSE	FALSE	FALSE	FALSE	FALSE	FALSE
GENE: 1700101I11Rik	1.0178	0.761	NaN	NaN	NaN	NaN	FALSE	FALSE	FALSE	FALSE	FALSE	FALSE	FALSE	FALSE	FALSE	FALSE	FALSE	FALSE
GENE: 1700101I19Rik	1.06549	0.7311	NaN	NaN	NaN	NaN	FALSE	FALSE	FALSE	FALSE	FALSE	FALSE	FALSE	FALSE	FALSE	FALSE	FALSE	FALSE
GENE: 1700102H20Rik	0.942196	0.4577	NaN	NaN	NaN	NaN	FALSE	FALSE	FALSE	FALSE	FALSE	FALSE	FALSE	FALSE	FALSE	FALSE	FALSE	FALSE
GENE: 1700102P08Rik	1.02475	0.8806	NaN	NaN	NaN	NaN	FALSE	FALSE	FALSE	FALSE	FALSE	FALSE	FALSE	FALSE	FALSE	FALSE	FALSE	FALSE
GENE: 1700104B16Rik	1.01212	0.6911	NaN	NaN	NaN	NaN	FALSE	FALSE	FALSE	FALSE	FALSE	FALSE	FALSE	FALSE	FALSE	FALSE	FALSE	FALSE
GENE: 1700105G05Rik	1.13403	0.7501	NaN	NaN	NaN	NaN	FALSE	FALSE	FALSE	FALSE	FALSE	FALSE	FALSE	FALSE	FALSE	FALSE	FALSE	FALSE
GENE: 1700105P06Rik	0.992897	0.6514	NaN	NaN	NaN	NaN	FALSE	FALSE	FALSE	FALSE	FALSE	FALSE	FALSE	FALSE	FALSE	FALSE	FALSE	FALSE
GENE: 1700106J12Rik	1.03157	0.4229	NaN	NaN	NaN	NaN	FALSE	FALSE	FALSE	FALSE	FALSE	FALSE	FALSE	FALSE	FALSE	FALSE	FALSE	FALSE
GENE: 1700108F19Rik	1.15495	0.8546	NaN	NaN	NaN	NaN	FALSE	FALSE	FALSE	FALSE	FALSE	FALSE	FALSE	FALSE	FALSE	FALSE	FALSE	FALSE
GENE: 1700108J01Rik	1.01556	0.7309	NaN	NaN	NaN	NaN	FALSE	FALSE	FALSE	FALSE	FALSE	FALSE	FALSE	FALSE	FALSE	FALSE	FALSE	FALSE
GENE: 1700108N11Rik	0.914262	0.0532	NaN	NaN	NaN	NaN	FALSE	FALSE	FALSE	FALSE	FALSE	FALSE	FALSE	FALSE	FALSE	FALSE	FALSE	FALSE
GENE: 1700109G14Rik	1.07262	0.6161	NaN	NaN	NaN	NaN	FALSE	FALSE	FALSE	FALSE	FALSE	FALSE	FALSE	FALSE	FALSE	FALSE	FALSE	FALSE
GENE: 1700109G15Rik	0.958166	0.3493	NaN	NaN	NaN	NaN	FALSE	FALSE	FALSE	FALSE	FALSE	FALSE	FALSE	FALSE	FALSE	FALSE	FALSE	FALSE
GENE: 1700109H08Rik	0.946158	0.8837	NaN	NaN	NaN	NaN	FALSE	FALSE	FALSE	FALSE	FALSE	FALSE	FALSE	FALSE	FALSE	FALSE	FALSE	FALSE
GENE: 1700109K24Rik	0.920021	0.5457	NaN	NaN	NaN	NaN	FALSE	FALSE	FALSE	FALSE	FALSE	FALSE	FALSE	FALSE	FALSE	FALSE	FALSE	FALSE
GENE: 1700110C19Rik	0.969011	0.398	NaN	NaN	NaN	NaN	FALSE	FALSE	FALSE	FALSE	FALSE	FALSE	FALSE	FALSE	FALSE	FALSE	FALSE	FALSE
GENE: 1700110I01Rik	1.04995	0.8979	NaN	NaN	NaN	NaN	FALSE	FALSE	FALSE	FALSE	FALSE	FALSE	FALSE	FALSE	FALSE	FALSE	FALSE	FALSE
GENE: 1700110K17Rik	1.43848	0.0461	NaN	NaN	NaN	NaN	FALSE	FALSE	FALSE	FALSE	FALSE	FALSE	FALSE	FALSE	FALSE	FALSE	FALSE	FALSE
GENE: 1700111E14Rik	0.918353	0.1459	NaN	NaN	NaN	NaN	FALSE	FALSE	FALSE	FALSE	FALSE	FALSE	FALSE	FALSE	FALSE	FALSE	FALSE	FALSE
GENE: 1700112D23Rik	1.0246	0.5138	NaN	NaN	NaN	NaN	FALSE	FALSE	FALSE	FALSE	FALSE	FALSE	FALSE	FALSE	FALSE	FALSE	FALSE	FALSE
GENE: 1700112E06Rik	0.776845	0.0275	NaN	NaN	NaN	NaN	FALSE	FALSE	FALSE	FALSE	FALSE	FALSE	FALSE	FALSE	FALSE	FALSE	FALSE	FALSE
GENE: 1700112J05Rik	0.935329	0.7384	NaN	NaN	NaN	NaN	FALSE	FALSE	FALSE	FALSE	FALSE	FALSE	FALSE	FALSE	FALSE	FALSE	FALSE	FALSE
GENE: 1700112J16Rik	0.953347	0.6665	NaN	NaN	NaN	NaN	FALSE	FALSE	FALSE	FALSE	FALSE	FALSE	FALSE	FALSE	FALSE	FALSE	FALSE	FALSE
GENE: 1700112K13Rik	1.00973	0.8543	NaN	NaN	NaN	NaN	FALSE	FALSE	FALSE	FALSE	FALSE	FALSE	FALSE	FALSE	FALSE	FALSE	FALSE	FALSE
GENE: 1700113A16Rik	0.923428	0.937	NaN	NaN	NaN	NaN	FALSE	FALSE	FALSE	FALSE	FALSE	FALSE	FALSE	FALSE	FALSE	FALSE	FALSE	FALSE
GENE: 1700113B09Rik	1.32446	0.041	NaN	NaN	NaN	NaN	FALSE	FALSE	FALSE	FALSE	FALSE	FALSE	FALSE	FALSE	FALSE	FALSE	FALSE	FALSE
GENE: 1700113H08Rik	0.981377	0.4415	NaN	NaN	NaN	NaN	FALSE	FALSE	FALSE	FALSE	FALSE	FALSE	FALSE	FALSE	FALSE	FALSE	FALSE	FALSE
GENE: 1700116B05Rik	1.04344	0.7116	NaN	NaN	NaN	NaN	FALSE	FALSE	FALSE	FALSE	FALSE	FALSE	FALSE	FALSE	FALSE	FALSE	FALSE	FALSE
GENE: 1700120B22Rik	1.10503	0.3697	NaN	NaN	NaN	NaN	FALSE	FALSE	FALSE	FALSE	FALSE	FALSE	FALSE	FALSE	FALSE	FALSE	FALSE	FALSE
GENE: 1700120C14Rik	1.12482	0.5331	NaN	NaN	NaN	NaN	FALSE	FALSE	FALSE	FALSE	FALSE	FALSE	FALSE	FALSE	FALSE	FALSE	FALSE	FALSE
GENE: 1700120K04Rik	0.948211	0.8946	NaN	NaN	NaN	NaN	FALSE	FALSE	FALSE	FALSE	FALSE	FALSE	FALSE	FALSE	FALSE	FALSE	FALSE	FALSE
GENE: 1700120O09Rik	1.03984	0.9149	NaN	NaN	NaN	NaN	FALSE	FALSE	FALSE	FALSE	FALSE	FALSE	FALSE	FALSE	FALSE	FALSE	FALSE	FALSE
GENE: 1700122O11Rik	0.996024	0.1582	NaN	NaN	NaN	NaN	FALSE	FALSE	FALSE	FALSE	FALSE	FALSE	FALSE	FALSE	FALSE	FALSE	FALSE	FALSE
GENE: 1700123I01Rik	0.972915	0.5584	NaN	NaN	NaN	NaN	FALSE	FALSE	FALSE	FALSE	FALSE	FALSE	FALSE	FALSE	FALSE	FALSE	FALSE	FALSE
GENE: 1700123J17Rik	1.03643	0.6739	NaN	NaN	NaN	NaN	FALSE	FALSE	FALSE	FALSE	FALSE	FALSE	FALSE	FALSE	FALSE	FALSE	FALSE	FALSE
GENE: 1700123K08Rik	0.955899	0.6684	NaN	NaN	NaN	NaN	FALSE	FALSE	FALSE	FALSE	FALSE	FALSE	FALSE	FALSE	FALSE	FALSE	FALSE	FALSE
GENE: 1700123L14Rik	0.969134	0.6903	NaN	NaN	NaN	NaN	FALSE	FALSE	FALSE	FALSE	FALSE	FALSE	FALSE	FALSE	FALSE	FALSE	FALSE	FALSE
GENE: 1700123M08Rik	1.18316	0.6572	NaN	NaN	NaN	NaN	FALSE	FALSE	FALSE	FALSE	FALSE	FALSE	FALSE	FALSE	FALSE	FALSE	FALSE	FALSE
GENE: 1700123O12Rik	0.946402	0.9219	NaN	NaN	NaN	NaN	FALSE	FALSE	FALSE	FALSE	FALSE	FALSE	FALSE	FALSE	FALSE	FALSE	FALSE	FALSE
GENE: 1700123O20Rik	0.977751	0.6656	NaN	NaN	NaN	NaN	FALSE	FALSE	FALSE	FALSE	FALSE	FALSE	FALSE	FALSE	FALSE	FALSE	FALSE	FALSE
GENE: 1700124L16Rik	1.02921	0.878	NaN	NaN	NaN	NaN	FALSE	FALSE	FALSE	FALSE	FALSE	FALSE	FALSE	FALSE	FALSE	FALSE	FALSE	FALSE
GENE: 1700125G02Rik	0.944806	0.8958	NaN	NaN	NaN	NaN	FALSE	FALSE	FALSE	FALSE	FALSE	FALSE	FALSE	FALSE	FALSE	FALSE	FALSE	FALSE
GENE: 1700125H20Rik	0.982677	0.6529	NaN	NaN	NaN	NaN	FALSE	FALSE	FALSE	FALSE	FALSE	FALSE	FALSE	FALSE	FALSE	FALSE	FALSE	FALSE
GENE: 1700126A01Rik	0.980793	0.5032	NaN	NaN	NaN	NaN	FALSE	FALSE	FALSE	FALSE	FALSE	FALSE	FALSE	FALSE	FALSE	FALSE	FALSE	FALSE
GENE: 1700126G02Rik	0.855565	0.4298	NaN	NaN	NaN	NaN	FALSE	FALSE	FALSE	FALSE	FALSE	FALSE	FALSE	FALSE	FALSE	FALSE	FALSE	FALSE
GENE: 1700128E19Rik	1.01293	0.7488	NaN	NaN	NaN	NaN	FALSE	FALSE	FALSE	FALSE	FALSE	FALSE	FALSE	FALSE	FALSE	FALSE	FALSE	FALSE
GENE: 1700128F08Rik	0.980738	0.205	NaN	NaN	NaN	NaN	FALSE	FALSE	FALSE	FALSE	FALSE	FALSE	FALSE	FALSE	FALSE	FALSE	FALSE	FALSE
GENE: 1700129C05Rik	1.22625	0.0698	NaN	NaN	NaN	NaN	FALSE	FALSE	FALSE	FALSE	FALSE	FALSE	FALSE	FALSE	FALSE	FALSE	FALSE	FALSE
GENE: 1700129O19Rik	1.09651	0.7654	NaN	NaN	NaN	NaN	FALSE	FALSE	FALSE	FALSE	FALSE	FALSE	FALSE	FALSE	FALSE	FALSE	FALSE	FALSE
GENE: 1810006J02Rik	1.03491	0.8211	NaN	NaN	NaN	NaN	FALSE	FALSE	FALSE	FALSE	FALSE	FALSE	FALSE	FALSE	FALSE	FALSE	FALSE	FALSE
GENE: 1810007D17Rik	1.033	0.8854	NaN	NaN	NaN	NaN	FALSE	FALSE	FALSE	FALSE	FALSE	FALSE	FALSE	FALSE	FALSE	FALSE	FALSE	FALSE
GENE: 1810008B01Rik	1.00916	0.8033	NaN	NaN	NaN	NaN	FALSE	FALSE	FALSE	FALSE	FALSE	FALSE	FALSE	FALSE	FALSE	FALSE	FALSE	FALSE
GENE: 1810008I18Rik	0.929946	0.7497	NaN	NaN	NaN	NaN	FALSE	FALSE	FALSE	FALSE	FALSE	FALSE	FALSE	FALSE	FALSE	FALSE	FALSE	FALSE
GENE: 1810009A15Rik	0.939292	0.7425	NaN	NaN	NaN	NaN	FALSE	FALSE	FALSE	FALSE	FALSE	FALSE	FALSE	FALSE	FALSE	FALSE	FALSE	FALSE
GENE: 1810009J06Rik	0.896727	0.7654	NaN	NaN	NaN	NaN	FALSE	FALSE	FALSE	FALSE	FALSE	FALSE	FALSE	FALSE	FALSE	FALSE	FALSE	FALSE
GENE: 1810009N02Rik	1.13719	0.9016	NaN	NaN	NaN	NaN	FALSE	FALSE	FALSE	FALSE	FALSE	FALSE	FALSE	FALSE	FALSE	FALSE	FALSE	FALSE
GENE: 1810010D01Rik	1.16819	0.0181	NaN	NaN	NaN	NaN	FALSE	FALSE	FALSE	FALSE	FALSE	FALSE	FALSE	FALSE	FALSE	FALSE	FALSE	FALSE
GENE: 1810010H24Rik	1.16259	0.3064	NaN	NaN	NaN	NaN	FALSE	FALSE	FALSE	FALSE	FALSE	FALSE	FALSE	FALSE	FALSE	FALSE	FALSE	FALSE
GENE: 1810010K12Rik	0.936724	0.6999	NaN	NaN	NaN	NaN	FALSE	FALSE	FALSE	FALSE	FALSE	FALSE	FALSE	FALSE	FALSE	FALSE	FALSE	FALSE
GENE: 1810011H11Rik	0.99606	0.567	NaN	NaN	NaN	NaN	FALSE	FALSE	FALSE	FALSE	FALSE	FALSE	FALSE	FALSE	FALSE	FALSE	FALSE	FALSE
GENE: 1810011O10Rik	1.08255	0.3057	NaN	NaN	NaN	NaN	FALSE	FALSE	FALSE	FALSE	FALSE	FALSE	FALSE	FALSE	FALSE	FALSE	FALSE	FALSE
GENE: 1810012K16Rik	0.926545	0.5099	NaN	NaN	NaN	NaN	FALSE	FALSE	FALSE	FALSE	FALSE	FALSE	FALSE	FALSE	FALSE	FALSE	FALSE	FALSE
GENE: 1810013D15Rik	0.938573	0.6	NaN	NaN	NaN	NaN	FALSE	FALSE	FALSE	FALSE	FALSE	FALSE	FALSE	FALSE	FALSE	FALSE	FALSE	FALSE
GENE: 1810013L24Rik	1.01296	0.1722	NaN	NaN	NaN	NaN	FALSE	FALSE	FALSE	FALSE	FALSE	FALSE	FALSE	FALSE	FALSE	FALSE	FALSE	FALSE
GENE: 1810014B01Rik	0.951314	0.0934	NaN	NaN	NaN	NaN	FALSE	FALSE	FALSE	FALSE	FALSE	FALSE	FALSE	FALSE	FALSE	FALSE	FALSE	FALSE
GENE: 1810015C11Rik	1.21238	0.0068	NaN	NaN	NaN	NaN	FALSE	FALSE	FALSE	FALSE	FALSE	FALSE	FALSE	FALSE	FALSE	FALSE	FALSE	FALSE
GENE: 1810019D21Rik	1.31487	0.0247	NaN	NaN	NaN	NaN	FALSE	FALSE	FALSE	FALSE	FALSE	FALSE	FALSE	FALSE	FALSE	FALSE	FALSE	FALSE
GENE: 1810019N24Rik	0.998975	0.2831	NaN	NaN	NaN	NaN	FALSE	FALSE	FALSE	FALSE	FALSE	FALSE	FALSE	FALSE	FALSE	FALSE	FALSE	FALSE
GENE: 1810021B22Rik	1.02949	0.6896	NaN	NaN	NaN	NaN	FALSE	FALSE	FALSE	FALSE	FALSE	FALSE	FALSE	FALSE	FALSE	FALSE	FALSE	FALSE
GENE: 1810022K09Rik	1.08802	0.2116	NaN	NaN	NaN	NaN	FALSE	FALSE	FALSE	FALSE	FALSE	FALSE	FALSE	FALSE	FALSE	FALSE	FALSE	FALSE
GENE: 1810026B05Rik	0.95207	0.5512	NaN	NaN	NaN	NaN	FALSE	FALSE	FALSE	FALSE	FALSE	FALSE	FALSE	FALSE	FALSE	FALSE	FALSE	FALSE
GENE: 1810026J23Rik	1.07959	0.1548	NaN	NaN	NaN	NaN	FALSE	FALSE	FALSE	FALSE	FALSE	FALSE	FALSE	FALSE	FALSE	FALSE	FALSE	FALSE
GENE: 1810028F09Rik	1.14282	0.1242	NaN	NaN	NaN	NaN	FALSE	FALSE	FALSE	FALSE	FALSE	FALSE	FALSE	FALSE	FALSE	FALSE	FALSE	FALSE
GENE: 1810030O07Rik	0.982511	0.8652	NaN	NaN	1.00644	1	FALSE	FALSE	FALSE	FALSE	FALSE	FALSE	FALSE	FALSE	FALSE	FALSE	FALSE	FALSE
GENE: 1810032O08Rik	1.01714	0.5548	NaN	NaN	NaN	NaN	FALSE	FALSE	FALSE	FALSE	FALSE	FALSE	FALSE	FALSE	FALSE	FALSE	FALSE	FALSE
GENE: 1810034E14Rik	0.947864	0.937	NaN	NaN	NaN	NaN	FALSE	FALSE	FALSE	FALSE	FALSE	FALSE	FALSE	FALSE	FALSE	FALSE	FALSE	FALSE
GENE: 1810035K13Rik	0.937266	0.6991	NaN	NaN	NaN	NaN	FALSE	FALSE	FALSE	FALSE	FALSE	FALSE	FALSE	FALSE	FALSE	FALSE	FALSE	FALSE
GENE: 1810037I17Rik	1.14521	0.0533	NaN	NaN	NaN	NaN	FALSE	FALSE	FALSE	FALSE	FALSE	FALSE	FALSE	FALSE	FALSE	FALSE	FALSE	FALSE
GENE: 1810037O21Rik	1.14469	0.7312	NaN	NaN	NaN	NaN	FALSE	FALSE	FALSE	FALSE	FALSE	FALSE	FALSE	FALSE	FALSE	FALSE	FALSE	FALSE
GENE: 1810041L15Rik	0.887701	0.6649	NaN	NaN	NaN	NaN	FALSE	FALSE	FALSE	FALSE	FALSE	FALSE	FALSE	FALSE	FALSE	FALSE	FALSE	FALSE
GENE: 1810043G02Rik	1.03891	0.5063	NaN	NaN	NaN	NaN	FALSE	FALSE	FALSE	FALSE	FALSE	FALSE	FALSE	FALSE	FALSE	FALSE	FALSE	FALSE
GENE: 1810043H04Rik	1.07242	0.1248	NaN	NaN	NaN	NaN	FALSE	FALSE	FALSE	FALSE	FALSE	FALSE	FALSE	FALSE	FALSE	FALSE	FALSE	FALSE
GENE: 1810044D09Rik	1.04688	0.7654	NaN	NaN	NaN	NaN	FALSE	FALSE	FALSE	FALSE	FALSE	FALSE	FALSE	FALSE	FALSE	FALSE	FALSE	FALSE
GENE: 1810044K17Rik	1.06413	0.2181	NaN	NaN	NaN	NaN	FALSE	FALSE	FALSE	FALSE	FALSE	FALSE	FALSE	FALSE	FALSE	FALSE	FALSE	FALSE
GENE: 1810046K07Rik	1.22541	0.3128	NaN	NaN	NaN	NaN	FALSE	FALSE	FALSE	FALSE	FALSE	FALSE	FALSE	FALSE	FALSE	FALSE	FALSE	FALSE
GENE: 1810049I09Rik	1.00263	0.7017	NaN	NaN	NaN	NaN	FALSE	FALSE	FALSE	FALSE	FALSE	FALSE	FALSE	FALSE	FALSE	FALSE	FALSE	FALSE
GENE: 1810053B23Rik	1.13771	0.7486	NaN	NaN	NaN	NaN	FALSE	FALSE	FALSE	FALSE	FALSE	FALSE	FALSE	FALSE	FALSE	FALSE	FALSE	FALSE
GENE: 1810055G02Rik	0.923453	0.937	NaN	NaN	NaN	NaN	FALSE	FALSE	FALSE	FALSE	FALSE	FALSE	FALSE	FALSE	FALSE	FALSE	FALSE	FALSE
GENE: 1810058I24Rik	1.16071	0.0363	NaN	NaN	NaN	NaN	FALSE	FALSE	FALSE	FALSE	FALSE	FALSE	FALSE	FALSE	FALSE	FALSE	FALSE	FALSE
GENE: 1810058N15Rik	0.969088	0.7262	NaN	NaN	NaN	NaN	FALSE	FALSE	FALSE	FALSE	FALSE	FALSE	FALSE	FALSE	FALSE	FALSE	FALSE	FALSE
GENE: 1810062G17Rik	1.0135	0.2538	NaN	NaN	NaN	NaN	FALSE	FALSE	FALSE	FALSE	FALSE	FALSE	FALSE	FALSE	FALSE	FALSE	FALSE	FALSE
GENE: 1810062O18Rik	1.05195	0.3077	NaN	NaN	NaN	NaN	FALSE	FALSE	FALSE	FALSE	FALSE	FALSE	FALSE	FALSE	FALSE	FALSE	FALSE	FALSE
GENE: 1810065E05Rik	0.504114	0.0648	NaN	NaN	NaN	NaN	FALSE	FALSE	FALSE	FALSE	FALSE	FALSE	FALSE	FALSE	FALSE	FALSE	FALSE	FALSE
GENE: 1810073G21Rik	0.973617	0.6398	NaN	NaN	NaN	NaN	FALSE	FALSE	FALSE	FALSE	FALSE	FALSE	FALSE	FALSE	FALSE	FALSE	FALSE	FALSE
GENE: 1810073J14Rik	0.954502	0.6385	NaN	NaN	NaN	NaN	FALSE	FALSE	FALSE	FALSE	FALSE	FALSE	FALSE	FALSE	FALSE	FALSE	FALSE	FALSE
GENE: 1810073O08Rik	1.03283	0.7118	NaN	NaN	NaN	NaN	FALSE	FALSE	FALSE	FALSE	FALSE	FALSE	FALSE	FALSE	FALSE	FALSE	FALSE	FALSE
GENE: 2010001A14Rik	1.1956	0.0179	NaN	NaN	NaN	NaN	FALSE	FALSE	FALSE	FALSE	FALSE	FALSE	FALSE	FALSE	FALSE	FALSE	FALSE	FALSE
GENE: 2010003D24Rik	1.24457	0.2361	NaN	NaN	NaN	NaN	FALSE	FALSE	FALSE	FALSE	FALSE	FALSE	FALSE	FALSE	FALSE	FALSE	FALSE	FALSE
GENE: 2010003K11Rik	0.968918	0.5807	NaN	NaN	NaN	NaN	FALSE	FALSE	FALSE	FALSE	FALSE	FALSE	FALSE	FALSE	FALSE	FALSE	FALSE	FALSE
GENE: 2010004M13Rik	1.33989	0.0116	NaN	NaN	NaN	NaN	FALSE	FALSE	FALSE	FALSE	FALSE	FALSE	FALSE	FALSE	FALSE	FALSE	FALSE	FALSE
GENE: 2010005H15Rik	0.683631	0.0081	NaN	NaN	NaN	NaN	FALSE	FALSE	FALSE	FALSE	FALSE	FALSE	FALSE	FALSE	FALSE	FALSE	FALSE	FALSE
GENE: 2010007E15Rik	0.916151	0.7816	NaN	NaN	NaN	NaN	FALSE	FALSE	FALSE	FALSE	FALSE	FALSE	FALSE	FALSE	FALSE	FALSE	FALSE	FALSE
GENE: 2010007H06Rik	1.16513	0.0229	NaN	NaN	NaN	NaN	FALSE	FALSE	FALSE	FALSE	FALSE	FALSE	FALSE	FALSE	FALSE	FALSE	FALSE	FALSE
GENE: 2010009K17Rik	1.01493	0.8558	NaN	NaN	NaN	NaN	FALSE	FALSE	FALSE	FALSE	FALSE	FALSE	FALSE	FALSE	FALSE	FALSE	FALSE	FALSE
GENE: 2010013B24Rik	0.996135	0.4224	NaN	NaN	NaN	NaN	FALSE	FALSE	FALSE	FALSE	FALSE	FALSE	FALSE	FALSE	FALSE	FALSE	FALSE	FALSE
GENE: 2010015B12Rik	1.17344	0.0879	NaN	NaN	NaN	NaN	FALSE	FALSE	FALSE	FALSE	FALSE	FALSE	FALSE	FALSE	FALSE	FALSE	FALSE	FALSE
GENE: 2010015M23Rik	0.947548	0.6423	NaN	NaN	NaN	NaN	FALSE	FALSE	FALSE	FALSE	FALSE	FALSE	FALSE	FALSE	FALSE	FALSE	FALSE	FALSE
GENE: 2010103J01Rik	0.937795	0.6764	NaN	NaN	NaN	NaN	FALSE	FALSE	FALSE	FALSE	FALSE	FALSE	FALSE	FALSE	FALSE	FALSE	FALSE	FALSE
GENE: 2010106C02Rik	1.22106	0.4696	NaN	NaN	NaN	NaN	FALSE	FALSE	FALSE	FALSE	FALSE	FALSE	FALSE	FALSE	FALSE	FALSE	FALSE	FALSE
GENE: 2010106E10Rik	1.22093	0.1121	NaN	NaN	NaN	NaN	FALSE	FALSE	FALSE	FALSE	FALSE	FALSE	FALSE	FALSE	FALSE	FALSE	FALSE	FALSE
GENE: 2010107E04Rik	1.02064	0.1367	NaN	NaN	0.943562	1	FALSE	FALSE	FALSE	FALSE	FALSE	FALSE	FALSE	FALSE	FALSE	FALSE	FALSE	FALSE
GENE: 2010107G12Rik	0.507825	0.0011	NaN	NaN	NaN	NaN	FALSE	FALSE	FALSE	FALSE	FALSE	FALSE	FALSE	FALSE	FALSE	FALSE	FALSE	FALSE
GENE: 2010107G23Rik	1.10782	0.2327	NaN	NaN	NaN	NaN	FALSE	FALSE	FALSE	FALSE	FALSE	FALSE	FALSE	FALSE	FALSE	FALSE	FALSE	FALSE
GENE: 2010109A12Rik	1.02235	0.8319	NaN	NaN	NaN	NaN	FALSE	FALSE	FALSE	FALSE	FALSE	FALSE	FALSE	FALSE	FALSE	FALSE	FALSE	FALSE
GENE: 2010109I03Rik	0.929745	0.2971	NaN	NaN	NaN	NaN	FALSE	FALSE	FALSE	FALSE	FALSE	FALSE	FALSE	FALSE	FALSE	FALSE	FALSE	FALSE
GENE: 2010109P13Rik	0.981697	0.7613	NaN	NaN	NaN	NaN	FALSE	FALSE	FALSE	FALSE	FALSE	FALSE	FALSE	FALSE	FALSE	FALSE	FALSE	FALSE
GENE: 2010110K18Rik	1.02714	0.9159	NaN	NaN	NaN	NaN	FALSE	FALSE	FALSE	FALSE	FALSE	FALSE	FALSE	FALSE	FALSE	FALSE	FALSE	FALSE
GENE: 2010111I01Rik	1.00033	0.5333	NaN	NaN	NaN	NaN	FALSE	FALSE	FALSE	FALSE	FALSE	FALSE	FALSE	FALSE	FALSE	FALSE	FALSE	FALSE
GENE: 2010203P06Rik	1.09774	0.5178	NaN	NaN	NaN	NaN	FALSE	FALSE	FALSE	FALSE	FALSE	FALSE	FALSE	FALSE	FALSE	FALSE	FALSE	FALSE
GENE: 2010204K13Rik	0.95753	0.2775	NaN	NaN	NaN	NaN	FALSE	FALSE	FALSE	FALSE	FALSE	FALSE	FALSE	FALSE	FALSE	FALSE	FALSE	FALSE
GENE: 2010205J10Rik	0.981711	0.562	NaN	NaN	NaN	NaN	FALSE	FALSE	FALSE	FALSE	FALSE	FALSE	FALSE	FALSE	FALSE	FALSE	FALSE	FALSE
GENE: 2010300C02Rik	1.12395	0.5322	1.08996	0.806115	NaN	NaN	FALSE	FALSE	FALSE	FALSE	FALSE	FALSE	FALSE	FALSE	FALSE	FALSE	FALSE	FALSE
GENE: 2010300F17Rik	1.00331	0.7545	NaN	NaN	NaN	NaN	FALSE	FALSE	FALSE	FALSE	FALSE	FALSE	FALSE	FALSE	FALSE	FALSE	FALSE	FALSE
GENE: 2010308F09Rik	1.05748	0.6269	NaN	NaN	NaN	NaN	FALSE	FALSE	FALSE	FALSE	FALSE	FALSE	FALSE	FALSE	FALSE	FALSE	FALSE	FALSE
GENE: 2010310C07Rik	1.00619	0.9464	NaN	NaN	NaN	NaN	FALSE	FALSE	FALSE	FALSE	FALSE	FALSE	FALSE	FALSE	FALSE	FALSE	FALSE	FALSE
GENE: 2010315B03Rik	0.961843	0.8684	NaN	NaN	NaN	NaN	FALSE	FALSE	FALSE	FALSE	FALSE	FALSE	FALSE	FALSE	FALSE	FALSE	FALSE	FALSE
GENE: 2010320H13Rik	1.04217	0.8137	NaN	NaN	NaN	NaN	FALSE	FALSE	FALSE	FALSE	FALSE	FALSE	FALSE	FALSE	FALSE	FALSE	FALSE	FALSE
GENE: 2010320M18Rik	1.18822	0.011	NaN	NaN	NaN	NaN	FALSE	FALSE	FALSE	FALSE	FALSE	FALSE	FALSE	FALSE	FALSE	FALSE	FALSE	FALSE
GENE: 2010320O07Rik	0.998462	0.882	NaN	NaN	NaN	NaN	FALSE	FALSE	FALSE	FALSE	FALSE	FALSE	FALSE	FALSE	FALSE	FALSE	FALSE	FALSE
GENE: 2200001K16Rik	0.96812	0.6893	NaN	NaN	NaN	NaN	FALSE	FALSE	FALSE	FALSE	FALSE	FALSE	FALSE	FALSE	FALSE	FALSE	FALSE	FALSE
GENE: 2200002D01Rik	1.00659	0.6227	1.01788	0.0979222	NaN	NaN	FALSE	FALSE	FALSE	FALSE	FALSE	FALSE	TRUE	FALSE	FALSE	FALSE	TRUE	FALSE
GENE: 2200002J24Rik	0.645042	0.0204	NaN	NaN	NaN	NaN	FALSE	FALSE	FALSE	FALSE	FALSE	FALSE	FALSE	FALSE	FALSE	FALSE	FALSE	FALSE
GENE: 2210008F06Rik	0.976453	0.7116	NaN	NaN	NaN	NaN	FALSE	FALSE	FALSE	FALSE	FALSE	FALSE	FALSE	FALSE	FALSE	FALSE	FALSE	FALSE
GENE: 2210009P08Rik	0.937832	0.7774	NaN	NaN	NaN	NaN	FALSE	FALSE	FALSE	FALSE	FALSE	FALSE	FALSE	FALSE	FALSE	FALSE	FALSE	FALSE
GENE: 2210010C04Rik	0.948876	0.338	NaN	NaN	NaN	NaN	FALSE	FALSE	FALSE	FALSE	FALSE	FALSE	FALSE	FALSE	FALSE	FALSE	FALSE	FALSE
GENE: 2210011C24Rik	1.26179	0.0063	NaN	NaN	NaN	NaN	FALSE	FALSE	FALSE	FALSE	FALSE	FALSE	FALSE	FALSE	FALSE	FALSE	FALSE	FALSE
GENE: 2210013O21Rik	0.974197	0.219	NaN	NaN	NaN	NaN	FALSE	FALSE	FALSE	FALSE	FALSE	FALSE	FALSE	FALSE	FALSE	FALSE	FALSE	FALSE
GENE: 2210016F16Rik	0.874707	0.6583	1.03575	0.757055	NaN	NaN	FALSE	FALSE	FALSE	FALSE	FALSE	FALSE	FALSE	FALSE	FALSE	FALSE	FALSE	FALSE
GENE: 2210016H18Rik	1.09409	0.6735	NaN	NaN	NaN	NaN	FALSE	FALSE	FALSE	FALSE	FALSE	FALSE	FALSE	FALSE	FALSE	FALSE	FALSE	FALSE
GENE: 2210016L21Rik	1.16045	0.1434	NaN	NaN	1.04061	2.99401e-05	FALSE	FALSE	FALSE	FALSE	FALSE	FALSE	FALSE	FALSE	FALSE	FALSE	FALSE	FALSE
GENE: 2210017G18Rik	0.977742	0.6684	NaN	NaN	NaN	NaN	FALSE	FALSE	FALSE	FALSE	FALSE	FALSE	FALSE	FALSE	FALSE	FALSE	FALSE	FALSE
GENE: 2210019G11Rik	0.961633	0.2427	NaN	NaN	NaN	NaN	FALSE	FALSE	FALSE	FALSE	FALSE	FALSE	FALSE	FALSE	FALSE	FALSE	FALSE	FALSE
GENE: 2210019I11Rik	0.96496	0.7985	NaN	NaN	NaN	NaN	FALSE	FALSE	FALSE	FALSE	FALSE	FALSE	FALSE	FALSE	FALSE	FALSE	FALSE	FALSE
GENE: 2210037E17Rik	0.988541	0.5935	NaN	NaN	NaN	NaN	FALSE	FALSE	FALSE	FALSE	FALSE	FALSE	FALSE	FALSE	FALSE	FALSE	FALSE	FALSE
GENE: 2210039B01Rik	1.05429	0.7369	NaN	NaN	NaN	NaN	FALSE	FALSE	FALSE	FALSE	FALSE	FALSE	FALSE	FALSE	FALSE	FALSE	FALSE	FALSE
GENE: 2210402A03Rik	0.983577	0.9097	NaN	NaN	NaN	NaN	FALSE	FALSE	FALSE	FALSE	FALSE	FALSE	FALSE	FALSE	FALSE	FALSE	FALSE	FALSE
GENE: 2210402C17Rik	0.936596	0.6967	NaN	NaN	NaN	NaN	FALSE	FALSE	FALSE	FALSE	FALSE	FALSE	FALSE	FALSE	FALSE	FALSE	FALSE	FALSE
GENE: 2210404E10Rik	0.994676	0.937	NaN	NaN	NaN	NaN	FALSE	FALSE	FALSE	FALSE	FALSE	FALSE	FALSE	FALSE	FALSE	FALSE	FALSE	FALSE
GENE: 2210406H18Rik	1.04614	0.8189	NaN	NaN	NaN	NaN	FALSE	FALSE	FALSE	FALSE	FALSE	FALSE	FALSE	FALSE	FALSE	FALSE	FALSE	FALSE
GENE: 2210406O10Rik	1.11221	0.6631	NaN	NaN	NaN	NaN	FALSE	FALSE	FALSE	FALSE	FALSE	FALSE	FALSE	FALSE	FALSE	FALSE	FALSE	FALSE
GENE: 2210407C18Rik	0.466693	0.0001	NaN	NaN	NaN	NaN	FALSE	FALSE	FALSE	FALSE	FALSE	FALSE	FALSE	FALSE	FALSE	FALSE	FALSE	FALSE
GENE: 2210408F21Rik	0.890723	0.8573	NaN	NaN	NaN	NaN	FALSE	FALSE	FALSE	FALSE	FALSE	FALSE	FALSE	FALSE	FALSE	FALSE	FALSE	FALSE
GENE: 2210408I21Rik	0.970409	0.1024	NaN	NaN	NaN	NaN	FALSE	FALSE	FALSE	FALSE	FALSE	FALSE	FALSE	FALSE	FALSE	FALSE	FALSE	FALSE
GENE: 2210409E12Rik	0.999365	0.8875	NaN	NaN	NaN	NaN	FALSE	FALSE	FALSE	FALSE	FALSE	FALSE	FALSE	FALSE	FALSE	FALSE	FALSE	FALSE
GENE: 2210411A11Rik	1.05665	0.5909	NaN	NaN	NaN	NaN	FALSE	FALSE	FALSE	FALSE	FALSE	FALSE	FALSE	FALSE	FALSE	FALSE	FALSE	FALSE
GENE: 2210411M09Rik	0.982664	0.9242	NaN	NaN	NaN	NaN	FALSE	FALSE	FALSE	FALSE	FALSE	FALSE	FALSE	FALSE	FALSE	FALSE	FALSE	FALSE
GENE: 2210414B05Rik	0.938352	0.8899	NaN	NaN	NaN	NaN	FALSE	FALSE	FALSE	FALSE	FALSE	FALSE	FALSE	FALSE	FALSE	FALSE	FALSE	FALSE
GENE: 2210414L08Rik	0.97467	0.8543	NaN	NaN	NaN	NaN	FALSE	FALSE	FALSE	FALSE	FALSE	FALSE	FALSE	FALSE	FALSE	FALSE	FALSE	FALSE
GENE: 2210416O15Rik	0.93093	0.3985	NaN	NaN	NaN	NaN	FALSE	FALSE	FALSE	FALSE	FALSE	FALSE	FALSE	FALSE	FALSE	FALSE	FALSE	FALSE
GENE: 2210419D22Rik	1.14951	0.3221	NaN	NaN	NaN	NaN	FALSE	FALSE	FALSE	FALSE	FALSE	FALSE	FALSE	FALSE	FALSE	FALSE	FALSE	FALSE
GENE: 2300002M23Rik	1.03057	0.9114	NaN	NaN	NaN	NaN	FALSE	FALSE	FALSE	FALSE	FALSE	FALSE	FALSE	FALSE	FALSE	FALSE	FALSE	FALSE
GENE: 2300005B03Rik	0.946629	0.5415	NaN	NaN	NaN	NaN	FALSE	FALSE	FALSE	FALSE	FALSE	FALSE	FALSE	FALSE	FALSE	FALSE	FALSE	FALSE
GENE: 2300009A05Rik	1.09795	0.0858	NaN	NaN	NaN	NaN	FALSE	FALSE	FALSE	FALSE	FALSE	FALSE	FALSE	FALSE	FALSE	FALSE	FALSE	FALSE
GENE: 2310001H17Rik	0.911021	0.2845	NaN	NaN	NaN	NaN	FALSE	FALSE	FALSE	FALSE	FALSE	FALSE	FALSE	FALSE	FALSE	FALSE	FALSE	FALSE
GENE: 2310001K24Rik	0.91136	0.8161	NaN	NaN	NaN	NaN	FALSE	FALSE	FALSE	FALSE	FALSE	FALSE	FALSE	FALSE	FALSE	FALSE	FALSE	FALSE
GENE: 2310002D06Rik	0.99931	0.8989	NaN	NaN	NaN	NaN	FALSE	FALSE	FALSE	FALSE	FALSE	FALSE	FALSE	FALSE	FALSE	FALSE	FALSE	FALSE
GENE: 2310002F09Rik	1.0925	0.8037	NaN	NaN	NaN	NaN	FALSE	FALSE	FALSE	FALSE	FALSE	FALSE	FALSE	FALSE	FALSE	FALSE	FALSE	FALSE
GENE: 2310002L09Rik	1.01937	0.5202	NaN	NaN	NaN	NaN	FALSE	FALSE	FALSE	FALSE	FALSE	FALSE	FALSE	FALSE	FALSE	FALSE	FALSE	FALSE
GENE: 2310005A03Rik	0.912522	0.1158	NaN	NaN	NaN	NaN	FALSE	FALSE	FALSE	FALSE	FALSE	FALSE	FALSE	FALSE	FALSE	FALSE	FALSE	FALSE
GENE: 2310007B03Rik	1.0843	0.4343	NaN	NaN	NaN	NaN	FALSE	FALSE	FALSE	FALSE	FALSE	FALSE	FALSE	FALSE	FALSE	FALSE	FALSE	FALSE
GENE: 2310007H11Rik	0.912421	0.6032	NaN	NaN	NaN	NaN	FALSE	FALSE	FALSE	FALSE	FALSE	FALSE	FALSE	FALSE	FALSE	FALSE	FALSE	FALSE
GENE: 2310007O11Rik	1.03006	0.514	NaN	NaN	NaN	NaN	FALSE	FALSE	FALSE	FALSE	FALSE	FALSE	FALSE	FALSE	FALSE	FALSE	FALSE	FALSE
GENE: 2310009A05Rik	1.0843	0.0673	NaN	NaN	NaN	NaN	FALSE	FALSE	FALSE	FALSE	FALSE	FALSE	FALSE	FALSE	FALSE	FALSE	FALSE	FALSE
GENE: 2310009B15Rik	1.0461	0.6713	NaN	NaN	NaN	NaN	FALSE	FALSE	FALSE	FALSE	FALSE	FALSE	FALSE	FALSE	FALSE	FALSE	FALSE	FALSE
GENE: 2310010J17Rik	1.08043	0.7642	NaN	NaN	NaN	NaN	FALSE	FALSE	FALSE	FALSE	FALSE	FALSE	FALSE	FALSE	FALSE	FALSE	FALSE	FALSE
GENE: 2310011E23Rik	0.935236	0.8472	NaN	NaN	NaN	NaN	FALSE	FALSE	FALSE	FALSE	FALSE	FALSE	FALSE	FALSE	FALSE	FALSE	FALSE	FALSE
GENE: 2310011J03Rik	1.09616	0.339	NaN	NaN	NaN	NaN	FALSE	FALSE	FALSE	FALSE	FALSE	FALSE	FALSE	FALSE	FALSE	FALSE	FALSE	FALSE
GENE: 2310014F06Rik	1.03406	0.7973	NaN	NaN	NaN	NaN	FALSE	FALSE	FALSE	FALSE	FALSE	FALSE	FALSE	FALSE	FALSE	FALSE	FALSE	FALSE
GENE: 2310015A10Rik	0.921894	0.7997	NaN	NaN	NaN	NaN	FALSE	FALSE	FALSE	FALSE	FALSE	FALSE	FALSE	FALSE	FALSE	FALSE	FALSE	FALSE
GENE: 2310015A16Rik	0.974696	0.8147	NaN	NaN	NaN	NaN	FALSE	FALSE	FALSE	FALSE	FALSE	FALSE	FALSE	FALSE	FALSE	FALSE	FALSE	FALSE
GENE: 2310015D24Rik	0.905252	0.6979	NaN	NaN	NaN	NaN	FALSE	FALSE	FALSE	FALSE	FALSE	FALSE	FALSE	FALSE	FALSE	FALSE	FALSE	FALSE
GENE: 2310016G11Rik	1.01839	0.7488	NaN	NaN	NaN	NaN	FALSE	FALSE	FALSE	FALSE	FALSE	FALSE	FALSE	FALSE	FALSE	FALSE	FALSE	FALSE
GENE: 2310022A10Rik	0.987515	0.7233	NaN	NaN	NaN	NaN	FALSE	FALSE	FALSE	FALSE	FALSE	FALSE	FALSE	FALSE	FALSE	FALSE	FALSE	FALSE
GENE: 2310022B05Rik	0.988164	0.9254	NaN	NaN	NaN	NaN	FALSE	FALSE	FALSE	FALSE	FALSE	FALSE	FALSE	FALSE	FALSE	FALSE	FALSE	FALSE
GENE: 2310024H09Rik	0.97359	0.9191	NaN	NaN	NaN	NaN	FALSE	FALSE	FALSE	FALSE	FALSE	FALSE	FALSE	FALSE	FALSE	FALSE	FALSE	FALSE
GENE: 2310026G15Rik	1.04274	0.7725	NaN	NaN	NaN	NaN	FALSE	FALSE	FALSE	FALSE	FALSE	FALSE	FALSE	FALSE	FALSE	FALSE	FALSE	FALSE
GENE: 2310026L22Rik	0.980146	0.8635	NaN	NaN	NaN	NaN	FALSE	FALSE	FALSE	FALSE	FALSE	FALSE	FALSE	FALSE	FALSE	FALSE	FALSE	FALSE
GENE: 2310030G06Rik	1.01181	0.5666	NaN	NaN	NaN	NaN	FALSE	FALSE	FALSE	FALSE	FALSE	FALSE	FALSE	FALSE	FALSE	FALSE	FALSE	FALSE
GENE: 2310031A07Rik	0.987674	0.3184	NaN	NaN	NaN	NaN	FALSE	FALSE	FALSE	FALSE	FALSE	FALSE	FALSE	FALSE	FALSE	FALSE	FALSE	FALSE
GENE: 2310033P09Rik	0.975272	0.9498	NaN	NaN	NaN	NaN	FALSE	FALSE	FALSE	FALSE	FALSE	FALSE	FALSE	FALSE	FALSE	FALSE	FALSE	FALSE
GENE: 2310034C09Rik	0.896631	0.2954	NaN	NaN	NaN	NaN	FALSE	FALSE	FALSE	FALSE	FALSE	FALSE	FALSE	FALSE	FALSE	FALSE	FALSE	FALSE
GENE: 2310034G01Rik	1.16933	0.2924	NaN	NaN	NaN	NaN	FALSE	FALSE	FALSE	FALSE	FALSE	FALSE	FALSE	FALSE	FALSE	FALSE	FALSE	FALSE
GENE: 2310034O05Rik	1.01292	0.7226	NaN	NaN	NaN	NaN	FALSE	FALSE	FALSE	FALSE	FALSE	FALSE	FALSE	FALSE	FALSE	FALSE	FALSE	FALSE
GENE: 2310034P14Rik	1.11618	0.2236	NaN	NaN	NaN	NaN	FALSE	FALSE	FALSE	FALSE	FALSE	FALSE	FALSE	FALSE	FALSE	FALSE	FALSE	FALSE
GENE: 2310035C23Rik	0.970059	0.3963	NaN	NaN	NaN	NaN	FALSE	FALSE	FALSE	FALSE	FALSE	FALSE	FALSE	FALSE	FALSE	FALSE	FALSE	FALSE
GENE: 2310035P21Rik	0.975471	0.8622	NaN	NaN	NaN	NaN	FALSE	FALSE	FALSE	FALSE	FALSE	FALSE	FALSE	FALSE	FALSE	FALSE	FALSE	FALSE
GENE: 2310036O22Rik	1.00437	0.2287	NaN	NaN	0.973255	1	FALSE	FALSE	FALSE	FALSE	FALSE	FALSE	FALSE	FALSE	FALSE	FALSE	FALSE	FALSE
GENE: 2310039F13Rik	1.04277	0.7291	NaN	NaN	NaN	NaN	FALSE	FALSE	FALSE	FALSE	FALSE	FALSE	FALSE	FALSE	FALSE	FALSE	FALSE	FALSE
GENE: 2310039H08Rik	1.12097	0.0987	NaN	NaN	NaN	NaN	FALSE	FALSE	FALSE	FALSE	FALSE	FALSE	FALSE	FALSE	FALSE	FALSE	FALSE	FALSE
GENE: 2310040G07Rik	0.942269	0.5812	NaN	NaN	NaN	NaN	FALSE	FALSE	FALSE	FALSE	FALSE	FALSE	FALSE	FALSE	FALSE	FALSE	FALSE	FALSE
GENE: 2310040G24Rik	1.06921	0.5005	NaN	NaN	NaN	NaN	FALSE	FALSE	FALSE	FALSE	FALSE	FALSE	FALSE	FALSE	FALSE	FALSE	FALSE	FALSE
GENE: 2310041K03Rik	1.1249	0.7668	NaN	NaN	NaN	NaN	FALSE	FALSE	FALSE	FALSE	FALSE	FALSE	FALSE	FALSE	FALSE	FALSE	FALSE	FALSE
GENE: 2310043L19Rik	0.856658	0.0071	NaN	NaN	NaN	NaN	FALSE	FALSE	FALSE	FALSE	FALSE	FALSE	FALSE	FALSE	FALSE	FALSE	FALSE	FALSE
GENE: 2310043M15Rik	1.03736	0.5448	NaN	NaN	NaN	NaN	FALSE	FALSE	FALSE	FALSE	FALSE	FALSE	FALSE	FALSE	FALSE	FALSE	FALSE	FALSE
GENE: 2310043P16Rik	1.15614	0.8262	NaN	NaN	NaN	NaN	FALSE	FALSE	FALSE	FALSE	FALSE	FALSE	FALSE	FALSE	FALSE	FALSE	FALSE	FALSE
GENE: 2310044G17Rik	NaN	NaN	NaN	NaN	1.40512	0	FALSE	FALSE	FALSE	FALSE	FALSE	FALSE	FALSE	FALSE	FALSE	FALSE	FALSE	FALSE
GENE: 2310045N14Rik	0.924853	0.4806	NaN	NaN	NaN	NaN	FALSE	FALSE	FALSE	FALSE	FALSE	FALSE	FALSE	FALSE	FALSE	FALSE	FALSE	FALSE
GENE: 2310046K23Rik	1.06527	0.8927	NaN	NaN	NaN	NaN	FALSE	FALSE	FALSE	FALSE	FALSE	FALSE	FALSE	FALSE	FALSE	FALSE	FALSE	FALSE
GENE: 2310047N11Rik	1.00498	0.1457	NaN	NaN	NaN	NaN	FALSE	FALSE	FALSE	FALSE	FALSE	FALSE	FALSE	FALSE	FALSE	FALSE	FALSE	FALSE
GENE: 2310050C09Rik	0.909912	0.6943	NaN	NaN	NaN	NaN	FALSE	FALSE	FALSE	FALSE	FALSE	FALSE	FALSE	FALSE	FALSE	FALSE	FALSE	FALSE
GENE: 2310050P20Rik	1.04769	0.791	NaN	NaN	NaN	NaN	FALSE	FALSE	FALSE	FALSE	FALSE	FALSE	FALSE	FALSE	FALSE	FALSE	FALSE	FALSE
GENE: 2310057B04Rik	0.915497	0.5139	NaN	NaN	NaN	NaN	FALSE	FALSE	FALSE	FALSE	FALSE	FALSE	FALSE	FALSE	FALSE	FALSE	FALSE	FALSE
GENE: 2310057J18Rik	0.91658	0.6529	NaN	NaN	NaN	NaN	FALSE	FALSE	FALSE	FALSE	FALSE	FALSE	FALSE	FALSE	FALSE	FALSE	FALSE	FALSE
GENE: 2310057M21Rik	1.05793	0.8234	NaN	NaN	NaN	NaN	FALSE	FALSE	FALSE	FALSE	FALSE	FALSE	FALSE	FALSE	FALSE	FALSE	FALSE	FALSE
GENE: 2310057N15Rik	0.962749	0.6056	NaN	NaN	NaN	NaN	FALSE	FALSE	FALSE	FALSE	FALSE	FALSE	FALSE	FALSE	FALSE	FALSE	FALSE	FALSE
GENE: 2310058N22Rik	1.3051	0.0681	NaN	NaN	NaN	NaN	FALSE	FALSE	FALSE	FALSE	FALSE	FALSE	FALSE	FALSE	FALSE	FALSE	FALSE	FALSE
GENE: 2310061A09Rik	1.04671	0.7939	NaN	NaN	NaN	NaN	FALSE	FALSE	FALSE	FALSE	FALSE	FALSE	FALSE	FALSE	FALSE	FALSE	FALSE	FALSE
GENE: 2310061I04Rik	1.13521	0.0145	NaN	NaN	NaN	NaN	FALSE	FALSE	FALSE	FALSE	FALSE	FALSE	FALSE	FALSE	FALSE	FALSE	FALSE	FALSE
GENE: 2310061L18Rik	0.916392	0.5968	NaN	NaN	NaN	NaN	FALSE	FALSE	FALSE	FALSE	FALSE	FALSE	FALSE	FALSE	FALSE	FALSE	FALSE	FALSE
GENE: 2310061N02Rik	1.06601	0.5519	NaN	NaN	NaN	NaN	FALSE	FALSE	FALSE	FALSE	FALSE	FALSE	FALSE	FALSE	FALSE	FALSE	FALSE	FALSE
GENE: 2310065F04Rik	0.906698	0.7001	NaN	NaN	NaN	NaN	FALSE	FALSE	FALSE	FALSE	FALSE	FALSE	FALSE	FALSE	FALSE	FALSE	FALSE	FALSE
GENE: 2310066F23Rik	1.00052	0.6557	NaN	NaN	NaN	NaN	FALSE	FALSE	FALSE	FALSE	FALSE	FALSE	FALSE	FALSE	FALSE	FALSE	FALSE	FALSE
GENE: 2310067E19Rik	1.07208	0.5917	NaN	NaN	NaN	NaN	FALSE	FALSE	FALSE	FALSE	FALSE	FALSE	FALSE	FALSE	FALSE	FALSE	FALSE	FALSE
GENE: 2310067P03Rik	1.05046	0.9201	NaN	NaN	NaN	NaN	FALSE	FALSE	FALSE	FALSE	FALSE	FALSE	FALSE	FALSE	FALSE	FALSE	FALSE	FALSE
GENE: 2310068J16Rik	1.20775	0.2003	NaN	NaN	NaN	NaN	FALSE	FALSE	FALSE	FALSE	FALSE	FALSE	FALSE	FALSE	FALSE	FALSE	FALSE	FALSE
GENE: 2310069B03Rik	1.11352	0.937	NaN	NaN	NaN	NaN	FALSE	FALSE	FALSE	FALSE	FALSE	FALSE	FALSE	FALSE	FALSE	FALSE	FALSE	FALSE
GENE: 2310069G16Rik	1.06583	0.7973	NaN	NaN	NaN	NaN	FALSE	FALSE	FALSE	FALSE	FALSE	FALSE	FALSE	FALSE	FALSE	FALSE	FALSE	FALSE
GENE: 2310074N15Rik	1.04941	0.8748	NaN	NaN	NaN	NaN	FALSE	FALSE	FALSE	FALSE	FALSE	FALSE	FALSE	FALSE	FALSE	FALSE	FALSE	FALSE
GENE: 2310075K07Rik	1.06188	0.2994	NaN	NaN	NaN	NaN	FALSE	FALSE	FALSE	FALSE	FALSE	FALSE	FALSE	FALSE	FALSE	FALSE	FALSE	FALSE
GENE: 2310076G05Rik	0.98299	0.7174	NaN	NaN	NaN	NaN	FALSE	FALSE	FALSE	FALSE	FALSE	FALSE	FALSE	FALSE	FALSE	FALSE	FALSE	FALSE
GENE: 2310079G19Rik	1.0616	0.5558	NaN	NaN	NaN	NaN	FALSE	FALSE	FALSE	FALSE	FALSE	FALSE	FALSE	FALSE	FALSE	FALSE	FALSE	FALSE
GENE: 2310081J21Rik	1.03617	0.6248	NaN	NaN	NaN	NaN	FALSE	FALSE	FALSE	FALSE	FALSE	FALSE	FALSE	FALSE	FALSE	FALSE	FALSE	FALSE
GENE: 2310081O03Rik	0.871796	0.703	NaN	NaN	NaN	NaN	FALSE	FALSE	FALSE	FALSE	FALSE	FALSE	FALSE	FALSE	FALSE	FALSE	FALSE	FALSE
GENE: 2410002F23Rik	1.06279	0.0587	NaN	NaN	NaN	NaN	FALSE	FALSE	FALSE	FALSE	FALSE	FALSE	FALSE	FALSE	FALSE	FALSE	FALSE	FALSE
GENE: 2410004B18Rik	0.98869	0.8459	NaN	NaN	0.926474	0.336499	FALSE	FALSE	FALSE	FALSE	FALSE	FALSE	FALSE	FALSE	FALSE	FALSE	FALSE	FALSE
GENE: 2410004I01Rik	0.994732	0.9034	NaN	NaN	NaN	NaN	FALSE	FALSE	FALSE	FALSE	FALSE	FALSE	FALSE	FALSE	FALSE	FALSE	FALSE	FALSE
GENE: 2410004P03Rik	0.885358	0.6944	NaN	NaN	NaN	NaN	FALSE	FALSE	FALSE	FALSE	FALSE	FALSE	FALSE	FALSE	FALSE	FALSE	FALSE	FALSE
GENE: 2410006H16Rik	1.1964	0.0068	NaN	NaN	NaN	NaN	FALSE	FALSE	FALSE	FALSE	FALSE	FALSE	FALSE	FALSE	FALSE	FALSE	FALSE	FALSE
GENE: 2410015M20Rik	1.05259	0.0526	NaN	NaN	0.98251	1	FALSE	FALSE	FALSE	FALSE	FALSE	FALSE	FALSE	FALSE	FALSE	FALSE	FALSE	FALSE
GENE: 2410016O06Rik	0.994533	0.8195	NaN	NaN	NaN	NaN	FALSE	FALSE	FALSE	FALSE	FALSE	FALSE	FALSE	FALSE	FALSE	FALSE	FALSE	FALSE
GENE: 2410017I17Rik	1.00646	0.9102	NaN	NaN	NaN	NaN	FALSE	FALSE	FALSE	FALSE	FALSE	FALSE	FALSE	FALSE	FALSE	FALSE	FALSE	FALSE
GENE: 2410018L13Rik	1.1853	0.0035	NaN	NaN	NaN	NaN	FALSE	FALSE	FALSE	FALSE	FALSE	FALSE	FALSE	FALSE	FALSE	FALSE	FALSE	FALSE
GENE: 2410021H03Rik	1.15819	0.9065	NaN	NaN	NaN	NaN	FALSE	FALSE	FALSE	FALSE	FALSE	FALSE	FALSE	FALSE	FALSE	FALSE	FALSE	FALSE
GENE: 2410022M11Rik	1.08851	0.7823	NaN	NaN	NaN	NaN	FALSE	FALSE	FALSE	FALSE	FALSE	FALSE	FALSE	FALSE	FALSE	FALSE	FALSE	FALSE
GENE: 2410080I02Rik	0.922592	0.4046	NaN	NaN	NaN	NaN	FALSE	FALSE	FALSE	FALSE	FALSE	FALSE	FALSE	FALSE	FALSE	FALSE	FALSE	FALSE
GENE: 2410087M07Rik	0.943142	0.3663	NaN	NaN	NaN	NaN	FALSE	FALSE	FALSE	FALSE	FALSE	FALSE	FALSE	FALSE	FALSE	FALSE	FALSE	FALSE
GENE: 2410089E03Rik	1.05062	0.7282	NaN	NaN	NaN	NaN	FALSE	FALSE	FALSE	FALSE	FALSE	FALSE	FALSE	FALSE	FALSE	FALSE	FALSE	FALSE
GENE: 2410125D13Rik	1.0707	0.6036	NaN	NaN	NaN	NaN	FALSE	FALSE	FALSE	FALSE	FALSE	FALSE	FALSE	FALSE	FALSE	FALSE	FALSE	FALSE
GENE: 2410131K14Rik	0.794206	0.0213	NaN	NaN	NaN	NaN	FALSE	FALSE	FALSE	FALSE	FALSE	FALSE	FALSE	FALSE	FALSE	FALSE	FALSE	FALSE
GENE: 2410137M14Rik	0.901874	0.6623	NaN	NaN	NaN	NaN	FALSE	FALSE	FALSE	FALSE	FALSE	FALSE	FALSE	FALSE	FALSE	FALSE	FALSE	FALSE
GENE: 2410141K09Rik	1.09503	0.4668	NaN	NaN	NaN	NaN	FALSE	FALSE	FALSE	FALSE	FALSE	FALSE	FALSE	FALSE	FALSE	FALSE	FALSE	FALSE
GENE: 2510002D24Rik	0.984616	0.5186	NaN	NaN	NaN	NaN	FALSE	FALSE	FALSE	FALSE	FALSE	FALSE	FALSE	FALSE	FALSE	FALSE	FALSE	FALSE
GENE: 2510003B16Rik	0.936307	0.744	NaN	NaN	NaN	NaN	FALSE	FALSE	FALSE	FALSE	FALSE	FALSE	FALSE	FALSE	FALSE	FALSE	FALSE	FALSE
GENE: 2510009E07Rik	1.03475	0.6543	NaN	NaN	NaN	NaN	FALSE	FALSE	FALSE	FALSE	FALSE	FALSE	FALSE	FALSE	FALSE	FALSE	FALSE	FALSE
GENE: 2510016D11Rik	0.955412	0.4555	NaN	NaN	NaN	NaN	FALSE	FALSE	FALSE	FALSE	FALSE	FALSE	FALSE	FALSE	FALSE	FALSE	FALSE	FALSE
GENE: 2510017J16Rik	1.0472	0.3857	NaN	NaN	NaN	NaN	FALSE	FALSE	FALSE	FALSE	FALSE	FALSE	FALSE	FALSE	FALSE	FALSE	FALSE	FALSE
GENE: 2510039O18Rik	1.02564	0.1027	NaN	NaN	1.0729	1	FALSE	FALSE	FALSE	FALSE	FALSE	FALSE	FALSE	FALSE	FALSE	FALSE	FALSE	FALSE
GENE: 2510042H12Rik	0.87039	0.5718	NaN	NaN	NaN	NaN	FALSE	FALSE	FALSE	FALSE	FALSE	FALSE	FALSE	FALSE	FALSE	FALSE	FALSE	FALSE
GENE: 2600002B07Rik	1.06552	0.9194	NaN	NaN	NaN	NaN	FALSE	FALSE	FALSE	FALSE	FALSE	FALSE	FALSE	FALSE	FALSE	FALSE	FALSE	FALSE
GENE: 2600006K01Rik	0.92894	0.8927	NaN	NaN	NaN	NaN	FALSE	FALSE	FALSE	FALSE	FALSE	FALSE	FALSE	FALSE	FALSE	FALSE	FALSE	FALSE
GENE: 2600010L24Rik	0.920759	0.7865	NaN	NaN	NaN	NaN	FALSE	FALSE	FALSE	FALSE	FALSE	FALSE	FALSE	FALSE	FALSE	FALSE	FALSE	FALSE
GENE: 2600014E21Rik	0.939481	0.76	NaN	NaN	NaN	NaN	FALSE	FALSE	FALSE	FALSE	FALSE	FALSE	FALSE	FALSE	FALSE	FALSE	FALSE	FALSE
GENE: 2610001J05Rik	1.04345	0.535	NaN	NaN	NaN	NaN	FALSE	FALSE	FALSE	FALSE	FALSE	FALSE	FALSE	FALSE	FALSE	FALSE	FALSE	FALSE
GENE: 2610002J23Rik	1.02587	0.8585	NaN	NaN	NaN	NaN	FALSE	FALSE	FALSE	FALSE	FALSE	FALSE	FALSE	FALSE	FALSE	FALSE	FALSE	FALSE
GENE: 2610002M06Rik	1.00398	0.9148	NaN	NaN	NaN	NaN	FALSE	FALSE	FALSE	FALSE	FALSE	FALSE	FALSE	FALSE	FALSE	FALSE	FALSE	FALSE
GENE: 2610005M20Rik	1.03887	0.933	NaN	NaN	NaN	NaN	FALSE	FALSE	FALSE	FALSE	FALSE	FALSE	FALSE	FALSE	FALSE	FALSE	FALSE	FALSE
GENE: 2610008E11Rik	0.983189	0.338	NaN	NaN	NaN	NaN	FALSE	FALSE	FALSE	FALSE	FALSE	FALSE	FALSE	FALSE	FALSE	FALSE	FALSE	FALSE
GENE: 2610008G14Rik	0.879339	0.5093	NaN	NaN	NaN	NaN	FALSE	FALSE	FALSE	FALSE	FALSE	FALSE	FALSE	FALSE	FALSE	FALSE	FALSE	FALSE
GENE: 2610011E03Rik	0.902604	0.4859	NaN	NaN	NaN	NaN	FALSE	FALSE	FALSE	FALSE	FALSE	FALSE	FALSE	FALSE	FALSE	FALSE	FALSE	FALSE
GENE: 2610016A17Rik	1.02232	0.8622	NaN	NaN	NaN	NaN	FALSE	FALSE	FALSE	FALSE	FALSE	FALSE	FALSE	FALSE	FALSE	FALSE	FALSE	FALSE
GENE: 2610019N06Rik	1.04228	0.7633	NaN	NaN	NaN	NaN	FALSE	FALSE	FALSE	FALSE	FALSE	FALSE	FALSE	FALSE	FALSE	FALSE	FALSE	FALSE
GENE: 2610020C07Rik	0.9362	0.6252	NaN	NaN	NaN	NaN	FALSE	FALSE	FALSE	FALSE	FALSE	FALSE	FALSE	FALSE	FALSE	FALSE	FALSE	FALSE
GENE: 2610020H08Rik	1.02523	0.5797	NaN	NaN	NaN	NaN	FALSE	FALSE	FALSE	FALSE	FALSE	FALSE	FALSE	FALSE	FALSE	FALSE	FALSE	FALSE
GENE: 2610021J01Rik	1.08081	0.717	NaN	NaN	NaN	NaN	FALSE	FALSE	FALSE	FALSE	FALSE	FALSE	FALSE	FALSE	FALSE	FALSE	FALSE	FALSE
GENE: 2610024J18Rik	1.04929	0.7891	NaN	NaN	NaN	NaN	FALSE	FALSE	FALSE	FALSE	FALSE	FALSE	FALSE	FALSE	FALSE	FALSE	FALSE	FALSE
GENE: 2610027F03Rik	1.32295	0.1319	NaN	NaN	NaN	NaN	FALSE	FALSE	FALSE	FALSE	FALSE	FALSE	FALSE	FALSE	FALSE	FALSE	FALSE	FALSE
GENE: 2610027H17Rik	1.06428	0.7545	NaN	NaN	NaN	NaN	FALSE	FALSE	FALSE	FALSE	FALSE	FALSE	FALSE	FALSE	FALSE	FALSE	FALSE	FALSE
GENE: 2610027K06Rik	0.993589	0.8453	NaN	NaN	NaN	NaN	FALSE	FALSE	FALSE	FALSE	FALSE	FALSE	FALSE	FALSE	FALSE	FALSE	FALSE	FALSE
GENE: 2610028E06Rik	0.912275	0.5821	NaN	NaN	NaN	NaN	FALSE	FALSE	FALSE	FALSE	FALSE	FALSE	FALSE	FALSE	FALSE	FALSE	FALSE	FALSE
GENE: 2610028H24Rik	0.927786	0.7464	NaN	NaN	NaN	NaN	FALSE	FALSE	FALSE	FALSE	FALSE	FALSE	FALSE	FALSE	FALSE	FALSE	FALSE	FALSE
GENE: 2610029K11Rik	1.1094	0.6589	NaN	NaN	NaN	NaN	FALSE	FALSE	FALSE	FALSE	FALSE	FALSE	FALSE	FALSE	FALSE	FALSE	FALSE	FALSE
GENE: 2610034B04Rik	0.973142	0.7427	NaN	NaN	NaN	NaN	FALSE	FALSE	FALSE	FALSE	FALSE	FALSE	FALSE	FALSE	FALSE	FALSE	FALSE	FALSE
GENE: 2610034E01Rik	0.983975	0.9201	NaN	NaN	NaN	NaN	FALSE	FALSE	FALSE	FALSE	FALSE	FALSE	FALSE	FALSE	FALSE	FALSE	FALSE	FALSE
GENE: 2610035D17Rik	0.951419	0.8028	NaN	NaN	NaN	NaN	FALSE	FALSE	FALSE	FALSE	FALSE	FALSE	FALSE	FALSE	FALSE	FALSE	FALSE	FALSE
GENE: 2610035F20Rik	1.07807	0.7761	NaN	NaN	NaN	NaN	FALSE	FALSE	FALSE	FALSE	FALSE	FALSE	FALSE	FALSE	FALSE	FALSE	FALSE	FALSE
GENE: 2610037D02Rik	1.03149	0.8132	NaN	NaN	NaN	NaN	FALSE	FALSE	FALSE	FALSE	FALSE	FALSE	FALSE	FALSE	FALSE	FALSE	FALSE	FALSE
GENE: 2610037P13Rik	1.07776	0.5236	NaN	NaN	NaN	NaN	FALSE	FALSE	FALSE	FALSE	FALSE	FALSE	FALSE	FALSE	FALSE	FALSE	FALSE	FALSE
GENE: 2610044O15Rik8	0.987856	0.6851	NaN	NaN	NaN	NaN	FALSE	FALSE	FALSE	FALSE	FALSE	FALSE	FALSE	FALSE	FALSE	FALSE	FALSE	FALSE
GENE: 2610100L16Rik	0.884411	0.4251	NaN	NaN	NaN	NaN	FALSE	FALSE	FALSE	FALSE	FALSE	FALSE	FALSE	FALSE	FALSE	FALSE	FALSE	FALSE
GENE: 2610104F20Rik	1.06577	0.7451	NaN	NaN	NaN	NaN	FALSE	FALSE	FALSE	FALSE	FALSE	FALSE	FALSE	FALSE	FALSE	FALSE	FALSE	FALSE
GENE: 2610202C22Rik	1.14696	0.2479	NaN	NaN	NaN	NaN	FALSE	FALSE	FALSE	FALSE	FALSE	FALSE	FALSE	FALSE	FALSE	FALSE	FALSE	FALSE
GENE: 2610203C22Rik	0.944138	0.6679	NaN	NaN	NaN	NaN	FALSE	FALSE	FALSE	FALSE	FALSE	FALSE	FALSE	FALSE	FALSE	FALSE	FALSE	FALSE
GENE: 2610206C17Rik	1.07228	0.5815	NaN	NaN	NaN	NaN	FALSE	FALSE	FALSE	FALSE	FALSE	FALSE	FALSE	FALSE	FALSE	FALSE	FALSE	FALSE
GENE: 2610209C05Rik	0.873536	0.4835	NaN	NaN	NaN	NaN	FALSE	FALSE	FALSE	FALSE	FALSE	FALSE	FALSE	FALSE	FALSE	FALSE	FALSE	FALSE
GENE: 2610301B20Rik	1.10583	0.505	NaN	NaN	NaN	NaN	FALSE	FALSE	FALSE	FALSE	FALSE	FALSE	FALSE	FALSE	FALSE	FALSE	FALSE	FALSE
GENE: 2610303A01Rik	1.24926	0.235	NaN	NaN	NaN	NaN	FALSE	FALSE	FALSE	FALSE	FALSE	FALSE	FALSE	FALSE	FALSE	FALSE	FALSE	FALSE
GENE: 2610303G11Rik	0.938706	0.9354	NaN	NaN	NaN	NaN	FALSE	FALSE	FALSE	FALSE	FALSE	FALSE	FALSE	FALSE	FALSE	FALSE	FALSE	FALSE
GENE: 2610305D13Rik	0.943569	0.9682	NaN	NaN	NaN	NaN	FALSE	FALSE	FALSE	FALSE	FALSE	FALSE	FALSE	FALSE	FALSE	FALSE	FALSE	FALSE
GENE: 2610306M01Rik	1.33683	0.0006	NaN	NaN	NaN	NaN	FALSE	FALSE	FALSE	FALSE	FALSE	FALSE	FALSE	FALSE	FALSE	FALSE	FALSE	FALSE
GENE: 2610307P16Rik	1.01908	0.917	NaN	NaN	NaN	NaN	FALSE	FALSE	FALSE	FALSE	FALSE	FALSE	FALSE	FALSE	FALSE	FALSE	FALSE	FALSE
GENE: 2610311E24Rik	1.02578	0.9448	NaN	NaN	NaN	NaN	FALSE	FALSE	FALSE	FALSE	FALSE	FALSE	FALSE	FALSE	FALSE	FALSE	FALSE	FALSE
GENE: 2610312I10Rik	0.979564	0.7509	NaN	NaN	NaN	NaN	FALSE	FALSE	FALSE	FALSE	FALSE	FALSE	FALSE	FALSE	FALSE	FALSE	FALSE	FALSE
GENE: 2610316D01Rik	1.01514	0.6711	NaN	NaN	NaN	NaN	FALSE	FALSE	FALSE	FALSE	FALSE	FALSE	FALSE	FALSE	FALSE	FALSE	FALSE	FALSE
GENE: 2610318M16Rik	0.869271	0.6161	NaN	NaN	NaN	NaN	FALSE	FALSE	FALSE	FALSE	FALSE	FALSE	FALSE	FALSE	FALSE	FALSE	FALSE	FALSE
GENE: 2610318N02Rik	0.990041	0.2651	NaN	NaN	NaN	NaN	FALSE	FALSE	FALSE	FALSE	FALSE	FALSE	FALSE	FALSE	FALSE	FALSE	FALSE	FALSE
GENE: 2610319H10Rik	1.03909	0.2039	NaN	NaN	NaN	NaN	FALSE	FALSE	FALSE	FALSE	FALSE	FALSE	FALSE	FALSE	FALSE	FALSE	FALSE	FALSE
GENE: 2610507B11Rik	0.934039	0.7679	NaN	NaN	1.06519	1	FALSE	FALSE	FALSE	FALSE	FALSE	FALSE	FALSE	FALSE	FALSE	FALSE	FALSE	FALSE
GENE: 2610507I01Rik	0.924499	0.4644	NaN	NaN	NaN	NaN	FALSE	FALSE	FALSE	FALSE	FALSE	FALSE	FALSE	FALSE	FALSE	FALSE	FALSE	FALSE
GENE: 2610524H06Rik	1.05791	0.6697	NaN	NaN	NaN	NaN	FALSE	FALSE	FALSE	FALSE	FALSE	FALSE	FALSE	FALSE	FALSE	FALSE	FALSE	FALSE
GENE: 2610528A11Rik	0.906231	0.4871	NaN	NaN	NaN	NaN	FALSE	FALSE	FALSE	FALSE	FALSE	FALSE	FALSE	FALSE	FALSE	FALSE	FALSE	FALSE
GENE: 2610528J11Rik	1.09234	0.1736	NaN	NaN	NaN	NaN	FALSE	FALSE	FALSE	FALSE	FALSE	FALSE	FALSE	FALSE	FALSE	FALSE	FALSE	FALSE
GENE: 2700001H16Rik	1.03043	0.7241	NaN	NaN	NaN	NaN	FALSE	FALSE	FALSE	FALSE	FALSE	FALSE	FALSE	FALSE	FALSE	FALSE	FALSE	FALSE
GENE: 2700005E23Rik	1.0768	0.8724	NaN	NaN	NaN	NaN	FALSE	FALSE	FALSE	FALSE	FALSE	FALSE	FALSE	FALSE	FALSE	FALSE	FALSE	FALSE
GENE: 2700008G24Rik	1.19408	0.0432	NaN	NaN	NaN	NaN	FALSE	FALSE	FALSE	FALSE	FALSE	FALSE	FALSE	FALSE	FALSE	FALSE	FALSE	FALSE
GENE: 2700012I20Rik	0.957467	0.781	NaN	NaN	NaN	NaN	FALSE	FALSE	FALSE	FALSE	FALSE	FALSE	FALSE	FALSE	FALSE	FALSE	FALSE	FALSE
GENE: 2700018L05Rik	1.08028	0.7274	NaN	NaN	NaN	NaN	FALSE	FALSE	FALSE	FALSE	FALSE	FALSE	FALSE	FALSE	FALSE	FALSE	FALSE	FALSE
GENE: 2700022O18Rik	0.992702	0.9088	NaN	NaN	NaN	NaN	FALSE	FALSE	FALSE	FALSE	FALSE	FALSE	FALSE	FALSE	FALSE	FALSE	FALSE	FALSE
GENE: 2700026D01Rik	0.915586	0.8737	NaN	NaN	NaN	NaN	FALSE	FALSE	FALSE	FALSE	FALSE	FALSE	FALSE	FALSE	FALSE	FALSE	FALSE	FALSE
GENE: 2700029L08Rik	1.09929	0.8249	NaN	NaN	NaN	NaN	FALSE	FALSE	FALSE	FALSE	FALSE	FALSE	FALSE	FALSE	FALSE	FALSE	FALSE	FALSE
GENE: 2700029M09Rik	1.02367	0.5269	NaN	NaN	NaN	NaN	FALSE	FALSE	FALSE	FALSE	FALSE	FALSE	FALSE	FALSE	FALSE	FALSE	FALSE	FALSE
GENE: 2700046A07Rik	0.954685	0.4048	NaN	NaN	NaN	NaN	FALSE	FALSE	FALSE	FALSE	FALSE	FALSE	FALSE	FALSE	FALSE	FALSE	FALSE	FALSE
GENE: 2700046G09Rik	1.06356	0.7222	NaN	NaN	NaN	NaN	FALSE	FALSE	FALSE	FALSE	FALSE	FALSE	FALSE	FALSE	FALSE	FALSE	FALSE	FALSE
GENE: 2700049A03Rik	0.947079	0.8916	NaN	NaN	NaN	NaN	FALSE	FALSE	FALSE	FALSE	FALSE	FALSE	FALSE	FALSE	FALSE	FALSE	FALSE	FALSE
GENE: 2700052C19Rik	0.946324	0.9286	NaN	NaN	NaN	NaN	FALSE	FALSE	FALSE	FALSE	FALSE	FALSE	FALSE	FALSE	FALSE	FALSE	FALSE	FALSE
GENE: 2700060E02Rik	1.1327	0.144	1.00663	0.677748	NaN	NaN	FALSE	FALSE	FALSE	FALSE	FALSE	FALSE	FALSE	FALSE	FALSE	FALSE	FALSE	FALSE
GENE: 2700062C07Rik	1.00591	0.8048	NaN	NaN	NaN	NaN	FALSE	FALSE	FALSE	FALSE	FALSE	FALSE	FALSE	FALSE	FALSE	FALSE	FALSE	FALSE
GENE: 2700078F05Rik	0.923594	0.6033	NaN	NaN	NaN	NaN	FALSE	FALSE	FALSE	FALSE	FALSE	FALSE	FALSE	FALSE	FALSE	FALSE	FALSE	FALSE
GENE: 2700081O15Rik	0.903358	0.8525	NaN	NaN	NaN	NaN	FALSE	FALSE	FALSE	FALSE	FALSE	FALSE	FALSE	FALSE	FALSE	FALSE	FALSE	FALSE
GENE: 2700088M07Rik	1.38731	0.0336	NaN	NaN	NaN	NaN	FALSE	FALSE	FALSE	FALSE	FALSE	FALSE	FALSE	FALSE	FALSE	FALSE	FALSE	FALSE
GENE: 2700094K13Rik	1.13165	0.0029	NaN	NaN	NaN	NaN	FALSE	FALSE	FALSE	FALSE	FALSE	FALSE	FALSE	FALSE	FALSE	FALSE	FALSE	FALSE
GENE: 2700097O09Rik	0.980679	0.5767	NaN	NaN	1.02466	0.903494	FALSE	FALSE	FALSE	FALSE	FALSE	FALSE	FALSE	FALSE	FALSE	FALSE	FALSE	FALSE
GENE: 2700099C18Rik	1.04518	0.898	NaN	NaN	NaN	NaN	FALSE	FALSE	FALSE	FALSE	FALSE	FALSE	FALSE	FALSE	FALSE	FALSE	FALSE	FALSE
GENE: 2810001A02Rik	1.09305	0.1417	NaN	NaN	NaN	NaN	FALSE	FALSE	FALSE	FALSE	FALSE	FALSE	FALSE	FALSE	FALSE	FALSE	FALSE	FALSE
GENE: 2810001G20Rik	1.20326	0.3075	NaN	NaN	NaN	NaN	FALSE	FALSE	FALSE	FALSE	FALSE	FALSE	FALSE	FALSE	FALSE	FALSE	FALSE	FALSE
GENE: 2810002D19Rik	0.986049	0.833	NaN	NaN	NaN	NaN	FALSE	FALSE	FALSE	FALSE	FALSE	FALSE	FALSE	FALSE	FALSE	FALSE	FALSE	FALSE
GENE: 2810004N23Rik	1.03311	0.5567	NaN	NaN	NaN	NaN	FALSE	FALSE	FALSE	FALSE	FALSE	FALSE	FALSE	FALSE	FALSE	FALSE	FALSE	FALSE
GENE: 2810006K23Rik	0.957172	0.6514	NaN	NaN	NaN	NaN	FALSE	FALSE	FALSE	FALSE	FALSE	FALSE	FALSE	FALSE	FALSE	FALSE	FALSE	FALSE
GENE: 2810013P06Rik	0.977321	0.7384	NaN	NaN	NaN	NaN	FALSE	FALSE	FALSE	FALSE	FALSE	FALSE	FALSE	FALSE	FALSE	FALSE	FALSE	FALSE
GENE: 2810017D21Rik	1.04013	0.0938	NaN	NaN	NaN	NaN	FALSE	FALSE	FALSE	FALSE	FALSE	FALSE	FALSE	FALSE	FALSE	FALSE	FALSE	FALSE
GENE: 2810021J22Rik	1.00827	0.6556	NaN	NaN	NaN	NaN	FALSE	FALSE	FALSE	FALSE	FALSE	FALSE	FALSE	FALSE	FALSE	FALSE	FALSE	FALSE
GENE: 2810025M15Rik	0.979851	0.7991	NaN	NaN	NaN	NaN	FALSE	FALSE	FALSE	FALSE	FALSE	FALSE	FALSE	FALSE	FALSE	FALSE	FALSE	FALSE
GENE: 2810029C07Rik	0.892292	0.2469	NaN	NaN	NaN	NaN	FALSE	FALSE	FALSE	FALSE	FALSE	FALSE	FALSE	FALSE	FALSE	FALSE	FALSE	FALSE
GENE: 2810030D12Rik	0.950529	0.9242	NaN	NaN	NaN	NaN	FALSE	FALSE	FALSE	FALSE	FALSE	FALSE	FALSE	FALSE	FALSE	FALSE	FALSE	FALSE
GENE: 2810032G03Rik	1.05005	0.8216	NaN	NaN	NaN	NaN	FALSE	FALSE	FALSE	FALSE	FALSE	FALSE	FALSE	FALSE	FALSE	FALSE	FALSE	FALSE
GENE: 2810037O22Rik	1.06343	0.8132	NaN	NaN	NaN	NaN	FALSE	FALSE	FALSE	FALSE	FALSE	FALSE	FALSE	FALSE	FALSE	FALSE	FALSE	FALSE
GENE: 2810039B14Rik	1.00031	0.3059	NaN	NaN	NaN	NaN	FALSE	FALSE	FALSE	FALSE	FALSE	FALSE	FALSE	FALSE	FALSE	FALSE	FALSE	FALSE
GENE: 2810049E08Rik	0.932102	0.8475	NaN	NaN	NaN	NaN	FALSE	FALSE	FALSE	FALSE	FALSE	FALSE	FALSE	FALSE	FALSE	FALSE	FALSE	FALSE
GENE: 2810402E24Rik	1.12048	0.5545	NaN	NaN	NaN	NaN	FALSE	FALSE	FALSE	FALSE	FALSE	FALSE	FALSE	FALSE	FALSE	FALSE	FALSE	FALSE
GENE: 2810403A07Rik	1.05881	0.0345	NaN	NaN	NaN	NaN	FALSE	FALSE	FALSE	FALSE	FALSE	FALSE	FALSE	FALSE	FALSE	FALSE	FALSE	FALSE
GENE: 2810403D21Rik	1.1344	0.0786	NaN	NaN	NaN	NaN	FALSE	FALSE	FALSE	FALSE	FALSE	FALSE	FALSE	FALSE	FALSE	FALSE	FALSE	FALSE
GENE: 2810405F17Rik	1.03968	0.7383	NaN	NaN	NaN	NaN	FALSE	FALSE	FALSE	FALSE	FALSE	FALSE	FALSE	FALSE	FALSE	FALSE	FALSE	FALSE
GENE: 2810407A14Rik	1.01047	0.8942	NaN	NaN	NaN	NaN	FALSE	FALSE	FALSE	FALSE	FALSE	FALSE	FALSE	FALSE	FALSE	FALSE	FALSE	FALSE
GENE: 2810408A11Rik	1.39538	0.0382	NaN	NaN	NaN	NaN	FALSE	FALSE	FALSE	FALSE	FALSE	FALSE	FALSE	FALSE	FALSE	FALSE	FALSE	FALSE
GENE: 2810408I11Rik	0.965586	0.9451	NaN	NaN	NaN	NaN	FALSE	FALSE	FALSE	FALSE	FALSE	FALSE	FALSE	FALSE	FALSE	FALSE	FALSE	FALSE
GENE: 2810410L24Rik	1.15709	0.0493	NaN	NaN	NaN	NaN	FALSE	FALSE	FALSE	FALSE	FALSE	FALSE	FALSE	FALSE	FALSE	FALSE	FALSE	FALSE
GENE: 2810414N06Rik	0.946919	0.228	NaN	NaN	NaN	NaN	FALSE	FALSE	FALSE	FALSE	FALSE	FALSE	FALSE	FALSE	FALSE	FALSE	FALSE	FALSE
GENE: 2810417H13Rik	0.978855	0.3232	NaN	NaN	NaN	NaN	FALSE	FALSE	FALSE	FALSE	FALSE	FALSE	FALSE	FALSE	FALSE	FALSE	FALSE	FALSE
GENE: 2810425M01Rik	0.920137	0.0824	NaN	NaN	NaN	NaN	FALSE	FALSE	FALSE	FALSE	FALSE	FALSE	FALSE	FALSE	FALSE	FALSE	FALSE	FALSE
GENE: 2810427A07Rik	1.1446	0.183	NaN	NaN	NaN	NaN	FALSE	FALSE	FALSE	FALSE	FALSE	FALSE	FALSE	FALSE	FALSE	FALSE	FALSE	FALSE
GENE: 2810428I15Rik	1.06075	0.144	NaN	NaN	NaN	NaN	FALSE	FALSE	FALSE	FALSE	FALSE	FALSE	FALSE	FALSE	FALSE	FALSE	FALSE	FALSE
GENE: 2810428J06Rik	0.969742	0.7991	NaN	NaN	NaN	NaN	FALSE	FALSE	FALSE	FALSE	FALSE	FALSE	FALSE	FALSE	FALSE	FALSE	FALSE	FALSE
GENE: 2810430I11Rik	1.0159	0.8134	NaN	NaN	NaN	NaN	FALSE	FALSE	FALSE	FALSE	FALSE	FALSE	FALSE	FALSE	FALSE	FALSE	FALSE	FALSE
GENE: 2810432F15Rik	1.01927	0.7071	NaN	NaN	NaN	NaN	FALSE	FALSE	FALSE	FALSE	FALSE	FALSE	FALSE	FALSE	FALSE	FALSE	FALSE	FALSE
GENE: 2810449D17Rik	1.23126	0.0298	NaN	NaN	NaN	NaN	FALSE	FALSE	FALSE	FALSE	FALSE	FALSE	FALSE	FALSE	FALSE	FALSE	FALSE	FALSE
GENE: 2810454H06Rik	1.03452	0.4513	NaN	NaN	NaN	NaN	FALSE	FALSE	FALSE	FALSE	FALSE	FALSE	FALSE	FALSE	FALSE	FALSE	FALSE	FALSE
GENE: 2810455D13Rik	1.05274	0.3052	NaN	NaN	NaN	NaN	FALSE	FALSE	FALSE	FALSE	FALSE	FALSE	FALSE	FALSE	FALSE	FALSE	FALSE	FALSE
GENE: 2810457G06Rik	0.935573	0.4565	NaN	NaN	NaN	NaN	FALSE	FALSE	FALSE	FALSE	FALSE	FALSE	FALSE	FALSE	FALSE	FALSE	FALSE	FALSE
GENE: 2810459M11Rik	1.44014	0.0141	NaN	NaN	NaN	NaN	FALSE	FALSE	FALSE	FALSE	FALSE	FALSE	FALSE	FALSE	FALSE	FALSE	FALSE	FALSE
GENE: 2810468N07Rik	0.787109	0.3719	NaN	NaN	NaN	NaN	FALSE	FALSE	FALSE	FALSE	FALSE	FALSE	FALSE	FALSE	FALSE	FALSE	FALSE	FALSE
GENE: 2810474C18Rik	1.09551	0.8846	NaN	NaN	NaN	NaN	FALSE	FALSE	FALSE	FALSE	FALSE	FALSE	FALSE	FALSE	FALSE	FALSE	FALSE	FALSE
GENE: 2810474O19Rik	0.89276	0.6818	NaN	NaN	NaN	NaN	FALSE	FALSE	FALSE	FALSE	FALSE	FALSE	FALSE	FALSE	FALSE	FALSE	FALSE	FALSE
GENE: 2810488O17Rik	1.08243	0.5284	NaN	NaN	NaN	NaN	FALSE	FALSE	FALSE	FALSE	FALSE	FALSE	FALSE	FALSE	FALSE	FALSE	FALSE	FALSE
GENE: 2900001G08Rik	0.919038	0.6269	NaN	NaN	NaN	NaN	FALSE	FALSE	FALSE	FALSE	FALSE	FALSE	FALSE	FALSE	FALSE	FALSE	FALSE	FALSE
GENE: 2900002M20Rik	1.21509	0.4453	NaN	NaN	NaN	NaN	FALSE	FALSE	FALSE	FALSE	FALSE	FALSE	FALSE	FALSE	FALSE	FALSE	FALSE	FALSE
GENE: 2900005I04Rik	0.982825	0.4474	NaN	NaN	NaN	NaN	FALSE	FALSE	FALSE	FALSE	FALSE	FALSE	FALSE	FALSE	FALSE	FALSE	FALSE	FALSE
GENE: 2900005J15Rik	0.959345	0.4933	NaN	NaN	NaN	NaN	FALSE	FALSE	FALSE	FALSE	FALSE	FALSE	FALSE	FALSE	FALSE	FALSE	FALSE	FALSE
GENE: 2900006B11Rik	0.899058	0.2843	NaN	NaN	NaN	NaN	FALSE	FALSE	FALSE	FALSE	FALSE	FALSE	FALSE	FALSE	FALSE	FALSE	FALSE	FALSE
GENE: 2900009J06Rik	0.991488	0.8254	NaN	NaN	NaN	NaN	FALSE	FALSE	FALSE	FALSE	FALSE	FALSE	FALSE	FALSE	FALSE	FALSE	FALSE	FALSE
GENE: 2900009J20Rik	0.914627	0.748	NaN	NaN	NaN	NaN	FALSE	FALSE	FALSE	FALSE	FALSE	FALSE	FALSE	FALSE	FALSE	FALSE	FALSE	FALSE
GENE: 2900011G08Rik	0.972666	0.7949	NaN	NaN	NaN	NaN	FALSE	FALSE	FALSE	FALSE	FALSE	FALSE	FALSE	FALSE	FALSE	FALSE	FALSE	FALSE
GENE: 2900011L18Rik	0.556742	0.0029	NaN	NaN	NaN	NaN	FALSE	FALSE	FALSE	FALSE	FALSE	FALSE	FALSE	FALSE	FALSE	FALSE	FALSE	FALSE
GENE: 2900011O08Rik	0.926101	0.9336	NaN	NaN	NaN	NaN	FALSE	FALSE	FALSE	FALSE	FALSE	FALSE	FALSE	FALSE	FALSE	FALSE	FALSE	FALSE
GENE: 2900012M01Rik	1.08783	0.8469	NaN	NaN	NaN	NaN	FALSE	FALSE	FALSE	FALSE	FALSE	FALSE	FALSE	FALSE	FALSE	FALSE	FALSE	FALSE
GENE: 2900017F05Rik	0.974334	0.7509	NaN	NaN	NaN	NaN	FALSE	FALSE	FALSE	FALSE	FALSE	FALSE	FALSE	FALSE	FALSE	FALSE	FALSE	FALSE
GENE: 2900019E01Rik	1.01249	0.9236	NaN	NaN	NaN	NaN	FALSE	FALSE	FALSE	FALSE	FALSE	FALSE	FALSE	FALSE	FALSE	FALSE	FALSE	FALSE
GENE: 2900024J01Rik	0.948435	0.5067	NaN	NaN	NaN	NaN	FALSE	FALSE	FALSE	FALSE	FALSE	FALSE	FALSE	FALSE	FALSE	FALSE	FALSE	FALSE
GENE: 2900026A02Rik	0.929927	0.7001	NaN	NaN	NaN	NaN	FALSE	FALSE	FALSE	FALSE	FALSE	FALSE	FALSE	FALSE	FALSE	FALSE	FALSE	FALSE
GENE: 2900027M19Rik	0.954776	0.6612	NaN	NaN	NaN	NaN	FALSE	FALSE	FALSE	FALSE	FALSE	FALSE	FALSE	FALSE	FALSE	FALSE	FALSE	FALSE
GENE: 2900041M22Rik	0.932577	0.411	NaN	NaN	NaN	NaN	FALSE	FALSE	FALSE	FALSE	FALSE	FALSE	FALSE	FALSE	FALSE	FALSE	FALSE	FALSE
GENE: 2900042E19Rik	0.975067	0.6478	NaN	NaN	NaN	NaN	FALSE	FALSE	FALSE	FALSE	FALSE	FALSE	FALSE	FALSE	FALSE	FALSE	FALSE	FALSE
GENE: 2900045O03Rik	1.07524	0.8681	NaN	NaN	NaN	NaN	FALSE	FALSE	FALSE	FALSE	FALSE	FALSE	FALSE	FALSE	FALSE	FALSE	FALSE	FALSE
GENE: 2900046F13Rik	1.05175	0.8827	NaN	NaN	NaN	NaN	FALSE	FALSE	FALSE	FALSE	FALSE	FALSE	FALSE	FALSE	FALSE	FALSE	FALSE	FALSE
GENE: 2900046L07Rik	0.997642	0.9435	NaN	NaN	NaN	NaN	FALSE	FALSE	FALSE	FALSE	FALSE	FALSE	FALSE	FALSE	FALSE	FALSE	FALSE	FALSE
GENE: 2900052L18Rik	0.950146	0.726	NaN	NaN	NaN	NaN	FALSE	FALSE	FALSE	FALSE	FALSE	FALSE	FALSE	FALSE	FALSE	FALSE	FALSE	FALSE
GENE: 2900054C01Rik	0.968298	0.9301	NaN	NaN	NaN	NaN	FALSE	FALSE	FALSE	FALSE	FALSE	FALSE	FALSE	FALSE	FALSE	FALSE	FALSE	FALSE
GENE: 2900055J20Rik	0.681088	0.0001	NaN	NaN	NaN	NaN	FALSE	FALSE	FALSE	FALSE	FALSE	FALSE	FALSE	FALSE	FALSE	FALSE	FALSE	FALSE
GENE: 2900056L01Rik	1.10014	0.8686	NaN	NaN	NaN	NaN	FALSE	FALSE	FALSE	FALSE	FALSE	FALSE	FALSE	FALSE	FALSE	FALSE	FALSE	FALSE
GENE: 2900060N18Rik	1.0291	0.7654	NaN	NaN	NaN	NaN	FALSE	FALSE	FALSE	FALSE	FALSE	FALSE	FALSE	FALSE	FALSE	FALSE	FALSE	FALSE
GENE: 2900064B18Rik	1.01374	0.4607	NaN	NaN	NaN	NaN	FALSE	FALSE	FALSE	FALSE	FALSE	FALSE	FALSE	FALSE	FALSE	FALSE	FALSE	FALSE
GENE: 2900072G11Rik	0.933527	0.7408	NaN	NaN	NaN	NaN	FALSE	FALSE	FALSE	FALSE	FALSE	FALSE	FALSE	FALSE	FALSE	FALSE	FALSE	FALSE
GENE: 2900072N19Rik	0.896655	0.6	NaN	NaN	NaN	NaN	FALSE	FALSE	FALSE	FALSE	FALSE	FALSE	FALSE	FALSE	FALSE	FALSE	FALSE	FALSE
GENE: 2900074G08Rik	0.91144	0.7176	NaN	NaN	NaN	NaN	FALSE	FALSE	FALSE	FALSE	FALSE	FALSE	FALSE	FALSE	FALSE	FALSE	FALSE	FALSE
GENE: 2900075N08Rik	1.03662	0.9425	NaN	NaN	NaN	NaN	FALSE	FALSE	FALSE	FALSE	FALSE	FALSE	FALSE	FALSE	FALSE	FALSE	FALSE	FALSE
GENE: 2900076A07Rik	1.02755	0.1329	NaN	NaN	NaN	NaN	FALSE	FALSE	FALSE	FALSE	FALSE	FALSE	FALSE	FALSE	FALSE	FALSE	FALSE	FALSE
GENE: 2900079G21Rik	1.07535	0.7427	NaN	NaN	NaN	NaN	FALSE	FALSE	FALSE	FALSE	FALSE	FALSE	FALSE	FALSE	FALSE	FALSE	FALSE	FALSE
GENE: 2900079J23Rik	1.15468	0.0623	NaN	NaN	NaN	NaN	FALSE	FALSE	FALSE	FALSE	FALSE	FALSE	FALSE	FALSE	FALSE	FALSE	FALSE	FALSE
GENE: 2900084O13Rik	0.946108	0.3266	NaN	NaN	NaN	NaN	FALSE	FALSE	FALSE	FALSE	FALSE	FALSE	FALSE	FALSE	FALSE	FALSE	FALSE	FALSE
GENE: 2900092C05Rik	0.896456	0.5545	NaN	NaN	NaN	NaN	FALSE	FALSE	FALSE	FALSE	FALSE	FALSE	FALSE	FALSE	FALSE	FALSE	FALSE	FALSE
GENE: 2900092D14Rik	1.12629	0.2237	NaN	NaN	NaN	NaN	FALSE	FALSE	FALSE	FALSE	FALSE	FALSE	FALSE	FALSE	FALSE	FALSE	FALSE	FALSE
GENE: 2900093K20Rik	1.17393	0.0072	NaN	NaN	NaN	NaN	FALSE	FALSE	FALSE	FALSE	FALSE	FALSE	FALSE	FALSE	FALSE	FALSE	FALSE	FALSE
GENE: 2900097C17Rik	1.02245	0.0188	NaN	NaN	NaN	NaN	FALSE	FALSE	FALSE	FALSE	FALSE	FALSE	FALSE	FALSE	FALSE	FALSE	FALSE	FALSE
GENE: 3010003L21Rik	1.1985	0.0653	NaN	NaN	NaN	NaN	FALSE	FALSE	FALSE	FALSE	FALSE	FALSE	FALSE	FALSE	FALSE	FALSE	FALSE	FALSE
GENE: 3010026O09Rik	0.970226	0.7885	NaN	NaN	NaN	NaN	FALSE	FALSE	FALSE	FALSE	FALSE	FALSE	FALSE	FALSE	FALSE	FALSE	FALSE	FALSE
GENE: 3021401L19Rik	1.35148	0.2012	NaN	NaN	NaN	NaN	FALSE	FALSE	FALSE	FALSE	FALSE	FALSE	FALSE	FALSE	FALSE	FALSE	FALSE	FALSE
GENE: 3100002H09Rik	1.02821	0.6697	NaN	NaN	NaN	NaN	FALSE	FALSE	FALSE	FALSE	FALSE	FALSE	FALSE	FALSE	FALSE	FALSE	FALSE	FALSE
GENE: 3100003L13Rik	1.11416	0.3456	NaN	NaN	NaN	NaN	FALSE	FALSE	FALSE	FALSE	FALSE	FALSE	FALSE	FALSE	FALSE	FALSE	FALSE	FALSE
GENE: 3110001I22Rik	0.999884	0.93	NaN	NaN	NaN	NaN	FALSE	FALSE	FALSE	FALSE	FALSE	FALSE	FALSE	FALSE	FALSE	FALSE	FALSE	FALSE
GENE: 3110001N23Rik	1.00948	0.8042	NaN	NaN	NaN	NaN	FALSE	FALSE	FALSE	FALSE	FALSE	FALSE	FALSE	FALSE	FALSE	FALSE	FALSE	FALSE
GENE: 3110002H16Rik	0.997712	0.3719	NaN	NaN	NaN	NaN	FALSE	FALSE	FALSE	FALSE	FALSE	FALSE	FALSE	FALSE	FALSE	FALSE	FALSE	FALSE
GENE: 3110004A20Rik	0.968951	0.6888	NaN	NaN	NaN	NaN	FALSE	FALSE	FALSE	FALSE	FALSE	FALSE	FALSE	FALSE	FALSE	FALSE	FALSE	FALSE
GENE: 3110005L21Rik	1.10264	0.6837	NaN	NaN	NaN	NaN	FALSE	FALSE	FALSE	FALSE	FALSE	FALSE	FALSE	FALSE	FALSE	FALSE	FALSE	FALSE
GENE: 3110005L24Rik	0.994446	0.5612	NaN	NaN	NaN	NaN	FALSE	FALSE	FALSE	FALSE	FALSE	FALSE	FALSE	FALSE	FALSE	FALSE	FALSE	FALSE
GENE: 3110009E18Rik	0.970091	0.7347	NaN	NaN	NaN	NaN	FALSE	FALSE	FALSE	FALSE	FALSE	FALSE	FALSE	FALSE	FALSE	FALSE	FALSE	FALSE
GENE: 3110009M11Rik	1.06753	0.5021	NaN	NaN	NaN	NaN	FALSE	FALSE	FALSE	FALSE	FALSE	FALSE	FALSE	FALSE	FALSE	FALSE	FALSE	FALSE
GENE: 3110018I06Rik	1.04835	0.7823	NaN	NaN	NaN	NaN	FALSE	FALSE	FALSE	FALSE	FALSE	FALSE	FALSE	FALSE	FALSE	FALSE	FALSE	FALSE
GENE: 3110021A11Rik	0.668198	0.0322	NaN	NaN	NaN	NaN	FALSE	FALSE	FALSE	FALSE	FALSE	FALSE	FALSE	FALSE	FALSE	FALSE	FALSE	FALSE
GENE: 3110021N24Rik	0.917918	0.8784	NaN	NaN	NaN	NaN	FALSE	FALSE	FALSE	FALSE	FALSE	FALSE	FALSE	FALSE	FALSE	FALSE	FALSE	FALSE
GENE: 3110023J12Rik	1.03197	0.1588	NaN	NaN	NaN	NaN	FALSE	FALSE	FALSE	FALSE	FALSE	FALSE	FALSE	FALSE	FALSE	FALSE	FALSE	FALSE
GENE: 3110027N22Rik	1.02076	0.8382	NaN	NaN	NaN	NaN	FALSE	FALSE	FALSE	FALSE	FALSE	FALSE	FALSE	FALSE	FALSE	FALSE	FALSE	FALSE
GENE: 3110035C09Rik	1.10146	0.7953	NaN	NaN	NaN	NaN	FALSE	FALSE	FALSE	FALSE	FALSE	FALSE	FALSE	FALSE	FALSE	FALSE	FALSE	FALSE
GENE: 3110035E14Rik	1.11972	0.9239	NaN	NaN	NaN	NaN	FALSE	FALSE	FALSE	FALSE	FALSE	FALSE	FALSE	FALSE	FALSE	FALSE	FALSE	FALSE
GENE: 3110035G12Rik	1.05805	0.8784	NaN	NaN	NaN	NaN	FALSE	FALSE	FALSE	FALSE	FALSE	FALSE	FALSE	FALSE	FALSE	FALSE	FALSE	FALSE
GENE: 3110037L02Rik	0.932474	0.7168	NaN	NaN	NaN	NaN	FALSE	FALSE	FALSE	FALSE	FALSE	FALSE	FALSE	FALSE	FALSE	FALSE	FALSE	FALSE
GENE: 3110038A09Rik	0.937195	0.7006	NaN	NaN	NaN	NaN	FALSE	FALSE	FALSE	FALSE	FALSE	FALSE	FALSE	FALSE	FALSE	FALSE	FALSE	FALSE
GENE: 3110039I08Rik	0.972705	0.4961	NaN	NaN	NaN	NaN	FALSE	FALSE	FALSE	FALSE	FALSE	FALSE	FALSE	FALSE	FALSE	FALSE	FALSE	FALSE
GENE: 3110039M20Rik	0.963432	0.5045	NaN	NaN	NaN	NaN	FALSE	FALSE	FALSE	FALSE	FALSE	FALSE	FALSE	FALSE	FALSE	FALSE	FALSE	FALSE
GENE: 3110040N11Rik	1.13249	0.1739	NaN	NaN	NaN	NaN	FALSE	FALSE	FALSE	FALSE	FALSE	FALSE	FALSE	FALSE	FALSE	FALSE	FALSE	FALSE
GENE: 3110043O21Rik	1.19718	0.0419	NaN	NaN	NaN	NaN	FALSE	FALSE	FALSE	FALSE	FALSE	FALSE	FALSE	FALSE	FALSE	FALSE	FALSE	FALSE
GENE: 3110045A19Rik	1.24148	0.1887	NaN	NaN	NaN	NaN	FALSE	FALSE	FALSE	FALSE	FALSE	FALSE	FALSE	FALSE	FALSE	FALSE	FALSE	FALSE
GENE: 3110045C21Rik	1.01771	0.8532	NaN	NaN	NaN	NaN	FALSE	FALSE	FALSE	FALSE	FALSE	FALSE	FALSE	FALSE	FALSE	FALSE	FALSE	FALSE
GENE: 3110052M02Rik	1.00625	0.8696	NaN	NaN	NaN	NaN	FALSE	FALSE	FALSE	FALSE	FALSE	FALSE	FALSE	FALSE	FALSE	FALSE	FALSE	FALSE
GENE: 3110054G05Rik	0.985897	0.6871	NaN	NaN	NaN	NaN	FALSE	FALSE	FALSE	FALSE	FALSE	FALSE	FALSE	FALSE	FALSE	FALSE	FALSE	FALSE
GENE: 3110056K07Rik	1.09047	0.9251	NaN	NaN	NaN	NaN	FALSE	FALSE	FALSE	FALSE	FALSE	FALSE	FALSE	FALSE	FALSE	FALSE	FALSE	FALSE
GENE: 3110062M04Rik	0.904719	0.788	NaN	NaN	NaN	NaN	FALSE	FALSE	FALSE	FALSE	FALSE	FALSE	FALSE	FALSE	FALSE	FALSE	FALSE	FALSE
GENE: 3110070M22Rik	1.27617	0.072	NaN	NaN	NaN	NaN	FALSE	FALSE	FALSE	FALSE	FALSE	FALSE	FALSE	FALSE	FALSE	FALSE	FALSE	FALSE
GENE: 3110079O15Rik	1.0842	0.937	NaN	NaN	NaN	NaN	FALSE	FALSE	FALSE	FALSE	FALSE	FALSE	FALSE	FALSE	FALSE	FALSE	FALSE	FALSE
GENE: 3110080E11Rik	1.02007	0.727	NaN	NaN	NaN	NaN	FALSE	FALSE	FALSE	FALSE	FALSE	FALSE	FALSE	FALSE	FALSE	FALSE	FALSE	FALSE
GENE: 3110080O07Rik	1.03568	0.8666	NaN	NaN	NaN	NaN	FALSE	FALSE	FALSE	FALSE	FALSE	FALSE	FALSE	FALSE	FALSE	FALSE	FALSE	FALSE
GENE: 3110082I17Rik	0.952812	0.4286	NaN	NaN	NaN	NaN	FALSE	FALSE	FALSE	FALSE	FALSE	FALSE	FALSE	FALSE	FALSE	FALSE	FALSE	FALSE
GENE: 3110099E03Rik	0.976186	0.7486	NaN	NaN	NaN	NaN	FALSE	FALSE	FALSE	FALSE	FALSE	FALSE	FALSE	FALSE	FALSE	FALSE	FALSE	FALSE
GENE: 3200001D21Rik	0.935177	0.4476	NaN	NaN	NaN	NaN	FALSE	FALSE	FALSE	FALSE	FALSE	FALSE	FALSE	FALSE	FALSE	FALSE	FALSE	FALSE
GENE: 3222401L13Rik	1.00281	0.8872	NaN	NaN	NaN	NaN	FALSE	FALSE	FALSE	FALSE	FALSE	FALSE	FALSE	FALSE	FALSE	FALSE	FALSE	FALSE
GENE: 3222402N08Rik	0.961627	0.8128	NaN	NaN	NaN	NaN	FALSE	FALSE	FALSE	FALSE	FALSE	FALSE	FALSE	FALSE	FALSE	FALSE	FALSE	FALSE
GENE: 3300002A11Rik	0.944545	0.6498	NaN	NaN	NaN	NaN	FALSE	FALSE	FALSE	FALSE	FALSE	FALSE	FALSE	FALSE	FALSE	FALSE	FALSE	FALSE
GENE: 3300002I08Rik	1.08997	0.7292	NaN	NaN	NaN	NaN	FALSE	FALSE	FALSE	FALSE	FALSE	FALSE	FALSE	FALSE	FALSE	FALSE	FALSE	FALSE
GENE: 3300002P09Rik	1.18082	0.173	NaN	NaN	NaN	NaN	FALSE	FALSE	FALSE	FALSE	FALSE	FALSE	FALSE	FALSE	FALSE	FALSE	FALSE	FALSE
GENE: 3300002P13Rik	0.928085	0.8112	NaN	NaN	NaN	NaN	FALSE	FALSE	FALSE	FALSE	FALSE	FALSE	FALSE	FALSE	FALSE	FALSE	FALSE	FALSE
GENE: 3300005D01Rik	0.674434	0.0345	NaN	NaN	NaN	NaN	FALSE	FALSE	FALSE	FALSE	FALSE	FALSE	FALSE	FALSE	FALSE	FALSE	FALSE	FALSE
GENE: 3425401B19Rik	1.01638	0.6888	NaN	NaN	NaN	NaN	FALSE	FALSE	FALSE	FALSE	FALSE	FALSE	FALSE	FALSE	FALSE	FALSE	FALSE	FALSE
GENE: 3632451O06Rik	0.962442	0.6722	NaN	NaN	NaN	NaN	FALSE	FALSE	FALSE	FALSE	FALSE	FALSE	FALSE	FALSE	FALSE	FALSE	FALSE	FALSE
GENE: 3632454L22Rik	1.10642	0.4613	NaN	NaN	NaN	NaN	FALSE	FALSE	FALSE	FALSE	FALSE	FALSE	FALSE	FALSE	FALSE	FALSE	FALSE	FALSE
GENE: 3830403N18Rik	1.03775	0.7972	NaN	NaN	NaN	NaN	FALSE	FALSE	FALSE	FALSE	FALSE	FALSE	FALSE	FALSE	FALSE	FALSE	FALSE	FALSE
GENE: 3830406C13Rik	0.951044	0.9125	NaN	NaN	NaN	NaN	FALSE	FALSE	FALSE	FALSE	FALSE	FALSE	FALSE	FALSE	FALSE	FALSE	FALSE	FALSE
GENE: 3830408C21Rik	0.95035	0.933	NaN	NaN	NaN	NaN	FALSE	FALSE	FALSE	FALSE	FALSE	FALSE	FALSE	FALSE	FALSE	FALSE	FALSE	FALSE
GENE: 3830408D07Rik	1.0713	0.8726	NaN	NaN	NaN	NaN	FALSE	FALSE	FALSE	FALSE	FALSE	FALSE	FALSE	FALSE	FALSE	FALSE	FALSE	FALSE
GENE: 3830417A13Rik	1.04622	0.5485	NaN	NaN	NaN	NaN	FALSE	FALSE	FALSE	FALSE	FALSE	FALSE	FALSE	FALSE	FALSE	FALSE	FALSE	FALSE
GENE: 3830432H09Rik	0.947398	0.3405	NaN	NaN	NaN	NaN	FALSE	FALSE	FALSE	FALSE	FALSE	FALSE	FALSE	FALSE	FALSE	FALSE	FALSE	FALSE
GENE: 3830612M24	1.14757	0.4339	NaN	NaN	NaN	NaN	FALSE	FALSE	FALSE	FALSE	FALSE	FALSE	FALSE	FALSE	FALSE	FALSE	FALSE	FALSE
GENE: 3930401B19Rik	0.921236	0.0309	NaN	NaN	NaN	NaN	FALSE	FALSE	FALSE	FALSE	FALSE	FALSE	FALSE	FALSE	FALSE	FALSE	FALSE	FALSE
GENE: 3930402G23Rik	1.17994	0.9315	NaN	NaN	NaN	NaN	FALSE	FALSE	FALSE	FALSE	FALSE	FALSE	FALSE	FALSE	FALSE	FALSE	FALSE	FALSE
GENE: 4122401K19Rik	1.06292	0.7479	NaN	NaN	NaN	NaN	FALSE	FALSE	FALSE	FALSE	FALSE	FALSE	FALSE	FALSE	FALSE	FALSE	FALSE	FALSE
GENE: 4430402I18Rik	0.96243	0.0003	NaN	NaN	NaN	NaN	FALSE	FALSE	FALSE	FALSE	FALSE	FALSE	FALSE	FALSE	FALSE	FALSE	FALSE	FALSE
GENE: 4631402F24Rik	0.933382	0.8421	NaN	NaN	NaN	NaN	FALSE	FALSE	FALSE	FALSE	FALSE	FALSE	FALSE	FALSE	FALSE	FALSE	FALSE	FALSE
GENE: 4631405J19Rik	0.946014	0.6128	NaN	NaN	NaN	NaN	FALSE	FALSE	FALSE	FALSE	FALSE	FALSE	FALSE	FALSE	FALSE	FALSE	FALSE	FALSE
GENE: 4631405K08Rik	0.972293	0.7542	NaN	NaN	NaN	NaN	FALSE	FALSE	FALSE	FALSE	FALSE	FALSE	FALSE	FALSE	FALSE	FALSE	FALSE	FALSE
GENE: 4631423B10Rik	1.13803	0.092	NaN	NaN	NaN	NaN	FALSE	FALSE	FALSE	FALSE	FALSE	FALSE	FALSE	FALSE	FALSE	FALSE	FALSE	FALSE
GENE: 4632404H12Rik	0.971532	0.8859	NaN	NaN	NaN	NaN	FALSE	FALSE	FALSE	FALSE	FALSE	FALSE	FALSE	FALSE	FALSE	FALSE	FALSE	FALSE
GENE: 4632404M16Rik	1.00609	0.8945	NaN	NaN	NaN	NaN	FALSE	FALSE	FALSE	FALSE	FALSE	FALSE	FALSE	FALSE	FALSE	FALSE	FALSE	FALSE
GENE: 4632415L05Rik	1.05956	0.4141	NaN	NaN	NaN	NaN	FALSE	FALSE	FALSE	FALSE	FALSE	FALSE	FALSE	FALSE	FALSE	FALSE	FALSE	FALSE
GENE: 4632418H02Rik	0.852222	0.0408	NaN	NaN	NaN	NaN	FALSE	FALSE	FALSE	FALSE	FALSE	FALSE	FALSE	FALSE	FALSE	FALSE	FALSE	FALSE
GENE: 4632427E13Rik	0.94782	0.8008	NaN	NaN	NaN	NaN	FALSE	FALSE	FALSE	FALSE	FALSE	FALSE	FALSE	FALSE	FALSE	FALSE	FALSE	FALSE
GENE: 4632428C04Rik	0.907458	0.8542	NaN	NaN	NaN	NaN	FALSE	FALSE	FALSE	FALSE	FALSE	FALSE	FALSE	FALSE	FALSE	FALSE	FALSE	FALSE
GENE: 4632433K11Rik	1.03596	0.5172	NaN	NaN	NaN	NaN	FALSE	FALSE	FALSE	FALSE	FALSE	FALSE	FALSE	FALSE	FALSE	FALSE	FALSE	FALSE
GENE: 4633401B06Rik	1.3693	0.1294	NaN	NaN	NaN	NaN	FALSE	FALSE	FALSE	FALSE	FALSE	FALSE	FALSE	FALSE	FALSE	FALSE	FALSE	FALSE
GENE: 4633401L03Rik	0.970741	0.6592	NaN	NaN	NaN	NaN	FALSE	FALSE	FALSE	FALSE	FALSE	FALSE	FALSE	FALSE	FALSE	FALSE	FALSE	FALSE
GENE: 4731417B20Rik	0.920791	0.7394	NaN	NaN	NaN	NaN	FALSE	FALSE	FALSE	FALSE	FALSE	FALSE	FALSE	FALSE	FALSE	FALSE	FALSE	FALSE
GENE: 4732416N19Rik	1.10357	0.4841	NaN	NaN	NaN	NaN	FALSE	FALSE	FALSE	FALSE	FALSE	FALSE	FALSE	FALSE	FALSE	FALSE	FALSE	FALSE
GENE: 4732423E21Rik	0.994223	0.8332	NaN	NaN	NaN	NaN	FALSE	FALSE	FALSE	FALSE	FALSE	FALSE	FALSE	FALSE	FALSE	FALSE	FALSE	FALSE
GENE: 4732456N10Rik	1.04117	0.7618	NaN	NaN	NaN	NaN	FALSE	FALSE	FALSE	FALSE	FALSE	FALSE	FALSE	FALSE	FALSE	FALSE	FALSE	FALSE
GENE: 4732465E10Rik	0.762632	0.0733	NaN	NaN	NaN	NaN	FALSE	FALSE	FALSE	FALSE	FALSE	FALSE	FALSE	FALSE	FALSE	FALSE	FALSE	FALSE
GENE: 4732465J04Rik	0.676532	0.0485	NaN	NaN	NaN	NaN	FALSE	FALSE	FALSE	FALSE	FALSE	FALSE	FALSE	FALSE	FALSE	FALSE	FALSE	FALSE
GENE: 4732468M13Rik	0.948675	0.542	NaN	NaN	NaN	NaN	FALSE	FALSE	FALSE	FALSE	FALSE	FALSE	FALSE	FALSE	FALSE	FALSE	FALSE	FALSE
GENE: 4732471J01Rik	1.07072	0.9411	NaN	NaN	NaN	NaN	FALSE	FALSE	FALSE	FALSE	FALSE	FALSE	FALSE	FALSE	FALSE	FALSE	FALSE	FALSE
GENE: 4732491K20Rik	0.970891	0.8069	NaN	NaN	NaN	NaN	FALSE	FALSE	FALSE	FALSE	FALSE	FALSE	FALSE	FALSE	FALSE	FALSE	FALSE	FALSE
GENE: 4732496C06Rik	1.06789	0.7633	NaN	NaN	NaN	NaN	FALSE	FALSE	FALSE	FALSE	FALSE	FALSE	FALSE	FALSE	FALSE	FALSE	FALSE	FALSE
GENE: 4733401A01Rik	0.936685	0.7818	NaN	NaN	NaN	NaN	FALSE	FALSE	FALSE	FALSE	FALSE	FALSE	FALSE	FALSE	FALSE	FALSE	FALSE	FALSE
GENE: 4831440D22Rik	1.03864	0.5881	NaN	NaN	NaN	NaN	FALSE	FALSE	FALSE	FALSE	FALSE	FALSE	FALSE	FALSE	FALSE	FALSE	FALSE	FALSE
GENE: 4832406H04Rik	1.15859	0.9097	NaN	NaN	NaN	NaN	FALSE	FALSE	FALSE	FALSE	FALSE	FALSE	FALSE	FALSE	FALSE	FALSE	FALSE	FALSE
GENE: 4832441B07Rik	0.967791	0.9263	NaN	NaN	NaN	NaN	FALSE	FALSE	FALSE	FALSE	FALSE	FALSE	FALSE	FALSE	FALSE	FALSE	FALSE	FALSE
GENE: 4833403J16Rik	0.997594	0.9126	NaN	NaN	NaN	NaN	FALSE	FALSE	FALSE	FALSE	FALSE	FALSE	FALSE	FALSE	FALSE	FALSE	FALSE	FALSE
GENE: 4833404L02Rik	0.860348	0.6697	NaN	NaN	NaN	NaN	FALSE	FALSE	FALSE	FALSE	FALSE	FALSE	FALSE	FALSE	FALSE	FALSE	FALSE	FALSE
GENE: 4833406L22Rik	0.939742	0.7602	NaN	NaN	NaN	NaN	FALSE	FALSE	FALSE	FALSE	FALSE	FALSE	FALSE	FALSE	FALSE	FALSE	FALSE	FALSE
GENE: 4833408A19Rik	1.20186	0.2221	NaN	NaN	NaN	NaN	FALSE	FALSE	FALSE	FALSE	FALSE	FALSE	FALSE	FALSE	FALSE	FALSE	FALSE	FALSE
GENE: 4833410I11Rik	1.03378	0.8375	NaN	NaN	NaN	NaN	FALSE	FALSE	FALSE	FALSE	FALSE	FALSE	FALSE	FALSE	FALSE	FALSE	FALSE	FALSE
GENE: 4833411C07Rik	0.954598	0.5438	NaN	NaN	NaN	NaN	FALSE	FALSE	FALSE	FALSE	FALSE	FALSE	FALSE	FALSE	FALSE	FALSE	FALSE	FALSE
GENE: 4833412C05Rik	1.08593	0.7599	NaN	NaN	NaN	NaN	FALSE	FALSE	FALSE	FALSE	FALSE	FALSE	FALSE	FALSE	FALSE	FALSE	FALSE	FALSE
GENE: 4833412C15Rik	0.999376	0.9267	NaN	NaN	NaN	NaN	FALSE	FALSE	FALSE	FALSE	FALSE	FALSE	FALSE	FALSE	FALSE	FALSE	FALSE	FALSE
GENE: 4833412E19Rik	1.16914	0.2733	NaN	NaN	NaN	NaN	FALSE	FALSE	FALSE	FALSE	FALSE	FALSE	FALSE	FALSE	FALSE	FALSE	FALSE	FALSE
GENE: 4833413E03Rik	0.937663	0.4979	NaN	NaN	NaN	NaN	FALSE	FALSE	FALSE	FALSE	FALSE	FALSE	FALSE	FALSE	FALSE	FALSE	FALSE	FALSE
GENE: 4833413G10Rik	1.13519	0.1642	NaN	NaN	NaN	NaN	FALSE	FALSE	FALSE	FALSE	FALSE	FALSE	FALSE	FALSE	FALSE	FALSE	FALSE	FALSE
GENE: 4833414E09Rik	1.06962	0.8035	NaN	NaN	NaN	NaN	FALSE	FALSE	FALSE	FALSE	FALSE	FALSE	FALSE	FALSE	FALSE	FALSE	FALSE	FALSE
GENE: 4833415N18Rik	0.910328	0.798	NaN	NaN	NaN	NaN	FALSE	FALSE	FALSE	FALSE	FALSE	FALSE	FALSE	FALSE	FALSE	FALSE	FALSE	FALSE
GENE: 4833418N02Rik	1.04097	0.9391	NaN	NaN	NaN	NaN	FALSE	FALSE	FALSE	FALSE	FALSE	FALSE	FALSE	FALSE	FALSE	FALSE	FALSE	FALSE
GENE: 4833419F23Rik	0.887246	0.1252	NaN	NaN	NaN	NaN	FALSE	FALSE	FALSE	FALSE	FALSE	FALSE	FALSE	FALSE	FALSE	FALSE	FALSE	FALSE
GENE: 4833419G08Rik	1.27587	0.0347	NaN	NaN	NaN	NaN	FALSE	FALSE	FALSE	FALSE	FALSE	FALSE	FALSE	FALSE	FALSE	FALSE	FALSE	FALSE
GENE: 4833420G17Rik	1.155	0.1173	NaN	NaN	1.19482	0	FALSE	FALSE	FALSE	FALSE	FALSE	FALSE	FALSE	FALSE	FALSE	FALSE	FALSE	FALSE
GENE: 4833421G17Rik	0.810833	0.1104	NaN	NaN	NaN	NaN	FALSE	FALSE	FALSE	FALSE	FALSE	FALSE	FALSE	FALSE	FALSE	FALSE	FALSE	FALSE
GENE: 4833422C13Rik	1.07101	0.8358	NaN	NaN	NaN	NaN	FALSE	FALSE	FALSE	FALSE	FALSE	FALSE	FALSE	FALSE	FALSE	FALSE	FALSE	FALSE
GENE: 4833422M21Rik	1.00245	0.5032	NaN	NaN	NaN	NaN	FALSE	FALSE	FALSE	FALSE	FALSE	FALSE	FALSE	FALSE	FALSE	FALSE	FALSE	FALSE
GENE: 4833423E24Rik	1.03835	0.798	NaN	NaN	NaN	NaN	FALSE	FALSE	FALSE	FALSE	FALSE	FALSE	FALSE	FALSE	FALSE	FALSE	FALSE	FALSE
GENE: 4833423F13Rik	1.02062	0.7439	NaN	NaN	NaN	NaN	FALSE	FALSE	FALSE	FALSE	FALSE	FALSE	FALSE	FALSE	FALSE	FALSE	FALSE	FALSE
GENE: 4833427F10Rik	0.936641	0.5244	NaN	NaN	NaN	NaN	FALSE	FALSE	FALSE	FALSE	FALSE	FALSE	FALSE	FALSE	FALSE	FALSE	FALSE	FALSE
GENE: 4833427G06Rik	0.932345	0.6434	NaN	NaN	NaN	NaN	FALSE	FALSE	FALSE	FALSE	FALSE	FALSE	FALSE	FALSE	FALSE	FALSE	FALSE	FALSE
GENE: 4833431D13Rik	0.982019	0.6697	NaN	NaN	NaN	NaN	FALSE	FALSE	FALSE	FALSE	FALSE	FALSE	FALSE	FALSE	FALSE	FALSE	FALSE	FALSE
GENE: 4833432E10Rik	0.919445	0.6472	NaN	NaN	NaN	NaN	FALSE	FALSE	FALSE	FALSE	FALSE	FALSE	FALSE	FALSE	FALSE	FALSE	FALSE	FALSE
GENE: 4833438C02Rik	1.15446	0.2456	NaN	NaN	NaN	NaN	FALSE	FALSE	FALSE	FALSE	FALSE	FALSE	FALSE	FALSE	FALSE	FALSE	FALSE	FALSE
GENE: 4833439F03Rik	0.992749	0.8199	NaN	NaN	NaN	NaN	FALSE	FALSE	FALSE	FALSE	FALSE	FALSE	FALSE	FALSE	FALSE	FALSE	FALSE	FALSE
GENE: 4833439L19Rik	1.15507	0.0136	NaN	NaN	NaN	NaN	FALSE	FALSE	FALSE	FALSE	FALSE	FALSE	FALSE	FALSE	FALSE	FALSE	FALSE	FALSE
GENE: 4833447I15Rik	0.953124	0.7131	NaN	NaN	NaN	NaN	FALSE	FALSE	FALSE	FALSE	FALSE	FALSE	FALSE	FALSE	FALSE	FALSE	FALSE	FALSE
GENE: 4921501E09Rik	0.991391	0.8754	NaN	NaN	NaN	NaN	FALSE	FALSE	FALSE	FALSE	FALSE	FALSE	FALSE	FALSE	FALSE	FALSE	FALSE	FALSE
GENE: 4921501M06Rik	1.15891	0.7992	NaN	NaN	NaN	NaN	FALSE	FALSE	FALSE	FALSE	FALSE	FALSE	FALSE	FALSE	FALSE	FALSE	FALSE	FALSE
GENE: 4921504E06Rik	0.978608	0.319	NaN	NaN	NaN	NaN	FALSE	FALSE	FALSE	FALSE	FALSE	FALSE	FALSE	FALSE	FALSE	FALSE	FALSE	FALSE
GENE: 4921504P13Rik	1.02597	0.9156	NaN	NaN	NaN	NaN	FALSE	FALSE	FALSE	FALSE	FALSE	FALSE	FALSE	FALSE	FALSE	FALSE	FALSE	FALSE
GENE: 4921507G05Rik	0.931258	0.4233	NaN	NaN	NaN	NaN	FALSE	FALSE	FALSE	FALSE	FALSE	FALSE	FALSE	FALSE	FALSE	FALSE	FALSE	FALSE
GENE: 4921507P07Rik	1.02906	0.4872	NaN	NaN	NaN	NaN	FALSE	FALSE	FALSE	FALSE	FALSE	FALSE	FALSE	FALSE	FALSE	FALSE	FALSE	FALSE
GENE: 4921508D12Rik	0.995306	0.6647	NaN	NaN	NaN	NaN	FALSE	FALSE	FALSE	FALSE	FALSE	FALSE	FALSE	FALSE	FALSE	FALSE	FALSE	FALSE
GENE: 4921508M14Rik	0.982392	0.9499	NaN	NaN	NaN	NaN	FALSE	FALSE	FALSE	FALSE	FALSE	FALSE	FALSE	FALSE	FALSE	FALSE	FALSE	FALSE
GENE: 4921509C19Rik	0.998801	0.7708	NaN	NaN	NaN	NaN	FALSE	FALSE	FALSE	FALSE	FALSE	FALSE	FALSE	FALSE	FALSE	FALSE	FALSE	FALSE
GENE: 4921509J17Rik	0.959593	0.507	NaN	NaN	NaN	NaN	FALSE	FALSE	FALSE	FALSE	FALSE	FALSE	FALSE	FALSE	FALSE	FALSE	FALSE	FALSE
GENE: 4921511C20Rik	0.999892	0.8347	NaN	NaN	NaN	NaN	FALSE	FALSE	FALSE	FALSE	FALSE	FALSE	FALSE	FALSE	FALSE	FALSE	FALSE	FALSE
GENE: 4921511H03Rik	1.09105	0.7688	NaN	NaN	NaN	NaN	FALSE	FALSE	FALSE	FALSE	FALSE	FALSE	FALSE	FALSE	FALSE	FALSE	FALSE	FALSE
GENE: 4921513H07Rik	1.34475	0.2143	NaN	NaN	NaN	NaN	FALSE	FALSE	FALSE	FALSE	FALSE	FALSE	FALSE	FALSE	FALSE	FALSE	FALSE	FALSE
GENE: 4921513I03Rik	0.95735	0.7673	NaN	NaN	NaN	NaN	FALSE	FALSE	FALSE	FALSE	FALSE	FALSE	FALSE	FALSE	FALSE	FALSE	FALSE	FALSE
GENE: 4921513I08Rik	0.976819	0.7823	NaN	NaN	NaN	NaN	FALSE	FALSE	FALSE	FALSE	FALSE	FALSE	FALSE	FALSE	FALSE	FALSE	FALSE	FALSE
GENE: 4921515E04Rik	1.04337	0.7384	NaN	NaN	NaN	NaN	FALSE	FALSE	FALSE	FALSE	FALSE	FALSE	FALSE	FALSE	FALSE	FALSE	FALSE	FALSE
GENE: 4921515L22Rik	0.938794	0.6696	NaN	NaN	NaN	NaN	FALSE	FALSE	FALSE	FALSE	FALSE	FALSE	FALSE	FALSE	FALSE	FALSE	FALSE	FALSE
GENE: 4921516I12Rik	1.38546	0.024	NaN	NaN	NaN	NaN	FALSE	FALSE	FALSE	FALSE	FALSE	FALSE	FALSE	FALSE	FALSE	FALSE	FALSE	FALSE
GENE: 4921517D16Rik	0.975421	0.5068	NaN	NaN	NaN	NaN	FALSE	FALSE	FALSE	FALSE	FALSE	FALSE	FALSE	FALSE	FALSE	FALSE	FALSE	FALSE
GENE: 4921517D22Rik	0.926611	0.712	NaN	NaN	NaN	NaN	FALSE	FALSE	FALSE	FALSE	FALSE	FALSE	FALSE	FALSE	FALSE	FALSE	FALSE	FALSE
GENE: 4921517O11Rik	1.00405	0.7215	NaN	NaN	NaN	NaN	FALSE	FALSE	FALSE	FALSE	FALSE	FALSE	FALSE	FALSE	FALSE	FALSE	FALSE	FALSE
GENE: 4921521D15Rik	1.01221	0.6852	NaN	NaN	NaN	NaN	FALSE	FALSE	FALSE	FALSE	FALSE	FALSE	FALSE	FALSE	FALSE	FALSE	FALSE	FALSE
GENE: 4921522P10Rik	1.01771	0.6084	NaN	NaN	NaN	NaN	FALSE	FALSE	FALSE	FALSE	FALSE	FALSE	FALSE	FALSE	FALSE	FALSE	FALSE	FALSE
GENE: 4921524J17Rik	1.1583	0.5147	NaN	NaN	NaN	NaN	FALSE	FALSE	FALSE	FALSE	FALSE	FALSE	FALSE	FALSE	FALSE	FALSE	FALSE	FALSE
GENE: 4921524L21Rik	1.09852	0.9065	NaN	NaN	NaN	NaN	FALSE	FALSE	FALSE	FALSE	FALSE	FALSE	FALSE	FALSE	FALSE	FALSE	FALSE	FALSE
GENE: 4921525D07Rik	0.986901	0.7835	NaN	NaN	NaN	NaN	FALSE	FALSE	FALSE	FALSE	FALSE	FALSE	FALSE	FALSE	FALSE	FALSE	FALSE	FALSE
GENE: 4921525O09Rik	0.977694	0.9435	NaN	NaN	NaN	NaN	FALSE	FALSE	FALSE	FALSE	FALSE	FALSE	FALSE	FALSE	FALSE	FALSE	FALSE	FALSE
GENE: 4921528I07Rik	1.14131	0.6168	NaN	NaN	NaN	NaN	FALSE	FALSE	FALSE	FALSE	FALSE	FALSE	FALSE	FALSE	FALSE	FALSE	FALSE	FALSE
GENE: 4921530L21Rik	1.03584	0.8216	NaN	NaN	NaN	NaN	FALSE	FALSE	FALSE	FALSE	FALSE	FALSE	FALSE	FALSE	FALSE	FALSE	FALSE	FALSE
GENE: 4921531C22Rik	0.866776	0.1772	NaN	NaN	NaN	NaN	FALSE	FALSE	FALSE	FALSE	FALSE	FALSE	FALSE	FALSE	FALSE	FALSE	FALSE	FALSE
GENE: 4921531P14Rik	0.996316	0.4798	NaN	NaN	NaN	NaN	FALSE	FALSE	FALSE	FALSE	FALSE	FALSE	FALSE	FALSE	FALSE	FALSE	FALSE	FALSE
GENE: 4921534E14Rik	1.08778	0.7116	NaN	NaN	NaN	NaN	FALSE	FALSE	FALSE	FALSE	FALSE	FALSE	FALSE	FALSE	FALSE	FALSE	FALSE	FALSE
GENE: 4921534H16Rik	0.943317	0.395	NaN	NaN	NaN	NaN	FALSE	FALSE	FALSE	FALSE	FALSE	FALSE	FALSE	FALSE	FALSE	FALSE	FALSE	FALSE
GENE: 4921536K21Rik	0.961043	0.6056	NaN	NaN	NaN	NaN	FALSE	FALSE	FALSE	FALSE	FALSE	FALSE	FALSE	FALSE	FALSE	FALSE	FALSE	FALSE
GENE: 4921539E11Rik	0.895393	0.9121	NaN	NaN	NaN	NaN	FALSE	FALSE	FALSE	FALSE	FALSE	FALSE	FALSE	FALSE	FALSE	FALSE	FALSE	FALSE
GENE: 4921540A03Rik	0.968118	0.1053	NaN	NaN	NaN	NaN	FALSE	FALSE	FALSE	FALSE	FALSE	FALSE	FALSE	FALSE	FALSE	FALSE	FALSE	FALSE
GENE: 4922502B01Rik	1.06198	0.8592	NaN	NaN	NaN	NaN	FALSE	FALSE	FALSE	FALSE	FALSE	FALSE	FALSE	FALSE	FALSE	FALSE	FALSE	FALSE
GENE: 4922502D21Rik	0.973113	0.4911	NaN	NaN	NaN	NaN	FALSE	FALSE	FALSE	FALSE	FALSE	FALSE	FALSE	FALSE	FALSE	FALSE	FALSE	FALSE
GENE: 4930401C12Rik	1.01761	0.848	NaN	NaN	NaN	NaN	FALSE	FALSE	FALSE	FALSE	FALSE	FALSE	FALSE	FALSE	FALSE	FALSE	FALSE	FALSE
GENE: 4930402D18Rik	0.806207	0.0934	NaN	NaN	NaN	NaN	FALSE	FALSE	FALSE	FALSE	FALSE	FALSE	FALSE	FALSE	FALSE	FALSE	FALSE	FALSE
GENE: 4930402F06Rik	0.908677	0.7439	NaN	NaN	NaN	NaN	FALSE	FALSE	FALSE	FALSE	FALSE	FALSE	FALSE	FALSE	FALSE	FALSE	FALSE	FALSE
GENE: 4930402H05Rik	0.990812	0.8447	NaN	NaN	NaN	NaN	FALSE	FALSE	FALSE	FALSE	FALSE	FALSE	FALSE	FALSE	FALSE	FALSE	FALSE	FALSE
GENE: 4930402H24Rik	0.992031	0.8217	NaN	NaN	NaN	NaN	FALSE	FALSE	FALSE	FALSE	FALSE	FALSE	FALSE	FALSE	FALSE	FALSE	FALSE	FALSE
GENE: 4930402K13Rik	1.05375	0.8859	NaN	NaN	NaN	NaN	FALSE	FALSE	FALSE	FALSE	FALSE	FALSE	FALSE	FALSE	FALSE	FALSE	FALSE	FALSE
GENE: 4930404I05Rik	0.871848	0.2441	NaN	NaN	NaN	NaN	FALSE	FALSE	FALSE	FALSE	FALSE	FALSE	FALSE	FALSE	FALSE	FALSE	FALSE	FALSE
GENE: 4930404N11Rik	1.01266	0.8515	NaN	NaN	NaN	NaN	FALSE	FALSE	FALSE	FALSE	FALSE	FALSE	FALSE	FALSE	FALSE	FALSE	FALSE	FALSE
GENE: 4930405A07Rik	0.965119	0.3836	NaN	NaN	NaN	NaN	FALSE	FALSE	FALSE	FALSE	FALSE	FALSE	FALSE	FALSE	FALSE	FALSE	FALSE	FALSE
GENE: 4930405A10Rik	0.933928	0.8739	NaN	NaN	NaN	NaN	FALSE	FALSE	FALSE	FALSE	FALSE	FALSE	FALSE	FALSE	FALSE	FALSE	FALSE	FALSE
GENE: 4930405A21Rik	1.03593	0.8837	NaN	NaN	NaN	NaN	FALSE	FALSE	FALSE	FALSE	FALSE	FALSE	FALSE	FALSE	FALSE	FALSE	FALSE	FALSE
GENE: 4930405D11Rik	1.03418	0.8086	NaN	NaN	NaN	NaN	FALSE	FALSE	FALSE	FALSE	FALSE	FALSE	FALSE	FALSE	FALSE	FALSE	FALSE	FALSE
GENE: 4930405H06Rik	1.06892	0.4933	NaN	NaN	NaN	NaN	FALSE	FALSE	FALSE	FALSE	FALSE	FALSE	FALSE	FALSE	FALSE	FALSE	FALSE	FALSE
GENE: 4930406D14Rik	1.34866	0.1867	NaN	NaN	NaN	NaN	FALSE	FALSE	FALSE	FALSE	FALSE	FALSE	FALSE	FALSE	FALSE	FALSE	FALSE	FALSE
GENE: 4930406D18Rik	1.05481	0.8883	NaN	NaN	NaN	NaN	FALSE	FALSE	FALSE	FALSE	FALSE	FALSE	FALSE	FALSE	FALSE	FALSE	FALSE	FALSE
GENE: 4930407I02Rik	1.00188	0.7138	NaN	NaN	NaN	NaN	FALSE	FALSE	FALSE	FALSE	FALSE	FALSE	FALSE	FALSE	FALSE	FALSE	FALSE	FALSE
GENE: 4930408K08Rik	0.847273	0.712	NaN	NaN	NaN	NaN	FALSE	FALSE	FALSE	FALSE	FALSE	FALSE	FALSE	FALSE	FALSE	FALSE	FALSE	FALSE
GENE: 4930408K12Rik	0.988308	0.8122	NaN	NaN	NaN	NaN	FALSE	FALSE	FALSE	FALSE	FALSE	FALSE	FALSE	FALSE	FALSE	FALSE	FALSE	FALSE
GENE: 4930408O17Rik	0.858724	0.8495	NaN	NaN	NaN	NaN	FALSE	FALSE	FALSE	FALSE	FALSE	FALSE	FALSE	FALSE	FALSE	FALSE	FALSE	FALSE
GENE: 4930412C18Rik	0.971438	0.4722	NaN	NaN	NaN	NaN	FALSE	FALSE	FALSE	FALSE	FALSE	FALSE	FALSE	FALSE	FALSE	FALSE	FALSE	FALSE
GENE: 4930412E21Rik	0.94519	0.6154	NaN	NaN	NaN	NaN	FALSE	FALSE	FALSE	FALSE	FALSE	FALSE	FALSE	FALSE	FALSE	FALSE	FALSE	FALSE
GENE: 4930412F09Rik	1.08045	0.7891	NaN	NaN	NaN	NaN	FALSE	FALSE	FALSE	FALSE	FALSE	FALSE	FALSE	FALSE	FALSE	FALSE	FALSE	FALSE
GENE: 4930412F12Rik	1.02342	0.9412	NaN	NaN	NaN	NaN	FALSE	FALSE	FALSE	FALSE	FALSE	FALSE	FALSE	FALSE	FALSE	FALSE	FALSE	FALSE
GENE: 4930412M03Rik	1.1064	0.7153	NaN	NaN	NaN	NaN	FALSE	FALSE	FALSE	FALSE	FALSE	FALSE	FALSE	FALSE	FALSE	FALSE	FALSE	FALSE
GENE: 4930412O13Rik	0.915874	0.713	NaN	NaN	NaN	NaN	FALSE	FALSE	FALSE	FALSE	FALSE	FALSE	FALSE	FALSE	FALSE	FALSE	FALSE	FALSE
GENE: 4930413E20Rik	0.909512	0.2911	NaN	NaN	NaN	NaN	FALSE	FALSE	FALSE	FALSE	FALSE	FALSE	FALSE	FALSE	FALSE	FALSE	FALSE	FALSE
GENE: 4930413G21Rik	0.991936	0.4057	NaN	NaN	NaN	NaN	FALSE	FALSE	FALSE	FALSE	FALSE	FALSE	FALSE	FALSE	FALSE	FALSE	FALSE	FALSE
GENE: 4930414H07Rik	1.01869	0.9123	NaN	NaN	NaN	NaN	FALSE	FALSE	FALSE	FALSE	FALSE	FALSE	FALSE	FALSE	FALSE	FALSE	FALSE	FALSE
GENE: 4930414N06Rik	0.948716	0.9123	NaN	NaN	NaN	NaN	FALSE	FALSE	FALSE	FALSE	FALSE	FALSE	FALSE	FALSE	FALSE	FALSE	FALSE	FALSE
GENE: 4930414N08Rik	1.03265	0.6142	NaN	NaN	NaN	NaN	FALSE	FALSE	FALSE	FALSE	FALSE	FALSE	FALSE	FALSE	FALSE	FALSE	FALSE	FALSE
GENE: 4930415C11Rik	0.984891	0.8323	NaN	NaN	NaN	NaN	FALSE	FALSE	FALSE	FALSE	FALSE	FALSE	FALSE	FALSE	FALSE	FALSE	FALSE	FALSE
GENE: 4930415F15Rik	0.97845	0.6855	NaN	NaN	NaN	NaN	FALSE	FALSE	FALSE	FALSE	FALSE	FALSE	FALSE	FALSE	FALSE	FALSE	FALSE	FALSE
GENE: 4930415L06Rik	1.08836	0.3496	NaN	NaN	NaN	NaN	FALSE	FALSE	FALSE	FALSE	FALSE	FALSE	FALSE	FALSE	FALSE	FALSE	FALSE	FALSE
GENE: 4930415N12Rik	0.941362	0.7835	NaN	NaN	NaN	NaN	FALSE	FALSE	FALSE	FALSE	FALSE	FALSE	FALSE	FALSE	FALSE	FALSE	FALSE	FALSE
GENE: 4930415O20Rik	0.621989	0.003	NaN	NaN	NaN	NaN	FALSE	FALSE	FALSE	FALSE	FALSE	FALSE	FALSE	FALSE	FALSE	FALSE	FALSE	FALSE
GENE: 4930417O13Rik	0.936368	0.0603	NaN	NaN	NaN	NaN	FALSE	FALSE	FALSE	FALSE	FALSE	FALSE	FALSE	FALSE	FALSE	FALSE	FALSE	FALSE
GENE: 4930417O22Rik	1.0568	0.8564	NaN	NaN	NaN	NaN	FALSE	FALSE	FALSE	FALSE	FALSE	FALSE	FALSE	FALSE	FALSE	FALSE	FALSE	FALSE
GENE: 4930419G24Rik	0.998042	0.7875	NaN	NaN	NaN	NaN	FALSE	FALSE	FALSE	FALSE	FALSE	FALSE	FALSE	FALSE	FALSE	FALSE	FALSE	FALSE
GENE: 4930420G21Rik	0.988718	0.6547	NaN	NaN	NaN	NaN	FALSE	FALSE	FALSE	FALSE	FALSE	FALSE	FALSE	FALSE	FALSE	FALSE	FALSE	FALSE
GENE: 4930420N18Rik	0.983505	0.6132	NaN	NaN	NaN	NaN	FALSE	FALSE	FALSE	FALSE	FALSE	FALSE	FALSE	FALSE	FALSE	FALSE	FALSE	FALSE
GENE: 4930421J07Rik	0.970847	0.8714	NaN	NaN	NaN	NaN	FALSE	FALSE	FALSE	FALSE	FALSE	FALSE	FALSE	FALSE	FALSE	FALSE	FALSE	FALSE
GENE: 4930421P05Rik	0.958978	0.6158	NaN	NaN	NaN	NaN	FALSE	FALSE	FALSE	FALSE	FALSE	FALSE	FALSE	FALSE	FALSE	FALSE	FALSE	FALSE
GENE: 4930421P22Rik	0.992761	0.5563	NaN	NaN	NaN	NaN	FALSE	FALSE	FALSE	FALSE	FALSE	FALSE	FALSE	FALSE	FALSE	FALSE	FALSE	FALSE
GENE: 4930422M22Rik	1.10086	0.435	NaN	NaN	NaN	NaN	FALSE	FALSE	FALSE	FALSE	FALSE	FALSE	FALSE	FALSE	FALSE	FALSE	FALSE	FALSE
GENE: 4930422N03Rik	1.07805	0.7892	NaN	NaN	NaN	NaN	FALSE	FALSE	FALSE	FALSE	FALSE	FALSE	FALSE	FALSE	FALSE	FALSE	FALSE	FALSE
GENE: 4930423D22Rik	0.945777	0.3263	NaN	NaN	NaN	NaN	FALSE	FALSE	FALSE	FALSE	FALSE	FALSE	FALSE	FALSE	FALSE	FALSE	FALSE	FALSE
GENE: 4930423K06Rik	1.24639	0.144	NaN	NaN	NaN	NaN	FALSE	FALSE	FALSE	FALSE	FALSE	FALSE	FALSE	FALSE	FALSE	FALSE	FALSE	FALSE
GENE: 4930423M02Rik	0.926897	0.2139	NaN	NaN	NaN	NaN	FALSE	FALSE	FALSE	FALSE	FALSE	FALSE	FALSE	FALSE	FALSE	FALSE	FALSE	FALSE
GENE: 4930425F17Rik	0.977333	0.8894	NaN	NaN	NaN	NaN	FALSE	FALSE	FALSE	FALSE	FALSE	FALSE	FALSE	FALSE	FALSE	FALSE	FALSE	FALSE
GENE: 4930425K10Rik	0.947947	0.7175	NaN	NaN	NaN	NaN	FALSE	FALSE	FALSE	FALSE	FALSE	FALSE	FALSE	FALSE	FALSE	FALSE	FALSE	FALSE
GENE: 4930426D05Rik	1.01741	0.6973	NaN	NaN	NaN	NaN	FALSE	FALSE	FALSE	FALSE	FALSE	FALSE	FALSE	FALSE	FALSE	FALSE	FALSE	FALSE
GENE: 4930426L09Rik	1.00646	0.9385	NaN	NaN	NaN	NaN	FALSE	FALSE	FALSE	FALSE	FALSE	FALSE	FALSE	FALSE	FALSE	FALSE	FALSE	FALSE
GENE: 4930427A07Rik	0.94254	0.8052	NaN	NaN	NaN	NaN	FALSE	FALSE	FALSE	FALSE	FALSE	FALSE	FALSE	FALSE	FALSE	FALSE	FALSE	FALSE
GENE: 4930428D20Rik	1.02175	0.8014	NaN	NaN	NaN	NaN	FALSE	FALSE	FALSE	FALSE	FALSE	FALSE	FALSE	FALSE	FALSE	FALSE	FALSE	FALSE
GENE: 4930428E07Rik	0.887758	0.604	NaN	NaN	NaN	NaN	FALSE	FALSE	FALSE	FALSE	FALSE	FALSE	FALSE	FALSE	FALSE	FALSE	FALSE	FALSE
GENE: 4930428F12Rik	0.958037	0.3578	NaN	NaN	NaN	NaN	FALSE	FALSE	FALSE	FALSE	FALSE	FALSE	FALSE	FALSE	FALSE	FALSE	FALSE	FALSE
GENE: 4930428O21Rik	0.905501	0.7128	NaN	NaN	NaN	NaN	FALSE	FALSE	FALSE	FALSE	FALSE	FALSE	FALSE	FALSE	FALSE	FALSE	FALSE	FALSE
GENE: 4930429B21Rik	0.86656	0.0451	NaN	NaN	NaN	NaN	FALSE	FALSE	FALSE	FALSE	FALSE	FALSE	FALSE	FALSE	FALSE	FALSE	FALSE	FALSE
GENE: 4930429C20Rik	1.0605	0.8094	NaN	NaN	NaN	NaN	FALSE	FALSE	FALSE	FALSE	FALSE	FALSE	FALSE	FALSE	FALSE	FALSE	FALSE	FALSE
GENE: 4930429E23Rik	0.998393	0.6514	NaN	NaN	NaN	NaN	FALSE	FALSE	FALSE	FALSE	FALSE	FALSE	FALSE	FALSE	FALSE	FALSE	FALSE	FALSE
GENE: 4930429F24Rik	1.04834	0.8297	NaN	NaN	NaN	NaN	FALSE	FALSE	FALSE	FALSE	FALSE	FALSE	FALSE	FALSE	FALSE	FALSE	FALSE	FALSE
GENE: 4930429H19Rik	1.03491	0.8964	NaN	NaN	NaN	NaN	FALSE	FALSE	FALSE	FALSE	FALSE	FALSE	FALSE	FALSE	FALSE	FALSE	FALSE	FALSE
GENE: 4930430A15Rik	0.995187	0.7563	NaN	NaN	NaN	NaN	FALSE	FALSE	FALSE	FALSE	FALSE	FALSE	FALSE	FALSE	FALSE	FALSE	FALSE	FALSE
GENE: 4930430E12Rik	0.933227	0.1529	NaN	NaN	NaN	NaN	FALSE	FALSE	FALSE	FALSE	FALSE	FALSE	FALSE	FALSE	FALSE	FALSE	FALSE	FALSE
GENE: 4930430F08Rik	0.919886	0.7292	NaN	NaN	NaN	NaN	FALSE	FALSE	FALSE	FALSE	FALSE	FALSE	FALSE	FALSE	FALSE	FALSE	FALSE	FALSE
GENE: 4930430O22Rik	1.03419	0.8362	NaN	NaN	NaN	NaN	FALSE	FALSE	FALSE	FALSE	FALSE	FALSE	FALSE	FALSE	FALSE	FALSE	FALSE	FALSE
GENE: 4930431C11Rik	1.14364	0.8484	NaN	NaN	NaN	NaN	FALSE	FALSE	FALSE	FALSE	FALSE	FALSE	FALSE	FALSE	FALSE	FALSE	FALSE	FALSE
GENE: 4930431F12Rik	0.934551	0.8723	NaN	NaN	NaN	NaN	FALSE	FALSE	FALSE	FALSE	FALSE	FALSE	FALSE	FALSE	FALSE	FALSE	FALSE	FALSE
GENE: 4930431H11Rik	1.13166	0.6391	NaN	NaN	NaN	NaN	FALSE	FALSE	FALSE	FALSE	FALSE	FALSE	FALSE	FALSE	FALSE	FALSE	FALSE	FALSE
GENE: 4930431P03Rik	1.18188	0.9354	NaN	NaN	NaN	NaN	FALSE	FALSE	FALSE	FALSE	FALSE	FALSE	FALSE	FALSE	FALSE	FALSE	FALSE	FALSE
GENE: 4930431P19Rik	1.09998	0.7274	NaN	NaN	NaN	NaN	FALSE	FALSE	FALSE	FALSE	FALSE	FALSE	FALSE	FALSE	FALSE	FALSE	FALSE	FALSE
GENE: 4930432F03Rik	1.01738	0.8223	NaN	NaN	NaN	NaN	FALSE	FALSE	FALSE	FALSE	FALSE	FALSE	FALSE	FALSE	FALSE	FALSE	FALSE	FALSE
GENE: 4930432F04Rik	0.991826	0.8953	NaN	NaN	NaN	NaN	FALSE	FALSE	FALSE	FALSE	FALSE	FALSE	FALSE	FALSE	FALSE	FALSE	FALSE	FALSE
GENE: 4930432J09Rik	0.916607	0.1794	NaN	NaN	NaN	NaN	FALSE	FALSE	FALSE	FALSE	FALSE	FALSE	FALSE	FALSE	FALSE	FALSE	FALSE	FALSE
GENE: 4930432K21Rik	0.990934	0.9256	NaN	NaN	NaN	NaN	FALSE	FALSE	FALSE	FALSE	FALSE	FALSE	FALSE	FALSE	FALSE	FALSE	FALSE	FALSE
GENE: 4930433I11Rik	1.12123	0.7015	NaN	NaN	NaN	NaN	FALSE	FALSE	FALSE	FALSE	FALSE	FALSE	FALSE	FALSE	FALSE	FALSE	FALSE	FALSE
GENE: 4930433N12Rik	0.937327	0.6565	NaN	NaN	NaN	NaN	FALSE	FALSE	FALSE	FALSE	FALSE	FALSE	FALSE	FALSE	FALSE	FALSE	FALSE	FALSE
GENE: 4930434F21Rik	0.955104	0.7432	NaN	NaN	NaN	NaN	FALSE	FALSE	FALSE	FALSE	FALSE	FALSE	FALSE	FALSE	FALSE	FALSE	FALSE	FALSE
GENE: 4930434J08Rik	1.00491	0.3202	NaN	NaN	NaN	NaN	FALSE	FALSE	FALSE	FALSE	FALSE	FALSE	FALSE	FALSE	FALSE	FALSE	FALSE	FALSE
GENE: 4930435E12Rik	0.941848	0.8955	NaN	NaN	NaN	NaN	FALSE	FALSE	FALSE	FALSE	FALSE	FALSE	FALSE	FALSE	FALSE	FALSE	FALSE	FALSE
GENE: 4930435M08Rik	1.05965	0.6467	NaN	NaN	NaN	NaN	FALSE	FALSE	FALSE	FALSE	FALSE	FALSE	FALSE	FALSE	FALSE	FALSE	FALSE	FALSE
GENE: 4930438A08Rik	0.906995	0.2427	NaN	NaN	NaN	NaN	FALSE	FALSE	FALSE	FALSE	FALSE	FALSE	FALSE	FALSE	FALSE	FALSE	FALSE	FALSE
GENE: 4930439A04Rik	1.11565	0.6437	NaN	NaN	NaN	NaN	FALSE	FALSE	FALSE	FALSE	FALSE	FALSE	FALSE	FALSE	FALSE	FALSE	FALSE	FALSE
GENE: 4930442E04Rik	1.09439	0.7443	NaN	NaN	NaN	NaN	FALSE	FALSE	FALSE	FALSE	FALSE	FALSE	FALSE	FALSE	FALSE	FALSE	FALSE	FALSE
GENE: 4930442H23Rik	0.912844	0.5972	NaN	NaN	NaN	NaN	FALSE	FALSE	FALSE	FALSE	FALSE	FALSE	FALSE	FALSE	FALSE	FALSE	FALSE	FALSE
GENE: 4930442L01Rik	1.04464	0.901	NaN	NaN	NaN	NaN	FALSE	FALSE	FALSE	FALSE	FALSE	FALSE	FALSE	FALSE	FALSE	FALSE	FALSE	FALSE
GENE: 4930444A19Rik	1.01821	0.6547	NaN	NaN	NaN	NaN	FALSE	FALSE	FALSE	FALSE	FALSE	FALSE	FALSE	FALSE	FALSE	FALSE	FALSE	FALSE
GENE: 4930444P10Rik	0.953537	0.9434	NaN	NaN	NaN	NaN	FALSE	FALSE	FALSE	FALSE	FALSE	FALSE	FALSE	FALSE	FALSE	FALSE	FALSE	FALSE
GENE: 4930445K14Rik	0.883075	0.8766	NaN	NaN	NaN	NaN	FALSE	FALSE	FALSE	FALSE	FALSE	FALSE	FALSE	FALSE	FALSE	FALSE	FALSE	FALSE
GENE: 4930447A16Rik	0.851428	0.1919	NaN	NaN	NaN	NaN	FALSE	FALSE	FALSE	FALSE	FALSE	FALSE	FALSE	FALSE	FALSE	FALSE	FALSE	FALSE
GENE: 4930447C04Rik	1.04109	0.3272	NaN	NaN	NaN	NaN	FALSE	FALSE	FALSE	FALSE	FALSE	FALSE	FALSE	FALSE	FALSE	FALSE	FALSE	FALSE
GENE: 4930447F24Rik	0.896347	0.7686	NaN	NaN	NaN	NaN	FALSE	FALSE	FALSE	FALSE	FALSE	FALSE	FALSE	FALSE	FALSE	FALSE	FALSE	FALSE
GENE: 4930447I22Rik	1.05863	0.7488	NaN	NaN	NaN	NaN	FALSE	FALSE	FALSE	FALSE	FALSE	FALSE	FALSE	FALSE	FALSE	FALSE	FALSE	FALSE
GENE: 4930448D08Rik	0.796703	0.305	NaN	NaN	NaN	NaN	FALSE	FALSE	FALSE	FALSE	FALSE	FALSE	FALSE	FALSE	FALSE	FALSE	FALSE	FALSE
GENE: 4930448F12Rik	1.01633	0.8737	NaN	NaN	NaN	NaN	FALSE	FALSE	FALSE	FALSE	FALSE	FALSE	FALSE	FALSE	FALSE	FALSE	FALSE	FALSE
GENE: 4930448K20Rik	0.945475	0.9242	NaN	NaN	NaN	NaN	FALSE	FALSE	FALSE	FALSE	FALSE	FALSE	FALSE	FALSE	FALSE	FALSE	FALSE	FALSE
GENE: 4930448N21Rik	1.06165	0.7738	NaN	NaN	NaN	NaN	FALSE	FALSE	FALSE	FALSE	FALSE	FALSE	FALSE	FALSE	FALSE	FALSE	FALSE	FALSE
GENE: 4930449A18Rik	1.05339	0.7478	NaN	NaN	NaN	NaN	FALSE	FALSE	FALSE	FALSE	FALSE	FALSE	FALSE	FALSE	FALSE	FALSE	FALSE	FALSE
GENE: 4930449C09Rik	0.925332	0.5657	NaN	NaN	NaN	NaN	FALSE	FALSE	FALSE	FALSE	FALSE	FALSE	FALSE	FALSE	FALSE	FALSE	FALSE	FALSE
GENE: 4930449E01Rik	1.02718	0.7508	NaN	NaN	NaN	NaN	FALSE	FALSE	FALSE	FALSE	FALSE	FALSE	FALSE	FALSE	FALSE	FALSE	FALSE	FALSE
GENE: 4930449I24Rik	0.961678	0.5033	NaN	NaN	NaN	NaN	FALSE	FALSE	FALSE	FALSE	FALSE	FALSE	FALSE	FALSE	FALSE	FALSE	FALSE	FALSE
GENE: 4930451E06Rik	0.967479	0.3041	NaN	NaN	NaN	NaN	FALSE	FALSE	FALSE	FALSE	FALSE	FALSE	FALSE	FALSE	FALSE	FALSE	FALSE	FALSE
GENE: 4930451E10Rik	1.06272	0.6769	NaN	NaN	NaN	NaN	FALSE	FALSE	FALSE	FALSE	FALSE	FALSE	FALSE	FALSE	FALSE	FALSE	FALSE	FALSE
GENE: 4930451G09Rik	1.13396	0.5829	NaN	NaN	NaN	NaN	FALSE	FALSE	FALSE	FALSE	FALSE	FALSE	FALSE	FALSE	FALSE	FALSE	FALSE	FALSE
GENE: 4930451G21Rik	0.944082	0.7385	NaN	NaN	NaN	NaN	FALSE	FALSE	FALSE	FALSE	FALSE	FALSE	FALSE	FALSE	FALSE	FALSE	FALSE	FALSE
GENE: 4930451I11Rik	0.958651	0.837	NaN	NaN	NaN	NaN	FALSE	FALSE	FALSE	FALSE	FALSE	FALSE	FALSE	FALSE	FALSE	FALSE	FALSE	FALSE
GENE: 4930452A19Rik	1.11246	0.9025	NaN	NaN	NaN	NaN	FALSE	FALSE	FALSE	FALSE	FALSE	FALSE	FALSE	FALSE	FALSE	FALSE	FALSE	FALSE
GENE: 4930452B06Rik	0.91212	0.3939	NaN	NaN	NaN	NaN	FALSE	FALSE	FALSE	FALSE	FALSE	FALSE	FALSE	FALSE	FALSE	FALSE	FALSE	FALSE
GENE: 4930452G13Rik	1.38288	0.323	NaN	NaN	NaN	NaN	FALSE	FALSE	FALSE	FALSE	FALSE	FALSE	FALSE	FALSE	FALSE	FALSE	FALSE	FALSE
GENE: 4930453L07Rik	0.964882	0.8248	NaN	NaN	NaN	NaN	FALSE	FALSE	FALSE	FALSE	FALSE	FALSE	FALSE	FALSE	FALSE	FALSE	FALSE	FALSE
GENE: 4930455B14Rik	0.97467	0.609	NaN	NaN	NaN	NaN	FALSE	FALSE	FALSE	FALSE	FALSE	FALSE	FALSE	FALSE	FALSE	FALSE	FALSE	FALSE
GENE: 4930455C13Rik	0.935052	0.6857	NaN	NaN	NaN	NaN	FALSE	FALSE	FALSE	FALSE	FALSE	FALSE	FALSE	FALSE	FALSE	FALSE	FALSE	FALSE
GENE: 4930455F16Rik	0.897321	0.2953	NaN	NaN	NaN	NaN	FALSE	FALSE	FALSE	FALSE	FALSE	FALSE	FALSE	FALSE	FALSE	FALSE	FALSE	FALSE
GENE: 4930455G09Rik	1.07551	0.8125	NaN	NaN	NaN	NaN	FALSE	FALSE	FALSE	FALSE	FALSE	FALSE	FALSE	FALSE	FALSE	FALSE	FALSE	FALSE
GENE: 4930455H04Rik	0.944402	0.7945	NaN	NaN	NaN	NaN	FALSE	FALSE	FALSE	FALSE	FALSE	FALSE	FALSE	FALSE	FALSE	FALSE	FALSE	FALSE
GENE: 4930455J16Rik	1.00274	0.7226	NaN	NaN	NaN	NaN	FALSE	FALSE	FALSE	FALSE	FALSE	FALSE	FALSE	FALSE	FALSE	FALSE	FALSE	FALSE
GENE: 4930456L15Rik	0.970785	0.5536	NaN	NaN	NaN	NaN	FALSE	FALSE	FALSE	FALSE	FALSE	FALSE	FALSE	FALSE	FALSE	FALSE	FALSE	FALSE
GENE: 4930458B22Rik	0.918176	0.0544	NaN	NaN	NaN	NaN	FALSE	FALSE	FALSE	FALSE	FALSE	FALSE	FALSE	FALSE	FALSE	FALSE	FALSE	FALSE
GENE: 4930458D05Rik	1.13702	0.1373	NaN	NaN	NaN	NaN	FALSE	FALSE	FALSE	FALSE	FALSE	FALSE	FALSE	FALSE	FALSE	FALSE	FALSE	FALSE
GENE: 4930461C15Rik	1.13103	0.8511	NaN	NaN	NaN	NaN	FALSE	FALSE	FALSE	FALSE	FALSE	FALSE	FALSE	FALSE	FALSE	FALSE	FALSE	FALSE
GENE: 4930461G14Rik	1.06406	0.8143	NaN	NaN	NaN	NaN	FALSE	FALSE	FALSE	FALSE	FALSE	FALSE	FALSE	FALSE	FALSE	FALSE	FALSE	FALSE
GENE: 4930463O16Rik	1.00148	0.7823	NaN	NaN	NaN	NaN	FALSE	FALSE	FALSE	FALSE	FALSE	FALSE	FALSE	FALSE	FALSE	FALSE	FALSE	FALSE
GENE: 4930465K09Rik	1.00791	0.1941	NaN	NaN	NaN	NaN	FALSE	FALSE	FALSE	FALSE	FALSE	FALSE	FALSE	FALSE	FALSE	FALSE	FALSE	FALSE
GENE: 4930465K10Rik	0.969747	0.8609	NaN	NaN	NaN	NaN	FALSE	FALSE	FALSE	FALSE	FALSE	FALSE	FALSE	FALSE	FALSE	FALSE	FALSE	FALSE
GENE: 4930466K18Rik	0.949233	0.937	NaN	NaN	NaN	NaN	FALSE	FALSE	FALSE	FALSE	FALSE	FALSE	FALSE	FALSE	FALSE	FALSE	FALSE	FALSE
GENE: 4930467D21Rik	0.935876	0.9015	NaN	NaN	NaN	NaN	FALSE	FALSE	FALSE	FALSE	FALSE	FALSE	FALSE	FALSE	FALSE	FALSE	FALSE	FALSE
GENE: 4930467J12Rik	1.11881	0.8297	NaN	NaN	NaN	NaN	FALSE	FALSE	FALSE	FALSE	FALSE	FALSE	FALSE	FALSE	FALSE	FALSE	FALSE	FALSE
GENE: 4930469B13Rik	0.918941	0.8362	NaN	NaN	NaN	NaN	FALSE	FALSE	FALSE	FALSE	FALSE	FALSE	FALSE	FALSE	FALSE	FALSE	FALSE	FALSE
GENE: 4930469K13Rik	0.9383	0.398	NaN	NaN	NaN	NaN	FALSE	FALSE	FALSE	FALSE	FALSE	FALSE	FALSE	FALSE	FALSE	FALSE	FALSE	FALSE
GENE: 4930470B04Rik	0.899573	0.5327	NaN	NaN	NaN	NaN	FALSE	FALSE	FALSE	FALSE	FALSE	FALSE	FALSE	FALSE	FALSE	FALSE	FALSE	FALSE
GENE: 4930470G03Rik	1.07855	0.9232	NaN	NaN	NaN	NaN	FALSE	FALSE	FALSE	FALSE	FALSE	FALSE	FALSE	FALSE	FALSE	FALSE	FALSE	FALSE
GENE: 4930470H14Rik	1.04364	0.9499	NaN	NaN	NaN	NaN	FALSE	FALSE	FALSE	FALSE	FALSE	FALSE	FALSE	FALSE	FALSE	FALSE	FALSE	FALSE
GENE: 4930470P17Rik	1.0136	0.7222	NaN	NaN	NaN	NaN	FALSE	FALSE	FALSE	FALSE	FALSE	FALSE	FALSE	FALSE	FALSE	FALSE	FALSE	FALSE
GENE: 4930471D02Rik	0.977236	0.8655	NaN	NaN	NaN	NaN	FALSE	FALSE	FALSE	FALSE	FALSE	FALSE	FALSE	FALSE	FALSE	FALSE	FALSE	FALSE
GENE: 4930471G03Rik	0.954388	0.7654	NaN	NaN	NaN	NaN	FALSE	FALSE	FALSE	FALSE	FALSE	FALSE	FALSE	FALSE	FALSE	FALSE	FALSE	FALSE
GENE: 4930471G24Rik	1.25109	0.2553	NaN	NaN	NaN	NaN	FALSE	FALSE	FALSE	FALSE	FALSE	FALSE	FALSE	FALSE	FALSE	FALSE	FALSE	FALSE
GENE: 4930471M09Rik	0.929626	0.6343	NaN	NaN	NaN	NaN	FALSE	FALSE	FALSE	FALSE	FALSE	FALSE	FALSE	FALSE	FALSE	FALSE	FALSE	FALSE
GENE: 4930473A02Rik	0.933735	0.7672	NaN	NaN	NaN	NaN	FALSE	FALSE	FALSE	FALSE	FALSE	FALSE	FALSE	FALSE	FALSE	FALSE	FALSE	FALSE
GENE: 4930473H19Rik	1.11224	0.9097	NaN	NaN	NaN	NaN	FALSE	FALSE	FALSE	FALSE	FALSE	FALSE	FALSE	FALSE	FALSE	FALSE	FALSE	FALSE
GENE: 4930474M22Rik	0.873771	0.0438	NaN	NaN	NaN	NaN	FALSE	FALSE	FALSE	FALSE	FALSE	FALSE	FALSE	FALSE	FALSE	FALSE	FALSE	FALSE
GENE: 4930474N05Rik	0.993486	0.9665	NaN	NaN	NaN	NaN	FALSE	FALSE	FALSE	FALSE	FALSE	FALSE	FALSE	FALSE	FALSE	FALSE	FALSE	FALSE
GENE: 4930477N07Rik	1.12664	0.5849	NaN	NaN	NaN	NaN	FALSE	FALSE	FALSE	FALSE	FALSE	FALSE	FALSE	FALSE	FALSE	FALSE	FALSE	FALSE
GENE: 4930478L05Rik	0.954931	0.7933	NaN	NaN	NaN	NaN	FALSE	FALSE	FALSE	FALSE	FALSE	FALSE	FALSE	FALSE	FALSE	FALSE	FALSE	FALSE
GENE: 4930478P22Rik	1.11256	0.8131	NaN	NaN	NaN	NaN	FALSE	FALSE	FALSE	FALSE	FALSE	FALSE	FALSE	FALSE	FALSE	FALSE	FALSE	FALSE
GENE: 4930479D17Rik	0.997325	0.6967	NaN	NaN	NaN	NaN	FALSE	FALSE	FALSE	FALSE	FALSE	FALSE	FALSE	FALSE	FALSE	FALSE	FALSE	FALSE
GENE: 4930480G23Rik	0.929112	0.6604	NaN	NaN	NaN	NaN	FALSE	FALSE	FALSE	FALSE	FALSE	FALSE	FALSE	FALSE	FALSE	FALSE	FALSE	FALSE
GENE: 4930480K23Rik	1.12413	0.6846	NaN	NaN	NaN	NaN	FALSE	FALSE	FALSE	FALSE	FALSE	FALSE	FALSE	FALSE	FALSE	FALSE	FALSE	FALSE
GENE: 4930481A15Rik	0.950826	0.9758	NaN	NaN	NaN	NaN	FALSE	FALSE	FALSE	FALSE	FALSE	FALSE	FALSE	FALSE	FALSE	FALSE	FALSE	FALSE
GENE: 4930481B07Rik	0.97676	0.9449	NaN	NaN	NaN	NaN	FALSE	FALSE	FALSE	FALSE	FALSE	FALSE	FALSE	FALSE	FALSE	FALSE	FALSE	FALSE
GENE: 4930483J18Rik	1.08332	0.9179	NaN	NaN	NaN	NaN	FALSE	FALSE	FALSE	FALSE	FALSE	FALSE	FALSE	FALSE	FALSE	FALSE	FALSE	FALSE
GENE: 4930485G23Rik	1.11688	0.5001	NaN	NaN	NaN	NaN	FALSE	FALSE	FALSE	FALSE	FALSE	FALSE	FALSE	FALSE	FALSE	FALSE	FALSE	FALSE
GENE: 4930486L24Rik	1.59629	0.0496	NaN	NaN	NaN	NaN	FALSE	FALSE	FALSE	FALSE	FALSE	FALSE	FALSE	FALSE	FALSE	FALSE	FALSE	FALSE
GENE: 4930488B01Rik	0.959016	0.9321	NaN	NaN	NaN	NaN	FALSE	FALSE	FALSE	FALSE	FALSE	FALSE	FALSE	FALSE	FALSE	FALSE	FALSE	FALSE
GENE: 4930488B04Rik	0.94869	0.4157	NaN	NaN	NaN	NaN	FALSE	FALSE	FALSE	FALSE	FALSE	FALSE	FALSE	FALSE	FALSE	FALSE	FALSE	FALSE
GENE: 4930488L21Rik	0.949774	0.1844	NaN	NaN	NaN	NaN	FALSE	FALSE	FALSE	FALSE	FALSE	FALSE	FALSE	FALSE	FALSE	FALSE	FALSE	FALSE
GENE: 4930500A05Rik	0.912804	0.1997	NaN	NaN	NaN	NaN	FALSE	FALSE	FALSE	FALSE	FALSE	FALSE	FALSE	FALSE	FALSE	FALSE	FALSE	FALSE
GENE: 4930500F10Rik	0.952862	0.3059	NaN	NaN	NaN	NaN	FALSE	FALSE	FALSE	FALSE	FALSE	FALSE	FALSE	FALSE	FALSE	FALSE	FALSE	FALSE
GENE: 4930500G05Rik	0.943183	0.6426	NaN	NaN	NaN	NaN	FALSE	FALSE	FALSE	FALSE	FALSE	FALSE	FALSE	FALSE	FALSE	FALSE	FALSE	FALSE
GENE: 4930500L23Rik	1.13147	0.9012	NaN	NaN	NaN	NaN	FALSE	FALSE	FALSE	FALSE	FALSE	FALSE	FALSE	FALSE	FALSE	FALSE	FALSE	FALSE
GENE: 4930502C17Rik	0.949932	0.9659	NaN	NaN	NaN	NaN	FALSE	FALSE	FALSE	FALSE	FALSE	FALSE	FALSE	FALSE	FALSE	FALSE	FALSE	FALSE
GENE: 4930502E09Rik	1.00047	0.4638	NaN	NaN	NaN	NaN	FALSE	FALSE	FALSE	FALSE	FALSE	FALSE	FALSE	FALSE	FALSE	FALSE	FALSE	FALSE
GENE: 4930502E18Rik	1.046	0.5197	NaN	NaN	NaN	NaN	FALSE	FALSE	FALSE	FALSE	FALSE	FALSE	FALSE	FALSE	FALSE	FALSE	FALSE	FALSE
GENE: 4930503B20Rik	0.977384	0.746	NaN	NaN	NaN	NaN	FALSE	FALSE	FALSE	FALSE	FALSE	FALSE	FALSE	FALSE	FALSE	FALSE	FALSE	FALSE
GENE: 4930503E14Rik	1.08676	0.6523	NaN	NaN	NaN	NaN	FALSE	FALSE	FALSE	FALSE	FALSE	FALSE	FALSE	FALSE	FALSE	FALSE	FALSE	FALSE
GENE: 4930503E24Rik	0.951618	0.3047	NaN	NaN	NaN	NaN	FALSE	FALSE	FALSE	FALSE	FALSE	FALSE	FALSE	FALSE	FALSE	FALSE	FALSE	FALSE
GENE: 4930503F20Rik	0.912844	0.9032	NaN	NaN	NaN	NaN	FALSE	FALSE	FALSE	FALSE	FALSE	FALSE	FALSE	FALSE	FALSE	FALSE	FALSE	FALSE
GENE: 4930503H13Rik	1.00572	0.9591	NaN	NaN	NaN	NaN	FALSE	FALSE	FALSE	FALSE	FALSE	FALSE	FALSE	FALSE	FALSE	FALSE	FALSE	FALSE
GENE: 4930503L19Rik	0.81595	0.3289	NaN	NaN	NaN	NaN	FALSE	FALSE	FALSE	FALSE	FALSE	FALSE	FALSE	FALSE	FALSE	FALSE	FALSE	FALSE
GENE: 4930504B08Rik	0.901737	0.5508	NaN	NaN	NaN	NaN	FALSE	FALSE	FALSE	FALSE	FALSE	FALSE	FALSE	FALSE	FALSE	FALSE	FALSE	FALSE
GENE: 4930504O13Rik	1.09411	0.7655	NaN	NaN	NaN	NaN	FALSE	FALSE	FALSE	FALSE	FALSE	FALSE	FALSE	FALSE	FALSE	FALSE	FALSE	FALSE
GENE: 4930505A04Rik	1.10932	0.6592	NaN	NaN	NaN	NaN	FALSE	FALSE	FALSE	FALSE	FALSE	FALSE	FALSE	FALSE	FALSE	FALSE	FALSE	FALSE
GENE: 4930505M18Rik	0.93724	0.7183	NaN	NaN	NaN	NaN	FALSE	FALSE	FALSE	FALSE	FALSE	FALSE	FALSE	FALSE	FALSE	FALSE	FALSE	FALSE
GENE: 4930506C21Rik	1.02302	0.798	NaN	NaN	NaN	NaN	FALSE	FALSE	FALSE	FALSE	FALSE	FALSE	FALSE	FALSE	FALSE	FALSE	FALSE	FALSE
GENE: 4930507A01Rik	0.916526	0.5322	NaN	NaN	NaN	NaN	FALSE	FALSE	FALSE	FALSE	FALSE	FALSE	FALSE	FALSE	FALSE	FALSE	FALSE	FALSE
GENE: 4930507D05Rik	1.0724	0.7812	NaN	NaN	NaN	NaN	FALSE	FALSE	FALSE	FALSE	FALSE	FALSE	FALSE	FALSE	FALSE	FALSE	FALSE	FALSE
GENE: 4930507L24Rik	0.900839	0.4965	NaN	NaN	NaN	NaN	FALSE	FALSE	FALSE	FALSE	FALSE	FALSE	FALSE	FALSE	FALSE	FALSE	FALSE	FALSE
GENE: 4930509E16Rik	1.10509	0.7384	NaN	NaN	NaN	NaN	FALSE	FALSE	FALSE	FALSE	FALSE	FALSE	FALSE	FALSE	FALSE	FALSE	FALSE	FALSE
GENE: 4930509G22Rik	0.981773	0.937	NaN	NaN	NaN	NaN	FALSE	FALSE	FALSE	FALSE	FALSE	FALSE	FALSE	FALSE	FALSE	FALSE	FALSE	FALSE
GENE: 4930509H03Rik	1.06091	0.6851	NaN	NaN	NaN	NaN	FALSE	FALSE	FALSE	FALSE	FALSE	FALSE	FALSE	FALSE	FALSE	FALSE	FALSE	FALSE
GENE: 4930510E17Rik	0.955009	0.7193	NaN	NaN	NaN	NaN	FALSE	FALSE	FALSE	FALSE	FALSE	FALSE	FALSE	FALSE	FALSE	FALSE	FALSE	FALSE
GENE: 4930511A02Rik	0.946874	0.0732	NaN	NaN	NaN	NaN	FALSE	FALSE	FALSE	FALSE	FALSE	FALSE	FALSE	FALSE	FALSE	FALSE	FALSE	FALSE
GENE: 4930511M06Rik	1.10067	0.607	NaN	NaN	NaN	NaN	FALSE	FALSE	FALSE	FALSE	FALSE	FALSE	FALSE	FALSE	FALSE	FALSE	FALSE	FALSE
GENE: 4930512B01Rik	1.07755	0.6863	NaN	NaN	NaN	NaN	FALSE	FALSE	FALSE	FALSE	FALSE	FALSE	FALSE	FALSE	FALSE	FALSE	FALSE	FALSE
GENE: 4930512H18Rik	0.91576	0.6434	NaN	NaN	NaN	NaN	FALSE	FALSE	FALSE	FALSE	FALSE	FALSE	FALSE	FALSE	FALSE	FALSE	FALSE	FALSE
GENE: 4930512M02Rik	0.948718	0.7602	NaN	NaN	NaN	NaN	FALSE	FALSE	FALSE	FALSE	FALSE	FALSE	FALSE	FALSE	FALSE	FALSE	FALSE	FALSE
GENE: 4930513D17Rik	1.04446	0.6393	NaN	NaN	NaN	NaN	FALSE	FALSE	FALSE	FALSE	FALSE	FALSE	FALSE	FALSE	FALSE	FALSE	FALSE	FALSE
GENE: 4930513O06Rik	0.979651	0.9354	NaN	NaN	NaN	NaN	FALSE	FALSE	FALSE	FALSE	FALSE	FALSE	FALSE	FALSE	FALSE	FALSE	FALSE	FALSE
GENE: 4930515G01Rik	0.942211	0.7833	NaN	NaN	NaN	NaN	FALSE	FALSE	FALSE	FALSE	FALSE	FALSE	FALSE	FALSE	FALSE	FALSE	FALSE	FALSE
GENE: 4930515G16Rik	0.900995	0.0254	NaN	NaN	NaN	NaN	FALSE	FALSE	FALSE	FALSE	FALSE	FALSE	FALSE	FALSE	FALSE	FALSE	FALSE	FALSE
GENE: 4930517G24Rik	0.919405	0.7089	NaN	NaN	NaN	NaN	FALSE	FALSE	FALSE	FALSE	FALSE	FALSE	FALSE	FALSE	FALSE	FALSE	FALSE	FALSE
GENE: 4930517J16Rik	1.43032	0.1517	NaN	NaN	NaN	NaN	FALSE	FALSE	FALSE	FALSE	FALSE	FALSE	FALSE	FALSE	FALSE	FALSE	FALSE	FALSE
GENE: 4930517O19Rik	1.03127	0.408	NaN	NaN	NaN	NaN	FALSE	FALSE	FALSE	FALSE	FALSE	FALSE	FALSE	FALSE	FALSE	FALSE	FALSE	FALSE
GENE: 4930518C04Rik	0.896218	0.1957	NaN	NaN	NaN	NaN	FALSE	FALSE	FALSE	FALSE	FALSE	FALSE	FALSE	FALSE	FALSE	FALSE	FALSE	FALSE
GENE: 4930518I15Rik	0.971931	0.5664	NaN	NaN	NaN	NaN	FALSE	FALSE	FALSE	FALSE	FALSE	FALSE	FALSE	FALSE	FALSE	FALSE	FALSE	FALSE
GENE: 4930518J20Rik	1.01522	0.6268	NaN	NaN	NaN	NaN	FALSE	FALSE	FALSE	FALSE	FALSE	FALSE	FALSE	FALSE	FALSE	FALSE	FALSE	FALSE
GENE: 4930519F16Rik	1.02727	0.6211	NaN	NaN	NaN	NaN	FALSE	FALSE	FALSE	FALSE	FALSE	FALSE	FALSE	FALSE	FALSE	FALSE	FALSE	FALSE
GENE: 4930519G04Rik	1.02617	0.3953	NaN	NaN	NaN	NaN	FALSE	FALSE	FALSE	FALSE	FALSE	FALSE	FALSE	FALSE	FALSE	FALSE	FALSE	FALSE
GENE: 4930519L02Rik	0.992418	0.7595	NaN	NaN	NaN	NaN	FALSE	FALSE	FALSE	FALSE	FALSE	FALSE	FALSE	FALSE	FALSE	FALSE	FALSE	FALSE
GENE: 4930519P11Rik	0.866302	0.8384	NaN	NaN	NaN	NaN	FALSE	FALSE	FALSE	FALSE	FALSE	FALSE	FALSE	FALSE	FALSE	FALSE	FALSE	FALSE
GENE: 4930520E11Rik	0.863329	0.7118	NaN	NaN	NaN	NaN	FALSE	FALSE	FALSE	FALSE	FALSE	FALSE	FALSE	FALSE	FALSE	FALSE	FALSE	FALSE
GENE: 4930520P13Rik	0.976155	0.626	NaN	NaN	NaN	NaN	FALSE	FALSE	FALSE	FALSE	FALSE	FALSE	FALSE	FALSE	FALSE	FALSE	FALSE	FALSE
GENE: 4930521G14Rik	1.0002	0.6463	NaN	NaN	NaN	NaN	FALSE	FALSE	FALSE	FALSE	FALSE	FALSE	FALSE	FALSE	FALSE	FALSE	FALSE	FALSE
GENE: 4930522H14Rik	0.910114	0.4718	NaN	NaN	NaN	NaN	FALSE	FALSE	FALSE	FALSE	FALSE	FALSE	FALSE	FALSE	FALSE	FALSE	FALSE	FALSE
GENE: 4930522L14Rik	0.979714	0.6894	NaN	NaN	NaN	NaN	FALSE	FALSE	FALSE	FALSE	FALSE	FALSE	FALSE	FALSE	FALSE	FALSE	FALSE	FALSE
GENE: 4930522N08Rik	0.905716	0.2766	NaN	NaN	NaN	NaN	FALSE	FALSE	FALSE	FALSE	FALSE	FALSE	FALSE	FALSE	FALSE	FALSE	FALSE	FALSE
GENE: 4930522O17Rik	0.961552	0.6149	NaN	NaN	NaN	NaN	FALSE	FALSE	FALSE	FALSE	FALSE	FALSE	FALSE	FALSE	FALSE	FALSE	FALSE	FALSE
GENE: 4930523C07Rik	1.06488	0.6477	NaN	NaN	NaN	NaN	FALSE	FALSE	FALSE	FALSE	FALSE	FALSE	FALSE	FALSE	FALSE	FALSE	FALSE	FALSE
GENE: 4930523O13Rik	0.879596	0.5859	NaN	NaN	NaN	NaN	FALSE	FALSE	FALSE	FALSE	FALSE	FALSE	FALSE	FALSE	FALSE	FALSE	FALSE	FALSE
GENE: 4930524B15Rik	1.06529	0.8189	NaN	NaN	NaN	NaN	FALSE	FALSE	FALSE	FALSE	FALSE	FALSE	FALSE	FALSE	FALSE	FALSE	FALSE	FALSE
GENE: 4930524J08Rik	0.978856	0.7263	NaN	NaN	NaN	NaN	FALSE	FALSE	FALSE	FALSE	FALSE	FALSE	FALSE	FALSE	FALSE	FALSE	FALSE	FALSE
GENE: 4930524O07Rik	0.974095	0.59	NaN	NaN	NaN	NaN	FALSE	FALSE	FALSE	FALSE	FALSE	FALSE	FALSE	FALSE	FALSE	FALSE	FALSE	FALSE
GENE: 4930524O08Rik	0.943802	0.6978	NaN	NaN	NaN	NaN	FALSE	FALSE	FALSE	FALSE	FALSE	FALSE	FALSE	FALSE	FALSE	FALSE	FALSE	FALSE
GENE: 4930525C09Rik	1.03443	0.7928	NaN	NaN	NaN	NaN	FALSE	FALSE	FALSE	FALSE	FALSE	FALSE	FALSE	FALSE	FALSE	FALSE	FALSE	FALSE
GENE: 4930526I15Rik	0.990352	0.4014	NaN	NaN	NaN	NaN	FALSE	FALSE	FALSE	FALSE	FALSE	FALSE	FALSE	FALSE	FALSE	FALSE	FALSE	FALSE
GENE: 4930526L06Rik	1.07097	0.7875	NaN	NaN	NaN	NaN	FALSE	FALSE	FALSE	FALSE	FALSE	FALSE	FALSE	FALSE	FALSE	FALSE	FALSE	FALSE
GENE: 4930527E20Rik	0.938269	0.5648	NaN	NaN	NaN	NaN	FALSE	FALSE	FALSE	FALSE	FALSE	FALSE	FALSE	FALSE	FALSE	FALSE	FALSE	FALSE
GENE: 4930527F14Rik	1.02331	0.9445	NaN	NaN	NaN	NaN	FALSE	FALSE	FALSE	FALSE	FALSE	FALSE	FALSE	FALSE	FALSE	FALSE	FALSE	FALSE
GENE: 4930528A17Rik	0.852162	0.041	NaN	NaN	NaN	NaN	FALSE	FALSE	FALSE	FALSE	FALSE	FALSE	FALSE	FALSE	FALSE	FALSE	FALSE	FALSE
GENE: 4930528P14Rik	0.966253	0.8526	NaN	NaN	NaN	NaN	FALSE	FALSE	FALSE	FALSE	FALSE	FALSE	FALSE	FALSE	FALSE	FALSE	FALSE	FALSE
GENE: 4930529I22Rik	0.986328	0.7542	NaN	NaN	NaN	NaN	FALSE	FALSE	FALSE	FALSE	FALSE	FALSE	FALSE	FALSE	FALSE	FALSE	FALSE	FALSE
GENE: 4930532J02Rik	0.912473	0.8172	NaN	NaN	NaN	NaN	FALSE	FALSE	FALSE	FALSE	FALSE	FALSE	FALSE	FALSE	FALSE	FALSE	FALSE	FALSE
GENE: 4930533D04Rik	1.13259	0.7558	NaN	NaN	NaN	NaN	FALSE	FALSE	FALSE	FALSE	FALSE	FALSE	FALSE	FALSE	FALSE	FALSE	FALSE	FALSE
GENE: 4930533K18Rik	1.1547	0.3084	NaN	NaN	NaN	NaN	FALSE	FALSE	FALSE	FALSE	FALSE	FALSE	FALSE	FALSE	FALSE	FALSE	FALSE	FALSE
GENE: 4930533L02Rik	1.01243	0.9377	NaN	NaN	NaN	NaN	FALSE	FALSE	FALSE	FALSE	FALSE	FALSE	FALSE	FALSE	FALSE	FALSE	FALSE	FALSE
GENE: 4930534H18Rik	1.20061	0.041	NaN	NaN	NaN	NaN	FALSE	FALSE	FALSE	FALSE	FALSE	FALSE	FALSE	FALSE	FALSE	FALSE	FALSE	FALSE
GENE: 4930535B17Rik	0.902404	0.7555	NaN	NaN	NaN	NaN	FALSE	FALSE	FALSE	FALSE	FALSE	FALSE	FALSE	FALSE	FALSE	FALSE	FALSE	FALSE
GENE: 4930535I16Rik	1.00019	0.7567	NaN	NaN	NaN	NaN	FALSE	FALSE	FALSE	FALSE	FALSE	FALSE	FALSE	FALSE	FALSE	FALSE	FALSE	FALSE
GENE: 4930537H20Rik	1.00816	0.8282	NaN	NaN	NaN	NaN	FALSE	FALSE	FALSE	FALSE	FALSE	FALSE	FALSE	FALSE	FALSE	FALSE	FALSE	FALSE
GENE: 4930538E20Rik	1.09496	0.9308	NaN	NaN	NaN	NaN	FALSE	FALSE	FALSE	FALSE	FALSE	FALSE	FALSE	FALSE	FALSE	FALSE	FALSE	FALSE
GENE: 4930538K18Rik	0.905634	0.2351	NaN	NaN	NaN	NaN	FALSE	FALSE	FALSE	FALSE	FALSE	FALSE	FALSE	FALSE	FALSE	FALSE	FALSE	FALSE
GENE: 4930539E08Rik	0.879345	0.8572	NaN	NaN	NaN	NaN	FALSE	FALSE	FALSE	FALSE	FALSE	FALSE	FALSE	FALSE	FALSE	FALSE	FALSE	FALSE
GENE: 4930539H15Rik	0.948341	0.455	NaN	NaN	NaN	NaN	FALSE	FALSE	FALSE	FALSE	FALSE	FALSE	FALSE	FALSE	FALSE	FALSE	FALSE	FALSE
GENE: 4930539J05Rik	0.959484	0.3605	NaN	NaN	NaN	NaN	FALSE	FALSE	FALSE	FALSE	FALSE	FALSE	FALSE	FALSE	FALSE	FALSE	FALSE	FALSE
GENE: 4930539M17Rik	1.05275	0.8112	NaN	NaN	NaN	NaN	FALSE	FALSE	FALSE	FALSE	FALSE	FALSE	FALSE	FALSE	FALSE	FALSE	FALSE	FALSE
GENE: 4930540M05Rik	0.992405	0.8139	NaN	NaN	NaN	NaN	FALSE	FALSE	FALSE	FALSE	FALSE	FALSE	FALSE	FALSE	FALSE	FALSE	FALSE	FALSE
GENE: 4930541O19Rik	0.996399	0.5831	NaN	NaN	NaN	NaN	FALSE	FALSE	FALSE	FALSE	FALSE	FALSE	FALSE	FALSE	FALSE	FALSE	FALSE	FALSE
GENE: 4930542C12Rik	0.981291	0.8484	NaN	NaN	NaN	NaN	FALSE	FALSE	FALSE	FALSE	FALSE	FALSE	FALSE	FALSE	FALSE	FALSE	FALSE	FALSE
GENE: 4930542C16Rik	0.979805	0.6211	NaN	NaN	NaN	NaN	FALSE	FALSE	FALSE	FALSE	FALSE	FALSE	FALSE	FALSE	FALSE	FALSE	FALSE	FALSE
GENE: 4930542D17Rik	0.89156	0.8511	NaN	NaN	NaN	NaN	FALSE	FALSE	FALSE	FALSE	FALSE	FALSE	FALSE	FALSE	FALSE	FALSE	FALSE	FALSE
GENE: 4930542N06Rik	1.0245	0.748	NaN	NaN	NaN	NaN	FALSE	FALSE	FALSE	FALSE	FALSE	FALSE	FALSE	FALSE	FALSE	FALSE	FALSE	FALSE
GENE: 4930543D07Rik	1.00051	0.7978	NaN	NaN	NaN	NaN	FALSE	FALSE	FALSE	FALSE	FALSE	FALSE	FALSE	FALSE	FALSE	FALSE	FALSE	FALSE
GENE: 4930543E12Rik	1.03892	0.8872	NaN	NaN	NaN	NaN	FALSE	FALSE	FALSE	FALSE	FALSE	FALSE	FALSE	FALSE	FALSE	FALSE	FALSE	FALSE
GENE: 4930544D05Rik	1.03739	0.4471	NaN	NaN	NaN	NaN	FALSE	FALSE	FALSE	FALSE	FALSE	FALSE	FALSE	FALSE	FALSE	FALSE	FALSE	FALSE
GENE: 4930544G11Rik	0.941713	0.8131	NaN	NaN	NaN	NaN	FALSE	FALSE	FALSE	FALSE	FALSE	FALSE	FALSE	FALSE	FALSE	FALSE	FALSE	FALSE
GENE: 4930544I03Rik	0.960542	0.684	NaN	NaN	NaN	NaN	FALSE	FALSE	FALSE	FALSE	FALSE	FALSE	FALSE	FALSE	FALSE	FALSE	FALSE	FALSE
GENE: 4930544L04Rik	0.8742	0.0149	NaN	NaN	NaN	NaN	FALSE	FALSE	FALSE	FALSE	FALSE	FALSE	FALSE	FALSE	FALSE	FALSE	FALSE	FALSE
GENE: 4930544M13Rik	0.98975	0.7673	NaN	NaN	NaN	NaN	FALSE	FALSE	FALSE	FALSE	FALSE	FALSE	FALSE	FALSE	FALSE	FALSE	FALSE	FALSE
GENE: 4930545H06Rik	1.03683	0.819	NaN	NaN	NaN	NaN	FALSE	FALSE	FALSE	FALSE	FALSE	FALSE	FALSE	FALSE	FALSE	FALSE	FALSE	FALSE
GENE: 4930545L23Rik	0.645396	0.0192	NaN	NaN	NaN	NaN	FALSE	FALSE	FALSE	FALSE	FALSE	FALSE	FALSE	FALSE	FALSE	FALSE	FALSE	FALSE
GENE: 4930546C10Rik	0.970042	0.6358	NaN	NaN	NaN	NaN	FALSE	FALSE	FALSE	FALSE	FALSE	FALSE	FALSE	FALSE	FALSE	FALSE	FALSE	FALSE
GENE: 4930547M16Rik	0.984785	0.6031	NaN	NaN	NaN	NaN	FALSE	FALSE	FALSE	FALSE	FALSE	FALSE	FALSE	FALSE	FALSE	FALSE	FALSE	FALSE
GENE: 4930548G14Rik	1.04597	0.2838	NaN	NaN	NaN	NaN	FALSE	FALSE	FALSE	FALSE	FALSE	FALSE	FALSE	FALSE	FALSE	FALSE	FALSE	FALSE
GENE: 4930548H24Rik	1.11561	0.4383	NaN	NaN	NaN	NaN	FALSE	FALSE	FALSE	FALSE	FALSE	FALSE	FALSE	FALSE	FALSE	FALSE	FALSE	FALSE
GENE: 4930549C01Rik	1.13865	0.7274	NaN	NaN	NaN	NaN	FALSE	FALSE	FALSE	FALSE	FALSE	FALSE	FALSE	FALSE	FALSE	FALSE	FALSE	FALSE
GENE: 4930549G23Rik	0.943949	0.7249	NaN	NaN	NaN	NaN	FALSE	FALSE	FALSE	FALSE	FALSE	FALSE	FALSE	FALSE	FALSE	FALSE	FALSE	FALSE
GENE: 4930550C14Rik	0.949744	0.401	NaN	NaN	NaN	NaN	FALSE	FALSE	FALSE	FALSE	FALSE	FALSE	FALSE	FALSE	FALSE	FALSE	FALSE	FALSE
GENE: 4930550L24Rik	0.884036	0.6529	NaN	NaN	NaN	NaN	FALSE	FALSE	FALSE	FALSE	FALSE	FALSE	FALSE	FALSE	FALSE	FALSE	FALSE	FALSE
GENE: 4930551A22Rik	0.886582	0.8178	NaN	NaN	NaN	NaN	FALSE	FALSE	FALSE	FALSE	FALSE	FALSE	FALSE	FALSE	FALSE	FALSE	FALSE	FALSE
GENE: 4930552P12Rik	0.889709	0.0452	NaN	NaN	NaN	NaN	FALSE	FALSE	FALSE	FALSE	FALSE	FALSE	FALSE	FALSE	FALSE	FALSE	FALSE	FALSE
GENE: 4930553C11Rik	0.867317	0.068	NaN	NaN	NaN	NaN	FALSE	FALSE	FALSE	FALSE	FALSE	FALSE	FALSE	FALSE	FALSE	FALSE	FALSE	FALSE
GENE: 4930553M12Rik	0.890552	0.937	NaN	NaN	NaN	NaN	FALSE	FALSE	FALSE	FALSE	FALSE	FALSE	FALSE	FALSE	FALSE	FALSE	FALSE	FALSE
GENE: 4930555A03Rik	0.940523	0.2643	NaN	NaN	NaN	NaN	FALSE	FALSE	FALSE	FALSE	FALSE	FALSE	FALSE	FALSE	FALSE	FALSE	FALSE	FALSE
GENE: 4930555F03Rik	1.03641	0.7509	NaN	NaN	NaN	NaN	FALSE	FALSE	FALSE	FALSE	FALSE	FALSE	FALSE	FALSE	FALSE	FALSE	FALSE	FALSE
GENE: 4930555G01Rik	0.940363	0.4388	NaN	NaN	NaN	NaN	FALSE	FALSE	FALSE	FALSE	FALSE	FALSE	FALSE	FALSE	FALSE	FALSE	FALSE	FALSE
GENE: 4930555G07Rik	1.06385	0.6402	NaN	NaN	NaN	NaN	FALSE	FALSE	FALSE	FALSE	FALSE	FALSE	FALSE	FALSE	FALSE	FALSE	FALSE	FALSE
GENE: 4930555M17Rik	1.0078	0.6371	NaN	NaN	NaN	NaN	FALSE	FALSE	FALSE	FALSE	FALSE	FALSE	FALSE	FALSE	FALSE	FALSE	FALSE	FALSE
GENE: 4930556A17Rik	1.04426	0.8668	NaN	NaN	NaN	NaN	FALSE	FALSE	FALSE	FALSE	FALSE	FALSE	FALSE	FALSE	FALSE	FALSE	FALSE	FALSE
GENE: 4930556A20Rik	0.879436	0.5612	NaN	NaN	NaN	NaN	FALSE	FALSE	FALSE	FALSE	FALSE	FALSE	FALSE	FALSE	FALSE	FALSE	FALSE	FALSE
GENE: 4930556J24Rik	0.89044	0.6635	NaN	NaN	NaN	NaN	FALSE	FALSE	FALSE	FALSE	FALSE	FALSE	FALSE	FALSE	FALSE	FALSE	FALSE	FALSE
GENE: 4930556L07Rik	1.03863	0.909	NaN	NaN	NaN	NaN	FALSE	FALSE	FALSE	FALSE	FALSE	FALSE	FALSE	FALSE	FALSE	FALSE	FALSE	FALSE
GENE: 4930556M19Rik	1.1593	0.3415	NaN	NaN	NaN	NaN	FALSE	FALSE	FALSE	FALSE	FALSE	FALSE	FALSE	FALSE	FALSE	FALSE	FALSE	FALSE
GENE: 4930557A04Rik	0.907937	0.7485	NaN	NaN	NaN	NaN	FALSE	FALSE	FALSE	FALSE	FALSE	FALSE	FALSE	FALSE	FALSE	FALSE	FALSE	FALSE
GENE: 4930557K07Rik	1.12289	0.682	NaN	NaN	NaN	NaN	FALSE	FALSE	FALSE	FALSE	FALSE	FALSE	FALSE	FALSE	FALSE	FALSE	FALSE	FALSE
GENE: 4930558C23Rik	1.06134	0.8485	NaN	NaN	NaN	NaN	FALSE	FALSE	FALSE	FALSE	FALSE	FALSE	FALSE	FALSE	FALSE	FALSE	FALSE	FALSE
GENE: 4930558J18Rik	0.978361	0.3465	NaN	NaN	NaN	NaN	FALSE	FALSE	FALSE	FALSE	FALSE	FALSE	FALSE	FALSE	FALSE	FALSE	FALSE	FALSE
GENE: 4930558J22Rik	1.05981	0.7233	NaN	NaN	NaN	NaN	FALSE	FALSE	FALSE	FALSE	FALSE	FALSE	FALSE	FALSE	FALSE	FALSE	FALSE	FALSE
GENE: 4930558K02Rik	1.13016	0.8117	NaN	NaN	NaN	NaN	FALSE	FALSE	FALSE	FALSE	FALSE	FALSE	FALSE	FALSE	FALSE	FALSE	FALSE	FALSE
GENE: 4930558N01Rik	1.06031	0.9397	NaN	NaN	NaN	NaN	FALSE	FALSE	FALSE	FALSE	FALSE	FALSE	FALSE	FALSE	FALSE	FALSE	FALSE	FALSE
GENE: 4930562A09Rik	0.954495	0.9001	NaN	NaN	NaN	NaN	FALSE	FALSE	FALSE	FALSE	FALSE	FALSE	FALSE	FALSE	FALSE	FALSE	FALSE	FALSE
GENE: 4930562C15Rik	0.963809	0.9352	NaN	NaN	NaN	NaN	FALSE	FALSE	FALSE	FALSE	FALSE	FALSE	FALSE	FALSE	FALSE	FALSE	FALSE	FALSE
GENE: 4930562F07Rik	0.991251	0.4514	NaN	NaN	NaN	NaN	FALSE	FALSE	FALSE	FALSE	FALSE	FALSE	FALSE	FALSE	FALSE	FALSE	FALSE	FALSE
GENE: 4930563A19Rik	0.947215	0.9119	NaN	NaN	NaN	NaN	FALSE	FALSE	FALSE	FALSE	FALSE	FALSE	FALSE	FALSE	FALSE	FALSE	FALSE	FALSE
GENE: 4930563D23Rik	1.106	0.727	NaN	NaN	NaN	NaN	FALSE	FALSE	FALSE	FALSE	FALSE	FALSE	FALSE	FALSE	FALSE	FALSE	FALSE	FALSE
GENE: 4930563E22Rik	0.99764	0.8594	NaN	NaN	NaN	NaN	FALSE	FALSE	FALSE	FALSE	FALSE	FALSE	FALSE	FALSE	FALSE	FALSE	FALSE	FALSE
GENE: 4930563F08Rik	0.974085	0.2146	NaN	NaN	NaN	NaN	FALSE	FALSE	FALSE	FALSE	FALSE	FALSE	FALSE	FALSE	FALSE	FALSE	FALSE	FALSE
GENE: 4930563F15Rik	0.883565	0.8	NaN	NaN	NaN	NaN	FALSE	FALSE	FALSE	FALSE	FALSE	FALSE	FALSE	FALSE	FALSE	FALSE	FALSE	FALSE
GENE: 4930563H03Rik	0.964612	0.6529	NaN	NaN	NaN	NaN	FALSE	FALSE	FALSE	FALSE	FALSE	FALSE	FALSE	FALSE	FALSE	FALSE	FALSE	FALSE
GENE: 4930563J15Rik	0.967826	0.8304	NaN	NaN	NaN	NaN	FALSE	FALSE	FALSE	FALSE	FALSE	FALSE	FALSE	FALSE	FALSE	FALSE	FALSE	FALSE
GENE: 4930563M21Rik	0.906751	0.5032	NaN	NaN	NaN	NaN	FALSE	FALSE	FALSE	FALSE	FALSE	FALSE	FALSE	FALSE	FALSE	FALSE	FALSE	FALSE
GENE: 4930564C03Rik	0.882939	0.6438	NaN	NaN	NaN	NaN	FALSE	FALSE	FALSE	FALSE	FALSE	FALSE	FALSE	FALSE	FALSE	FALSE	FALSE	FALSE
GENE: 4930564D02Rik	0.875817	0.566	NaN	NaN	NaN	NaN	FALSE	FALSE	FALSE	FALSE	FALSE	FALSE	FALSE	FALSE	FALSE	FALSE	FALSE	FALSE
GENE: 4930566N20Rik	0.938772	0.0107	NaN	NaN	NaN	NaN	FALSE	FALSE	FALSE	FALSE	FALSE	FALSE	FALSE	FALSE	FALSE	FALSE	FALSE	FALSE
GENE: 4930567K20Rik	1.01511	0.6398	NaN	NaN	NaN	NaN	FALSE	FALSE	FALSE	FALSE	FALSE	FALSE	FALSE	FALSE	FALSE	FALSE	FALSE	FALSE
GENE: 4930568A12Rik	0.984606	0.7373	NaN	NaN	NaN	NaN	FALSE	FALSE	FALSE	FALSE	FALSE	FALSE	FALSE	FALSE	FALSE	FALSE	FALSE	FALSE
GENE: 4930568B11Rik	0.897054	0.5093	NaN	NaN	NaN	NaN	FALSE	FALSE	FALSE	FALSE	FALSE	FALSE	FALSE	FALSE	FALSE	FALSE	FALSE	FALSE
GENE: 4930568D16Rik	1.02156	0.6644	NaN	NaN	NaN	NaN	FALSE	FALSE	FALSE	FALSE	FALSE	FALSE	FALSE	FALSE	FALSE	FALSE	FALSE	FALSE
GENE: 4930568G15Rik	1.12172	0.6897	NaN	NaN	NaN	NaN	FALSE	FALSE	FALSE	FALSE	FALSE	FALSE	FALSE	FALSE	FALSE	FALSE	FALSE	FALSE
GENE: 4930569F06Rik	0.932166	0.8276	NaN	NaN	NaN	NaN	FALSE	FALSE	FALSE	FALSE	FALSE	FALSE	FALSE	FALSE	FALSE	FALSE	FALSE	FALSE
GENE: 4930570G05Rik	1.10686	0.9349	NaN	NaN	NaN	NaN	FALSE	FALSE	FALSE	FALSE	FALSE	FALSE	FALSE	FALSE	FALSE	FALSE	FALSE	FALSE
GENE: 4930570G19Rik	1.06321	0.94	NaN	NaN	NaN	NaN	FALSE	FALSE	FALSE	FALSE	FALSE	FALSE	FALSE	FALSE	FALSE	FALSE	FALSE	FALSE
GENE: 4930571K23Rik	0.938502	0.7213	NaN	NaN	NaN	NaN	FALSE	FALSE	FALSE	FALSE	FALSE	FALSE	FALSE	FALSE	FALSE	FALSE	FALSE	FALSE
GENE: 4930572K03Rik	0.975517	0.7889	NaN	NaN	NaN	NaN	FALSE	FALSE	FALSE	FALSE	FALSE	FALSE	FALSE	FALSE	FALSE	FALSE	FALSE	FALSE
GENE: 4930572O03Rik	0.919462	0.4563	NaN	NaN	NaN	NaN	FALSE	FALSE	FALSE	FALSE	FALSE	FALSE	FALSE	FALSE	FALSE	FALSE	FALSE	FALSE
GENE: 4930573C15Rik	0.94604	0.7563	NaN	NaN	NaN	NaN	FALSE	FALSE	FALSE	FALSE	FALSE	FALSE	FALSE	FALSE	FALSE	FALSE	FALSE	FALSE
GENE: 4930573G07Rik	1.16931	0.8633	NaN	NaN	NaN	NaN	FALSE	FALSE	FALSE	FALSE	FALSE	FALSE	FALSE	FALSE	FALSE	FALSE	FALSE	FALSE
GENE: 4930573H18Rik	0.958321	0.675	NaN	NaN	NaN	NaN	FALSE	FALSE	FALSE	FALSE	FALSE	FALSE	FALSE	FALSE	FALSE	FALSE	FALSE	FALSE
GENE: 4930573O21Rik	1.01584	0.6094	NaN	NaN	NaN	NaN	FALSE	FALSE	FALSE	FALSE	FALSE	FALSE	FALSE	FALSE	FALSE	FALSE	FALSE	FALSE
GENE: 4930578C19Rik	1.05634	0.6914	NaN	NaN	NaN	NaN	FALSE	FALSE	FALSE	FALSE	FALSE	FALSE	FALSE	FALSE	FALSE	FALSE	FALSE	FALSE
GENE: 4930578G10Rik	1.05224	0.7772	NaN	NaN	NaN	NaN	FALSE	FALSE	FALSE	FALSE	FALSE	FALSE	FALSE	FALSE	FALSE	FALSE	FALSE	FALSE
GENE: 4930578I06Rik	1.00338	0.7363	NaN	NaN	NaN	NaN	FALSE	FALSE	FALSE	FALSE	FALSE	FALSE	FALSE	FALSE	FALSE	FALSE	FALSE	FALSE
GENE: 4930578I07Rik	0.916658	0.7086	NaN	NaN	NaN	NaN	FALSE	FALSE	FALSE	FALSE	FALSE	FALSE	FALSE	FALSE	FALSE	FALSE	FALSE	FALSE
GENE: 4930578M01Rik	0.985481	0.5655	NaN	NaN	NaN	NaN	FALSE	FALSE	FALSE	FALSE	FALSE	FALSE	FALSE	FALSE	FALSE	FALSE	FALSE	FALSE
GENE: 4930579C12Rik	0.927547	0.6432	NaN	NaN	NaN	NaN	FALSE	FALSE	FALSE	FALSE	FALSE	FALSE	FALSE	FALSE	FALSE	FALSE	FALSE	FALSE
GENE: 4930579D07Rik	0.988675	0.8209	NaN	NaN	NaN	NaN	FALSE	FALSE	FALSE	FALSE	FALSE	FALSE	FALSE	FALSE	FALSE	FALSE	FALSE	FALSE
GENE: 4930579F01Rik	0.925412	0.7666	NaN	NaN	NaN	NaN	FALSE	FALSE	FALSE	FALSE	FALSE	FALSE	FALSE	FALSE	FALSE	FALSE	FALSE	FALSE
GENE: 4930579G18Rik	0.802132	0.1303	NaN	NaN	NaN	NaN	FALSE	FALSE	FALSE	FALSE	FALSE	FALSE	FALSE	FALSE	FALSE	FALSE	FALSE	FALSE
GENE: 4930579G24Rik	0.925601	0.0498	NaN	NaN	NaN	NaN	FALSE	FALSE	FALSE	FALSE	FALSE	FALSE	FALSE	FALSE	FALSE	FALSE	FALSE	FALSE
GENE: 4930579K19Rik	1.09185	0.6398	NaN	NaN	NaN	NaN	FALSE	FALSE	FALSE	FALSE	FALSE	FALSE	FALSE	FALSE	FALSE	FALSE	FALSE	FALSE
GENE: 4930579M01Rik	0.951859	0.7872	NaN	NaN	NaN	NaN	FALSE	FALSE	FALSE	FALSE	FALSE	FALSE	FALSE	FALSE	FALSE	FALSE	FALSE	FALSE
GENE: 4930579O11Rik	0.941318	0.6398	NaN	NaN	NaN	NaN	FALSE	FALSE	FALSE	FALSE	FALSE	FALSE	FALSE	FALSE	FALSE	FALSE	FALSE	FALSE
GENE: 4930581F22Rik	1.41705	0.0132	NaN	NaN	NaN	NaN	FALSE	FALSE	FALSE	FALSE	FALSE	FALSE	FALSE	FALSE	FALSE	FALSE	FALSE	FALSE
GENE: 4930583I09Rik	0.980971	0.7301	NaN	NaN	NaN	NaN	FALSE	FALSE	FALSE	FALSE	FALSE	FALSE	FALSE	FALSE	FALSE	FALSE	FALSE	FALSE
GENE: 4930583K01Rik	1.07633	0.7542	NaN	NaN	NaN	NaN	FALSE	FALSE	FALSE	FALSE	FALSE	FALSE	FALSE	FALSE	FALSE	FALSE	FALSE	FALSE
GENE: 4930584F24Rik	1.0191	0.7233	NaN	NaN	NaN	NaN	FALSE	FALSE	FALSE	FALSE	FALSE	FALSE	FALSE	FALSE	FALSE	FALSE	FALSE	FALSE
GENE: 4930588G05Rik	1.21775	0.1178	NaN	NaN	NaN	NaN	FALSE	FALSE	FALSE	FALSE	FALSE	FALSE	FALSE	FALSE	FALSE	FALSE	FALSE	FALSE
GENE: 4930588J15Rik	1.06077	0.6608	NaN	NaN	NaN	NaN	FALSE	FALSE	FALSE	FALSE	FALSE	FALSE	FALSE	FALSE	FALSE	FALSE	FALSE	FALSE
GENE: 4930589L23Rik	0.859046	0.2201	NaN	NaN	NaN	NaN	FALSE	FALSE	FALSE	FALSE	FALSE	FALSE	FALSE	FALSE	FALSE	FALSE	FALSE	FALSE
GENE: 4930589O11Rik	0.948962	0.525	NaN	NaN	NaN	NaN	FALSE	FALSE	FALSE	FALSE	FALSE	FALSE	FALSE	FALSE	FALSE	FALSE	FALSE	FALSE
GENE: 4930589P08Rik	0.94704	0.9203	NaN	NaN	NaN	NaN	FALSE	FALSE	FALSE	FALSE	FALSE	FALSE	FALSE	FALSE	FALSE	FALSE	FALSE	FALSE
GENE: 4930590A17Rik	1.06801	0.7172	NaN	NaN	NaN	NaN	FALSE	FALSE	FALSE	FALSE	FALSE	FALSE	FALSE	FALSE	FALSE	FALSE	FALSE	FALSE
GENE: 4930590J08Rik	0.991933	0.6475	NaN	NaN	NaN	NaN	FALSE	FALSE	FALSE	FALSE	FALSE	FALSE	FALSE	FALSE	FALSE	FALSE	FALSE	FALSE
GENE: 4930590L20Rik	1.08662	0.8464	NaN	NaN	NaN	NaN	FALSE	FALSE	FALSE	FALSE	FALSE	FALSE	FALSE	FALSE	FALSE	FALSE	FALSE	FALSE
GENE: 4930591A17Rik	0.916837	0.8719	NaN	NaN	NaN	NaN	FALSE	FALSE	FALSE	FALSE	FALSE	FALSE	FALSE	FALSE	FALSE	FALSE	FALSE	FALSE
GENE: 4930592A05Rik	1.08295	0.4946	NaN	NaN	NaN	NaN	FALSE	FALSE	FALSE	FALSE	FALSE	FALSE	FALSE	FALSE	FALSE	FALSE	FALSE	FALSE
GENE: 4930595M18Rik	0.975227	0.7279	NaN	NaN	NaN	NaN	FALSE	FALSE	FALSE	FALSE	FALSE	FALSE	FALSE	FALSE	FALSE	FALSE	FALSE	FALSE
GENE: 4930596D02Rik	1.02673	0.7576	NaN	NaN	NaN	NaN	FALSE	FALSE	FALSE	FALSE	FALSE	FALSE	FALSE	FALSE	FALSE	FALSE	FALSE	FALSE
GENE: 4930597A21Rik	0.850712	0.0861	NaN	NaN	NaN	NaN	FALSE	FALSE	FALSE	FALSE	FALSE	FALSE	FALSE	FALSE	FALSE	FALSE	FALSE	FALSE
GENE: 4930597L12Rik	0.917457	0.7013	NaN	NaN	NaN	NaN	FALSE	FALSE	FALSE	FALSE	FALSE	FALSE	FALSE	FALSE	FALSE	FALSE	FALSE	FALSE
GENE: 4930597O21Rik	0.908592	0.7116	NaN	NaN	NaN	NaN	FALSE	FALSE	FALSE	FALSE	FALSE	FALSE	FALSE	FALSE	FALSE	FALSE	FALSE	FALSE
GENE: 4930598A11Rik	1.1386	0.4275	NaN	NaN	NaN	NaN	FALSE	FALSE	FALSE	FALSE	FALSE	FALSE	FALSE	FALSE	FALSE	FALSE	FALSE	FALSE
GENE: 4930599N24Rik	0.99262	0.6943	NaN	NaN	NaN	NaN	FALSE	FALSE	FALSE	FALSE	FALSE	FALSE	FALSE	FALSE	FALSE	FALSE	FALSE	FALSE
GENE: 4931400O07Rik	0.908255	0.5467	NaN	NaN	NaN	NaN	FALSE	FALSE	FALSE	FALSE	FALSE	FALSE	FALSE	FALSE	FALSE	FALSE	FALSE	FALSE
GENE: 4931402G19Rik	0.909465	0.8511	NaN	NaN	NaN	NaN	FALSE	FALSE	FALSE	FALSE	FALSE	FALSE	FALSE	FALSE	FALSE	FALSE	FALSE	FALSE
GENE: 4931403G20Rik	0.951254	0.41	NaN	NaN	NaN	NaN	FALSE	FALSE	FALSE	FALSE	FALSE	FALSE	FALSE	FALSE	FALSE	FALSE	FALSE	FALSE
GENE: 4931403M11Rik	0.898564	0.3197	NaN	NaN	NaN	NaN	FALSE	FALSE	FALSE	FALSE	FALSE	FALSE	FALSE	FALSE	FALSE	FALSE	FALSE	FALSE
GENE: 4931406B18Rik	1.0028	0.9667	NaN	NaN	NaN	NaN	FALSE	FALSE	FALSE	FALSE	FALSE	FALSE	FALSE	FALSE	FALSE	FALSE	FALSE	FALSE
GENE: 4931406C07Rik	0.999286	0.8003	1.05899	0.732819	1.07107	0.00246311	FALSE	FALSE	FALSE	FALSE	FALSE	FALSE	FALSE	FALSE	FALSE	FALSE	FALSE	FALSE
GENE: 4931406E20Rik	0.956176	0.7562	NaN	NaN	NaN	NaN	FALSE	FALSE	FALSE	FALSE	FALSE	FALSE	FALSE	FALSE	FALSE	FALSE	FALSE	FALSE
GENE: 4931406H21Rik	0.920166	0.3186	NaN	NaN	NaN	NaN	FALSE	FALSE	FALSE	FALSE	FALSE	FALSE	FALSE	FALSE	FALSE	FALSE	FALSE	FALSE
GENE: 4931406P16Rik	1.11934	0.0443	NaN	NaN	NaN	NaN	FALSE	FALSE	FALSE	FALSE	FALSE	FALSE	FALSE	FALSE	FALSE	FALSE	FALSE	FALSE
GENE: 4931407J08Rik	1.03507	0.6418	NaN	NaN	NaN	NaN	FALSE	FALSE	FALSE	FALSE	FALSE	FALSE	FALSE	FALSE	FALSE	FALSE	FALSE	FALSE
GENE: 4931408C20Rik	0.851793	0.2795	NaN	NaN	NaN	NaN	FALSE	FALSE	FALSE	FALSE	FALSE	FALSE	FALSE	FALSE	FALSE	FALSE	FALSE	FALSE
GENE: 4931408D14Rik	1.03541	0.3155	NaN	NaN	NaN	NaN	FALSE	FALSE	FALSE	FALSE	FALSE	FALSE	FALSE	FALSE	FALSE	FALSE	FALSE	FALSE
GENE: 4931409K22Rik	0.990103	0.5359	NaN	NaN	NaN	NaN	FALSE	FALSE	FALSE	FALSE	FALSE	FALSE	FALSE	FALSE	FALSE	FALSE	FALSE	FALSE
GENE: 4931413I07Rik	1.0646	0.7551	NaN	NaN	NaN	NaN	FALSE	FALSE	FALSE	FALSE	FALSE	FALSE	FALSE	FALSE	FALSE	FALSE	FALSE	FALSE
GENE: 4931414P19Rik	0.954116	0.9267	NaN	NaN	NaN	NaN	FALSE	FALSE	FALSE	FALSE	FALSE	FALSE	FALSE	FALSE	FALSE	FALSE	FALSE	FALSE
GENE: 4931415C17Rik	0.899208	0.5805	NaN	NaN	NaN	NaN	FALSE	FALSE	FALSE	FALSE	FALSE	FALSE	FALSE	FALSE	FALSE	FALSE	FALSE	FALSE
GENE: 4931417E11Rik	0.911033	0.3712	NaN	NaN	NaN	NaN	FALSE	FALSE	FALSE	FALSE	FALSE	FALSE	FALSE	FALSE	FALSE	FALSE	FALSE	FALSE
GENE: 4931422A03Rik	1.00122	0.8034	NaN	NaN	NaN	NaN	FALSE	FALSE	FALSE	FALSE	FALSE	FALSE	FALSE	FALSE	FALSE	FALSE	FALSE	FALSE
GENE: 4931423N10Rik	1.00002	0.8636	NaN	NaN	NaN	NaN	FALSE	FALSE	FALSE	FALSE	FALSE	FALSE	FALSE	FALSE	FALSE	FALSE	FALSE	FALSE
GENE: 4931428A05Rik	0.9686	0.6896	NaN	NaN	NaN	NaN	FALSE	FALSE	FALSE	FALSE	FALSE	FALSE	FALSE	FALSE	FALSE	FALSE	FALSE	FALSE
GENE: 4931428F04Rik	1.03218	0.9397	NaN	NaN	NaN	NaN	FALSE	FALSE	FALSE	FALSE	FALSE	FALSE	FALSE	FALSE	FALSE	FALSE	FALSE	FALSE
GENE: 4931428L18Rik	1.01155	0.6533	NaN	NaN	NaN	NaN	FALSE	FALSE	FALSE	FALSE	FALSE	FALSE	FALSE	FALSE	FALSE	FALSE	FALSE	FALSE
GENE: 4931429L15Rik	0.9121	0.3885	NaN	NaN	NaN	NaN	FALSE	FALSE	FALSE	FALSE	FALSE	FALSE	FALSE	FALSE	FALSE	FALSE	FALSE	FALSE
GENE: 4931429P17Rik	1.02339	0.4063	NaN	NaN	NaN	NaN	FALSE	FALSE	FALSE	FALSE	FALSE	FALSE	FALSE	FALSE	FALSE	FALSE	FALSE	FALSE
GENE: 4931431B13Rik	0.538676	0.0973	NaN	NaN	NaN	NaN	FALSE	FALSE	FALSE	FALSE	FALSE	FALSE	FALSE	FALSE	FALSE	FALSE	FALSE	FALSE
GENE: 4931431C16Rik	1.01135	0.7584	NaN	NaN	NaN	NaN	FALSE	FALSE	FALSE	FALSE	FALSE	FALSE	FALSE	FALSE	FALSE	FALSE	FALSE	FALSE
GENE: 4931432P07Rik	0.990902	0.6647	NaN	NaN	NaN	NaN	FALSE	FALSE	FALSE	FALSE	FALSE	FALSE	FALSE	FALSE	FALSE	FALSE	FALSE	FALSE
GENE: 4931440F15Rik	1.17264	0.345	NaN	NaN	NaN	NaN	FALSE	FALSE	FALSE	FALSE	FALSE	FALSE	FALSE	FALSE	FALSE	FALSE	FALSE	FALSE
GENE: 4931440P22Rik	0.967035	0.5013	NaN	NaN	NaN	NaN	FALSE	FALSE	FALSE	FALSE	FALSE	FALSE	FALSE	FALSE	FALSE	FALSE	FALSE	FALSE
GENE: 4932411E22Rik	0.927757	0.702	NaN	NaN	NaN	NaN	FALSE	FALSE	FALSE	FALSE	FALSE	FALSE	FALSE	FALSE	FALSE	FALSE	FALSE	FALSE
GENE: 4932411N23Rik	1.16247	0.4519	NaN	NaN	NaN	NaN	FALSE	FALSE	FALSE	FALSE	FALSE	FALSE	FALSE	FALSE	FALSE	FALSE	FALSE	FALSE
GENE: 4932414J04Rik	0.859691	0.3716	NaN	NaN	NaN	NaN	FALSE	FALSE	FALSE	FALSE	FALSE	FALSE	FALSE	FALSE	FALSE	FALSE	FALSE	FALSE
GENE: 4932414N04Rik	0.917158	0.6848	NaN	NaN	NaN	NaN	FALSE	FALSE	FALSE	FALSE	FALSE	FALSE	FALSE	FALSE	FALSE	FALSE	FALSE	FALSE
GENE: 4932415M13Rik	0.92988	0.7046	NaN	NaN	NaN	NaN	FALSE	FALSE	FALSE	FALSE	FALSE	FALSE	FALSE	FALSE	FALSE	FALSE	FALSE	FALSE
GENE: 4932416H05Rik	1.06397	0.841	NaN	NaN	NaN	NaN	FALSE	FALSE	FALSE	FALSE	FALSE	FALSE	FALSE	FALSE	FALSE	FALSE	FALSE	FALSE
GENE: 4932416J16Rik	0.981888	0.7956	NaN	NaN	NaN	NaN	FALSE	FALSE	FALSE	FALSE	FALSE	FALSE	FALSE	FALSE	FALSE	FALSE	FALSE	FALSE
GENE: 4932416K20Rik	0.924326	0.6803	NaN	NaN	NaN	NaN	FALSE	FALSE	FALSE	FALSE	FALSE	FALSE	FALSE	FALSE	FALSE	FALSE	FALSE	FALSE
GENE: 4932422M17Rik	1.12086	0.6488	NaN	NaN	NaN	NaN	FALSE	FALSE	FALSE	FALSE	FALSE	FALSE	FALSE	FALSE	FALSE	FALSE	FALSE	FALSE
GENE: 4932429P05Rik	1.07493	0.937	NaN	NaN	NaN	NaN	FALSE	FALSE	FALSE	FALSE	FALSE	FALSE	FALSE	FALSE	FALSE	FALSE	FALSE	FALSE
GENE: 4932433N03Rik	1.01938	0.9001	NaN	NaN	NaN	NaN	FALSE	FALSE	FALSE	FALSE	FALSE	FALSE	FALSE	FALSE	FALSE	FALSE	FALSE	FALSE
GENE: 4932434E15Rik	1.11346	0.5282	NaN	NaN	NaN	NaN	FALSE	FALSE	FALSE	FALSE	FALSE	FALSE	FALSE	FALSE	FALSE	FALSE	FALSE	FALSE
GENE: 4932435O22Rik	1.00346	0.7414	NaN	NaN	NaN	NaN	FALSE	FALSE	FALSE	FALSE	FALSE	FALSE	FALSE	FALSE	FALSE	FALSE	FALSE	FALSE
GENE: 4932438A13Rik	0.886472	0.1233	NaN	NaN	NaN	NaN	FALSE	FALSE	FALSE	FALSE	FALSE	FALSE	FALSE	FALSE	FALSE	FALSE	FALSE	FALSE
GENE: 4932438H23Rik	0.970117	0.1526	NaN	NaN	NaN	NaN	FALSE	FALSE	FALSE	FALSE	FALSE	FALSE	FALSE	FALSE	FALSE	FALSE	FALSE	FALSE
GENE: 4932441P12Rik	0.975989	0.5626	NaN	NaN	NaN	NaN	FALSE	FALSE	FALSE	FALSE	FALSE	FALSE	FALSE	FALSE	FALSE	FALSE	FALSE	FALSE
GENE: 4932442A14Rik	0.906162	0.9032	NaN	NaN	NaN	NaN	FALSE	FALSE	FALSE	FALSE	FALSE	FALSE	FALSE	FALSE	FALSE	FALSE	FALSE	FALSE
GENE: 4932442E05Rik	1.06431	0.5274	NaN	NaN	NaN	NaN	FALSE	FALSE	FALSE	FALSE	FALSE	FALSE	FALSE	FALSE	FALSE	FALSE	FALSE	FALSE
GENE: 4932442G11Rik	1.04449	0.7347	NaN	NaN	NaN	NaN	FALSE	FALSE	FALSE	FALSE	FALSE	FALSE	FALSE	FALSE	FALSE	FALSE	FALSE	FALSE
GENE: 4932443L11Rik	1.00257	0.8095	NaN	NaN	NaN	NaN	FALSE	FALSE	FALSE	FALSE	FALSE	FALSE	FALSE	FALSE	FALSE	FALSE	FALSE	FALSE
GENE: 4932702P03Rik	1.06104	0.7595	NaN	NaN	NaN	NaN	FALSE	FALSE	FALSE	FALSE	FALSE	FALSE	FALSE	FALSE	FALSE	FALSE	FALSE	FALSE
GENE: 4932703K07Rik	1.102	0.8542	NaN	NaN	NaN	NaN	FALSE	FALSE	FALSE	FALSE	FALSE	FALSE	FALSE	FALSE	FALSE	FALSE	FALSE	FALSE
GENE: 4933400A11Rik	0.986754	0.4474	NaN	NaN	NaN	NaN	FALSE	FALSE	FALSE	FALSE	FALSE	FALSE	FALSE	FALSE	FALSE	FALSE	FALSE	FALSE
GENE: 4933400F21Rik	0.985102	0.5456	NaN	NaN	NaN	NaN	FALSE	FALSE	FALSE	FALSE	FALSE	FALSE	FALSE	FALSE	FALSE	FALSE	FALSE	FALSE
GENE: 4933400L20Rik	0.971411	0.7159	NaN	NaN	NaN	NaN	FALSE	FALSE	FALSE	FALSE	FALSE	FALSE	FALSE	FALSE	FALSE	FALSE	FALSE	FALSE
GENE: 4933402D24Rik	0.990854	0.9469	NaN	NaN	NaN	NaN	FALSE	FALSE	FALSE	FALSE	FALSE	FALSE	FALSE	FALSE	FALSE	FALSE	FALSE	FALSE
GENE: 4933402E13Rik	0.986821	0.7216	NaN	NaN	NaN	NaN	FALSE	FALSE	FALSE	FALSE	FALSE	FALSE	FALSE	FALSE	FALSE	FALSE	FALSE	FALSE
GENE: 4933402J07Rik	0.983719	0.9298	NaN	NaN	NaN	NaN	FALSE	FALSE	FALSE	FALSE	FALSE	FALSE	FALSE	FALSE	FALSE	FALSE	FALSE	FALSE
GENE: 4933402J10Rik	0.956644	0.8402	NaN	NaN	NaN	NaN	FALSE	FALSE	FALSE	FALSE	FALSE	FALSE	FALSE	FALSE	FALSE	FALSE	FALSE	FALSE
GENE: 4933402N03Rik	1.08967	0.937	NaN	NaN	NaN	NaN	FALSE	FALSE	FALSE	FALSE	FALSE	FALSE	FALSE	FALSE	FALSE	FALSE	FALSE	FALSE
GENE: 4933402N22Rik	0.992168	0.8019	NaN	NaN	NaN	NaN	FALSE	FALSE	FALSE	FALSE	FALSE	FALSE	FALSE	FALSE	FALSE	FALSE	FALSE	FALSE
GENE: 4933402P03Rik	1.12701	0.7997	NaN	NaN	NaN	NaN	FALSE	FALSE	FALSE	FALSE	FALSE	FALSE	FALSE	FALSE	FALSE	FALSE	FALSE	FALSE
GENE: 4933403O08Rik	0.975944	0.7393	NaN	NaN	NaN	NaN	FALSE	FALSE	FALSE	FALSE	FALSE	FALSE	FALSE	FALSE	FALSE	FALSE	FALSE	FALSE
GENE: 4933404O12Rik	0.979073	0.0445	NaN	NaN	NaN	NaN	FALSE	FALSE	FALSE	FALSE	FALSE	FALSE	FALSE	FALSE	FALSE	FALSE	FALSE	FALSE
GENE: 4933405D12Rik	1.05367	0.682	NaN	NaN	NaN	NaN	FALSE	FALSE	FALSE	FALSE	FALSE	FALSE	FALSE	FALSE	FALSE	FALSE	FALSE	FALSE
GENE: 4933405L10Rik	0.934447	0.6313	NaN	NaN	NaN	NaN	FALSE	FALSE	FALSE	FALSE	FALSE	FALSE	FALSE	FALSE	FALSE	FALSE	FALSE	FALSE
GENE: 4933405O20Rik	1.01477	0.7291	NaN	NaN	NaN	NaN	FALSE	FALSE	FALSE	FALSE	FALSE	FALSE	FALSE	FALSE	FALSE	FALSE	FALSE	FALSE
GENE: 4933406C10Rik	1.12927	0.5963	NaN	NaN	NaN	NaN	FALSE	FALSE	FALSE	FALSE	FALSE	FALSE	FALSE	FALSE	FALSE	FALSE	FALSE	FALSE
GENE: 4933406I18Rik	0.977495	0.7347	NaN	NaN	NaN	NaN	FALSE	FALSE	FALSE	FALSE	FALSE	FALSE	FALSE	FALSE	FALSE	FALSE	FALSE	FALSE
GENE: 4933406J08Rik	1.00289	0.7763	NaN	NaN	NaN	NaN	FALSE	FALSE	FALSE	FALSE	FALSE	FALSE	FALSE	FALSE	FALSE	FALSE	FALSE	FALSE
GENE: 4933406J09Rik	0.956059	0.5182	NaN	NaN	NaN	NaN	FALSE	FALSE	FALSE	FALSE	FALSE	FALSE	FALSE	FALSE	FALSE	FALSE	FALSE	FALSE
GENE: 4933406K04Rik	1.11063	0.5493	NaN	NaN	NaN	NaN	FALSE	FALSE	FALSE	FALSE	FALSE	FALSE	FALSE	FALSE	FALSE	FALSE	FALSE	FALSE
GENE: 4933406M09Rik	1.0692	0.7222	NaN	NaN	NaN	NaN	FALSE	FALSE	FALSE	FALSE	FALSE	FALSE	FALSE	FALSE	FALSE	FALSE	FALSE	FALSE
GENE: 4933406P04Rik	0.987949	0.7999	NaN	NaN	NaN	NaN	FALSE	FALSE	FALSE	FALSE	FALSE	FALSE	FALSE	FALSE	FALSE	FALSE	FALSE	FALSE
GENE: 4933407E14Rik	0.653582	0.0519	NaN	NaN	NaN	NaN	FALSE	FALSE	FALSE	FALSE	FALSE	FALSE	FALSE	FALSE	FALSE	FALSE	FALSE	FALSE
GENE: 4933407E24Rik	0.940385	0.7661	NaN	NaN	NaN	NaN	FALSE	FALSE	FALSE	FALSE	FALSE	FALSE	FALSE	FALSE	FALSE	FALSE	FALSE	FALSE
GENE: 4933407K13Rik	0.958282	0.8546	NaN	NaN	NaN	NaN	FALSE	FALSE	FALSE	FALSE	FALSE	FALSE	FALSE	FALSE	FALSE	FALSE	FALSE	FALSE
GENE: 4933407O12Rik	0.810344	0.1545	NaN	NaN	NaN	NaN	FALSE	FALSE	FALSE	FALSE	FALSE	FALSE	FALSE	FALSE	FALSE	FALSE	FALSE	FALSE
GENE: 4933408B17Rik	1.00629	0.521	NaN	NaN	NaN	NaN	FALSE	FALSE	FALSE	FALSE	FALSE	FALSE	FALSE	FALSE	FALSE	FALSE	FALSE	FALSE
GENE: 4933408J17Rik	1.14979	0.7366	NaN	NaN	NaN	NaN	FALSE	FALSE	FALSE	FALSE	FALSE	FALSE	FALSE	FALSE	FALSE	FALSE	FALSE	FALSE
GENE: 4933408N05Rik	0.973498	0.9464	NaN	NaN	NaN	NaN	FALSE	FALSE	FALSE	FALSE	FALSE	FALSE	FALSE	FALSE	FALSE	FALSE	FALSE	FALSE
GENE: 4933409G03Rik	0.9012	0.7347	NaN	NaN	NaN	NaN	FALSE	FALSE	FALSE	FALSE	FALSE	FALSE	FALSE	FALSE	FALSE	FALSE	FALSE	FALSE
GENE: 4933409K07Rik	1.07775	0.4091	NaN	NaN	NaN	NaN	FALSE	FALSE	FALSE	FALSE	FALSE	FALSE	FALSE	FALSE	FALSE	FALSE	FALSE	FALSE
GENE: 4933409L14Rik	0.870673	0.3059	NaN	NaN	NaN	NaN	FALSE	FALSE	FALSE	FALSE	FALSE	FALSE	FALSE	FALSE	FALSE	FALSE	FALSE	FALSE
GENE: 4933411D12Rik	1.12552	0.3176	NaN	NaN	NaN	NaN	FALSE	FALSE	FALSE	FALSE	FALSE	FALSE	FALSE	FALSE	FALSE	FALSE	FALSE	FALSE
GENE: 4933411G06Rik	0.968544	0.6052	NaN	NaN	NaN	NaN	FALSE	FALSE	FALSE	FALSE	FALSE	FALSE	FALSE	FALSE	FALSE	FALSE	FALSE	FALSE
GENE: 4933411K16Rik	0.932868	0.5959	NaN	NaN	NaN	NaN	FALSE	FALSE	FALSE	FALSE	FALSE	FALSE	FALSE	FALSE	FALSE	FALSE	FALSE	FALSE
GENE: 4933411O13Rik	0.90248	0.8703	NaN	NaN	NaN	NaN	FALSE	FALSE	FALSE	FALSE	FALSE	FALSE	FALSE	FALSE	FALSE	FALSE	FALSE	FALSE
GENE: 4933412E12Rik	0.775746	0.0315	NaN	NaN	NaN	NaN	FALSE	FALSE	FALSE	FALSE	FALSE	FALSE	FALSE	FALSE	FALSE	FALSE	FALSE	FALSE
GENE: 4933412E24Rik	1.12894	0.8321	NaN	NaN	NaN	NaN	FALSE	FALSE	FALSE	FALSE	FALSE	FALSE	FALSE	FALSE	FALSE	FALSE	FALSE	FALSE
GENE: 4933412O06Rik	0.974018	0.6584	NaN	NaN	NaN	NaN	FALSE	FALSE	FALSE	FALSE	FALSE	FALSE	FALSE	FALSE	FALSE	FALSE	FALSE	FALSE
GENE: 4933413G19Rik	1.17603	0.8239	NaN	NaN	NaN	NaN	FALSE	FALSE	FALSE	FALSE	FALSE	FALSE	FALSE	FALSE	FALSE	FALSE	FALSE	FALSE
GENE: 4933413I22Rik	0.963776	0.8447	NaN	NaN	NaN	NaN	FALSE	FALSE	FALSE	FALSE	FALSE	FALSE	FALSE	FALSE	FALSE	FALSE	FALSE	FALSE
GENE: 4933413J09Rik	0.86436	0.0715	NaN	NaN	NaN	NaN	FALSE	FALSE	FALSE	FALSE	FALSE	FALSE	FALSE	FALSE	FALSE	FALSE	FALSE	FALSE
GENE: 4933413L06Rik	1.08276	0.7556	NaN	NaN	NaN	NaN	FALSE	FALSE	FALSE	FALSE	FALSE	FALSE	FALSE	FALSE	FALSE	FALSE	FALSE	FALSE
GENE: 4933414I15Rik	0.976961	0.7833	NaN	NaN	NaN	NaN	FALSE	FALSE	FALSE	FALSE	FALSE	FALSE	FALSE	FALSE	FALSE	FALSE	FALSE	FALSE
GENE: 4933415A04Rik	0.971226	0.5418	NaN	NaN	NaN	NaN	FALSE	FALSE	FALSE	FALSE	FALSE	FALSE	FALSE	FALSE	FALSE	FALSE	FALSE	FALSE
GENE: 4933415F23Rik	1.00831	0.7331	NaN	NaN	NaN	NaN	FALSE	FALSE	FALSE	FALSE	FALSE	FALSE	FALSE	FALSE	FALSE	FALSE	FALSE	FALSE
GENE: 4933416C03Rik	0.905655	0.819	NaN	NaN	NaN	NaN	FALSE	FALSE	FALSE	FALSE	FALSE	FALSE	FALSE	FALSE	FALSE	FALSE	FALSE	FALSE
GENE: 4933416E03Rik	1.01875	0.6072	NaN	NaN	NaN	NaN	FALSE	FALSE	FALSE	FALSE	FALSE	FALSE	FALSE	FALSE	FALSE	FALSE	FALSE	FALSE
GENE: 4933416M07Rik	0.920026	0.8478	NaN	NaN	NaN	NaN	FALSE	FALSE	FALSE	FALSE	FALSE	FALSE	FALSE	FALSE	FALSE	FALSE	FALSE	FALSE
GENE: 4933417A18Rik	0.945605	0.8495	NaN	NaN	NaN	NaN	FALSE	FALSE	FALSE	FALSE	FALSE	FALSE	FALSE	FALSE	FALSE	FALSE	FALSE	FALSE
GENE: 4933417C20Rik	0.931192	0.3258	NaN	NaN	NaN	NaN	FALSE	FALSE	FALSE	FALSE	FALSE	FALSE	FALSE	FALSE	FALSE	FALSE	FALSE	FALSE
GENE: 4933417D19Rik	0.994597	0.7173	NaN	NaN	NaN	NaN	FALSE	FALSE	FALSE	FALSE	FALSE	FALSE	FALSE	FALSE	FALSE	FALSE	FALSE	FALSE
GENE: 4933421I07Rik	0.939863	0.3951	NaN	NaN	NaN	NaN	FALSE	FALSE	FALSE	FALSE	FALSE	FALSE	FALSE	FALSE	FALSE	FALSE	FALSE	FALSE
GENE: 4933421O10Rik	1.00647	0.9057	NaN	NaN	NaN	NaN	FALSE	FALSE	FALSE	FALSE	FALSE	FALSE	FALSE	FALSE	FALSE	FALSE	FALSE	FALSE
GENE: 4933424C08Rik	1.06001	0.8314	NaN	NaN	NaN	NaN	FALSE	FALSE	FALSE	FALSE	FALSE	FALSE	FALSE	FALSE	FALSE	FALSE	FALSE	FALSE
GENE: 4933424G06Rik	0.977687	0.7427	NaN	NaN	NaN	NaN	FALSE	FALSE	FALSE	FALSE	FALSE	FALSE	FALSE	FALSE	FALSE	FALSE	FALSE	FALSE
GENE: 4933424M12Rik	1.09377	0.8003	NaN	NaN	NaN	NaN	FALSE	FALSE	FALSE	FALSE	FALSE	FALSE	FALSE	FALSE	FALSE	FALSE	FALSE	FALSE
GENE: 4933424N20Rik	1.03114	0.768	NaN	NaN	NaN	NaN	FALSE	FALSE	FALSE	FALSE	FALSE	FALSE	FALSE	FALSE	FALSE	FALSE	FALSE	FALSE
GENE: 4933425B07Rik	1.73593	0.3292	NaN	NaN	NaN	NaN	FALSE	FALSE	FALSE	FALSE	FALSE	FALSE	FALSE	FALSE	FALSE	FALSE	FALSE	FALSE
GENE: 4933425D22Rik	1.1174	0.8229	NaN	NaN	NaN	NaN	FALSE	FALSE	FALSE	FALSE	FALSE	FALSE	FALSE	FALSE	FALSE	FALSE	FALSE	FALSE
GENE: 4933425E08Rik	1.04808	0.7653	NaN	NaN	NaN	NaN	FALSE	FALSE	FALSE	FALSE	FALSE	FALSE	FALSE	FALSE	FALSE	FALSE	FALSE	FALSE
GENE: 4933425L06Rik	0.895714	0.5826	NaN	NaN	NaN	NaN	FALSE	FALSE	FALSE	FALSE	FALSE	FALSE	FALSE	FALSE	FALSE	FALSE	FALSE	FALSE
GENE: 4933426K07Rik	1.00258	0.7486	NaN	NaN	NaN	NaN	FALSE	FALSE	FALSE	FALSE	FALSE	FALSE	FALSE	FALSE	FALSE	FALSE	FALSE	FALSE
GENE: 4933427C19Rik	0.828377	0.372	NaN	NaN	NaN	NaN	FALSE	FALSE	FALSE	FALSE	FALSE	FALSE	FALSE	FALSE	FALSE	FALSE	FALSE	FALSE
GENE: 4933427D06Rik	0.993885	0.6392	NaN	NaN	NaN	NaN	FALSE	FALSE	FALSE	FALSE	FALSE	FALSE	FALSE	FALSE	FALSE	FALSE	FALSE	FALSE
GENE: 4933427D14Rik	0.967413	0.7172	NaN	NaN	NaN	NaN	FALSE	FALSE	FALSE	FALSE	FALSE	FALSE	FALSE	FALSE	FALSE	FALSE	FALSE	FALSE
GENE: 4933427E13Rik	0.801504	0.249	NaN	NaN	NaN	NaN	FALSE	FALSE	FALSE	FALSE	FALSE	FALSE	FALSE	FALSE	FALSE	FALSE	FALSE	FALSE
GENE: 4933427G17Rik	0.898204	0.4832	NaN	NaN	NaN	NaN	FALSE	FALSE	FALSE	FALSE	FALSE	FALSE	FALSE	FALSE	FALSE	FALSE	FALSE	FALSE
GENE: 4933427I18Rik	0.882403	0.4153	NaN	NaN	NaN	NaN	FALSE	FALSE	FALSE	FALSE	FALSE	FALSE	FALSE	FALSE	FALSE	FALSE	FALSE	FALSE
GENE: 4933427I22Rik	0.978014	0.9344	NaN	NaN	NaN	NaN	FALSE	FALSE	FALSE	FALSE	FALSE	FALSE	FALSE	FALSE	FALSE	FALSE	FALSE	FALSE
GENE: 4933428M09Rik	1.00937	0.9397	NaN	NaN	NaN	NaN	FALSE	FALSE	FALSE	FALSE	FALSE	FALSE	FALSE	FALSE	FALSE	FALSE	FALSE	FALSE
GENE: 4933428P19Rik	0.985321	0.8514	NaN	NaN	NaN	NaN	FALSE	FALSE	FALSE	FALSE	FALSE	FALSE	FALSE	FALSE	FALSE	FALSE	FALSE	FALSE
GENE: 4933429O19Rik	0.984316	0.5549	NaN	NaN	NaN	NaN	FALSE	FALSE	FALSE	FALSE	FALSE	FALSE	FALSE	FALSE	FALSE	FALSE	FALSE	FALSE
GENE: 4933430I17Rik	0.979295	0.8364	NaN	NaN	NaN	NaN	FALSE	FALSE	FALSE	FALSE	FALSE	FALSE	FALSE	FALSE	FALSE	FALSE	FALSE	FALSE
GENE: 4933430L12Rik	1.10529	0.863	NaN	NaN	NaN	NaN	FALSE	FALSE	FALSE	FALSE	FALSE	FALSE	FALSE	FALSE	FALSE	FALSE	FALSE	FALSE
GENE: 4933430N04Rik	0.9846	0.6956	NaN	NaN	NaN	NaN	FALSE	FALSE	FALSE	FALSE	FALSE	FALSE	FALSE	FALSE	FALSE	FALSE	FALSE	FALSE
GENE: 4933431E20Rik	1.0316	0.2963	NaN	NaN	NaN	NaN	FALSE	FALSE	FALSE	FALSE	FALSE	FALSE	FALSE	FALSE	FALSE	FALSE	FALSE	FALSE
GENE: 4933431G14Rik	1.08938	0.3358	NaN	NaN	NaN	NaN	FALSE	FALSE	FALSE	FALSE	FALSE	FALSE	FALSE	FALSE	FALSE	FALSE	FALSE	FALSE
GENE: 4933431K14Rik	1.02541	0.8803	NaN	NaN	NaN	NaN	FALSE	FALSE	FALSE	FALSE	FALSE	FALSE	FALSE	FALSE	FALSE	FALSE	FALSE	FALSE
GENE: 4933432I09Rik	0.988704	0.6453	NaN	NaN	NaN	NaN	FALSE	FALSE	FALSE	FALSE	FALSE	FALSE	FALSE	FALSE	FALSE	FALSE	FALSE	FALSE
GENE: 4933432K03Rik	0.995524	0.9285	NaN	NaN	NaN	NaN	FALSE	FALSE	FALSE	FALSE	FALSE	FALSE	FALSE	FALSE	FALSE	FALSE	FALSE	FALSE
GENE: 4933433C11Rik	1.09403	0.8809	NaN	NaN	NaN	NaN	FALSE	FALSE	FALSE	FALSE	FALSE	FALSE	FALSE	FALSE	FALSE	FALSE	FALSE	FALSE
GENE: 4933433G08Rik	1.00034	0.5935	NaN	NaN	NaN	NaN	FALSE	FALSE	FALSE	FALSE	FALSE	FALSE	FALSE	FALSE	FALSE	FALSE	FALSE	FALSE
GENE: 4933434E20Rik	1.06029	0.0613	NaN	NaN	NaN	NaN	FALSE	FALSE	FALSE	FALSE	FALSE	FALSE	FALSE	FALSE	FALSE	FALSE	FALSE	FALSE
GENE: 4933434M16Rik	0.940547	0.4025	NaN	NaN	NaN	NaN	FALSE	FALSE	FALSE	FALSE	FALSE	FALSE	FALSE	FALSE	FALSE	FALSE	FALSE	FALSE
GENE: 4933435F18Rik	1.10312	0.92	NaN	NaN	NaN	NaN	FALSE	FALSE	FALSE	FALSE	FALSE	FALSE	FALSE	FALSE	FALSE	FALSE	FALSE	FALSE
GENE: 4933435G04Rik	0.918255	0.5988	NaN	NaN	NaN	NaN	FALSE	FALSE	FALSE	FALSE	FALSE	FALSE	FALSE	FALSE	FALSE	FALSE	FALSE	FALSE
GENE: 4933436F18Rik	1.01438	0.7274	NaN	NaN	NaN	NaN	FALSE	FALSE	FALSE	FALSE	FALSE	FALSE	FALSE	FALSE	FALSE	FALSE	FALSE	FALSE
GENE: 4933436I01Rik	0.959523	0.9217	NaN	NaN	NaN	NaN	FALSE	FALSE	FALSE	FALSE	FALSE	FALSE	FALSE	FALSE	FALSE	FALSE	FALSE	FALSE
GENE: 4933437G19Rik	0.992357	0.7396	NaN	NaN	NaN	NaN	FALSE	FALSE	FALSE	FALSE	FALSE	FALSE	FALSE	FALSE	FALSE	FALSE	FALSE	FALSE
GENE: 4933439C10Rik	1.10531	0.1417	NaN	NaN	NaN	NaN	FALSE	FALSE	FALSE	FALSE	FALSE	FALSE	FALSE	FALSE	FALSE	FALSE	FALSE	FALSE
GENE: 4933439G19Rik	0.939276	0.8962	NaN	NaN	NaN	NaN	FALSE	FALSE	FALSE	FALSE	FALSE	FALSE	FALSE	FALSE	FALSE	FALSE	FALSE	FALSE
GENE: 4933439K11Rik	0.987575	0.937	NaN	NaN	NaN	NaN	FALSE	FALSE	FALSE	FALSE	FALSE	FALSE	FALSE	FALSE	FALSE	FALSE	FALSE	FALSE
GENE: 4933440M02Rik	0.989047	0.699	NaN	NaN	NaN	NaN	FALSE	FALSE	FALSE	FALSE	FALSE	FALSE	FALSE	FALSE	FALSE	FALSE	FALSE	FALSE
GENE: 5031410I06Rik	1.00223	0.7153	NaN	NaN	NaN	NaN	FALSE	FALSE	FALSE	FALSE	FALSE	FALSE	FALSE	FALSE	FALSE	FALSE	FALSE	FALSE
GENE: 5031414D18Rik	0.960537	0.1939	NaN	NaN	NaN	NaN	FALSE	FALSE	FALSE	FALSE	FALSE	FALSE	FALSE	FALSE	FALSE	FALSE	FALSE	FALSE
GENE: 5031425E22Rik	1.15032	0.4179	NaN	NaN	NaN	NaN	FALSE	FALSE	FALSE	FALSE	FALSE	FALSE	FALSE	FALSE	FALSE	FALSE	FALSE	FALSE
GENE: 5031425F14Rik	1.01432	0.9445	NaN	NaN	NaN	NaN	FALSE	FALSE	FALSE	FALSE	FALSE	FALSE	FALSE	FALSE	FALSE	FALSE	FALSE	FALSE
GENE: 5031434C07Rik	1.012	0.6928	NaN	NaN	NaN	NaN	FALSE	FALSE	FALSE	FALSE	FALSE	FALSE	FALSE	FALSE	FALSE	FALSE	FALSE	FALSE
GENE: 5031434O11Rik	0.958559	0.7218	NaN	NaN	NaN	NaN	FALSE	FALSE	FALSE	FALSE	FALSE	FALSE	FALSE	FALSE	FALSE	FALSE	FALSE	FALSE
GENE: 5031439G07Rik	1.03197	0.8231	NaN	NaN	NaN	NaN	FALSE	FALSE	FALSE	FALSE	FALSE	FALSE	FALSE	FALSE	FALSE	FALSE	FALSE	FALSE
GENE: 5033403F01Rik	1.09957	0.9047	NaN	NaN	NaN	NaN	FALSE	FALSE	FALSE	FALSE	FALSE	FALSE	FALSE	FALSE	FALSE	FALSE	FALSE	FALSE
GENE: 5033403H07Rik	0.912065	0.5124	NaN	NaN	NaN	NaN	FALSE	FALSE	FALSE	FALSE	FALSE	FALSE	FALSE	FALSE	FALSE	FALSE	FALSE	FALSE
GENE: 5033404E19Rik	0.92851	0.6529	NaN	NaN	NaN	NaN	FALSE	FALSE	FALSE	FALSE	FALSE	FALSE	FALSE	FALSE	FALSE	FALSE	FALSE	FALSE
GENE: 5033406O09Rik	1.04695	0.53	NaN	NaN	NaN	NaN	FALSE	FALSE	FALSE	FALSE	FALSE	FALSE	FALSE	FALSE	FALSE	FALSE	FALSE	FALSE
GENE: 5033415L01Rik	0.878991	0.7233	NaN	NaN	NaN	NaN	FALSE	FALSE	FALSE	FALSE	FALSE	FALSE	FALSE	FALSE	FALSE	FALSE	FALSE	FALSE
GENE: 5033417F24Rik	0.979897	0.2638	NaN	NaN	NaN	NaN	FALSE	FALSE	FALSE	FALSE	FALSE	FALSE	FALSE	FALSE	FALSE	FALSE	FALSE	FALSE
GENE: 5033418A18Rik	0.916301	0.5798	NaN	NaN	NaN	NaN	FALSE	FALSE	FALSE	FALSE	FALSE	FALSE	FALSE	FALSE	FALSE	FALSE	FALSE	FALSE
GENE: 5033423K11Rik	0.905258	0.1601	NaN	NaN	NaN	NaN	FALSE	FALSE	FALSE	FALSE	FALSE	FALSE	FALSE	FALSE	FALSE	FALSE	FALSE	FALSE
GENE: 5033423O07Rik	1.06833	0.6884	NaN	NaN	NaN	NaN	FALSE	FALSE	FALSE	FALSE	FALSE	FALSE	FALSE	FALSE	FALSE	FALSE	FALSE	FALSE
GENE: 5033425G24Rik	0.978477	0.804	NaN	NaN	NaN	NaN	FALSE	FALSE	FALSE	FALSE	FALSE	FALSE	FALSE	FALSE	FALSE	FALSE	FALSE	FALSE
GENE: 5033426O07Rik	0.894433	0.3158	NaN	NaN	NaN	NaN	FALSE	FALSE	FALSE	FALSE	FALSE	FALSE	FALSE	FALSE	FALSE	FALSE	FALSE	FALSE
GENE: 5033428I22Rik	0.868888	0.678	NaN	NaN	NaN	NaN	FALSE	FALSE	FALSE	FALSE	FALSE	FALSE	FALSE	FALSE	FALSE	FALSE	FALSE	FALSE
GENE: 5033430I15Rik	0.959495	0.923	NaN	NaN	NaN	NaN	FALSE	FALSE	FALSE	FALSE	FALSE	FALSE	FALSE	FALSE	FALSE	FALSE	FALSE	FALSE
GENE: 5230401M06Rik	1.00763	0.9426	NaN	NaN	NaN	NaN	FALSE	FALSE	FALSE	FALSE	FALSE	FALSE	FALSE	FALSE	FALSE	FALSE	FALSE	FALSE
GENE: 5330403D14Rik	0.999451	0.1798	NaN	NaN	NaN	NaN	FALSE	FALSE	FALSE	FALSE	FALSE	FALSE	FALSE	FALSE	FALSE	FALSE	FALSE	FALSE
GENE: 5330406M23Rik	0.911916	0.4491	NaN	NaN	NaN	NaN	FALSE	FALSE	FALSE	FALSE	FALSE	FALSE	FALSE	FALSE	FALSE	FALSE	FALSE	FALSE
GENE: 5330416C01Rik	0.998983	0.8426	NaN	NaN	NaN	NaN	FALSE	FALSE	FALSE	FALSE	FALSE	FALSE	FALSE	FALSE	FALSE	FALSE	FALSE	FALSE
GENE: 5330417C22Rik	1.19248	0.0028	NaN	NaN	NaN	NaN	FALSE	FALSE	FALSE	FALSE	FALSE	FALSE	FALSE	FALSE	FALSE	FALSE	FALSE	FALSE
GENE: 5330417H12Rik	0.955757	0.9315	NaN	NaN	NaN	NaN	FALSE	FALSE	FALSE	FALSE	FALSE	FALSE	FALSE	FALSE	FALSE	FALSE	FALSE	FALSE
GENE: 5330421C15Rik	0.978784	0.8803	NaN	NaN	NaN	NaN	FALSE	FALSE	FALSE	FALSE	FALSE	FALSE	FALSE	FALSE	FALSE	FALSE	FALSE	FALSE
GENE: 5330423I11Rik	0.991097	0.5147	NaN	NaN	NaN	NaN	FALSE	FALSE	FALSE	FALSE	FALSE	FALSE	FALSE	FALSE	FALSE	FALSE	FALSE	FALSE
GENE: 5330427O13Rik	1.17219	0.1104	NaN	NaN	NaN	NaN	FALSE	FALSE	FALSE	FALSE	FALSE	FALSE	FALSE	FALSE	FALSE	FALSE	FALSE	FALSE
GENE: 5330431K02Rik	1.05682	0.3005	NaN	NaN	NaN	NaN	FALSE	FALSE	FALSE	FALSE	FALSE	FALSE	FALSE	FALSE	FALSE	FALSE	FALSE	FALSE
GENE: 5330437M03Rik	0.91873	0.5715	NaN	NaN	NaN	NaN	FALSE	FALSE	FALSE	FALSE	FALSE	FALSE	FALSE	FALSE	FALSE	FALSE	FALSE	FALSE
GENE: 5330438D12Rik	1.05035	0.8041	NaN	NaN	NaN	NaN	FALSE	FALSE	FALSE	FALSE	FALSE	FALSE	FALSE	FALSE	FALSE	FALSE	FALSE	FALSE
GENE: 5330438I03Rik	0.900151	0.7414	NaN	NaN	NaN	NaN	FALSE	FALSE	FALSE	FALSE	FALSE	FALSE	FALSE	FALSE	FALSE	FALSE	FALSE	FALSE
GENE: 5330439B14Rik	1.02327	0.6359	NaN	NaN	NaN	NaN	FALSE	FALSE	FALSE	FALSE	FALSE	FALSE	FALSE	FALSE	FALSE	FALSE	FALSE	FALSE
GENE: 5330439K02Rik	0.963368	0.7396	NaN	NaN	NaN	NaN	FALSE	FALSE	FALSE	FALSE	FALSE	FALSE	FALSE	FALSE	FALSE	FALSE	FALSE	FALSE
GENE: 5330439M10Rik	0.996781	0.7486	NaN	NaN	NaN	NaN	FALSE	FALSE	FALSE	FALSE	FALSE	FALSE	FALSE	FALSE	FALSE	FALSE	FALSE	FALSE
GENE: 5430400D12Rik	1.02953	0.1221	NaN	NaN	NaN	NaN	FALSE	FALSE	FALSE	FALSE	FALSE	FALSE	FALSE	FALSE	FALSE	FALSE	FALSE	FALSE
GENE: 5430401F13Rik	0.980125	0.5126	NaN	NaN	NaN	NaN	FALSE	FALSE	FALSE	FALSE	FALSE	FALSE	FALSE	FALSE	FALSE	FALSE	FALSE	FALSE
GENE: 5430401H09Rik	0.983285	0.7399	NaN	NaN	NaN	NaN	FALSE	FALSE	FALSE	FALSE	FALSE	FALSE	FALSE	FALSE	FALSE	FALSE	FALSE	FALSE
GENE: 5430402E10Rik	1.00579	0.937	NaN	NaN	NaN	NaN	FALSE	FALSE	FALSE	FALSE	FALSE	FALSE	FALSE	FALSE	FALSE	FALSE	FALSE	FALSE
GENE: 5430403N17Rik	0.861466	0.3219	NaN	NaN	NaN	NaN	FALSE	FALSE	FALSE	FALSE	FALSE	FALSE	FALSE	FALSE	FALSE	FALSE	FALSE	FALSE
GENE: 5430404G13Rik	0.920823	0.8105	NaN	NaN	NaN	NaN	FALSE	FALSE	FALSE	FALSE	FALSE	FALSE	FALSE	FALSE	FALSE	FALSE	FALSE	FALSE
GENE: 5430405H02Rik	0.995377	0.6495	NaN	NaN	NaN	NaN	FALSE	FALSE	FALSE	FALSE	FALSE	FALSE	FALSE	FALSE	FALSE	FALSE	FALSE	FALSE
GENE: 5430406J06Rik	1.093	0.089	NaN	NaN	NaN	NaN	FALSE	FALSE	FALSE	FALSE	FALSE	FALSE	FALSE	FALSE	FALSE	FALSE	FALSE	FALSE
GENE: 5430408I23Rik	0.875362	0.734	NaN	NaN	NaN	NaN	FALSE	FALSE	FALSE	FALSE	FALSE	FALSE	FALSE	FALSE	FALSE	FALSE	FALSE	FALSE
GENE: 5430409L15Rik	0.997315	0.5891	NaN	NaN	NaN	NaN	FALSE	FALSE	FALSE	FALSE	FALSE	FALSE	FALSE	FALSE	FALSE	FALSE	FALSE	FALSE
GENE: 5430410E06Rik	0.682487	0.2583	NaN	NaN	NaN	NaN	FALSE	FALSE	FALSE	FALSE	FALSE	FALSE	FALSE	FALSE	FALSE	FALSE	FALSE	FALSE
GENE: 5430416G10Rik	1.00325	0.7663	NaN	NaN	NaN	NaN	FALSE	FALSE	FALSE	FALSE	FALSE	FALSE	FALSE	FALSE	FALSE	FALSE	FALSE	FALSE
GENE: 5430416N02Rik	1.1666	0.0271	NaN	NaN	NaN	NaN	FALSE	FALSE	FALSE	FALSE	FALSE	FALSE	FALSE	FALSE	FALSE	FALSE	FALSE	FALSE
GENE: 5430416O09Rik	1.02233	0.9121	NaN	NaN	NaN	NaN	FALSE	FALSE	FALSE	FALSE	FALSE	FALSE	FALSE	FALSE	FALSE	FALSE	FALSE	FALSE
GENE: 5430419D17Rik	0.927056	0.682	NaN	NaN	NaN	NaN	FALSE	FALSE	FALSE	FALSE	FALSE	FALSE	FALSE	FALSE	FALSE	FALSE	FALSE	FALSE
GENE: 5430420F09Rik	1.07691	0.9157	NaN	NaN	NaN	NaN	FALSE	FALSE	FALSE	FALSE	FALSE	FALSE	FALSE	FALSE	FALSE	FALSE	FALSE	FALSE
GENE: 5430427G11Rik	1.04216	0.9024	NaN	NaN	NaN	NaN	FALSE	FALSE	FALSE	FALSE	FALSE	FALSE	FALSE	FALSE	FALSE	FALSE	FALSE	FALSE
GENE: 5430427M07Rik	1.07915	0.5402	NaN	NaN	NaN	NaN	FALSE	FALSE	FALSE	FALSE	FALSE	FALSE	FALSE	FALSE	FALSE	FALSE	FALSE	FALSE
GENE: 5430427O19Rik	1.00515	0.7294	NaN	NaN	NaN	NaN	FALSE	FALSE	FALSE	FALSE	FALSE	FALSE	FALSE	FALSE	FALSE	FALSE	FALSE	FALSE
GENE: 5430431A17Rik	1.02461	0.8597	NaN	NaN	NaN	NaN	FALSE	FALSE	FALSE	FALSE	FALSE	FALSE	FALSE	FALSE	FALSE	FALSE	FALSE	FALSE
GENE: 5430434G16Rik	1.00609	0.9412	NaN	NaN	NaN	NaN	FALSE	FALSE	FALSE	FALSE	FALSE	FALSE	FALSE	FALSE	FALSE	FALSE	FALSE	FALSE
GENE: 5430437J10Rik	1.05333	0.4782	NaN	NaN	NaN	NaN	FALSE	FALSE	FALSE	FALSE	FALSE	FALSE	FALSE	FALSE	FALSE	FALSE	FALSE	FALSE
GENE: 5430439M09Rik	1.02285	0.937	NaN	NaN	NaN	NaN	FALSE	FALSE	FALSE	FALSE	FALSE	FALSE	FALSE	FALSE	FALSE	FALSE	FALSE	FALSE
GENE: 5430440P10Rik	1.00582	0.6693	NaN	NaN	NaN	NaN	FALSE	FALSE	FALSE	FALSE	FALSE	FALSE	FALSE	FALSE	FALSE	FALSE	FALSE	FALSE
GENE: 5530401A14Rik	1.00772	0.8233	NaN	NaN	NaN	NaN	FALSE	FALSE	FALSE	FALSE	FALSE	FALSE	FALSE	FALSE	FALSE	FALSE	FALSE	FALSE
GENE: 5530402H23Rik	1.05241	0.6399	NaN	NaN	NaN	NaN	FALSE	FALSE	FALSE	FALSE	FALSE	FALSE	FALSE	FALSE	FALSE	FALSE	FALSE	FALSE
GENE: 5530601H04Rik	0.928474	0.431	NaN	NaN	NaN	NaN	FALSE	FALSE	FALSE	FALSE	FALSE	FALSE	FALSE	FALSE	FALSE	FALSE	FALSE	FALSE
GENE: 5730405O12Rik	0.926847	0.6627	NaN	NaN	NaN	NaN	FALSE	FALSE	FALSE	FALSE	FALSE	FALSE	FALSE	FALSE	FALSE	FALSE	FALSE	FALSE
GENE: 5730405O15Rik	0.97403	0.5612	NaN	NaN	NaN	NaN	FALSE	FALSE	FALSE	FALSE	FALSE	FALSE	FALSE	FALSE	FALSE	FALSE	FALSE	FALSE
GENE: 5730406G12Rik	1.00052	0.9554	NaN	NaN	NaN	NaN	FALSE	FALSE	FALSE	FALSE	FALSE	FALSE	FALSE	FALSE	FALSE	FALSE	FALSE	FALSE
GENE: 5730407I07Rik	1.0223	0.7497	NaN	NaN	NaN	NaN	FALSE	FALSE	FALSE	FALSE	FALSE	FALSE	FALSE	FALSE	FALSE	FALSE	FALSE	FALSE
GENE: 5730407M17Rik	1.04965	0.791	NaN	NaN	NaN	NaN	FALSE	FALSE	FALSE	FALSE	FALSE	FALSE	FALSE	FALSE	FALSE	FALSE	FALSE	FALSE
GENE: 5730408A14Rik	1.09135	0.4052	NaN	NaN	NaN	NaN	FALSE	FALSE	FALSE	FALSE	FALSE	FALSE	FALSE	FALSE	FALSE	FALSE	FALSE	FALSE
GENE: 5730409E04Rik	0.968728	0.5779	NaN	NaN	NaN	NaN	FALSE	FALSE	FALSE	FALSE	FALSE	FALSE	FALSE	FALSE	FALSE	FALSE	FALSE	FALSE
GENE: 5730409K12Rik	0.94081	0.6208	NaN	NaN	NaN	NaN	FALSE	FALSE	FALSE	FALSE	FALSE	FALSE	FALSE	FALSE	FALSE	FALSE	FALSE	FALSE
GENE: 5730409L17Rik	0.990756	0.7478	NaN	NaN	NaN	NaN	FALSE	FALSE	FALSE	FALSE	FALSE	FALSE	FALSE	FALSE	FALSE	FALSE	FALSE	FALSE
GENE: 5730410E19Rik	0.95395	0.937	NaN	NaN	NaN	NaN	FALSE	FALSE	FALSE	FALSE	FALSE	FALSE	FALSE	FALSE	FALSE	FALSE	FALSE	FALSE
GENE: 5730411F24Rik	1.09169	0.8484	NaN	NaN	NaN	NaN	FALSE	FALSE	FALSE	FALSE	FALSE	FALSE	FALSE	FALSE	FALSE	FALSE	FALSE	FALSE
GENE: 5730414N17Rik	1.09058	0.8913	NaN	NaN	NaN	NaN	FALSE	FALSE	FALSE	FALSE	FALSE	FALSE	FALSE	FALSE	FALSE	FALSE	FALSE	FALSE
GENE: 5730415C11Rik	0.927471	0.7621	NaN	NaN	NaN	NaN	FALSE	FALSE	FALSE	FALSE	FALSE	FALSE	FALSE	FALSE	FALSE	FALSE	FALSE	FALSE
GENE: 5730416F02Rik	0.974649	0.7771	NaN	NaN	NaN	NaN	FALSE	FALSE	FALSE	FALSE	FALSE	FALSE	FALSE	FALSE	FALSE	FALSE	FALSE	FALSE
GENE: 5730420D15Rik	0.896356	0.8945	NaN	NaN	NaN	NaN	FALSE	FALSE	FALSE	FALSE	FALSE	FALSE	FALSE	FALSE	FALSE	FALSE	FALSE	FALSE
GENE: 5730422E09Rik	0.969251	0.7447	NaN	NaN	NaN	NaN	FALSE	FALSE	FALSE	FALSE	FALSE	FALSE	FALSE	FALSE	FALSE	FALSE	FALSE	FALSE
GENE: 5730424H11Rik	1.12333	0.937	NaN	NaN	NaN	NaN	FALSE	FALSE	FALSE	FALSE	FALSE	FALSE	FALSE	FALSE	FALSE	FALSE	FALSE	FALSE
GENE: 5730433K22Rik	0.927986	0.5694	NaN	NaN	NaN	NaN	FALSE	FALSE	FALSE	FALSE	FALSE	FALSE	FALSE	FALSE	FALSE	FALSE	FALSE	FALSE
GENE: 5730433N10Rik	1.04392	0.6665	NaN	NaN	NaN	NaN	FALSE	FALSE	FALSE	FALSE	FALSE	FALSE	FALSE	FALSE	FALSE	FALSE	FALSE	FALSE
GENE: 5730437C12Rik	0.92444	0.4611	NaN	NaN	NaN	NaN	FALSE	FALSE	FALSE	FALSE	FALSE	FALSE	FALSE	FALSE	FALSE	FALSE	FALSE	FALSE
GENE: 5730447C08Rik	1.05396	0.8772	NaN	NaN	NaN	NaN	FALSE	FALSE	FALSE	FALSE	FALSE	FALSE	FALSE	FALSE	FALSE	FALSE	FALSE	FALSE
GENE: 5730455P16Rik	1.03264	0.8096	NaN	NaN	NaN	NaN	FALSE	FALSE	FALSE	FALSE	FALSE	FALSE	FALSE	FALSE	FALSE	FALSE	FALSE	FALSE
GENE: 5730457N03Rik	0.893539	0.6647	NaN	NaN	NaN	NaN	FALSE	FALSE	FALSE	FALSE	FALSE	FALSE	FALSE	FALSE	FALSE	FALSE	FALSE	FALSE
GENE: 5730460C07Rik	1.02678	0.7727	NaN	NaN	NaN	NaN	FALSE	FALSE	FALSE	FALSE	FALSE	FALSE	FALSE	FALSE	FALSE	FALSE	FALSE	FALSE
GENE: 5730480H06Rik	0.931463	0.5935	NaN	NaN	NaN	NaN	FALSE	FALSE	FALSE	FALSE	FALSE	FALSE	FALSE	FALSE	FALSE	FALSE	FALSE	FALSE
GENE: 5730488B01Rik	1.1372	0.7654	NaN	NaN	NaN	NaN	FALSE	FALSE	FALSE	FALSE	FALSE	FALSE	FALSE	FALSE	FALSE	FALSE	FALSE	FALSE
GENE: 5730507A11Rik	0.951352	0.4564	NaN	NaN	NaN	NaN	FALSE	FALSE	FALSE	FALSE	FALSE	FALSE	FALSE	FALSE	FALSE	FALSE	FALSE	FALSE
GENE: 5730507C01Rik	0.944922	0.9315	NaN	NaN	NaN	NaN	FALSE	FALSE	FALSE	FALSE	FALSE	FALSE	FALSE	FALSE	FALSE	FALSE	FALSE	FALSE
GENE: 5730508B09Rik	1.00058	0.0795	NaN	NaN	0.981532	1	FALSE	FALSE	FALSE	FALSE	FALSE	FALSE	FALSE	FALSE	FALSE	FALSE	FALSE	FALSE
GENE: 5730510P18Rik	1.04329	0.7991	NaN	NaN	NaN	NaN	FALSE	FALSE	FALSE	FALSE	FALSE	FALSE	FALSE	FALSE	FALSE	FALSE	FALSE	FALSE
GENE: 5730512F23Rik	1.06968	0.8004	NaN	NaN	NaN	NaN	FALSE	FALSE	FALSE	FALSE	FALSE	FALSE	FALSE	FALSE	FALSE	FALSE	FALSE	FALSE
GENE: 5730522E02Rik	0.958267	0.2948	NaN	NaN	NaN	NaN	FALSE	FALSE	FALSE	FALSE	FALSE	FALSE	FALSE	FALSE	FALSE	FALSE	FALSE	FALSE
GENE: 5730526G10Rik	1.09007	0.9411	NaN	NaN	NaN	NaN	FALSE	FALSE	FALSE	FALSE	FALSE	FALSE	FALSE	FALSE	FALSE	FALSE	FALSE	FALSE
GENE: 5730559C18Rik	0.950139	0.838	NaN	NaN	NaN	NaN	FALSE	FALSE	FALSE	FALSE	FALSE	FALSE	FALSE	FALSE	FALSE	FALSE	FALSE	FALSE
GENE: 5730575G16Rik	1.01474	0.7545	NaN	NaN	NaN	NaN	FALSE	FALSE	FALSE	FALSE	FALSE	FALSE	FALSE	FALSE	FALSE	FALSE	FALSE	FALSE
GENE: 5730585A16Rik	0.980093	0.6608	NaN	NaN	NaN	NaN	FALSE	FALSE	FALSE	FALSE	FALSE	FALSE	FALSE	FALSE	FALSE	FALSE	FALSE	FALSE
GENE: 5730596B20Rik	0.904556	0.1203	NaN	NaN	NaN	NaN	FALSE	FALSE	FALSE	FALSE	FALSE	FALSE	FALSE	FALSE	FALSE	FALSE	FALSE	FALSE
GENE: 5830400J07Rik	1.0965	0.6837	NaN	NaN	NaN	NaN	FALSE	FALSE	FALSE	FALSE	FALSE	FALSE	FALSE	FALSE	FALSE	FALSE	FALSE	FALSE
GENE: 5830403F22Rik	0.849616	0.7661	NaN	NaN	NaN	NaN	FALSE	FALSE	FALSE	FALSE	FALSE	FALSE	FALSE	FALSE	FALSE	FALSE	FALSE	FALSE
GENE: 5830405M20Rik	1.07702	0.0753	NaN	NaN	NaN	NaN	FALSE	FALSE	FALSE	FALSE	FALSE	FALSE	FALSE	FALSE	FALSE	FALSE	FALSE	FALSE
GENE: 5830406C21Rik	0.992886	0.9186	NaN	NaN	NaN	NaN	FALSE	FALSE	FALSE	FALSE	FALSE	FALSE	FALSE	FALSE	FALSE	FALSE	FALSE	FALSE
GENE: 5830407E08Rik	1.01956	0.9449	NaN	NaN	NaN	NaN	FALSE	FALSE	FALSE	FALSE	FALSE	FALSE	FALSE	FALSE	FALSE	FALSE	FALSE	FALSE
GENE: 5830407P18Rik	1.19298	0.3408	NaN	NaN	NaN	NaN	FALSE	FALSE	FALSE	FALSE	FALSE	FALSE	FALSE	FALSE	FALSE	FALSE	FALSE	FALSE
GENE: 5830408C22Rik	0.925577	0.821	NaN	NaN	NaN	NaN	FALSE	FALSE	FALSE	FALSE	FALSE	FALSE	FALSE	FALSE	FALSE	FALSE	FALSE	FALSE
GENE: 5830409B07Rik	1.00442	0.5249	NaN	NaN	NaN	NaN	FALSE	FALSE	FALSE	FALSE	FALSE	FALSE	FALSE	FALSE	FALSE	FALSE	FALSE	FALSE
GENE: 5830411J07Rik	0.897684	0.3068	NaN	NaN	NaN	NaN	FALSE	FALSE	FALSE	FALSE	FALSE	FALSE	FALSE	FALSE	FALSE	FALSE	FALSE	FALSE
GENE: 5830411K02Rik	1.17703	0.4205	NaN	NaN	NaN	NaN	FALSE	FALSE	FALSE	FALSE	FALSE	FALSE	FALSE	FALSE	FALSE	FALSE	FALSE	FALSE
GENE: 5830411N06Rik	0.991001	0.7554	NaN	NaN	NaN	NaN	FALSE	FALSE	FALSE	FALSE	FALSE	FALSE	FALSE	FALSE	FALSE	FALSE	FALSE	FALSE
GENE: 5830417I10Rik	1.01074	0.6487	NaN	NaN	NaN	NaN	FALSE	FALSE	FALSE	FALSE	FALSE	FALSE	FALSE	FALSE	FALSE	FALSE	FALSE	FALSE
GENE: 5830418P13Rik	0.951697	0.9147	NaN	NaN	NaN	NaN	FALSE	FALSE	FALSE	FALSE	FALSE	FALSE	FALSE	FALSE	FALSE	FALSE	FALSE	FALSE
GENE: 5830420C07Rik	1.04922	0.9286	NaN	NaN	NaN	NaN	FALSE	FALSE	FALSE	FALSE	FALSE	FALSE	FALSE	FALSE	FALSE	FALSE	FALSE	FALSE
GENE: 5830428M24Rik	0.88055	0.1869	NaN	NaN	NaN	NaN	FALSE	FALSE	FALSE	FALSE	FALSE	FALSE	FALSE	FALSE	FALSE	FALSE	FALSE	FALSE
GENE: 5830431N17Rik	1.02073	0.6204	NaN	NaN	NaN	NaN	FALSE	FALSE	FALSE	FALSE	FALSE	FALSE	FALSE	FALSE	FALSE	FALSE	FALSE	FALSE
GENE: 5830432E09Rik	0.973283	0.5286	NaN	NaN	NaN	NaN	FALSE	FALSE	FALSE	FALSE	FALSE	FALSE	FALSE	FALSE	FALSE	FALSE	FALSE	FALSE
GENE: 5830433I10Rik	1.21257	0.2473	NaN	NaN	NaN	NaN	FALSE	FALSE	FALSE	FALSE	FALSE	FALSE	FALSE	FALSE	FALSE	FALSE	FALSE	FALSE
GENE: 5830435N17Rik	0.924076	0.8037	NaN	NaN	NaN	NaN	FALSE	FALSE	FALSE	FALSE	FALSE	FALSE	FALSE	FALSE	FALSE	FALSE	FALSE	FALSE
GENE: 5830443J22Rik	0.953238	0.8899	NaN	NaN	NaN	NaN	FALSE	FALSE	FALSE	FALSE	FALSE	FALSE	FALSE	FALSE	FALSE	FALSE	FALSE	FALSE
GENE: 5830444F18Rik	1.07075	0.6434	NaN	NaN	NaN	NaN	FALSE	FALSE	FALSE	FALSE	FALSE	FALSE	FALSE	FALSE	FALSE	FALSE	FALSE	FALSE
GENE: 5830453J16Rik	0.767598	0.0726	NaN	NaN	NaN	NaN	FALSE	FALSE	FALSE	FALSE	FALSE	FALSE	FALSE	FALSE	FALSE	FALSE	FALSE	FALSE
GENE: 5830453K13Rik	0.989453	0.9595	NaN	NaN	NaN	NaN	FALSE	FALSE	FALSE	FALSE	FALSE	FALSE	FALSE	FALSE	FALSE	FALSE	FALSE	FALSE
GENE: 5830458C19Rik	1.00084	0.8622	NaN	NaN	NaN	NaN	FALSE	FALSE	FALSE	FALSE	FALSE	FALSE	FALSE	FALSE	FALSE	FALSE	FALSE	FALSE
GENE: 5830468F06Rik	1.13009	0.8195	NaN	NaN	NaN	NaN	FALSE	FALSE	FALSE	FALSE	FALSE	FALSE	FALSE	FALSE	FALSE	FALSE	FALSE	FALSE
GENE: 5830468K08Rik	0.99495	0.7708	NaN	NaN	NaN	NaN	FALSE	FALSE	FALSE	FALSE	FALSE	FALSE	FALSE	FALSE	FALSE	FALSE	FALSE	FALSE
GENE: 5830469G19Rik	1.09811	0.049	NaN	NaN	NaN	NaN	FALSE	FALSE	FALSE	FALSE	FALSE	FALSE	FALSE	FALSE	FALSE	FALSE	FALSE	FALSE
GENE: 5830473C10Rik	0.973339	0.2953	NaN	NaN	NaN	NaN	FALSE	FALSE	FALSE	FALSE	FALSE	FALSE	FALSE	FALSE	FALSE	FALSE	FALSE	FALSE
GENE: 5830477G23Rik	0.970882	0.0801	NaN	NaN	NaN	NaN	FALSE	FALSE	FALSE	FALSE	FALSE	FALSE	FALSE	FALSE	FALSE	FALSE	FALSE	FALSE
GENE: 5830487K18Rik	0.963328	0.8921	NaN	NaN	NaN	NaN	FALSE	FALSE	FALSE	FALSE	FALSE	FALSE	FALSE	FALSE	FALSE	FALSE	FALSE	FALSE
GENE: 5830490A12Rik	1.0516	0.9114	NaN	NaN	NaN	NaN	FALSE	FALSE	FALSE	FALSE	FALSE	FALSE	FALSE	FALSE	FALSE	FALSE	FALSE	FALSE
GENE: 5930403N24Rik	1.06666	0.6523	NaN	NaN	NaN	NaN	FALSE	FALSE	FALSE	FALSE	FALSE	FALSE	FALSE	FALSE	FALSE	FALSE	FALSE	FALSE
GENE: 5930409G06Rik	0.923728	0.6918	NaN	NaN	NaN	NaN	FALSE	FALSE	FALSE	FALSE	FALSE	FALSE	FALSE	FALSE	FALSE	FALSE	FALSE	FALSE
GENE: 5930412G12Rik	1.01428	0.6728	NaN	NaN	NaN	NaN	FALSE	FALSE	FALSE	FALSE	FALSE	FALSE	FALSE	FALSE	FALSE	FALSE	FALSE	FALSE
GENE: 5930422O12Rik	1.01558	0.4601	NaN	NaN	NaN	NaN	FALSE	FALSE	FALSE	FALSE	FALSE	FALSE	FALSE	FALSE	FALSE	FALSE	FALSE	FALSE
GENE: 5930427J20Rik	0.967032	0.6769	NaN	NaN	NaN	NaN	FALSE	FALSE	FALSE	FALSE	FALSE	FALSE	FALSE	FALSE	FALSE	FALSE	FALSE	FALSE
GENE: 5930427L02Rik	1.09231	0.7995	NaN	NaN	NaN	NaN	FALSE	FALSE	FALSE	FALSE	FALSE	FALSE	FALSE	FALSE	FALSE	FALSE	FALSE	FALSE
GENE: 5930430L01Rik	0.932619	0.7153	NaN	NaN	NaN	NaN	FALSE	FALSE	FALSE	FALSE	FALSE	FALSE	FALSE	FALSE	FALSE	FALSE	FALSE	FALSE
GENE: 5930430O07Rik	1.04562	0.4875	NaN	NaN	NaN	NaN	FALSE	FALSE	FALSE	FALSE	FALSE	FALSE	FALSE	FALSE	FALSE	FALSE	FALSE	FALSE
GENE: 5930433N17Rik	0.816801	0.5171	NaN	NaN	NaN	NaN	FALSE	FALSE	FALSE	FALSE	FALSE	FALSE	FALSE	FALSE	FALSE	FALSE	FALSE	FALSE
GENE: 5930436O19Rik	1.01455	0.7898	NaN	NaN	NaN	NaN	FALSE	FALSE	FALSE	FALSE	FALSE	FALSE	FALSE	FALSE	FALSE	FALSE	FALSE	FALSE
GENE: 5930438M14Rik	1.00618	0.7045	NaN	NaN	NaN	NaN	FALSE	FALSE	FALSE	FALSE	FALSE	FALSE	FALSE	FALSE	FALSE	FALSE	FALSE	FALSE
GENE: 6030407O03Rik	1.14659	0.5211	NaN	NaN	NaN	NaN	FALSE	FALSE	FALSE	FALSE	FALSE	FALSE	FALSE	FALSE	FALSE	FALSE	FALSE	FALSE
GENE: 6030408B16Rik	0.930075	0.3671	NaN	NaN	NaN	NaN	FALSE	FALSE	FALSE	FALSE	FALSE	FALSE	FALSE	FALSE	FALSE	FALSE	FALSE	FALSE
GENE: 6030419C18Rik	0.751875	0.2193	NaN	NaN	NaN	NaN	FALSE	FALSE	FALSE	FALSE	FALSE	FALSE	FALSE	FALSE	FALSE	FALSE	FALSE	FALSE
GENE: 6030422H21Rik	1.08942	0.7835	NaN	NaN	NaN	NaN	FALSE	FALSE	FALSE	FALSE	FALSE	FALSE	FALSE	FALSE	FALSE	FALSE	FALSE	FALSE
GENE: 6030427F01Rik	0.991995	0.5634	NaN	NaN	NaN	NaN	FALSE	FALSE	FALSE	FALSE	FALSE	FALSE	FALSE	FALSE	FALSE	FALSE	FALSE	FALSE
GENE: 6030442K20Rik	1.04034	0.5501	NaN	NaN	NaN	NaN	FALSE	FALSE	FALSE	FALSE	FALSE	FALSE	FALSE	FALSE	FALSE	FALSE	FALSE	FALSE
GENE: 6030443J06Rik	1.11278	0.5773	NaN	NaN	NaN	NaN	FALSE	FALSE	FALSE	FALSE	FALSE	FALSE	FALSE	FALSE	FALSE	FALSE	FALSE	FALSE
GENE: 6030445D17Rik	1.08391	0.674	NaN	NaN	NaN	NaN	FALSE	FALSE	FALSE	FALSE	FALSE	FALSE	FALSE	FALSE	FALSE	FALSE	FALSE	FALSE
GENE: 6030446J10Rik	0.926693	0.3056	NaN	NaN	NaN	NaN	FALSE	FALSE	FALSE	FALSE	FALSE	FALSE	FALSE	FALSE	FALSE	FALSE	FALSE	FALSE
GENE: 6030452D12Rik	1.10909	0.8351	NaN	NaN	NaN	NaN	FALSE	FALSE	FALSE	FALSE	FALSE	FALSE	FALSE	FALSE	FALSE	FALSE	FALSE	FALSE
GENE: 6030456E01Rik	0.984207	0.9088	NaN	NaN	NaN	NaN	FALSE	FALSE	FALSE	FALSE	FALSE	FALSE	FALSE	FALSE	FALSE	FALSE	FALSE	FALSE
GENE: 6030458C11Rik	0.987441	0.8917	NaN	NaN	NaN	NaN	FALSE	FALSE	FALSE	FALSE	FALSE	FALSE	FALSE	FALSE	FALSE	FALSE	FALSE	FALSE
GENE: 6030468B19Rik	1.00491	0.7777	NaN	NaN	NaN	NaN	FALSE	FALSE	FALSE	FALSE	FALSE	FALSE	FALSE	FALSE	FALSE	FALSE	FALSE	FALSE
GENE: 6030492E11Rik	0.959586	0.942	NaN	NaN	NaN	NaN	FALSE	FALSE	FALSE	FALSE	FALSE	FALSE	FALSE	FALSE	FALSE	FALSE	FALSE	FALSE
GENE: 6030495B02Rik	1.05304	0.892	NaN	NaN	NaN	NaN	FALSE	FALSE	FALSE	FALSE	FALSE	FALSE	FALSE	FALSE	FALSE	FALSE	FALSE	FALSE
GENE: 6030496E16Rik	1.00103	0.8179	NaN	NaN	NaN	NaN	FALSE	FALSE	FALSE	FALSE	FALSE	FALSE	FALSE	FALSE	FALSE	FALSE	FALSE	FALSE
GENE: 6030498E09Rik	0.871471	0.1929	NaN	NaN	NaN	NaN	FALSE	FALSE	FALSE	FALSE	FALSE	FALSE	FALSE	FALSE	FALSE	FALSE	FALSE	FALSE
GENE: 6230400D17Rik	0.987486	0.8295	NaN	NaN	NaN	NaN	FALSE	FALSE	FALSE	FALSE	FALSE	FALSE	FALSE	FALSE	FALSE	FALSE	FALSE	FALSE
GENE: 6230424C14Rik	1.03403	0.8371	NaN	NaN	NaN	NaN	FALSE	FALSE	FALSE	FALSE	FALSE	FALSE	FALSE	FALSE	FALSE	FALSE	FALSE	FALSE
GENE: 6330403A02Rik	0.929605	0.5219	NaN	NaN	NaN	NaN	FALSE	FALSE	FALSE	FALSE	FALSE	FALSE	FALSE	FALSE	FALSE	FALSE	FALSE	FALSE
GENE: 6330403K07Rik	0.825709	0.1281	NaN	NaN	1.11526	1	FALSE	FALSE	FALSE	FALSE	FALSE	FALSE	FALSE	FALSE	FALSE	FALSE	FALSE	FALSE
GENE: 6330403L08Rik	1.02932	0.6665	NaN	NaN	NaN	NaN	FALSE	FALSE	FALSE	FALSE	FALSE	FALSE	FALSE	FALSE	FALSE	FALSE	FALSE	FALSE
GENE: 6330406O05Rik	0.93217	0.8801	NaN	NaN	NaN	NaN	FALSE	FALSE	FALSE	FALSE	FALSE	FALSE	FALSE	FALSE	FALSE	FALSE	FALSE	FALSE
GENE: 6330408A02Rik	0.9628	0.9203	NaN	NaN	NaN	NaN	FALSE	FALSE	FALSE	FALSE	FALSE	FALSE	FALSE	FALSE	FALSE	FALSE	FALSE	FALSE
GENE: 6330409D20Rik	0.910173	0.2784	NaN	NaN	NaN	NaN	FALSE	FALSE	FALSE	FALSE	FALSE	FALSE	FALSE	FALSE	FALSE	FALSE	FALSE	FALSE
GENE: 6330411D24Rik	0.91302	0.1468	NaN	NaN	NaN	NaN	FALSE	FALSE	FALSE	FALSE	FALSE	FALSE	FALSE	FALSE	FALSE	FALSE	FALSE	FALSE
GENE: 6330411E07Rik	1.00139	0.8292	NaN	NaN	NaN	NaN	FALSE	FALSE	FALSE	FALSE	FALSE	FALSE	FALSE	FALSE	FALSE	FALSE	FALSE	FALSE
GENE: 6330415G19Rik	1.04428	0.7175	NaN	NaN	NaN	NaN	FALSE	FALSE	FALSE	FALSE	FALSE	FALSE	FALSE	FALSE	FALSE	FALSE	FALSE	FALSE
GENE: 6330416G13Rik	0.9004	0.9109	NaN	NaN	0.885393	3.17965e-05	FALSE	FALSE	FALSE	FALSE	FALSE	FALSE	FALSE	FALSE	FALSE	FALSE	FALSE	FALSE
GENE: 6330417A16Rik	1.1511	0.5147	NaN	NaN	NaN	NaN	FALSE	FALSE	FALSE	FALSE	FALSE	FALSE	FALSE	FALSE	FALSE	FALSE	FALSE	FALSE
GENE: 6330418B08Rik	1.02552	0.6982	NaN	NaN	NaN	NaN	FALSE	FALSE	FALSE	FALSE	FALSE	FALSE	FALSE	FALSE	FALSE	FALSE	FALSE	FALSE
GENE: 6330418K02Rik	0.912075	0.8454	NaN	NaN	NaN	NaN	FALSE	FALSE	FALSE	FALSE	FALSE	FALSE	FALSE	FALSE	FALSE	FALSE	FALSE	FALSE
GENE: 6330444A18Rik	0.927954	0.7264	NaN	NaN	NaN	NaN	FALSE	FALSE	FALSE	FALSE	FALSE	FALSE	FALSE	FALSE	FALSE	FALSE	FALSE	FALSE
GENE: 6330444E15Rik	0.946897	0.8035	NaN	NaN	NaN	NaN	FALSE	FALSE	FALSE	FALSE	FALSE	FALSE	FALSE	FALSE	FALSE	FALSE	FALSE	FALSE
GENE: 6330509M05Rik	1.0631	0.4725	NaN	NaN	NaN	NaN	FALSE	FALSE	FALSE	FALSE	FALSE	FALSE	FALSE	FALSE	FALSE	FALSE	FALSE	FALSE
GENE: 6330522J23Rik	0.974014	0.9573	NaN	NaN	NaN	NaN	FALSE	FALSE	FALSE	FALSE	FALSE	FALSE	FALSE	FALSE	FALSE	FALSE	FALSE	FALSE
GENE: 6330525I24Rik	0.949057	0.7166	NaN	NaN	NaN	NaN	FALSE	FALSE	FALSE	FALSE	FALSE	FALSE	FALSE	FALSE	FALSE	FALSE	FALSE	FALSE
GENE: 6330531I01Rik	0.973874	0.4307	NaN	NaN	NaN	NaN	FALSE	FALSE	FALSE	FALSE	FALSE	FALSE	FALSE	FALSE	FALSE	FALSE	FALSE	FALSE
GENE: 6330549D23Rik	1.0163	0.2837	NaN	NaN	NaN	NaN	FALSE	FALSE	FALSE	FALSE	FALSE	FALSE	FALSE	FALSE	FALSE	FALSE	FALSE	FALSE
GENE: 6330562C20Rik	0.985338	0.5918	NaN	NaN	NaN	NaN	FALSE	FALSE	FALSE	FALSE	FALSE	FALSE	FALSE	FALSE	FALSE	FALSE	FALSE	FALSE
GENE: 6330565B04Rik	1.09743	0.5877	NaN	NaN	NaN	NaN	FALSE	FALSE	FALSE	FALSE	FALSE	FALSE	FALSE	FALSE	FALSE	FALSE	FALSE	FALSE
GENE: 6330576A10Rik	1.00038	0.807	NaN	NaN	NaN	NaN	FALSE	FALSE	FALSE	FALSE	FALSE	FALSE	FALSE	FALSE	FALSE	FALSE	FALSE	FALSE
GENE: 6430411K18Rik	1.10044	0.8276	NaN	NaN	NaN	NaN	FALSE	FALSE	FALSE	FALSE	FALSE	FALSE	FALSE	FALSE	FALSE	FALSE	FALSE	FALSE
GENE: 6430500C12Rik	1.01948	0.6649	NaN	NaN	NaN	NaN	FALSE	FALSE	FALSE	FALSE	FALSE	FALSE	FALSE	FALSE	FALSE	FALSE	FALSE	FALSE
GENE: 6430503K07Rik	0.946286	0.691	NaN	NaN	NaN	NaN	FALSE	FALSE	FALSE	FALSE	FALSE	FALSE	FALSE	FALSE	FALSE	FALSE	FALSE	FALSE
GENE: 6430511E19Rik	0.904299	0.2602	NaN	NaN	NaN	NaN	FALSE	FALSE	FALSE	FALSE	FALSE	FALSE	FALSE	FALSE	FALSE	FALSE	FALSE	FALSE
GENE: 6430537I21Rik	1.03216	0.7883	NaN	NaN	NaN	NaN	FALSE	FALSE	FALSE	FALSE	FALSE	FALSE	FALSE	FALSE	FALSE	FALSE	FALSE	FALSE
GENE: 6430537K16Rik	1.09882	0.6966	NaN	NaN	NaN	NaN	FALSE	FALSE	FALSE	FALSE	FALSE	FALSE	FALSE	FALSE	FALSE	FALSE	FALSE	FALSE
GENE: 6430543K15Rik	0.940672	0.6906	NaN	NaN	NaN	NaN	FALSE	FALSE	FALSE	FALSE	FALSE	FALSE	FALSE	FALSE	FALSE	FALSE	FALSE	FALSE
GENE: 6430547I21Rik	1.02489	0.9484	NaN	NaN	NaN	NaN	FALSE	FALSE	FALSE	FALSE	FALSE	FALSE	FALSE	FALSE	FALSE	FALSE	FALSE	FALSE
GENE: 6430548M08Rik	0.933243	0.8808	NaN	NaN	NaN	NaN	FALSE	FALSE	FALSE	FALSE	FALSE	FALSE	FALSE	FALSE	FALSE	FALSE	FALSE	FALSE
GENE: 6430550D23Rik	0.978419	0.601	NaN	NaN	NaN	NaN	FALSE	FALSE	FALSE	FALSE	FALSE	FALSE	FALSE	FALSE	FALSE	FALSE	FALSE	FALSE
GENE: 6430562O15Rik	0.994794	0.7379	NaN	NaN	NaN	NaN	FALSE	FALSE	FALSE	FALSE	FALSE	FALSE	FALSE	FALSE	FALSE	FALSE	FALSE	FALSE
GENE: 6430571L13Rik	0.929554	0.7332	NaN	NaN	NaN	NaN	FALSE	FALSE	FALSE	FALSE	FALSE	FALSE	FALSE	FALSE	FALSE	FALSE	FALSE	FALSE
GENE: 6430573F11Rik	1.04202	0.7351	NaN	NaN	NaN	NaN	FALSE	FALSE	FALSE	FALSE	FALSE	FALSE	FALSE	FALSE	FALSE	FALSE	FALSE	FALSE
GENE: 6430584L05Rik	0.978873	0.7649	NaN	NaN	NaN	NaN	FALSE	FALSE	FALSE	FALSE	FALSE	FALSE	FALSE	FALSE	FALSE	FALSE	FALSE	FALSE
GENE: 6430590A10Rik	1.11042	0.7174	NaN	NaN	NaN	NaN	FALSE	FALSE	FALSE	FALSE	FALSE	FALSE	FALSE	FALSE	FALSE	FALSE	FALSE	FALSE
GENE: 6430598H11Rik	1.07798	0.9027	NaN	NaN	NaN	NaN	FALSE	FALSE	FALSE	FALSE	FALSE	FALSE	FALSE	FALSE	FALSE	FALSE	FALSE	FALSE
GENE: 6430604M11Rik	0.917616	0.6161	NaN	NaN	NaN	NaN	FALSE	FALSE	FALSE	FALSE	FALSE	FALSE	FALSE	FALSE	FALSE	FALSE	FALSE	FALSE
GENE: 6430605C03Rik	0.94149	0.7117	NaN	NaN	NaN	NaN	FALSE	FALSE	FALSE	FALSE	FALSE	FALSE	FALSE	FALSE	FALSE	FALSE	FALSE	FALSE
GENE: 6430628N08Rik	0.953479	0.8122	NaN	NaN	NaN	NaN	FALSE	FALSE	FALSE	FALSE	FALSE	FALSE	FALSE	FALSE	FALSE	FALSE	FALSE	FALSE
GENE: 6430706H07Rik	0.97423	0.7889	NaN	NaN	NaN	NaN	FALSE	FALSE	FALSE	FALSE	FALSE	FALSE	FALSE	FALSE	FALSE	FALSE	FALSE	FALSE
GENE: 6430709C05Rik	0.999103	0.6599	NaN	NaN	NaN	NaN	FALSE	FALSE	FALSE	FALSE	FALSE	FALSE	FALSE	FALSE	FALSE	FALSE	FALSE	FALSE
GENE: 6430710C18Rik	0.953745	0.7675	NaN	NaN	NaN	NaN	FALSE	FALSE	FALSE	FALSE	FALSE	FALSE	FALSE	FALSE	FALSE	FALSE	FALSE	FALSE
GENE: 6430711C07Rik	0.988114	0.5548	NaN	NaN	NaN	NaN	FALSE	FALSE	FALSE	FALSE	FALSE	FALSE	FALSE	FALSE	FALSE	FALSE	FALSE	FALSE
GENE: 6530402D11Rik	1.17521	0.3312	NaN	NaN	NaN	NaN	FALSE	FALSE	FALSE	FALSE	FALSE	FALSE	FALSE	FALSE	FALSE	FALSE	FALSE	FALSE
GENE: 6530402F18Rik	0.941211	0.4599	NaN	NaN	NaN	NaN	FALSE	FALSE	FALSE	FALSE	FALSE	FALSE	FALSE	FALSE	FALSE	FALSE	FALSE	FALSE
GENE: 6530403G13Rik	1.18845	0.4601	NaN	NaN	NaN	NaN	FALSE	FALSE	FALSE	FALSE	FALSE	FALSE	FALSE	FALSE	FALSE	FALSE	FALSE	FALSE
GENE: 6530403H02Rik	0.823195	0.1471	NaN	NaN	NaN	NaN	FALSE	FALSE	FALSE	FALSE	FALSE	FALSE	FALSE	FALSE	FALSE	FALSE	FALSE	FALSE
GENE: 6530403M18Rik	0.909557	0.6796	NaN	NaN	NaN	NaN	FALSE	FALSE	FALSE	FALSE	FALSE	FALSE	FALSE	FALSE	FALSE	FALSE	FALSE	FALSE
GENE: 6530406A20Rik	0.994616	0.7693	NaN	NaN	NaN	NaN	FALSE	FALSE	FALSE	FALSE	FALSE	FALSE	FALSE	FALSE	FALSE	FALSE	FALSE	FALSE
GENE: 6530409C15Rik	1.17258	0.8162	NaN	NaN	NaN	NaN	FALSE	FALSE	FALSE	FALSE	FALSE	FALSE	FALSE	FALSE	FALSE	FALSE	FALSE	FALSE
GENE: 6530411M01Rik	0.950072	0.2266	NaN	NaN	NaN	NaN	FALSE	FALSE	FALSE	FALSE	FALSE	FALSE	FALSE	FALSE	FALSE	FALSE	FALSE	FALSE
GENE: 6530413G14Rik	0.972314	0.5021	NaN	NaN	NaN	NaN	FALSE	FALSE	FALSE	FALSE	FALSE	FALSE	FALSE	FALSE	FALSE	FALSE	FALSE	FALSE
GENE: 6530437J22Rik	0.937002	0.5905	NaN	NaN	NaN	NaN	FALSE	FALSE	FALSE	FALSE	FALSE	FALSE	FALSE	FALSE	FALSE	FALSE	FALSE	FALSE
GENE: 6720407P12Rik	0.880164	0.2491	NaN	NaN	NaN	NaN	FALSE	FALSE	FALSE	FALSE	FALSE	FALSE	FALSE	FALSE	FALSE	FALSE	FALSE	FALSE
GENE: 6720418B01Rik	0.930654	0.8281	NaN	NaN	NaN	NaN	FALSE	FALSE	FALSE	FALSE	FALSE	FALSE	FALSE	FALSE	FALSE	FALSE	FALSE	FALSE
GENE: 6720422M22Rik	1.0071	0.8103	NaN	NaN	NaN	NaN	FALSE	FALSE	FALSE	FALSE	FALSE	FALSE	FALSE	FALSE	FALSE	FALSE	FALSE	FALSE
GENE: 6720427H10Rik	0.893964	0.6087	NaN	NaN	NaN	NaN	FALSE	FALSE	FALSE	FALSE	FALSE	FALSE	FALSE	FALSE	FALSE	FALSE	FALSE	FALSE
GENE: 6720454L07Rik	0.998154	0.3254	NaN	NaN	NaN	NaN	FALSE	FALSE	FALSE	FALSE	FALSE	FALSE	FALSE	FALSE	FALSE	FALSE	FALSE	FALSE
GENE: 6720462K09Rik	1.05666	0.4729	NaN	NaN	NaN	NaN	FALSE	FALSE	FALSE	FALSE	FALSE	FALSE	FALSE	FALSE	FALSE	FALSE	FALSE	FALSE
GENE: 6720464F23Rik	0.99803	0.7816	NaN	NaN	NaN	NaN	FALSE	FALSE	FALSE	FALSE	FALSE	FALSE	FALSE	FALSE	FALSE	FALSE	FALSE	FALSE
GENE: 6720468P15Rik	1.15251	0.7462	NaN	NaN	NaN	NaN	FALSE	FALSE	FALSE	FALSE	FALSE	FALSE	FALSE	FALSE	FALSE	FALSE	FALSE	FALSE
GENE: 6720473M08Rik	1.04212	0.9403	NaN	NaN	NaN	NaN	FALSE	FALSE	FALSE	FALSE	FALSE	FALSE	FALSE	FALSE	FALSE	FALSE	FALSE	FALSE
GENE: 6720473M11Rik	1.06585	0.9308	NaN	NaN	NaN	NaN	FALSE	FALSE	FALSE	FALSE	FALSE	FALSE	FALSE	FALSE	FALSE	FALSE	FALSE	FALSE
GENE: 6720482D04	0.958537	0.7789	NaN	NaN	NaN	NaN	FALSE	FALSE	FALSE	FALSE	FALSE	FALSE	FALSE	FALSE	FALSE	FALSE	FALSE	FALSE
GENE: 6720484C15Rik	0.953876	0.8582	NaN	NaN	NaN	NaN	FALSE	FALSE	FALSE	FALSE	FALSE	FALSE	FALSE	FALSE	FALSE	FALSE	FALSE	FALSE
GENE: 6820408C15Rik	0.964275	0.7222	NaN	NaN	NaN	NaN	FALSE	FALSE	FALSE	FALSE	FALSE	FALSE	FALSE	FALSE	FALSE	FALSE	FALSE	FALSE
GENE: 6820445E23Rik	1.1116	0.0094	NaN	NaN	NaN	NaN	FALSE	FALSE	FALSE	FALSE	FALSE	FALSE	FALSE	FALSE	FALSE	FALSE	FALSE	FALSE
GENE: 7030407A21Rik	0.959929	0.7552	NaN	NaN	NaN	NaN	FALSE	FALSE	FALSE	FALSE	FALSE	FALSE	FALSE	FALSE	FALSE	FALSE	FALSE	FALSE
GENE: 7420700N18Rik	0.968358	0.4307	NaN	NaN	NaN	NaN	FALSE	FALSE	FALSE	FALSE	FALSE	FALSE	FALSE	FALSE	FALSE	FALSE	FALSE	FALSE
GENE: 7530414M10Rik	0.941061	0.8736	NaN	NaN	NaN	NaN	FALSE	FALSE	FALSE	FALSE	FALSE	FALSE	FALSE	FALSE	FALSE	FALSE	FALSE	FALSE
GENE: 7530416G11Rik	0.982192	0.7556	NaN	NaN	NaN	NaN	FALSE	FALSE	FALSE	FALSE	FALSE	FALSE	FALSE	FALSE	FALSE	FALSE	FALSE	FALSE
GENE: 7630403G23Rik	1.12771	0.8233	NaN	NaN	NaN	NaN	FALSE	FALSE	FALSE	FALSE	FALSE	FALSE	FALSE	FALSE	FALSE	FALSE	FALSE	FALSE
GENE: 8030402F09Rik	0.964612	0.8564	NaN	NaN	NaN	NaN	FALSE	FALSE	FALSE	FALSE	FALSE	FALSE	FALSE	FALSE	FALSE	FALSE	FALSE	FALSE
GENE: 8030411F24Rik	1.14156	0.9089	NaN	NaN	NaN	NaN	FALSE	FALSE	FALSE	FALSE	FALSE	FALSE	FALSE	FALSE	FALSE	FALSE	FALSE	FALSE
GENE: 8030423F21Rik	1.0906	0.8431	NaN	NaN	NaN	NaN	FALSE	FALSE	FALSE	FALSE	FALSE	FALSE	FALSE	FALSE	FALSE	FALSE	FALSE	FALSE
GENE: 8030423J24Rik	1.00286	0.5501	NaN	NaN	NaN	NaN	FALSE	FALSE	FALSE	FALSE	FALSE	FALSE	FALSE	FALSE	FALSE	FALSE	FALSE	FALSE
GENE: 8030443G20Rik	1.08301	0.4332	NaN	NaN	NaN	NaN	FALSE	FALSE	FALSE	FALSE	FALSE	FALSE	FALSE	FALSE	FALSE	FALSE	FALSE	FALSE
GENE: 8030443L12Rik	1.0259	0.9418	NaN	NaN	NaN	NaN	FALSE	FALSE	FALSE	FALSE	FALSE	FALSE	FALSE	FALSE	FALSE	FALSE	FALSE	FALSE
GENE: 8030445P17Rik	1.11797	0.9097	NaN	NaN	NaN	NaN	FALSE	FALSE	FALSE	FALSE	FALSE	FALSE	FALSE	FALSE	FALSE	FALSE	FALSE	FALSE
GENE: 8030447M02Rik	0.962826	0.8588	NaN	NaN	NaN	NaN	FALSE	FALSE	FALSE	FALSE	FALSE	FALSE	FALSE	FALSE	FALSE	FALSE	FALSE	FALSE
GENE: 8030448I15Rik	0.896902	0.6347	NaN	NaN	NaN	NaN	FALSE	FALSE	FALSE	FALSE	FALSE	FALSE	FALSE	FALSE	FALSE	FALSE	FALSE	FALSE
GENE: 8030448K23Rik	0.993088	0.9604	NaN	NaN	NaN	NaN	FALSE	FALSE	FALSE	FALSE	FALSE	FALSE	FALSE	FALSE	FALSE	FALSE	FALSE	FALSE
GENE: 8030450C14Rik	0.999363	0.4547	NaN	NaN	NaN	NaN	FALSE	FALSE	FALSE	FALSE	FALSE	FALSE	FALSE	FALSE	FALSE	FALSE	FALSE	FALSE
GENE: 8030451A03Rik	0.957661	0.5875	NaN	NaN	NaN	NaN	FALSE	FALSE	FALSE	FALSE	FALSE	FALSE	FALSE	FALSE	FALSE	FALSE	FALSE	FALSE
GENE: 8030451O07Rik	0.962399	0.5061	NaN	NaN	NaN	NaN	FALSE	FALSE	FALSE	FALSE	FALSE	FALSE	FALSE	FALSE	FALSE	FALSE	FALSE	FALSE
GENE: 8030453O22Rik	0.920094	0.6625	NaN	NaN	NaN	NaN	FALSE	FALSE	FALSE	FALSE	FALSE	FALSE	FALSE	FALSE	FALSE	FALSE	FALSE	FALSE
GENE: 8030456M14Rik	1.00877	0.799	NaN	NaN	NaN	NaN	FALSE	FALSE	FALSE	FALSE	FALSE	FALSE	FALSE	FALSE	FALSE	FALSE	FALSE	FALSE
GENE: 8030462N17Rik	0.978255	0.7509	NaN	NaN	NaN	NaN	FALSE	FALSE	FALSE	FALSE	FALSE	FALSE	FALSE	FALSE	FALSE	FALSE	FALSE	FALSE
GENE: 8030474K03Rik	1.14989	0.749	NaN	NaN	NaN	NaN	FALSE	FALSE	FALSE	FALSE	FALSE	FALSE	FALSE	FALSE	FALSE	FALSE	FALSE	FALSE
GENE: 8030493G06Rik	0.961561	0.5604	NaN	NaN	NaN	NaN	FALSE	FALSE	FALSE	FALSE	FALSE	FALSE	FALSE	FALSE	FALSE	FALSE	FALSE	FALSE
GENE: 8030497O21Rik	0.998459	0.5807	NaN	NaN	NaN	NaN	FALSE	FALSE	FALSE	FALSE	FALSE	FALSE	FALSE	FALSE	FALSE	FALSE	FALSE	FALSE
GENE: 8430406M14Rik	1.09481	0.0087	NaN	NaN	NaN	NaN	FALSE	FALSE	FALSE	FALSE	FALSE	FALSE	FALSE	FALSE	FALSE	FALSE	FALSE	FALSE
GENE: 8430406P12Rik	1.00707	0.9044	NaN	NaN	NaN	NaN	FALSE	FALSE	FALSE	FALSE	FALSE	FALSE	FALSE	FALSE	FALSE	FALSE	FALSE	FALSE
GENE: 8430408G22Rik	1.0723	0.2893	NaN	NaN	NaN	NaN	FALSE	FALSE	FALSE	FALSE	FALSE	FALSE	FALSE	FALSE	FALSE	FALSE	FALSE	FALSE
GENE: 8430408J09Rik	1.07485	0.7745	NaN	NaN	NaN	NaN	FALSE	FALSE	FALSE	FALSE	FALSE	FALSE	FALSE	FALSE	FALSE	FALSE	FALSE	FALSE
GENE: 8430410A17Rik	NaN	NaN	NaN	NaN	0.988324	0.2422	FALSE	FALSE	FALSE	FALSE	FALSE	FALSE	FALSE	FALSE	FALSE	FALSE	FALSE	FALSE
GENE: 8430416G17Rik	1.13368	0.0152	NaN	NaN	NaN	NaN	FALSE	FALSE	FALSE	FALSE	FALSE	FALSE	FALSE	FALSE	FALSE	FALSE	FALSE	FALSE
GENE: 8430419K02Rik	0.895056	0.595	NaN	NaN	NaN	NaN	FALSE	FALSE	FALSE	FALSE	FALSE	FALSE	FALSE	FALSE	FALSE	FALSE	FALSE	FALSE
GENE: 8430426J06Rik	0.931218	0.9325	NaN	NaN	NaN	NaN	FALSE	FALSE	FALSE	FALSE	FALSE	FALSE	FALSE	FALSE	FALSE	FALSE	FALSE	FALSE
GENE: 8430428J23Rik	1.21181	0.4729	NaN	NaN	NaN	NaN	FALSE	FALSE	FALSE	FALSE	FALSE	FALSE	FALSE	FALSE	FALSE	FALSE	FALSE	FALSE
GENE: 8430429K09Rik	1.0597	0.4064	NaN	NaN	NaN	NaN	FALSE	FALSE	FALSE	FALSE	FALSE	FALSE	FALSE	FALSE	FALSE	FALSE	FALSE	FALSE
GENE: 8430431K14Rik	1.07112	0.7816	NaN	NaN	NaN	NaN	FALSE	FALSE	FALSE	FALSE	FALSE	FALSE	FALSE	FALSE	FALSE	FALSE	FALSE	FALSE
GENE: 8430432A02Rik	0.921953	0.8542	NaN	NaN	NaN	NaN	FALSE	FALSE	FALSE	FALSE	FALSE	FALSE	FALSE	FALSE	FALSE	FALSE	FALSE	FALSE
GENE: 9030203C11Rik	0.953564	0.597	NaN	NaN	NaN	NaN	FALSE	FALSE	FALSE	FALSE	FALSE	FALSE	FALSE	FALSE	FALSE	FALSE	FALSE	FALSE
GENE: 9030405F24Rik	1.03123	0.8629	NaN	NaN	NaN	NaN	FALSE	FALSE	FALSE	FALSE	FALSE	FALSE	FALSE	FALSE	FALSE	FALSE	FALSE	FALSE
GENE: 9030407P20Rik	0.839079	0.3449	NaN	NaN	NaN	NaN	FALSE	FALSE	FALSE	FALSE	FALSE	FALSE	FALSE	FALSE	FALSE	FALSE	FALSE	FALSE
GENE: 9030411K21Rik	1.11174	0.2203	NaN	NaN	NaN	NaN	FALSE	FALSE	FALSE	FALSE	FALSE	FALSE	FALSE	FALSE	FALSE	FALSE	FALSE	FALSE
GENE: 9030411M13Rik	1.17366	0.6393	NaN	NaN	NaN	NaN	FALSE	FALSE	FALSE	FALSE	FALSE	FALSE	FALSE	FALSE	FALSE	FALSE	FALSE	FALSE
GENE: 9030417H13Rik	1.38835	0.1151	NaN	NaN	NaN	NaN	FALSE	FALSE	FALSE	FALSE	FALSE	FALSE	FALSE	FALSE	FALSE	FALSE	FALSE	FALSE
GENE: 9030425L15Rik	1.028	0.7034	NaN	NaN	NaN	NaN	FALSE	FALSE	FALSE	FALSE	FALSE	FALSE	FALSE	FALSE	FALSE	FALSE	FALSE	FALSE
GENE: 9030425P06Rik	1.01043	0.8981	NaN	NaN	NaN	NaN	FALSE	FALSE	FALSE	FALSE	FALSE	FALSE	FALSE	FALSE	FALSE	FALSE	FALSE	FALSE
GENE: 9030601B04Rik	1.00141	0.579	NaN	NaN	NaN	NaN	FALSE	FALSE	FALSE	FALSE	FALSE	FALSE	FALSE	FALSE	FALSE	FALSE	FALSE	FALSE
GENE: 9030612E09Rik	0.971422	0.7746	NaN	NaN	NaN	NaN	FALSE	FALSE	FALSE	FALSE	FALSE	FALSE	FALSE	FALSE	FALSE	FALSE	FALSE	FALSE
GENE: 9030617O03Rik	1.25161	0.0025	0.748411	1	NaN	NaN	FALSE	FALSE	FALSE	FALSE	FALSE	FALSE	TRUE	FALSE	TRUE	FALSE	FALSE	FALSE
GENE: 9030622O22Rik	1.04803	0.8806	NaN	NaN	NaN	NaN	FALSE	FALSE	FALSE	FALSE	FALSE	FALSE	FALSE	FALSE	FALSE	FALSE	FALSE	FALSE
GENE: 9030624G23Rik	1.14029	0.1549	NaN	NaN	NaN	NaN	FALSE	FALSE	FALSE	FALSE	FALSE	FALSE	FALSE	FALSE	FALSE	FALSE	FALSE	FALSE
GENE: 9030624J02Rik	1.01291	0.2238	NaN	NaN	NaN	NaN	FALSE	FALSE	FALSE	FALSE	FALSE	FALSE	FALSE	FALSE	FALSE	FALSE	FALSE	FALSE
GENE: 9030625N01Rik	0.902406	0.3963	NaN	NaN	NaN	NaN	FALSE	FALSE	FALSE	FALSE	FALSE	FALSE	FALSE	FALSE	FALSE	FALSE	FALSE	FALSE
GENE: 9130004C02Rik	0.851658	0.0836	NaN	NaN	NaN	NaN	FALSE	FALSE	FALSE	FALSE	FALSE	FALSE	FALSE	FALSE	FALSE	FALSE	FALSE	FALSE
GENE: 9130004J05Rik	1.04966	0.6943	NaN	NaN	NaN	NaN	FALSE	FALSE	FALSE	FALSE	FALSE	FALSE	FALSE	FALSE	FALSE	FALSE	FALSE	FALSE
GENE: 9130007G19Rik	1.12252	0.598	NaN	NaN	NaN	NaN	FALSE	FALSE	FALSE	FALSE	FALSE	FALSE	FALSE	FALSE	FALSE	FALSE	FALSE	FALSE
GENE: 9130008F23Rik	0.966921	0.2417	NaN	NaN	NaN	NaN	FALSE	FALSE	FALSE	FALSE	FALSE	FALSE	FALSE	FALSE	FALSE	FALSE	FALSE	FALSE
GENE: 9130009I01Rik	1.0941	0.3964	NaN	NaN	NaN	NaN	FALSE	FALSE	FALSE	FALSE	FALSE	FALSE	FALSE	FALSE	FALSE	FALSE	FALSE	FALSE
GENE: 9130011E15Rik	0.96655	0.6484	NaN	NaN	NaN	NaN	FALSE	FALSE	FALSE	FALSE	FALSE	FALSE	FALSE	FALSE	FALSE	FALSE	FALSE	FALSE
GENE: 9130015G15Rik	0.950319	0.5198	NaN	NaN	NaN	NaN	FALSE	FALSE	FALSE	FALSE	FALSE	FALSE	FALSE	FALSE	FALSE	FALSE	FALSE	FALSE
GENE: 9130016M20Rik	1.02661	0.4328	NaN	NaN	NaN	NaN	FALSE	FALSE	FALSE	FALSE	FALSE	FALSE	FALSE	FALSE	FALSE	FALSE	FALSE	FALSE
GENE: 9130017K11Rik	1.25283	0.0063	NaN	NaN	NaN	NaN	FALSE	FALSE	FALSE	FALSE	FALSE	FALSE	FALSE	FALSE	FALSE	FALSE	FALSE	FALSE
GENE: 9130019O22Rik	1.06703	0.3459	NaN	NaN	NaN	NaN	FALSE	FALSE	FALSE	FALSE	FALSE	FALSE	FALSE	FALSE	FALSE	FALSE	FALSE	FALSE
GENE: 9130019P16Rik	0.819707	0.015	NaN	NaN	NaN	NaN	FALSE	FALSE	FALSE	FALSE	FALSE	FALSE	FALSE	FALSE	FALSE	FALSE	FALSE	FALSE
GENE: 9130022E09	1.11759	0.4295	NaN	NaN	NaN	NaN	FALSE	FALSE	FALSE	FALSE	FALSE	FALSE	FALSE	FALSE	FALSE	FALSE	FALSE	FALSE
GENE: 9130023H24Rik	1.0007	0.7226	NaN	NaN	NaN	NaN	FALSE	FALSE	FALSE	FALSE	FALSE	FALSE	FALSE	FALSE	FALSE	FALSE	FALSE	FALSE
GENE: 9130024F11Rik	1.58315	0.0301	NaN	NaN	NaN	NaN	FALSE	FALSE	FALSE	FALSE	FALSE	FALSE	FALSE	FALSE	FALSE	FALSE	FALSE	FALSE
GENE: 9130204L05Rik	1.00978	0.937	NaN	NaN	NaN	NaN	FALSE	FALSE	FALSE	FALSE	FALSE	FALSE	FALSE	FALSE	FALSE	FALSE	FALSE	FALSE
GENE: 9130208D14Rik	1.02118	0.2902	NaN	NaN	NaN	NaN	FALSE	FALSE	FALSE	FALSE	FALSE	FALSE	FALSE	FALSE	FALSE	FALSE	FALSE	FALSE
GENE: 9130221F21Rik	0.865358	0.4224	NaN	NaN	NaN	NaN	FALSE	FALSE	FALSE	FALSE	FALSE	FALSE	FALSE	FALSE	FALSE	FALSE	FALSE	FALSE
GENE: 9130221H12Rik	0.836734	0.1185	NaN	NaN	NaN	NaN	FALSE	FALSE	FALSE	FALSE	FALSE	FALSE	FALSE	FALSE	FALSE	FALSE	FALSE	FALSE
GENE: 9130221J17Rik	1.2067	0.5268	NaN	NaN	NaN	NaN	FALSE	FALSE	FALSE	FALSE	FALSE	FALSE	FALSE	FALSE	FALSE	FALSE	FALSE	FALSE
GENE: 9130221J18Rik	1.35092	0.0164	NaN	NaN	NaN	NaN	FALSE	FALSE	FALSE	FALSE	FALSE	FALSE	FALSE	FALSE	FALSE	FALSE	FALSE	FALSE
GENE: 9130221L21Rik	0.901466	0.4839	NaN	NaN	NaN	NaN	FALSE	FALSE	FALSE	FALSE	FALSE	FALSE	FALSE	FALSE	FALSE	FALSE	FALSE	FALSE
GENE: 9130223C08Rik	1.07257	0.1504	NaN	NaN	NaN	NaN	FALSE	FALSE	FALSE	FALSE	FALSE	FALSE	FALSE	FALSE	FALSE	FALSE	FALSE	FALSE
GENE: 9130227L01Rik	0.958522	0.3955	NaN	NaN	NaN	NaN	FALSE	FALSE	FALSE	FALSE	FALSE	FALSE	FALSE	FALSE	FALSE	FALSE	FALSE	FALSE
GENE: 9130230L23Rik	1.29917	0.0106	NaN	NaN	NaN	NaN	FALSE	FALSE	FALSE	FALSE	FALSE	FALSE	FALSE	FALSE	FALSE	FALSE	FALSE	FALSE
GENE: 9130230N09Rik	1.18363	0.0946	NaN	NaN	NaN	NaN	FALSE	FALSE	FALSE	FALSE	FALSE	FALSE	FALSE	FALSE	FALSE	FALSE	FALSE	FALSE
GENE: 9130231A04Rik	1.23989	0.018	NaN	NaN	NaN	NaN	FALSE	FALSE	FALSE	FALSE	FALSE	FALSE	FALSE	FALSE	FALSE	FALSE	FALSE	FALSE
GENE: 9130401L11Rik	1.04418	0.7673	NaN	NaN	NaN	NaN	FALSE	FALSE	FALSE	FALSE	FALSE	FALSE	FALSE	FALSE	FALSE	FALSE	FALSE	FALSE
GENE: 9130401M01Rik	1.01656	0.5844	NaN	NaN	NaN	NaN	FALSE	FALSE	FALSE	FALSE	FALSE	FALSE	FALSE	FALSE	FALSE	FALSE	FALSE	FALSE
GENE: 9130403I23Rik	1.0048	0.6706	NaN	NaN	NaN	NaN	FALSE	FALSE	FALSE	FALSE	FALSE	FALSE	FALSE	FALSE	FALSE	FALSE	FALSE	FALSE
GENE: 9130409I23Rik	1.061	0.7995	NaN	NaN	NaN	NaN	FALSE	FALSE	FALSE	FALSE	FALSE	FALSE	FALSE	FALSE	FALSE	FALSE	FALSE	FALSE
GENE: 9130604C24Rik	1.01472	0.7563	NaN	NaN	NaN	NaN	FALSE	FALSE	FALSE	FALSE	FALSE	FALSE	FALSE	FALSE	FALSE	FALSE	FALSE	FALSE
GENE: 9230102O04Rik	1.09726	0.7708	NaN	NaN	NaN	NaN	FALSE	FALSE	FALSE	FALSE	FALSE	FALSE	FALSE	FALSE	FALSE	FALSE	FALSE	FALSE
GENE: 9230104L09Rik	0.934624	0.3668	NaN	NaN	NaN	NaN	FALSE	FALSE	FALSE	FALSE	FALSE	FALSE	FALSE	FALSE	FALSE	FALSE	FALSE	FALSE
GENE: 9230104M06Rik	1.01208	0.9427	NaN	NaN	NaN	NaN	FALSE	FALSE	FALSE	FALSE	FALSE	FALSE	FALSE	FALSE	FALSE	FALSE	FALSE	FALSE
GENE: 9230105E05Rik	1.15984	0.0132	NaN	NaN	NaN	NaN	FALSE	FALSE	FALSE	FALSE	FALSE	FALSE	FALSE	FALSE	FALSE	FALSE	FALSE	FALSE
GENE: 9230106D20Rik	0.943439	0.8774	NaN	NaN	NaN	NaN	FALSE	FALSE	FALSE	FALSE	FALSE	FALSE	FALSE	FALSE	FALSE	FALSE	FALSE	FALSE
GENE: 9230108I15Rik	1.11349	0.4676	NaN	NaN	NaN	NaN	FALSE	FALSE	FALSE	FALSE	FALSE	FALSE	FALSE	FALSE	FALSE	FALSE	FALSE	FALSE
GENE: 9230109A22Rik	0.892165	0.2838	NaN	NaN	NaN	NaN	FALSE	FALSE	FALSE	FALSE	FALSE	FALSE	FALSE	FALSE	FALSE	FALSE	FALSE	FALSE
GENE: 9230110C19Rik	1.05864	0.9339	NaN	NaN	NaN	NaN	FALSE	FALSE	FALSE	FALSE	FALSE	FALSE	FALSE	FALSE	FALSE	FALSE	FALSE	FALSE
GENE: 9230110F15Rik	1.19082	0.8359	NaN	NaN	NaN	NaN	FALSE	FALSE	FALSE	FALSE	FALSE	FALSE	FALSE	FALSE	FALSE	FALSE	FALSE	FALSE
GENE: 9230110I02Rik	1.03222	0.8495	NaN	NaN	NaN	NaN	FALSE	FALSE	FALSE	FALSE	FALSE	FALSE	FALSE	FALSE	FALSE	FALSE	FALSE	FALSE
GENE: 9230110K08Rik	1.05477	0.7025	NaN	NaN	NaN	NaN	FALSE	FALSE	FALSE	FALSE	FALSE	FALSE	FALSE	FALSE	FALSE	FALSE	FALSE	FALSE
GENE: 9230111E07Rik	0.86337	0.0873	NaN	NaN	NaN	NaN	FALSE	FALSE	FALSE	FALSE	FALSE	FALSE	FALSE	FALSE	FALSE	FALSE	FALSE	FALSE
GENE: 9230112D13Rik	0.966884	0.6514	NaN	NaN	NaN	NaN	FALSE	FALSE	FALSE	FALSE	FALSE	FALSE	FALSE	FALSE	FALSE	FALSE	FALSE	FALSE
GENE: 9230112J17Rik	0.961038	0.1519	NaN	NaN	NaN	NaN	FALSE	FALSE	FALSE	FALSE	FALSE	FALSE	FALSE	FALSE	FALSE	FALSE	FALSE	FALSE
GENE: 9230113A04Rik	0.897959	0.1556	NaN	NaN	NaN	NaN	FALSE	FALSE	FALSE	FALSE	FALSE	FALSE	FALSE	FALSE	FALSE	FALSE	FALSE	FALSE
GENE: 9230114J08Rik	0.963863	0.7666	NaN	NaN	NaN	NaN	FALSE	FALSE	FALSE	FALSE	FALSE	FALSE	FALSE	FALSE	FALSE	FALSE	FALSE	FALSE
GENE: 9230116N13Rik	0.860057	0.5973	NaN	NaN	NaN	NaN	FALSE	FALSE	FALSE	FALSE	FALSE	FALSE	FALSE	FALSE	FALSE	FALSE	FALSE	FALSE
GENE: 9330102E08Rik	0.958527	0.8937	NaN	NaN	NaN	NaN	FALSE	FALSE	FALSE	FALSE	FALSE	FALSE	FALSE	FALSE	FALSE	FALSE	FALSE	FALSE
GENE: 9330109K16Rik	0.935653	0.2572	NaN	NaN	NaN	NaN	FALSE	FALSE	FALSE	FALSE	FALSE	FALSE	FALSE	FALSE	FALSE	FALSE	FALSE	FALSE
GENE: 9330111N05Rik	1.0188	0.7653	NaN	NaN	NaN	NaN	FALSE	FALSE	FALSE	FALSE	FALSE	FALSE	FALSE	FALSE	FALSE	FALSE	FALSE	FALSE
GENE: 9330117O12Rik	0.999	0.7662	NaN	NaN	NaN	NaN	FALSE	FALSE	FALSE	FALSE	FALSE	FALSE	FALSE	FALSE	FALSE	FALSE	FALSE	FALSE
GENE: 9330118A15Rik	1.15432	0.5508	NaN	NaN	NaN	NaN	FALSE	FALSE	FALSE	FALSE	FALSE	FALSE	FALSE	FALSE	FALSE	FALSE	FALSE	FALSE
GENE: 9330121K16Rik	1.06195	0.7488	NaN	NaN	NaN	NaN	FALSE	FALSE	FALSE	FALSE	FALSE	FALSE	FALSE	FALSE	FALSE	FALSE	FALSE	FALSE
GENE: 9330132A10Rik	0.913832	0.7563	NaN	NaN	NaN	NaN	FALSE	FALSE	FALSE	FALSE	FALSE	FALSE	FALSE	FALSE	FALSE	FALSE	FALSE	FALSE
GENE: 9330151L19Rik	1.05151	0.3208	NaN	NaN	NaN	NaN	FALSE	FALSE	FALSE	FALSE	FALSE	FALSE	FALSE	FALSE	FALSE	FALSE	FALSE	FALSE
GENE: 9330154K18Rik	1.08598	0.8286	NaN	NaN	NaN	NaN	FALSE	FALSE	FALSE	FALSE	FALSE	FALSE	FALSE	FALSE	FALSE	FALSE	FALSE	FALSE
GENE: 9330155M09Rik	0.950648	0.7383	NaN	NaN	NaN	NaN	FALSE	FALSE	FALSE	FALSE	FALSE	FALSE	FALSE	FALSE	FALSE	FALSE	FALSE	FALSE
GENE: 9330156P08Rik	1.06665	0.6751	NaN	NaN	NaN	NaN	FALSE	FALSE	FALSE	FALSE	FALSE	FALSE	FALSE	FALSE	FALSE	FALSE	FALSE	FALSE
GENE: 9330159F19Rik	1.11329	0.7977	NaN	NaN	NaN	NaN	FALSE	FALSE	FALSE	FALSE	FALSE	FALSE	FALSE	FALSE	FALSE	FALSE	FALSE	FALSE
GENE: 9330159H11Rik	1.03511	0.5743	NaN	NaN	NaN	NaN	FALSE	FALSE	FALSE	FALSE	FALSE	FALSE	FALSE	FALSE	FALSE	FALSE	FALSE	FALSE
GENE: 9330159M07Rik	1.01828	0.7143	NaN	NaN	NaN	NaN	FALSE	FALSE	FALSE	FALSE	FALSE	FALSE	FALSE	FALSE	FALSE	FALSE	FALSE	FALSE
GENE: 9330159N05Rik	1.06087	0.7627	NaN	NaN	NaN	NaN	FALSE	FALSE	FALSE	FALSE	FALSE	FALSE	FALSE	FALSE	FALSE	FALSE	FALSE	FALSE
GENE: 9330161L09Rik	0.899526	0.3364	NaN	NaN	NaN	NaN	FALSE	FALSE	FALSE	FALSE	FALSE	FALSE	FALSE	FALSE	FALSE	FALSE	FALSE	FALSE
GENE: 9330162012Rik	1.03489	0.4216	NaN	NaN	NaN	NaN	FALSE	FALSE	FALSE	FALSE	FALSE	FALSE	FALSE	FALSE	FALSE	FALSE	FALSE	FALSE
GENE: 9330162B11Rik	0.946456	0.9026	NaN	NaN	NaN	NaN	FALSE	FALSE	FALSE	FALSE	FALSE	FALSE	FALSE	FALSE	FALSE	FALSE	FALSE	FALSE
GENE: 9330162L04Rik	1.01414	0.8924	NaN	NaN	NaN	NaN	FALSE	FALSE	FALSE	FALSE	FALSE	FALSE	FALSE	FALSE	FALSE	FALSE	FALSE	FALSE
GENE: 9330164J24Rik	1.15189	0.6347	NaN	NaN	NaN	NaN	FALSE	FALSE	FALSE	FALSE	FALSE	FALSE	FALSE	FALSE	FALSE	FALSE	FALSE	FALSE
GENE: 9330168M11Rik	0.959108	0.2246	NaN	NaN	NaN	NaN	FALSE	FALSE	FALSE	FALSE	FALSE	FALSE	FALSE	FALSE	FALSE	FALSE	FALSE	FALSE
GENE: 9330168O09Rik	1.07088	0.6665	NaN	NaN	NaN	NaN	FALSE	FALSE	FALSE	FALSE	FALSE	FALSE	FALSE	FALSE	FALSE	FALSE	FALSE	FALSE
GENE: 9330169B04Rik	0.874875	0.1621	NaN	NaN	NaN	NaN	FALSE	FALSE	FALSE	FALSE	FALSE	FALSE	FALSE	FALSE	FALSE	FALSE	FALSE	FALSE
GENE: 9330171B17Rik	1.05726	0.5584	NaN	NaN	NaN	NaN	FALSE	FALSE	FALSE	FALSE	FALSE	FALSE	FALSE	FALSE	FALSE	FALSE	FALSE	FALSE
GENE: 9330177L23Rik	0.992894	0.7488	NaN	NaN	NaN	NaN	FALSE	FALSE	FALSE	FALSE	FALSE	FALSE	FALSE	FALSE	FALSE	FALSE	FALSE	FALSE
GENE: 9330178D15Rik	0.966825	0.508	NaN	NaN	NaN	NaN	FALSE	FALSE	FALSE	FALSE	FALSE	FALSE	FALSE	FALSE	FALSE	FALSE	FALSE	FALSE
GENE: 9330179D12Rik	1.01489	0.8542	NaN	NaN	NaN	NaN	FALSE	FALSE	FALSE	FALSE	FALSE	FALSE	FALSE	FALSE	FALSE	FALSE	FALSE	FALSE
GENE: 9330182L06Rik	0.947249	0.7393	NaN	NaN	NaN	NaN	FALSE	FALSE	FALSE	FALSE	FALSE	FALSE	FALSE	FALSE	FALSE	FALSE	FALSE	FALSE
GENE: 9330182L19Rik	1.06321	0.8342	NaN	NaN	NaN	NaN	FALSE	FALSE	FALSE	FALSE	FALSE	FALSE	FALSE	FALSE	FALSE	FALSE	FALSE	FALSE
GENE: 9330187G09Rik	0.839519	0.6175	NaN	NaN	NaN	NaN	FALSE	FALSE	FALSE	FALSE	FALSE	FALSE	FALSE	FALSE	FALSE	FALSE	FALSE	FALSE
GENE: 9330188P03Rik	0.913835	0.3657	NaN	NaN	NaN	NaN	FALSE	FALSE	FALSE	FALSE	FALSE	FALSE	FALSE	FALSE	FALSE	FALSE	FALSE	FALSE
GENE: 9330197I21Rik	0.992219	0.7383	NaN	NaN	NaN	NaN	FALSE	FALSE	FALSE	FALSE	FALSE	FALSE	FALSE	FALSE	FALSE	FALSE	FALSE	FALSE
GENE: 9330199G10Rik	1.02438	0.7653	NaN	NaN	NaN	NaN	FALSE	FALSE	FALSE	FALSE	FALSE	FALSE	FALSE	FALSE	FALSE	FALSE	FALSE	FALSE
GENE: 9330209N08Rik	0.924205	0.7028	NaN	NaN	NaN	NaN	FALSE	FALSE	FALSE	FALSE	FALSE	FALSE	FALSE	FALSE	FALSE	FALSE	FALSE	FALSE
GENE: 9330210C06	1.00277	0.9398	NaN	NaN	NaN	NaN	FALSE	FALSE	FALSE	FALSE	FALSE	FALSE	FALSE	FALSE	FALSE	FALSE	FALSE	FALSE
GENE: 9430002A10Rik	0.961629	0.6884	NaN	NaN	NaN	NaN	FALSE	FALSE	FALSE	FALSE	FALSE	FALSE	FALSE	FALSE	FALSE	FALSE	FALSE	FALSE
GENE: 9430007A20Rik	0.974072	0.9441	NaN	NaN	NaN	NaN	FALSE	FALSE	FALSE	FALSE	FALSE	FALSE	FALSE	FALSE	FALSE	FALSE	FALSE	FALSE
GENE: 9430013L14Rik	0.995322	0.9378	NaN	NaN	NaN	NaN	FALSE	FALSE	FALSE	FALSE	FALSE	FALSE	FALSE	FALSE	FALSE	FALSE	FALSE	FALSE
GENE: 9430013L17Rik	1.28221	0.5736	NaN	NaN	NaN	NaN	FALSE	FALSE	FALSE	FALSE	FALSE	FALSE	FALSE	FALSE	FALSE	FALSE	FALSE	FALSE
GENE: 9430014K20Rik	1.10097	0.7987	NaN	NaN	NaN	NaN	FALSE	FALSE	FALSE	FALSE	FALSE	FALSE	FALSE	FALSE	FALSE	FALSE	FALSE	FALSE
GENE: 9430015G10Rik	0.954918	0.8709	NaN	NaN	NaN	NaN	FALSE	FALSE	FALSE	FALSE	FALSE	FALSE	FALSE	FALSE	FALSE	FALSE	FALSE	FALSE
GENE: 9430016H08Rik	1.05685	0.3999	NaN	NaN	NaN	NaN	FALSE	FALSE	FALSE	FALSE	FALSE	FALSE	FALSE	FALSE	FALSE	FALSE	FALSE	FALSE
GENE: 9430018G01Rik	1.1452	0.6364	NaN	NaN	NaN	NaN	FALSE	FALSE	FALSE	FALSE	FALSE	FALSE	FALSE	FALSE	FALSE	FALSE	FALSE	FALSE
GENE: 9430019C24Rik	1.36405	0.3228	NaN	NaN	NaN	NaN	FALSE	FALSE	FALSE	FALSE	FALSE	FALSE	FALSE	FALSE	FALSE	FALSE	FALSE	FALSE
GENE: 9430020K01Rik	1.14796	0.8759	NaN	NaN	NaN	NaN	FALSE	FALSE	FALSE	FALSE	FALSE	FALSE	FALSE	FALSE	FALSE	FALSE	FALSE	FALSE
GENE: 9430021M05Rik	0.985812	0.5935	NaN	NaN	NaN	NaN	FALSE	FALSE	FALSE	FALSE	FALSE	FALSE	FALSE	FALSE	FALSE	FALSE	FALSE	FALSE
GENE: 9430022A06Rik	1.02981	0.4795	NaN	NaN	NaN	NaN	FALSE	FALSE	FALSE	FALSE	FALSE	FALSE	FALSE	FALSE	FALSE	FALSE	FALSE	FALSE
GENE: 9430022A07Rik	0.884347	0.6204	NaN	NaN	NaN	NaN	FALSE	FALSE	FALSE	FALSE	FALSE	FALSE	FALSE	FALSE	FALSE	FALSE	FALSE	FALSE
GENE: 9430024F10Rik	0.93321	0.6257	NaN	NaN	NaN	NaN	FALSE	FALSE	FALSE	FALSE	FALSE	FALSE	FALSE	FALSE	FALSE	FALSE	FALSE	FALSE
GENE: 9430025C20Rik	1.04454	0.6056	NaN	NaN	NaN	NaN	FALSE	FALSE	FALSE	FALSE	FALSE	FALSE	FALSE	FALSE	FALSE	FALSE	FALSE	FALSE
GENE: 9430027J11Rik	0.888201	0.0392	NaN	NaN	NaN	NaN	FALSE	FALSE	FALSE	FALSE	FALSE	FALSE	FALSE	FALSE	FALSE	FALSE	FALSE	FALSE
GENE: 9430030N17Rik	1.00662	0.4239	NaN	NaN	NaN	NaN	FALSE	FALSE	FALSE	FALSE	FALSE	FALSE	FALSE	FALSE	FALSE	FALSE	FALSE	FALSE
GENE: 9430032L10Rik	0.99338	0.6365	NaN	NaN	NaN	NaN	FALSE	FALSE	FALSE	FALSE	FALSE	FALSE	FALSE	FALSE	FALSE	FALSE	FALSE	FALSE
GENE: 9430034F23Rik	1.05058	0.883	NaN	NaN	NaN	NaN	FALSE	FALSE	FALSE	FALSE	FALSE	FALSE	FALSE	FALSE	FALSE	FALSE	FALSE	FALSE
GENE: 9430037G07Rik	0.95196	0.9048	NaN	NaN	NaN	NaN	FALSE	FALSE	FALSE	FALSE	FALSE	FALSE	FALSE	FALSE	FALSE	FALSE	FALSE	FALSE
GENE: 9430037O13Rik	1.04967	0.9033	NaN	NaN	NaN	NaN	FALSE	FALSE	FALSE	FALSE	FALSE	FALSE	FALSE	FALSE	FALSE	FALSE	FALSE	FALSE
GENE: 9430038I01Rik	1.00773	0.0549	NaN	NaN	NaN	NaN	FALSE	FALSE	FALSE	FALSE	FALSE	FALSE	FALSE	FALSE	FALSE	FALSE	FALSE	FALSE
GENE: 9430040K09Rik	0.95696	0.4203	NaN	NaN	NaN	NaN	FALSE	FALSE	FALSE	FALSE	FALSE	FALSE	FALSE	FALSE	FALSE	FALSE	FALSE	FALSE
GENE: 9430051O21Rik	1.19069	0.361	NaN	NaN	NaN	NaN	FALSE	FALSE	FALSE	FALSE	FALSE	FALSE	FALSE	FALSE	FALSE	FALSE	FALSE	FALSE
GENE: 9430053O09Rik	0.952232	0.8668	NaN	NaN	NaN	NaN	FALSE	FALSE	FALSE	FALSE	FALSE	FALSE	FALSE	FALSE	FALSE	FALSE	FALSE	FALSE
GENE: 9430063H18Rik	0.993768	0.6774	NaN	NaN	NaN	NaN	FALSE	FALSE	FALSE	FALSE	FALSE	FALSE	FALSE	FALSE	FALSE	FALSE	FALSE	FALSE
GENE: 9430064G09Rik	0.996502	0.7551	NaN	NaN	NaN	NaN	FALSE	FALSE	FALSE	FALSE	FALSE	FALSE	FALSE	FALSE	FALSE	FALSE	FALSE	FALSE
GENE: 9430064I24Rik	0.986709	0.8656	NaN	NaN	NaN	NaN	FALSE	FALSE	FALSE	FALSE	FALSE	FALSE	FALSE	FALSE	FALSE	FALSE	FALSE	FALSE
GENE: 9430064K01Rik	1.07115	0.7777	NaN	NaN	NaN	NaN	FALSE	FALSE	FALSE	FALSE	FALSE	FALSE	FALSE	FALSE	FALSE	FALSE	FALSE	FALSE
GENE: 9430069I07Rik	1.0057	0.7116	NaN	NaN	NaN	NaN	FALSE	FALSE	FALSE	FALSE	FALSE	FALSE	FALSE	FALSE	FALSE	FALSE	FALSE	FALSE
GENE: 9430072B17Rik	0.971831	0.7973	NaN	NaN	NaN	NaN	FALSE	FALSE	FALSE	FALSE	FALSE	FALSE	FALSE	FALSE	FALSE	FALSE	FALSE	FALSE
GENE: 9430076C15Rik	0.941538	0.4254	NaN	NaN	NaN	NaN	FALSE	FALSE	FALSE	FALSE	FALSE	FALSE	FALSE	FALSE	FALSE	FALSE	FALSE	FALSE
GENE: 9430076D03Rik	1.07277	0.5496	NaN	NaN	NaN	NaN	FALSE	FALSE	FALSE	FALSE	FALSE	FALSE	FALSE	FALSE	FALSE	FALSE	FALSE	FALSE
GENE: 9430077A04Rik	0.916382	0.8172	NaN	NaN	NaN	NaN	FALSE	FALSE	FALSE	FALSE	FALSE	FALSE	FALSE	FALSE	FALSE	FALSE	FALSE	FALSE
GENE: 9430079G20Rik	0.901334	0.3031	NaN	NaN	NaN	NaN	FALSE	FALSE	FALSE	FALSE	FALSE	FALSE	FALSE	FALSE	FALSE	FALSE	FALSE	FALSE
GENE: 9430081H08Rik	1.00813	0.9096	NaN	NaN	NaN	NaN	FALSE	FALSE	FALSE	FALSE	FALSE	FALSE	FALSE	FALSE	FALSE	FALSE	FALSE	FALSE
GENE: 9430081I23Rik	1.01684	0.8403	NaN	NaN	NaN	NaN	FALSE	FALSE	FALSE	FALSE	FALSE	FALSE	FALSE	FALSE	FALSE	FALSE	FALSE	FALSE
GENE: 9430082L08Rik	0.953077	0.3806	NaN	NaN	NaN	NaN	FALSE	FALSE	FALSE	FALSE	FALSE	FALSE	FALSE	FALSE	FALSE	FALSE	FALSE	FALSE
GENE: 9430083A17Rik	0.940069	0.8842	NaN	NaN	NaN	NaN	FALSE	FALSE	FALSE	FALSE	FALSE	FALSE	FALSE	FALSE	FALSE	FALSE	FALSE	FALSE
GENE: 9430087D07Rik	0.997976	0.106	NaN	NaN	NaN	NaN	FALSE	FALSE	FALSE	FALSE	FALSE	FALSE	FALSE	FALSE	FALSE	FALSE	FALSE	FALSE
GENE: 9430088B20Rik	0.93155	0.3077	NaN	NaN	NaN	NaN	FALSE	FALSE	FALSE	FALSE	FALSE	FALSE	FALSE	FALSE	FALSE	FALSE	FALSE	FALSE
GENE: 9430088L24Rik	1.03446	0.4665	NaN	NaN	NaN	NaN	FALSE	FALSE	FALSE	FALSE	FALSE	FALSE	FALSE	FALSE	FALSE	FALSE	FALSE	FALSE
GENE: 9430091N11Rik	1.06431	0.7233	NaN	NaN	NaN	NaN	FALSE	FALSE	FALSE	FALSE	FALSE	FALSE	FALSE	FALSE	FALSE	FALSE	FALSE	FALSE
GENE: 9430097D07Rik	1.09164	0.464	NaN	NaN	NaN	NaN	FALSE	FALSE	FALSE	FALSE	FALSE	FALSE	FALSE	FALSE	FALSE	FALSE	FALSE	FALSE
GENE: 9430099O15Rik	0.985902	0.4698	NaN	NaN	NaN	NaN	FALSE	FALSE	FALSE	FALSE	FALSE	FALSE	FALSE	FALSE	FALSE	FALSE	FALSE	FALSE
GENE: 9530001P21Rik	0.87452	0.6446	NaN	NaN	NaN	NaN	FALSE	FALSE	FALSE	FALSE	FALSE	FALSE	FALSE	FALSE	FALSE	FALSE	FALSE	FALSE
GENE: 9530002B09Rik	1.04727	0.5093	NaN	NaN	NaN	NaN	FALSE	FALSE	FALSE	FALSE	FALSE	FALSE	FALSE	FALSE	FALSE	FALSE	FALSE	FALSE
GENE: 9530003J23Rik	0.978846	0.6272	NaN	NaN	NaN	NaN	FALSE	FALSE	FALSE	FALSE	FALSE	FALSE	FALSE	FALSE	FALSE	FALSE	FALSE	FALSE
GENE: 9530003O04Rik	0.925376	0.8954	NaN	NaN	NaN	NaN	FALSE	FALSE	FALSE	FALSE	FALSE	FALSE	FALSE	FALSE	FALSE	FALSE	FALSE	FALSE
GENE: 9530004M16Rik	0.973143	0.834	NaN	NaN	NaN	NaN	FALSE	FALSE	FALSE	FALSE	FALSE	FALSE	FALSE	FALSE	FALSE	FALSE	FALSE	FALSE
GENE: 9530004P13Rik	0.910091	0.7076	NaN	NaN	NaN	NaN	FALSE	FALSE	FALSE	FALSE	FALSE	FALSE	FALSE	FALSE	FALSE	FALSE	FALSE	FALSE
GENE: 9530006C21Rik	1.01644	0.3242	NaN	NaN	NaN	NaN	FALSE	FALSE	FALSE	FALSE	FALSE	FALSE	FALSE	FALSE	FALSE	FALSE	FALSE	FALSE
GENE: 9530009G21Rik	1.02085	0.9417	NaN	NaN	NaN	NaN	FALSE	FALSE	FALSE	FALSE	FALSE	FALSE	FALSE	FALSE	FALSE	FALSE	FALSE	FALSE
GENE: 9530014B07Rik	0.957639	0.3863	NaN	NaN	NaN	NaN	FALSE	FALSE	FALSE	FALSE	FALSE	FALSE	FALSE	FALSE	FALSE	FALSE	FALSE	FALSE
GENE: 9530015I06Rik	1.00755	0.9194	NaN	NaN	NaN	NaN	FALSE	FALSE	FALSE	FALSE	FALSE	FALSE	FALSE	FALSE	FALSE	FALSE	FALSE	FALSE
GENE: 9530018D06Rik	1.00272	0.6476	NaN	NaN	NaN	NaN	FALSE	FALSE	FALSE	FALSE	FALSE	FALSE	FALSE	FALSE	FALSE	FALSE	FALSE	FALSE
GENE: 9530018F02Rik	0.969913	0.9448	NaN	NaN	NaN	NaN	FALSE	FALSE	FALSE	FALSE	FALSE	FALSE	FALSE	FALSE	FALSE	FALSE	FALSE	FALSE
GENE: 9530018H14Rik	0.979072	0.691	NaN	NaN	NaN	NaN	FALSE	FALSE	FALSE	FALSE	FALSE	FALSE	FALSE	FALSE	FALSE	FALSE	FALSE	FALSE
GENE: 9530020I12Rik	0.957663	0.6482	NaN	NaN	NaN	NaN	FALSE	FALSE	FALSE	FALSE	FALSE	FALSE	FALSE	FALSE	FALSE	FALSE	FALSE	FALSE
GENE: 9530020O07Rik	1.0206	0.6137	NaN	NaN	NaN	NaN	FALSE	FALSE	FALSE	FALSE	FALSE	FALSE	FALSE	FALSE	FALSE	FALSE	FALSE	FALSE
GENE: 9530027D23Rik	1.02082	0.9355	NaN	NaN	NaN	NaN	FALSE	FALSE	FALSE	FALSE	FALSE	FALSE	FALSE	FALSE	FALSE	FALSE	FALSE	FALSE
GENE: 9530027J09Rik	1.02788	0.9121	NaN	NaN	NaN	NaN	FALSE	FALSE	FALSE	FALSE	FALSE	FALSE	FALSE	FALSE	FALSE	FALSE	FALSE	FALSE
GENE: 9530029O12Rik	1.00112	0.64	NaN	NaN	NaN	NaN	FALSE	FALSE	FALSE	FALSE	FALSE	FALSE	FALSE	FALSE	FALSE	FALSE	FALSE	FALSE
GENE: 9530034A14Rik	1.07989	0.8765	NaN	NaN	NaN	NaN	FALSE	FALSE	FALSE	FALSE	FALSE	FALSE	FALSE	FALSE	FALSE	FALSE	FALSE	FALSE
GENE: 9530034E10Rik	0.944083	0.8339	NaN	NaN	NaN	NaN	FALSE	FALSE	FALSE	FALSE	FALSE	FALSE	FALSE	FALSE	FALSE	FALSE	FALSE	FALSE
GENE: 9530036O11Rik	1.03849	0.7638	NaN	NaN	NaN	NaN	FALSE	FALSE	FALSE	FALSE	FALSE	FALSE	FALSE	FALSE	FALSE	FALSE	FALSE	FALSE
GENE: 9530037G02Rik	0.803157	0.0211	NaN	NaN	NaN	NaN	FALSE	FALSE	FALSE	FALSE	FALSE	FALSE	FALSE	FALSE	FALSE	FALSE	FALSE	FALSE
GENE: 9530046B11Rik	1.00795	0.8253	NaN	NaN	NaN	NaN	FALSE	FALSE	FALSE	FALSE	FALSE	FALSE	FALSE	FALSE	FALSE	FALSE	FALSE	FALSE
GENE: 9530051G07Rik	0.965048	0.7383	NaN	NaN	NaN	NaN	FALSE	FALSE	FALSE	FALSE	FALSE	FALSE	FALSE	FALSE	FALSE	FALSE	FALSE	FALSE
GENE: 9530052C20Rik	0.919549	0.9238	NaN	NaN	NaN	NaN	FALSE	FALSE	FALSE	FALSE	FALSE	FALSE	FALSE	FALSE	FALSE	FALSE	FALSE	FALSE
GENE: 9530053A07Rik	0.976538	0.7399	1.16795	0.060612	NaN	NaN	FALSE	FALSE	FALSE	FALSE	FALSE	FALSE	TRUE	FALSE	FALSE	FALSE	TRUE	FALSE
GENE: 9530053H05Rik	0.846773	0.6592	NaN	NaN	NaN	NaN	FALSE	FALSE	FALSE	FALSE	FALSE	FALSE	FALSE	FALSE	FALSE	FALSE	FALSE	FALSE
GENE: 9530053J19Rik	1.02393	0.9223	NaN	NaN	NaN	NaN	FALSE	FALSE	FALSE	FALSE	FALSE	FALSE	FALSE	FALSE	FALSE	FALSE	FALSE	FALSE
GENE: 9530056K15Rik	1.05608	0.6631	NaN	NaN	NaN	NaN	FALSE	FALSE	FALSE	FALSE	FALSE	FALSE	FALSE	FALSE	FALSE	FALSE	FALSE	FALSE
GENE: 9530057J20Rik	0.964142	0.9178	NaN	NaN	NaN	NaN	FALSE	FALSE	FALSE	FALSE	FALSE	FALSE	FALSE	FALSE	FALSE	FALSE	FALSE	FALSE
GENE: 9530059O14Rik	0.97305	0.9449	NaN	NaN	NaN	NaN	FALSE	FALSE	FALSE	FALSE	FALSE	FALSE	FALSE	FALSE	FALSE	FALSE	FALSE	FALSE
GENE: 9530062K07Rik	1.086	0.7669	NaN	NaN	NaN	NaN	FALSE	FALSE	FALSE	FALSE	FALSE	FALSE	FALSE	FALSE	FALSE	FALSE	FALSE	FALSE
GENE: 9530067D14Rik	0.936526	0.937	NaN	NaN	NaN	NaN	FALSE	FALSE	FALSE	FALSE	FALSE	FALSE	FALSE	FALSE	FALSE	FALSE	FALSE	FALSE
GENE: 9530068E07Rik	1.04172	0.0444	NaN	NaN	NaN	NaN	FALSE	FALSE	FALSE	FALSE	FALSE	FALSE	FALSE	FALSE	FALSE	FALSE	FALSE	FALSE
GENE: 9530076L18	1.1745	0.5662	NaN	NaN	NaN	NaN	FALSE	FALSE	FALSE	FALSE	FALSE	FALSE	FALSE	FALSE	FALSE	FALSE	FALSE	FALSE
GENE: 9530077C05Rik	0.927743	0.8127	NaN	NaN	NaN	NaN	FALSE	FALSE	FALSE	FALSE	FALSE	FALSE	FALSE	FALSE	FALSE	FALSE	FALSE	FALSE
GENE: 9530080O11Rik	0.984693	0.8963	NaN	NaN	NaN	NaN	FALSE	FALSE	FALSE	FALSE	FALSE	FALSE	FALSE	FALSE	FALSE	FALSE	FALSE	FALSE
GENE: 9530085L02Rik	1.06811	0.8276	NaN	NaN	NaN	NaN	FALSE	FALSE	FALSE	FALSE	FALSE	FALSE	FALSE	FALSE	FALSE	FALSE	FALSE	FALSE
GENE: 9530085L11Rik	0.964537	0.5843	NaN	NaN	NaN	NaN	FALSE	FALSE	FALSE	FALSE	FALSE	FALSE	FALSE	FALSE	FALSE	FALSE	FALSE	FALSE
GENE: 9530086O07Rik	0.997043	0.8724	NaN	NaN	NaN	NaN	FALSE	FALSE	FALSE	FALSE	FALSE	FALSE	FALSE	FALSE	FALSE	FALSE	FALSE	FALSE
GENE: 9530091C08Rik	0.983728	0.3661	NaN	NaN	NaN	NaN	FALSE	FALSE	FALSE	FALSE	FALSE	FALSE	FALSE	FALSE	FALSE	FALSE	FALSE	FALSE
GENE: 9530097N15Rik	0.708586	0.2235	NaN	NaN	NaN	NaN	FALSE	FALSE	FALSE	FALSE	FALSE	FALSE	FALSE	FALSE	FALSE	FALSE	FALSE	FALSE
GENE: 9630001P10Rik	1.11926	0.8134	NaN	NaN	NaN	NaN	FALSE	FALSE	FALSE	FALSE	FALSE	FALSE	FALSE	FALSE	FALSE	FALSE	FALSE	FALSE
GENE: 9630002A11Rik	0.932762	0.8985	NaN	NaN	NaN	NaN	FALSE	FALSE	FALSE	FALSE	FALSE	FALSE	FALSE	FALSE	FALSE	FALSE	FALSE	FALSE
GENE: 9630002D21Rik	1.05326	0.7596	NaN	NaN	NaN	NaN	FALSE	FALSE	FALSE	FALSE	FALSE	FALSE	FALSE	FALSE	FALSE	FALSE	FALSE	FALSE
GENE: 9630005C17Rik	1.0007	0.6702	NaN	NaN	NaN	NaN	FALSE	FALSE	FALSE	FALSE	FALSE	FALSE	FALSE	FALSE	FALSE	FALSE	FALSE	FALSE
GENE: 9630009C16	1.25627	0.6136	NaN	NaN	NaN	NaN	FALSE	FALSE	FALSE	FALSE	FALSE	FALSE	FALSE	FALSE	FALSE	FALSE	FALSE	FALSE
GENE: 9630009N12Rik	1.02982	0.7432	NaN	NaN	NaN	NaN	FALSE	FALSE	FALSE	FALSE	FALSE	FALSE	FALSE	FALSE	FALSE	FALSE	FALSE	FALSE
GENE: 9630010G10Rik	1.00134	0.7891	NaN	NaN	NaN	NaN	FALSE	FALSE	FALSE	FALSE	FALSE	FALSE	FALSE	FALSE	FALSE	FALSE	FALSE	FALSE
GENE: 9630013A20Rik	1.03353	0.6269	NaN	NaN	NaN	NaN	FALSE	FALSE	FALSE	FALSE	FALSE	FALSE	FALSE	FALSE	FALSE	FALSE	FALSE	FALSE
GENE: 9630013D21Rik	0.996351	0.6978	NaN	NaN	NaN	NaN	FALSE	FALSE	FALSE	FALSE	FALSE	FALSE	FALSE	FALSE	FALSE	FALSE	FALSE	FALSE
GENE: 9630013K17Rik	1.11198	0.9252	NaN	NaN	NaN	NaN	FALSE	FALSE	FALSE	FALSE	FALSE	FALSE	FALSE	FALSE	FALSE	FALSE	FALSE	FALSE
GENE: 9630014M24Rik	1.0298	0.4698	NaN	NaN	NaN	NaN	FALSE	FALSE	FALSE	FALSE	FALSE	FALSE	FALSE	FALSE	FALSE	FALSE	FALSE	FALSE
GENE: 9630017O17	1.10655	0.3702	NaN	NaN	NaN	NaN	FALSE	FALSE	FALSE	FALSE	FALSE	FALSE	FALSE	FALSE	FALSE	FALSE	FALSE	FALSE
GENE: 9630023C09Rik	0.932516	0.5177	NaN	NaN	NaN	NaN	FALSE	FALSE	FALSE	FALSE	FALSE	FALSE	FALSE	FALSE	FALSE	FALSE	FALSE	FALSE
GENE: 9630025H16Rik	0.99363	0.7288	NaN	NaN	NaN	NaN	FALSE	FALSE	FALSE	FALSE	FALSE	FALSE	FALSE	FALSE	FALSE	FALSE	FALSE	FALSE
GENE: 9630028B13Rik	1.11828	0.577	NaN	NaN	NaN	NaN	FALSE	FALSE	FALSE	FALSE	FALSE	FALSE	FALSE	FALSE	FALSE	FALSE	FALSE	FALSE
GENE: 9630028H03Rik	0.994587	0.8261	NaN	NaN	NaN	NaN	FALSE	FALSE	FALSE	FALSE	FALSE	FALSE	FALSE	FALSE	FALSE	FALSE	FALSE	FALSE
GENE: 9630029G12Rik	1.12418	0.7067	NaN	NaN	NaN	NaN	FALSE	FALSE	FALSE	FALSE	FALSE	FALSE	FALSE	FALSE	FALSE	FALSE	FALSE	FALSE
GENE: 9630041A04Rik	0.971142	0.702	NaN	NaN	NaN	NaN	FALSE	FALSE	FALSE	FALSE	FALSE	FALSE	FALSE	FALSE	FALSE	FALSE	FALSE	FALSE
GENE: 9630041I06Rik	0.987087	0.7149	NaN	NaN	NaN	NaN	FALSE	FALSE	FALSE	FALSE	FALSE	FALSE	FALSE	FALSE	FALSE	FALSE	FALSE	FALSE
GENE: 9630050P21Rik	1.04019	0.8864	NaN	NaN	NaN	NaN	FALSE	FALSE	FALSE	FALSE	FALSE	FALSE	FALSE	FALSE	FALSE	FALSE	FALSE	FALSE
GENE: 9630055L06Rik	1.0718	0.6589	NaN	NaN	NaN	NaN	FALSE	FALSE	FALSE	FALSE	FALSE	FALSE	FALSE	FALSE	FALSE	FALSE	FALSE	FALSE
GENE: 9830107B12Rik	0.883224	0.7956	NaN	NaN	NaN	NaN	FALSE	FALSE	FALSE	FALSE	FALSE	FALSE	FALSE	FALSE	FALSE	FALSE	FALSE	FALSE
GENE: 9830132P13Rik	0.961269	0.8703	NaN	NaN	NaN	NaN	FALSE	FALSE	FALSE	FALSE	FALSE	FALSE	FALSE	FALSE	FALSE	FALSE	FALSE	FALSE
GENE: 9830137J09Rik	1.01584	0.8607	NaN	NaN	NaN	NaN	FALSE	FALSE	FALSE	FALSE	FALSE	FALSE	FALSE	FALSE	FALSE	FALSE	FALSE	FALSE
GENE: 9830144P21Rik	0.913935	0.5606	NaN	NaN	NaN	NaN	FALSE	FALSE	FALSE	FALSE	FALSE	FALSE	FALSE	FALSE	FALSE	FALSE	FALSE	FALSE
GENE: 9830166K06Rik	0.933157	0.7938	NaN	NaN	NaN	NaN	FALSE	FALSE	FALSE	FALSE	FALSE	FALSE	FALSE	FALSE	FALSE	FALSE	FALSE	FALSE
GENE: 9930004E17Rik	1.02292	0.8885	NaN	NaN	NaN	NaN	FALSE	FALSE	FALSE	FALSE	FALSE	FALSE	FALSE	FALSE	FALSE	FALSE	FALSE	FALSE
GENE: 9930012K11Rik	1.10679	0.6001	NaN	NaN	NaN	NaN	FALSE	FALSE	FALSE	FALSE	FALSE	FALSE	FALSE	FALSE	FALSE	FALSE	FALSE	FALSE
GENE: 9930014A18Rik	1.03608	0.9124	NaN	NaN	NaN	NaN	FALSE	FALSE	FALSE	FALSE	FALSE	FALSE	FALSE	FALSE	FALSE	FALSE	FALSE	FALSE
GENE: 9930021J03Rik	1.11702	0.3429	NaN	NaN	NaN	NaN	FALSE	FALSE	FALSE	FALSE	FALSE	FALSE	FALSE	FALSE	FALSE	FALSE	FALSE	FALSE
GENE: 9930022D16Rik	0.989405	0.7034	NaN	NaN	NaN	NaN	FALSE	FALSE	FALSE	FALSE	FALSE	FALSE	FALSE	FALSE	FALSE	FALSE	FALSE	FALSE
GENE: 9930024M15Rik	0.953928	0.7562	NaN	NaN	NaN	NaN	FALSE	FALSE	FALSE	FALSE	FALSE	FALSE	FALSE	FALSE	FALSE	FALSE	FALSE	FALSE
GENE: 9930031P18Rik	1.00644	0.8432	NaN	NaN	NaN	NaN	FALSE	FALSE	FALSE	FALSE	FALSE	FALSE	FALSE	FALSE	FALSE	FALSE	FALSE	FALSE
GENE: 9930038B18Rik	0.992437	0.7149	NaN	NaN	NaN	NaN	FALSE	FALSE	FALSE	FALSE	FALSE	FALSE	FALSE	FALSE	FALSE	FALSE	FALSE	FALSE
GENE: 9930104L06Rik	0.896368	0.0143	NaN	NaN	NaN	NaN	FALSE	FALSE	FALSE	FALSE	FALSE	FALSE	FALSE	FALSE	FALSE	FALSE	FALSE	FALSE
GENE: 9930104M19Rik	1.01356	0.8033	NaN	NaN	NaN	NaN	FALSE	FALSE	FALSE	FALSE	FALSE	FALSE	FALSE	FALSE	FALSE	FALSE	FALSE	FALSE
GENE: 9930111J21Rik2	0.888269	0.2195	NaN	NaN	NaN	NaN	FALSE	FALSE	FALSE	FALSE	FALSE	FALSE	FALSE	FALSE	FALSE	FALSE	FALSE	FALSE
GENE: 9930120I10Rik	0.999361	0.7427	NaN	NaN	NaN	NaN	FALSE	FALSE	FALSE	FALSE	FALSE	FALSE	FALSE	FALSE	FALSE	FALSE	FALSE	FALSE
GENE: a	0.990519	0.7788	NaN	NaN	NaN	NaN	FALSE	FALSE	FALSE	FALSE	FALSE	FALSE	FALSE	FALSE	FALSE	FALSE	FALSE	FALSE
GENE: A030001D16Rik	0.930182	0.7685	NaN	NaN	NaN	NaN	FALSE	FALSE	FALSE	FALSE	FALSE	FALSE	FALSE	FALSE	FALSE	FALSE	FALSE	FALSE
GENE: A030001D20Rik	0.99963	0.8282	NaN	NaN	NaN	NaN	FALSE	FALSE	FALSE	FALSE	FALSE	FALSE	FALSE	FALSE	FALSE	FALSE	FALSE	FALSE
GENE: A030003K21Rik	0.874489	0.5185	NaN	NaN	NaN	NaN	FALSE	FALSE	FALSE	FALSE	FALSE	FALSE	FALSE	FALSE	FALSE	FALSE	FALSE	FALSE
GENE: A030005L19Rik	0.986699	0.863	NaN	NaN	NaN	NaN	FALSE	FALSE	FALSE	FALSE	FALSE	FALSE	FALSE	FALSE	FALSE	FALSE	FALSE	FALSE
GENE: A030011A13Rik	1.11456	0.7994	NaN	NaN	NaN	NaN	FALSE	FALSE	FALSE	FALSE	FALSE	FALSE	FALSE	FALSE	FALSE	FALSE	FALSE	FALSE
GENE: A030012G06Rik	1.23504	0.9	NaN	NaN	NaN	NaN	FALSE	FALSE	FALSE	FALSE	FALSE	FALSE	FALSE	FALSE	FALSE	FALSE	FALSE	FALSE
GENE: A030014E15Rik	1.00964	0.9636	NaN	NaN	NaN	NaN	FALSE	FALSE	FALSE	FALSE	FALSE	FALSE	FALSE	FALSE	FALSE	FALSE	FALSE	FALSE
GENE: A1300008O04Rik	0.954356	0.952	NaN	NaN	NaN	NaN	FALSE	FALSE	FALSE	FALSE	FALSE	FALSE	FALSE	FALSE	FALSE	FALSE	FALSE	FALSE
[truncated: 21,026 more rows]
