# Supplementary material for: Multi-omics Comparative Analysis Reveals Multiple Layers of Host Signaling Pathway Regulation by the Gut Microbiota
Source: mSystems. 2017 Oct 24;2(5):e00107-17. doi: 10.1128/mSystems.00107-17 (PMC5655592; doi:10.1128/mSystems.00107-17)
Supplement: TABLE S6 [file sys005172143sd7.xlsx]

## Sheet: Table_S6
MULTI-OMICS COMPARATIVE ANALYSIS REVEALS MULTIPLE LAYERS OF HOST SIGNALING PATHWAY REGULATION BY THE GUT MICROBIOTA
Nathan P. Manes, Natalia Shulzhenko, Arthur G. Nuccio, Sara Azeem, Andrey Morgun, Aleksandra Nita-Lazar
Table S6. IPA Canonical Pathways
All 30 IPA analyses used the same IPA version (June 2016 Release; Application Build 389077M, Content Version 27821452).
IPA Analysis Name	Gene Set	Gene Set Restriction	Ingenuity Canonical Pathway	Molecules	Enrichment q-value	Ratio	z-score	Downregulated	No change	Upregulated	No overlap
IPA_2016-03-21_001p - 2016-07-24 05_15 PM	Proteome (P)	Up- or down-regulated significantly (q < 0.1)	Antigen Presentation Pathway	B2M,PSMB9,CALR,PSMB5,HLA-A,PDIA3,HLA-DQA1,CANX,PSMB8,CD74,PSMB6,HLA-DRA,HLA-DMB,TAP2,TAPBP,HLA-DRB5	4.67735e-09	0.75	NaN	12/16 (75%)	2/16 (13%)	2/16 (13%)	0/16 (0%)
IPA_2016-03-21_001p - 2016-07-24 05_15 PM	Proteome (P)	Up- or down-regulated significantly (q < 0.1)	Ethanol Degradation IV	ALDH1B1,ALDH4A1,ACSS1,ALDH9A1,ALDH2,ALDH1L1,ALDH1A1,ALDH1A3,ALDH3A2,ACSS2,CAT,ALDH1A2,ACSL1,ALDH7A1	7.07946e-06	0.643	NaN	2/14 (14%)	0/14 (0%)	12/14 (86%)	0/14 (0%)
IPA_2016-03-21_001p - 2016-07-24 05_15 PM	Proteome (P)	Up- or down-regulated significantly (q < 0.1)	Histamine Degradation	ALDH4A1,ALDH1B1,ALDH2,ALDH1L1,ALDH1A1,ALDH1A3,ALDH3A2,ALDH1A2,AOC1,ALDH9A1,ALDH7A1	7.07946e-06	0.727	NaN	2/11 (18%)	0/11 (0%)	9/11 (82%)	0/11 (0%)
IPA_2016-03-21_001p - 2016-07-24 05_15 PM	Proteome (P)	Up- or down-regulated significantly (q < 0.1)	Putrescine Degradation III	ALDH4A1,ALDH1B1,ALDH2,MAOB,ALDH1L1,ALDH1A1,ALDH1A3,ALDH3A2,ALDH1A2,ALDH9A1,ALDH7A1,MAOA	1.47911e-05	0.667	NaN	2/12 (17%)	0/12 (0%)	10/12 (83%)	0/12 (0%)
IPA_2016-03-21_001p - 2016-07-24 05_15 PM	Proteome (P)	Up- or down-regulated significantly (q < 0.1)	Oxidative Ethanol Degradation III	ALDH4A1,ALDH1B1,ALDH2,ALDH1L1,ALDH1A1,ALDH1A3,ALDH3A2,ALDH1A2,ACSS2,ACSS1,ALDH9A1,ACSL1,ALDH7A1	2.88403e-05	0.615	NaN	2/13 (15%)	0/13 (0%)	11/13 (85%)	0/13 (0%)
IPA_2016-03-21_001p - 2016-07-24 05_15 PM	Proteome (P)	Up- or down-regulated significantly (q < 0.1)	Xenobiotic Metabolism Signaling	MAP2K4,CYP3A7,MAPK1,CAMK1D,PPP2CA,GSTA5,CYP2C9,GCLC,KRAS,MAPK13,ALDH1L1,MAOB,ALDH1A1,CAMK2D,MAP2K2,ALDH3A2,Ugt1a7c,KEAP1,MAPK3,ALDH6A1,ALDH7A1,ALDH1B1,MGST1,FMO2,RRAS,GSTM3,NFKB2,UGT1A1,ALDH9A1,PPP2CB,PPP2R1A,PTPN11,PPP2R4,PRKCD,ALDH1A2,HSP90AA1,MAP2K3,ALDH18A1,ALDH16A1,MGST3,GSTP1,RELA,ALDH4A1,GAL3ST2,GSTM5,PPP2R2A,FMO5,PTGES3,EP300,HSP90B1,Ces1g,CES1,HSP90AB1,ALDH1A3,MAP2K1,ALDH5A1,GSTA3,ABCB1,…	3.0903e-05	0.25	NaN	22/76 (29%)	4/76 (5%)	50/76 (66%)	0/76 (0%)
IPA_2016-03-21_001p - 2016-07-24 05_15 PM	Proteome (P)	Up- or down-regulated significantly (q < 0.1)	Serotonin Degradation	HSD17B10,ALDH4A1,ALDH1B1,ADH1C,UGT2B10,Sult1d1,UGT1A1,ALDH9A1,ADH5,ALDH2,AKR1A1,ALDH1L1,MAOB,ALDH1A1,ALDH1A3,ALDH3A2,Ugt1a7c,ALDH1A2,SULT1B1,ALDH7A1,DHRS4,MAOA	3.0903e-05	0.455	NaN	4/22 (18%)	0/22 (0%)	18/22 (82%)	0/22 (0%)
IPA_2016-03-21_001p - 2016-07-24 05_15 PM	Proteome (P)	Up- or down-regulated significantly (q < 0.1)	Tryptophan Degradation X (Mammalian, via Tryptamine)	ALDH4A1,ALDH1B1,DDC,ALDH9A1,ALDH2,ALDH1L1,AKR1A1,MAOB,ALDH1A1,ALDH1A3,ALDH3A2,ALDH1A2,MAOA,ALDH7A1	3.98107e-05	0.571	NaN	2/14 (14%)	0/14 (0%)	12/14 (86%)	0/14 (0%)
IPA_2016-03-21_001p - 2016-07-24 05_15 PM	Proteome (P)	Up- or down-regulated significantly (q < 0.1)	LPS/IL-1 Mediated Inhibition of RXR Function	MAP2K4,CYP3A7,SLC27A2,GSTA5,CYP2C9,SLC27A4,MAOB,ALDH1L1,ALDH1A1,ALDH3A2,ACSL5,XPO1,ABCB11,ALDH6A1,ALDH7A1,ALDH1B1,MGST1,CPT1A,FMO2,GSTM3,PAPSS2,ALDH9A1,ALDH1A2,CPT2,ALDH18A1,ALDH16A1,ACOX3,MGST3,GSTP1,ECSIT,ALDH4A1,GAL3ST2,APOE,GSTM5,FMO5,ALDH1A3,FABP4,HMGCS1,ALDH5A1,GSTA3,GSTM1,ABCB1,ACOX1,Sult1d1,GSTO1,SULT2B1,FABP2,FABP6,CAT,SULT1B1,ACSL1,MAOA	4.67735e-05	0.288	NaN	14/52 (27%)	0/52 (0%)	38/52 (73%)	0/52 (0%)
IPA_2016-03-21_001p - 2016-07-24 05_15 PM	Proteome (P)	Up- or down-regulated significantly (q < 0.1)	Fatty Acid α-oxidation	TMLHE,ALDH4A1,ALDH1B1,ALDH2,ALDH1L1,ALDH1A1,ALDH1A3,ALDH3A2,ALDH1A2,ALDH9A1,ALDH7A1	5.7544e-05	0.636	NaN	2/11 (18%)	0/11 (0%)	9/11 (82%)	0/11 (0%)
IPA_2016-03-21_001p - 2016-07-24 05_15 PM	Proteome (P)	Up- or down-regulated significantly (q < 0.1)	Dopamine Degradation	ALDH4A1,ALDH1B1,Sult1d1,ALDH9A1,ALDH2,ALDH1L1,MAOB,ALDH1A1,ALDH1A3,ALDH3A2,COMT,ALDH1A2,SULT1B1,ALDH7A1,MAOA	5.7544e-05	0.533	NaN	3/15 (20%)	0/15 (0%)	12/15 (80%)	0/15 (0%)
IPA_2016-03-21_001p - 2016-07-24 05_15 PM	Proteome (P)	Up- or down-regulated significantly (q < 0.1)	Allograft Rejection Signaling	B2M,HLA-A,HLA-DRA,HLA-DMB,HLA-DQA1,HLA-DQB1,Ighg2b,HLA-DRB5	6.60693e-05	0.75	NaN	7/8 (88%)	1/8 (13%)	0/8 (0%)	0/8 (0%)
IPA_2016-03-21_001p - 2016-07-24 05_15 PM	Proteome (P)	Up- or down-regulated significantly (q < 0.1)	Aryl Hydrocarbon Receptor Signaling	ALDH4A1,RELA,TRIP11,GSTM5,MAPK1,GSTA5,PTGES3,SMARCA4,EP300,TGM2,CTSD,ALDH1L1,HSP90B1,ALDH1A1,HSP90AB1,SP1,ALDH1A3,MAPK3,ALDH3A2,NEDD8,ALDH5A1,ALDH6A1,ALDH7A1,GSTA3,GSTM1,ALDH1B1,MGST1,GSTM3,NQO1,NFKB2,ALDH9A1,GSTO1,AIP,ALDH1A2,HSP90AA1,ALDH18A1,CDKN1B,ALDH16A1,GSTP1,MGST3,HSPB1,MCM7	6.91831e-05	0.31	NaN	19/42 (45%)	1/42 (2%)	22/42 (52%)	0/42 (0%)
IPA_2016-03-21_001p - 2016-07-24 05_15 PM	Proteome (P)	Up- or down-regulated significantly (q < 0.1)	Protein Ubiquitination Pathway	USP5,PSMA7,DNAJC3,UBE2V2,PSMB8,HSPA5,SKP1,TCEB1,PSMC5,HSPA4,DNAJC28,USP7,DNAJC8,UCHL5,SUGT1,USP40,PSMC2,PSMA2,PSMA6,PSMB5,UBE2Q1,USP9X,HSPA9,PSME2,PSMD5,PSMC4,BIRC6,PSMD6,DNAJC2,THOP1,PSMD3,UCHL3,HSPA8,PSMD11,PSMB7,UBE2L3,CBL,PSMB2,UBE2G1,PSMA5,PSMD12,PSMA4,PSMB1,HSP90AA1,PSMD1,PSMD4,TAP2,UBE2C,HSPB1,PSMB3,B2M,USP14,PSMD7,HLA-A,PSMB10,UBE2N,PSMD9,CUL1,DNAJC13,DNAJA1,USP39,HSPA1L,UBE4A,USO1,UCHL1,…	0.00017378	0.206	NaN	59/97 (61%)	9/97 (9%)	29/97 (30%)	0/97 (0%)
IPA_2016-03-21_001p - 2016-07-24 05_15 PM	Proteome (P)	Up- or down-regulated significantly (q < 0.1)	Graft-versus-Host Disease Signaling	HLA-A,HLA-DRA,HLA-DMB,HLA-DQA1,HLA-DQB1,HLA-DRB5	0.00017378	0.833	NaN	5/6 (83%)	1/6 (17%)	0/6 (0%)	0/6 (0%)
IPA_2016-03-21_001p - 2016-07-24 05_15 PM	Proteome (P)	Up- or down-regulated significantly (q < 0.1)	Noradrenaline and Adrenaline Degradation	HSD17B10,ALDH4A1,ALDH1B1,ADH1C,ALDH9A1,ADH5,ALDH2,ALDH1L1,MAOB,AKR1A1,ALDH1A1,ALDH1A3,COMT,ALDH3A2,ALDH1A2,DHRS4,ALDH7A1,MAOA	0.00020893	0.444	NaN	3/18 (17%)	0/18 (0%)	15/18 (83%)	0/18 (0%)
IPA_2016-03-21_001p - 2016-07-24 05_15 PM	Proteome (P)	Up- or down-regulated significantly (q < 0.1)	Ethanol Degradation II	HSD17B10,ALDH4A1,ALDH1B1,ACSS1,ADH1C,ALDH9A1,ADH5,ALDH2,ALDH1L1,AKR1A1,ALDH1A1,ALDH1A3,ALDH3A2,ALDH1A2,ACSS2,ACSL1,DHRS4,ALDH7A1	0.00020893	0.444	NaN	3/18 (17%)	0/18 (0%)	15/18 (83%)	0/18 (0%)
IPA_2016-03-21_001p - 2016-07-24 05_15 PM	Proteome (P)	Up- or down-regulated significantly (q < 0.1)	Autoimmune Thyroid Disease Signaling	HLA-A,HLA-DRA,HLA-DMB,HLA-DQA1,HLA-DQB1,Ighg2b,HLA-DRB5	0.00047863	0.714	NaN	6/7 (86%)	1/7 (14%)	0/7 (0%)	0/7 (0%)
IPA_2016-03-21_001p - 2016-07-24 05_15 PM	Proteome (P)	Up- or down-regulated significantly (q < 0.1)	OX40 Signaling Pathway	MAP2K4,B2M,RELA,HLA-A,HLA-DRA,HLA-DMB,HLA-DQA1,MAPK10,HLA-DQB1,NFKB2,HLA-DRB5	0.00057544	0.545	NaN	8/11 (73%)	1/11 (9%)	2/11 (18%)	0/11 (0%)
IPA_2016-03-21_001p - 2016-07-24 05_15 PM	Proteome (P)	Up- or down-regulated significantly (q < 0.1)	Communication between Innate and Adaptive Immune Cells	B2M,HLA-A,HLA-DRA,Ighg2b,HLA-DRB5,TNFSF13B	0.00436516	0.667	NaN	5/6 (83%)	1/6 (17%)	0/6 (0%)	0/6 (0%)
IPA_2016-03-21_001p - 2016-07-24 05_15 PM	Proteome (P)	Up- or down-regulated significantly (q < 0.1)	T Helper Cell Differentiation	HLA-DRA,HLA-DMB,HLA-DQA1,STAT3,HLA-DQB1,STAT1,HLA-DRB5	0.00912011	0.571	NaN	5/7 (71%)	1/7 (14%)	1/7 (14%)	0/7 (0%)
IPA_2016-03-21_001p - 2016-07-24 05_15 PM	Proteome (P)	Up- or down-regulated significantly (q < 0.1)	Unfolded protein response	CALR,P4HB,Hspa1b,HSPH1,HSPA9,CANX,DNAJC3,OS9,HSPA5,HSPA2,HSPA1L,HSPA8,SYVN1,HSPA4,HSP90B1,VCP,CD82,DNAJA2	0.0128825	0.333	NaN	13/18 (72%)	1/18 (6%)	4/18 (22%)	0/18 (0%)
IPA_2016-03-21_001p - 2016-07-24 05_15 PM	Proteome (P)	Up- or down-regulated significantly (q < 0.1)	Altered T Cell and B Cell Signaling in Rheumatoid Arthritis	RELA,HLA-DRA,HLA-DMB,HLA-DQA1,HLA-DQB1,NFKB2,HLA-DRB5,TNFSF13B	0.0138038	0.5	NaN	5/8 (63%)	2/8 (25%)	1/8 (13%)	0/8 (0%)
IPA_2016-03-21_001p - 2016-07-24 05_15 PM	Proteome (P)	Up- or down-regulated significantly (q < 0.1)	B Cell Development	PTPRC,HLA-DRA,HLA-DMB,HLA-DQA1,IGHM,HLA-DQB1,Ighg2b,HLA-DRB5	0.0138038	0.5	NaN	6/8 (75%)	2/8 (25%)	0/8 (0%)	0/8 (0%)
IPA_2016-03-21_001p - 2016-07-24 05_15 PM	Proteome (P)	Up- or down-regulated significantly (q < 0.1)	Phenylalanine Degradation IV (Mammalian, via Side Chain)	ALDH2,MAOB,SLC27A2,ALDH3A2,GOT1,GOT2,ACSF3,MAOA	0.0138038	0.5	NaN	3/8 (38%)	1/8 (13%)	4/8 (50%)	0/8 (0%)
IPA_2016-03-21_001p - 2016-07-24 05_15 PM	Proteome (P)	Up- or down-regulated significantly (q < 0.1)	Endoplasmic Reticulum Stress Pathway	CALR,HSP90B1,CASP3,DNAJC3,EIF2S1,HSPA5,CASP7,TAOK3	0.0138038	0.5	NaN	7/8 (88%)	0/8 (0%)	1/8 (13%)	0/8 (0%)
IPA_2016-03-21_001p - 2016-07-24 05_15 PM	Proteome (P)	Up- or down-regulated significantly (q < 0.1)	LXR/RXR Activation	KNG1,APOE,RELA,APOA4,APOB,APOH,APOA2,ARG2,C4A/C4B,LYZ,ITIH4,FASN,SERPINA1,NCOR1,GC,CYP51A1,PON3,TTR,HPX,ECHS1,C3,AHSG,PCYOX1,NFKB2,ALB,APOA1,TF,FGA,HADH,CLU	0.0389045	0.233	1.342	9/30 (30%)	0/30 (0%)	21/30 (70%)	0/30 (0%)
IPA_2016-03-21_001p - 2016-07-24 05_15 PM	Proteome (P)	Up- or down-regulated significantly (q < 0.1)	Dendritic Cell Maturation	B2M,MAP2K4,RELA,MAPK1,PDIA3,HLA-A,HLA-DQA1,MAPK13,HLA-DQB1,EP300,PLCD1,COL1A2,IKBKG,MAPK3,HLA-DMB,HLA-DRA,COL18A1,STAT1,PIK3C2A,GRB2,NFKB2,COL1A1,MAPK14,PTPN11,FSCN1,MAPK10,PLCB3,Ighg2b,HLA-DRB5,COL3A1	0.0389045	0.233	-2.646	18/30 (60%)	3/30 (10%)	9/30 (30%)	0/30 (0%)
IPA_2016-03-21_001p - 2016-07-24 05_15 PM	Proteome (P)	Up- or down-regulated significantly (q < 0.1)	Lipid Antigen Presentation by CD1	B2M,CALR,AP2M1,AP2A1,ARF6,PDIA3,PSAP,CANX,AP1B1,AP2A2,AP2S1	0.0501187	0.364	NaN	7/11 (64%)	0/11 (0%)	4/11 (36%)	0/11 (0%)
IPA_2016-03-21_001p - 2016-07-24 05_15 PM	Proteome (P)	Up- or down-regulated significantly (q < 0.1)	Aldosterone Signaling in Epithelial Cells	MAPK1,PDIA3,DNAJC13,DNAJC3,KRAS,DNAJA1,HSPA5,SLC9A1,HSPA1L,PLCD1,HSPA4,DNAJC28,HSP90B1,HSP90AB1,MAP2K2,MAPK3,DNAJC8,HSPE1,PIP5KL1,MAP2K1,HSPB6,AHCY,HSPA4L,PIK3C2A,GRB2,SLC12A2,HSPH1,HSPA9,DNAJC2,ITPR1,HSPD1,HSPA2,HSPA8,PRKCI,PTPN11,PRKCD,DNAJB11,ITPR3,PLCB3,HSP90AA1,PIP4K2C,HSPB1	0.0724436	0.19	NaN	22/42 (52%)	4/42 (10%)	16/42 (38%)	0/42 (0%)
IPA_2016-03-21_001p - 2016-07-24 05_15 PM	Proteome (P)	Up- or down-regulated significantly (q < 0.1)	Fatty Acid β-oxidation I	HSD17B10,ECHS1,ACAA1,SLC27A2,SLC27A4,ACAA2,ECI1,HSD17B8,SCP2,ACSL5,AUH,HADHB,EHHADH,IVD,HSD17B4,ACADM,HADHA,ACSL1,HADH	0.0724436	0.263	NaN	6/19 (32%)	0/19 (0%)	13/19 (68%)	0/19 (0%)
IPA_2016-03-21_001p - 2016-07-24 05_15 PM	Proteome (P)	Up- or down-regulated significantly (q < 0.1)	Hypoxia Signaling in the Cardiovascular System	P4HB,UBE2M,UBE2Q1,UBE2N,COPS5,UBE2R2,NQO1,BIRC6,UBE2V2,EP300,UBE2L3,HSP90B1,HSP90AB1,UBE2G1,UBE2V1,HSP90AA1,LDHA,UBE2D3,UBE2C	0.0724436	0.263	NaN	9/19 (47%)	5/19 (26%)	5/19 (26%)	0/19 (0%)
IPA_2016-03-21_001p - 2016-07-24 05_15 PM	Proteome (P)	Up- or down-regulated significantly (q < 0.1)	Pentose Phosphate Pathway	PGD,RPE,TKT,PGLS,TALDO1,G6PD,H6PD	0.0794328	0.429	NaN	3/7 (43%)	0/7 (0%)	4/7 (57%)	0/7 (0%)
IPA_2016-03-21_001p - 2016-07-24 05_15 PM	Proteome (P)	Up- or down-regulated significantly (q < 0.1)	Superpathway of Melatonin Degradation	CYP3A7,CYP2C9,UGT2B10,Sult1d1,UGT1A1,POR,MAOB,Ugt1a7c,CYP4B1,CYP51A1,SULT1B1,CYP2S1,MAOA	0.0812831	0.308	NaN	1/13 (8%)	0/13 (0%)	12/13 (92%)	0/13 (0%)
IPA_2016-03-21_001p - 2016-07-24 05_15 PM	Proteome (P)	Up- or down-regulated significantly (q < 0.1)	PXR/RXR Activation	PRKACB,CYP3A7,RELA,GSTM1,ABCB1,Aldh1a7,CPT1A,PRKAR2A,CYP2C9,NR3C1,UGT1A1,PAPSS2,PRKAG1,PRKAR2B,ALDH1A1,PCK2,ALDH3A2,PRKACA,ABCB11,HNF4A,PRKAR1A	0.0933254	0.238	NaN	6/21 (29%)	2/21 (10%)	13/21 (62%)	0/21 (0%)
IPA_2016-03-21_001p - 2016-07-24 05_15 PM	Proteome (P)	Up- or down-regulated significantly (q < 0.1)	Nur77 Signaling in T Lymphocytes	Calm1 (includes others),CASP3,HDAC2,CHP1,HDAC1,HLA-DQA1,HLA-DQB1,SIN3A,EP300,PPP3CB,HLA-DRA,HLA-DMB,CYCS,HLA-DRB5	0.0933254	0.286	NaN	8/14 (57%)	4/14 (29%)	2/14 (14%)	0/14 (0%)
IPA_2016-03-21_001p - 2016-07-24 05_15 PM	Proteome (P)	Up- or down-regulated significantly (q < 0.1)	Glutathione-mediated Detoxification	GSTA3,GSTM1,MGST1,GSTM5,GSTM3,GSTA5,Gsta4,Gstt1,ANPEP,GSTO1,GSTZ1,Gstt3,GSTP1,MGST3	0.0933254	0.286	NaN	5/14 (36%)	0/14 (0%)	9/14 (64%)	0/14 (0%)
IPA_2016-03-21_001p - 2016-07-24 05_15 PM	Proteome (P)	Up- or down-regulated significantly (q < 0.1)	IL-4 Signaling	PTPN6,PIK3C2A,GRB2,RRAS,HLA-DQA1,KRAS,HLA-DQB1,NR3C1,MTOR,RRAS2,PTPN11,HLA-DRA,HLA-DMB,HLA-DRB5	0.0933254	0.286	NaN	7/14 (50%)	3/14 (21%)	4/14 (29%)	0/14 (0%)
IPA_2016-03-21_001p - 2016-07-24 05_15 PM	Proteome (P)	Up- or down-regulated significantly (q < 0.1)	Pentose Phosphate Pathway (Non-oxidative Branch)	RPE,TKT,TALDO1	0.0933254	0.667	NaN	1/3 (33%)	0/3 (0%)	2/3 (67%)	0/3 (0%)
IPA_2016-03-21_001p - 2016-07-24 05_15 PM	Proteome (P)	Up- or down-regulated significantly (q < 0.1)	Phenylethylamine Degradation I	AOC3,ALDH2,ALDH3A2	0.0933254	0.667	NaN	1/3 (33%)	0/3 (0%)	2/3 (67%)	0/3 (0%)
IPA_2016-03-21_001p - 2016-07-24 05_15 PM	Proteome (P)	Up- or down-regulated significantly (q < 0.1)	Cytotoxic T Lymphocyte-mediated Apoptosis of Target Cells	B2M,FADD,CASP6,CASP3,HLA-A,BID,CYCS,CASP8,CASP7	0.133968	0.333	NaN	7/9 (78%)	1/9 (11%)	1/9 (11%)	0/9 (0%)
IPA_2016-03-21_001p - 2016-07-24 05_15 PM	Proteome (P)	Up- or down-regulated significantly (q < 0.1)	Superpathway of Citrulline Metabolism	LOC102724788/PRODH,OTC,GLS,ASS1,OAT,ARG2,ALDH18A1,ASL,CPS1	0.133968	0.333	NaN	5/9 (56%)	0/9 (0%)	4/9 (44%)	0/9 (0%)
IPA_2016-03-21_001p - 2016-07-24 05_15 PM	Proteome (P)	Up- or down-regulated significantly (q < 0.1)	Type I Diabetes Mellitus Signaling	MAP2K4,RELA,MAPK1,CASP3,HLA-A,HLA-DQA1,HSPD1,NFKB2,MAPK13,HLA-DQB1,FADD,TRADD,IKBKG,MAPK14,RIPK1,HLA-DRA,HLA-DMB,MAPK10,BID,MAP2K3,CYCS,CASP8,STAT1,HLA-DRB5	0.147231	0.208	NaN	14/24 (58%)	3/24 (13%)	7/24 (29%)	0/24 (0%)
IPA_2016-03-21_001p - 2016-07-24 05_15 PM	Proteome (P)	Up- or down-regulated significantly (q < 0.1)	Maturity Onset Diabetes of Young (MODY) Signaling	FABP2,PKLR,ALDOB,HNF4A	0.151356	0.5	NaN	0/4 (0%)	0/4 (0%)	4/4 (100%)	0/4 (0%)
IPA_2016-03-21_001p - 2016-07-24 05_15 PM	Proteome (P)	Up- or down-regulated significantly (q < 0.1)	Superoxide Radicals Degradation	SOD2,CAT,NQO1,SOD1	0.151356	0.5	NaN	0/4 (0%)	0/4 (0%)	4/4 (100%)	0/4 (0%)
IPA_2016-03-21_001p - 2016-07-24 05_15 PM	Proteome (P)	Up- or down-regulated significantly (q < 0.1)	Aspartate Degradation II	GOT1,MDH1,MDH2,GOT2	0.151356	0.5	NaN	4/4 (100%)	0/4 (0%)	0/4 (0%)	0/4 (0%)
IPA_2016-03-21_001p - 2016-07-24 05_15 PM	Proteome (P)	Up- or down-regulated significantly (q < 0.1)	Vitamin-C Transport	TXN,GLRX,TXNRD1,GSTO1	0.151356	0.5	NaN	1/4 (25%)	0/4 (0%)	3/4 (75%)	0/4 (0%)
IPA_2016-03-21_001p - 2016-07-24 05_15 PM	Proteome (P)	Up- or down-regulated significantly (q < 0.1)	Nicotine Degradation III	POR,CYP3A7,CYP4B1,Ugt1a7c,CYP2C9,UGT2B10,AOX1,UGT1A1,CYP51A1,CYP2S1	0.158855	0.3	NaN	0/10 (0%)	1/10 (10%)	9/10 (90%)	0/10 (0%)
IPA_2016-03-21_001p - 2016-07-24 05_15 PM	Proteome (P)	Up- or down-regulated significantly (q < 0.1)	Amyotrophic Lateral Sclerosis Signaling	Naip1 (includes others),RAB5C,GPX1,RAB5B,RAB5A,PAK1,CASP1,BID,GRIK1,PRPH,NAIP,CASP3,PIK3C2A,GRB2,RAC1,SOD1,CCS,CAPNS1,PTPN11,CAPN1,CAT,GLUL,CYCS,CAPN2,CASP7,SSR4	0.178238	0.192	NaN	15/26 (58%)	1/26 (4%)	10/26 (38%)	0/26 (0%)
IPA_2016-03-21_001p - 2016-07-24 05_15 PM	Proteome (P)	Up- or down-regulated significantly (q < 0.1)	Calcium-induced T Lymphocyte Apoptosis	Calm1 (includes others),HDAC2,CHP1,HDAC1,HLA-DQA1,ATP2A3,HLA-DQB1,ITPR1,ATP2A2,EP300,PRKCI,PPP3CB,PRKCD,HLA-DRA,ITPR3,HLA-DMB,CAPN2,HLA-DRB5	0.180302	0.222	NaN	10/18 (56%)	4/18 (22%)	4/18 (22%)	0/18 (0%)
IPA_2016-03-21_001p - 2016-07-24 05_15 PM	Proteome (P)	Up- or down-regulated significantly (q < 0.1)	Melatonin Degradation I	POR,CYP3A7,CYP4B1,Ugt1a7c,CYP2C9,UGT2B10,Sult1d1,UGT1A1,SULT1B1,CYP51A1,CYP2S1	0.191426	0.273	NaN	1/11 (9%)	0/11 (0%)	10/11 (91%)	0/11 (0%)
IPA_2016-03-21_001p - 2016-07-24 05_15 PM	Proteome (P)	Up- or down-regulated significantly (q < 0.1)	Triacylglycerol Degradation	ABHD12,Ces2a,FAAH,PNLIPRP2,ABHD6,CES1,Ces1b/Ces1c,Ces2e,LIPE,MGLL,PRDX6	0.191426	0.273	NaN	4/11 (36%)	0/11 (0%)	7/11 (64%)	0/11 (0%)
IPA_2016-03-21_001p - 2016-07-24 05_15 PM	Proteome (P)	Up- or down-regulated significantly (q < 0.1)	Polyamine Regulation in Colon Cancer	PSME1,PSME2,KRAS,CTNNB1,PSME3	0.198609	0.4	NaN	4/5 (80%)	0/5 (0%)	1/5 (20%)	0/5 (0%)
IPA_2016-03-21_001p - 2016-07-24 05_15 PM	Proteome (P)	Up- or down-regulated significantly (q < 0.1)	Thyroid Hormone Metabolism II (via Conjugation and/or Degradation)	Ugt1a7c,UGT2B10,Sult1d1,UGT1A1,SULT1B1	0.198609	0.4	NaN	1/5 (20%)	0/5 (0%)	4/5 (80%)	0/5 (0%)
IPA_2016-03-21_001p - 2016-07-24 05_15 PM	Proteome (P)	Up- or down-regulated significantly (q < 0.1)	Urea Cycle	OTC,ASS1,ARG2,ASL,CPS1	0.198609	0.4	NaN	2/5 (40%)	0/5 (0%)	3/5 (60%)	0/5 (0%)
IPA_2016-03-21_001p - 2016-07-24 05_15 PM	Proteome (P)	Up- or down-regulated significantly (q < 0.1)	Guanosine Nucleotides Degradation III	GDA,XDH,PNP,NT5C,AOX1	0.198609	0.4	NaN	3/5 (60%)	1/5 (20%)	1/5 (20%)	0/5 (0%)
IPA_2016-03-21_001p - 2016-07-24 05_15 PM	Proteome (P)	Up- or down-regulated significantly (q < 0.1)	Interferon Signaling	RELA,IFI35,PSMB8,STAT1,BAK1	0.198609	0.4	NaN	4/5 (80%)	1/5 (20%)	0/5 (0%)	0/5 (0%)
IPA_2016-03-21_001p - 2016-07-24 05_15 PM	Proteome (P)	Up- or down-regulated significantly (q < 0.1)	Nicotine Degradation II	POR,CYP3A7,FMO2,CYP4B1,Ugt1a7c,CYP2C9,UGT2B10,AOX1,FMO5,UGT1A1,CYP51A1,CYP2S1	0.21677	0.25	NaN	0/12 (0%)	1/12 (8%)	11/12 (92%)	0/12 (0%)
IPA_2016-03-21_001p - 2016-07-24 05_15 PM	Proteome (P)	Up- or down-regulated significantly (q < 0.1)	PPARα/RXRα Activation	PRKACB,MAP2K4,RELA,GPD1,MAPK1,PRKAB1,PDIA3,APOA2,GNA11,CYP2C9,KRAS,AP2A2,PRKAG1,EP300,PLCD1,HSP90B1,IKBKG,HSP90AB1,MAP2K2,GPD2,FASN,MAPK3,PRKAA2,PRKAA1,SMAD4,NCOR1,GOT2,MAP2K1,GNAS,ACAA1,GRB2,RRAS,ACOX1,GNAQ,PRKAR2A,NFKB2,AIP,CAND1,ACADL,APOA1,RRAS2,PRKAR2B,MAPK14,PRKACA,PLCB3,HSP90AA1,MAP2K3,MAP4K4,PRKAR1A	0.244906	0.143	1.633	23/49 (47%)	5/49 (10%)	21/49 (43%)	0/49 (0%)
IPA_2016-03-21_001p - 2016-07-24 05_15 PM	Proteome (P)	Up- or down-regulated significantly (q < 0.1)	iCOS-iCOSL Signaling in T Helper Cells	RELA,Calm1 (includes others),PIK3C2A,BAD,GRB2,CSK,CHP1,HLA-DQA1,RAC1,ITPR1,NFKB2,HLA-DQB1,PTPRC,IKBKG,CAMK2D,PTPN11,PPP3CB,HLA-DRA,ITPR3,HLA-DMB,HLA-DRB5	0.244906	0.19	NaN	10/21 (48%)	5/21 (24%)	6/21 (29%)	0/21 (0%)
IPA_2016-03-21_001p - 2016-07-24 05_15 PM	Proteome (P)	Up- or down-regulated significantly (q < 0.1)	Mitotic Roles of Polo-Like Kinase	PPP2CB,SMC3,HSP90B1,PPP2R1A,HSP90AB1,PPP2CA,PPP2R4,PPP2R2A,PPP2R5D,CAPN1,HSP90AA1,RAD21,SMC1A	0.244906	0.231	NaN	9/13 (69%)	1/13 (8%)	3/13 (23%)	0/13 (0%)
IPA_2016-03-21_001p - 2016-07-24 05_15 PM	Proteome (P)	Up- or down-regulated significantly (q < 0.1)	Cdc42 Signaling	MAP2K4,MPRIP,MYL6,MAPK1,ARPC5,HLA-DQB1,MAPK13,EXOC6,EXOC7,Ppp1r12b,PAK1,CFL2,MYL4,EXOC5,GSK3B,MYL3,ACTR2,CFL1,ITGA5,MYL9,ARPC1A,ARPC2,MAPK10,B2M,RALA,ARPC1B,HLA-A,CDC42EP5,HLA-DQA1,PPP1CB,MYLK,IQGAP1,IQGAP2,DIAPH1,ACTR3,PPP1R12A,HLA-DMB,HLA-DRA,ARPC3,MYL12B,MYL12A,ITGB1,ITGA2,MAPK14,EXOC8,PRKCI,EXOC4,PAK2,HLA-DRB5,ARPC4	0.244906	0.14	NaN	27/50 (54%)	4/50 (8%)	19/50 (38%)	0/50 (0%)
IPA_2016-03-21_001p - 2016-07-24 05_15 PM	Proteome (P)	Up- or down-regulated significantly (q < 0.1)	Citrulline Biosynthesis	LOC102724788/PRODH,OTC,GLS,OAT,ARG2,ALDH18A1	0.244906	0.333	NaN	3/6 (50%)	0/6 (0%)	3/6 (50%)	0/6 (0%)
IPA_2016-03-21_001p - 2016-07-24 05_15 PM	Proteome (P)	Up- or down-regulated significantly (q < 0.1)	γ-glutamyl Cycle	OPLAH,GCLC,GCLM,GSS,ANPEP,GGACT	0.244906	0.333	NaN	3/6 (50%)	0/6 (0%)	3/6 (50%)	0/6 (0%)
IPA_2016-03-21_001p - 2016-07-24 05_15 PM	Proteome (P)	Up- or down-regulated significantly (q < 0.1)	Serotonin Receptor Signaling	MAOB,DDC,SPR,PCBD1,QDPR,MAOA	0.244906	0.333	NaN	1/6 (17%)	0/6 (0%)	5/6 (83%)	0/6 (0%)
IPA_2016-03-21_001p - 2016-07-24 05_15 PM	Proteome (P)	Up- or down-regulated significantly (q < 0.1)	PKCθ Signaling in T Lymphocytes	MAP2K4,RELA,RAC2,PIK3C2A,MAPK1,GRB2,RRAS,CHP1,HLA-DQA1,RAC1,KRAS,HLA-DQB1,NFKB2,IKBKG,RRAS2,CAMK2D,PTPN11,PPP3CB,MAPK3,HLA-DRA,HLA-DMB,HLA-DRB5	0.244906	0.182	-2	10/22 (45%)	3/22 (14%)	9/22 (41%)	0/22 (0%)
IPA_2016-03-21_001p - 2016-07-24 05_15 PM	Proteome (P)	Up- or down-regulated significantly (q < 0.1)	Role of Lipids/Lipid Rafts in the Pathogenesis of Influenza	FDPS	0.244906	1	NaN	0/1 (0%)	0/1 (0%)	1/1 (100%)	0/1 (0%)
IPA_2016-03-21_001p - 2016-07-24 05_15 PM	Proteome (P)	Up- or down-regulated significantly (q < 0.1)	UDP-D-xylose and UDP-D-glucuronate Biosynthesis	UGDH	0.244906	1	NaN	0/1 (0%)	0/1 (0%)	1/1 (100%)	0/1 (0%)
IPA_2016-03-21_001p - 2016-07-24 05_15 PM	Proteome (P)	Up- or down-regulated significantly (q < 0.1)	Geranylgeranyldiphosphate Biosynthesis	FDPS	0.244906	1	NaN	0/1 (0%)	0/1 (0%)	1/1 (100%)	0/1 (0%)
IPA_2016-03-21_001p - 2016-07-24 05_15 PM	Proteome (P)	Up- or down-regulated significantly (q < 0.1)	Cysteine Biosynthesis/Homocysteine Degradation	CTH	0.244906	1	NaN	0/1 (0%)	0/1 (0%)	1/1 (100%)	0/1 (0%)
IPA_2016-03-21_001p - 2016-07-24 05_15 PM	Proteome (P)	Up- or down-regulated significantly (q < 0.1)	Sorbitol Degradation I	SORD	0.244906	1	NaN	0/1 (0%)	0/1 (0%)	1/1 (100%)	0/1 (0%)
IPA_2016-03-21_001p - 2016-07-24 05_15 PM	Proteome (P)	Up- or down-regulated significantly (q < 0.1)	L-cysteine Degradation II	CTH	0.244906	1	NaN	0/1 (0%)	0/1 (0%)	1/1 (100%)	0/1 (0%)
IPA_2016-03-21_001p - 2016-07-24 05_15 PM	Proteome (P)	Up- or down-regulated significantly (q < 0.1)	Adenine and Adenosine Salvage VI	ADK	0.244906	1	NaN	0/1 (0%)	0/1 (0%)	1/1 (100%)	0/1 (0%)
IPA_2016-03-21_001p - 2016-07-24 05_15 PM	Proteome (P)	Up- or down-regulated significantly (q < 0.1)	Citrulline Degradation	OTC	0.244906	1	NaN	0/1 (0%)	0/1 (0%)	1/1 (100%)	0/1 (0%)
IPA_2016-03-21_001p - 2016-07-24 05_15 PM	Proteome (P)	Up- or down-regulated significantly (q < 0.1)	Sulfite Oxidation IV	SUOX	0.244906	1	NaN	0/1 (0%)	0/1 (0%)	1/1 (100%)	0/1 (0%)
IPA_2016-03-21_001p - 2016-07-24 05_15 PM	Proteome (P)	Up- or down-regulated significantly (q < 0.1)	Superpathway of Methionine Degradation	PCCB,MUT,AHCYL2,MAT2B,PRMT1,PCCA,PRMT5,DLD,GOT1,CTH,MAT2A,GOT2,SUOX,AHCY	0.246604	0.214	NaN	7/14 (50%)	0/14 (0%)	7/14 (50%)	0/14 (0%)
IPA_2016-03-21_001p - 2016-07-24 05_15 PM	Proteome (P)	Up- or down-regulated significantly (q < 0.1)	FXR/RXR Activation	MAP2K4,KNG1,APOE,APOA4,APOB,PKLR,APOH,APOA2,MTTP,C4A/C4B,PCK2,ITIH4,FASN,SLC10A2,ABCB11,SERPINA1,GC,HNF4A,PON3,TTR,HPX,C3,AHSG,PCYOX1,ALB,APOA1,TF,FABP6,MAPK10,FBP1,SLC51B,FGA,CLU	0.273527	0.152	NaN	10/33 (30%)	0/33 (0%)	23/33 (70%)	0/33 (0%)
IPA_2016-03-21_001p - 2016-07-24 05_15 PM	Proteome (P)	Up- or down-regulated significantly (q < 0.1)	Sucrose Degradation V (Mammalian)	KHK,ALDOB,TPI1,SI,ALDOA,GALM,TKFC	0.273527	0.286	NaN	1/7 (14%)	0/7 (0%)	6/7 (86%)	0/7 (0%)
IPA_2016-03-21_001p - 2016-07-24 05_15 PM	Proteome (P)	Up- or down-regulated significantly (q < 0.1)	Purine Nucleotides Degradation II (Aerobic)	GDA,IMPDH2,XDH,PNP,ADA,NT5C,AOX1	0.273527	0.286	NaN	5/7 (71%)	1/7 (14%)	1/7 (14%)	0/7 (0%)
IPA_2016-03-21_001p - 2016-07-24 05_15 PM	Proteome (P)	Up- or down-regulated significantly (q < 0.1)	Crosstalk between Dendritic Cells and Natural Killer Cells	RELA,HLA-A,ACTB,TLN1,NFKB2,CAMK2D,TLN2,ACTA2,FSCN1,HLA-DRA,ACTG2,ACTC1,ACTG1,ACTA1,HLA-DRB5,NECTIN2	0.320627	0.188	NaN	14/16 (88%)	0/16 (0%)	2/16 (13%)	0/16 (0%)
IPA_2016-03-21_001p - 2016-07-24 05_15 PM	Proteome (P)	Up- or down-regulated significantly (q < 0.1)	Gluconeogenesis I	PGK1,ENO3,ME3,ENO2,ME1,MDH1,BPGM,FBP2,ENO1,GPI,ALDOB,PGAM1,FBP1,ME2,ALDOA,MDH2	0.320627	0.188	NaN	6/16 (38%)	0/16 (0%)	10/16 (63%)	0/16 (0%)
IPA_2016-03-21_001p - 2016-07-24 05_15 PM	Proteome (P)	Up- or down-regulated significantly (q < 0.1)	Production of Nitric Oxide and Reactive Oxygen Species in Macrophages	MAP2K4,RAP1B,APOE,RELA,APOB,APOA4,MAPK1,PPP2CA,PPP2R2A,APOA2,PPP1CB,ARG2,MAPK13,IKBKG,LYZ,RHOG,PPP1R12A,PPP1R10,PPP1R7,MAPK3,SERPINA1,PPP1CA,STAT1,MAP2K1,PTPN6,PIK3C2A,GRB2,PPP2R5D,RAC1,PPP1R14A,PCYOX1,NFKB2,RAP1A,PPP2CB,ALB,PPP2R1A,PRKCI,MAPK14,APOA1,PTPN11,PPP2R4,PRKCD,RHOA,CAT,MAPK10,CLU	0.331131	0.13	1	17/46 (37%)	3/46 (7%)	26/46 (57%)	0/46 (0%)
IPA_2016-03-21_001p - 2016-07-24 05_15 PM	Proteome (P)	Up- or down-regulated significantly (q < 0.1)	MIF-mediated Glucocorticoid Regulation	RELA,MIF,MAPK1,MAPK3,PLA2G4C,CD74,NFKB2,NR3C1	0.331131	0.25	NaN	4/8 (50%)	0/8 (0%)	4/8 (50%)	0/8 (0%)
IPA_2016-03-21_001p - 2016-07-24 05_15 PM	Proteome (P)	Up- or down-regulated significantly (q < 0.1)	eNOS Signaling	PRKACB,KNG1,Calm1 (includes others),PRKAB1,Hspa1b,HSPA5,PRKAG1,HSPA1L,HSPA4,HSP90B1,HSP90AB1,STUB1,PRKAA2,PRKAA1,CAV1,CASP8,DNM2,GUCY1B3,GNAS,PIK3C2A,CASP3,GRB2,HSPA9,PRKAR2A,GNAQ,ITPR1,HSPA2,HSPA8,PRKAR2B,PRKCI,PTPN11,PRKCD,ITPR3,PRKACA,HSP90AA1,PRKAR1A	0.336512	0.139	NaN	20/36 (56%)	4/36 (11%)	12/36 (33%)	0/36 (0%)
IPA_2016-03-21_001p - 2016-07-24 05_15 PM	Proteome (P)	Up- or down-regulated significantly (q < 0.1)	Calcium Signaling	RAP1B,PRKACB,MYH10,MYH6,Calm1 (includes others),MYH9,CAMK1D,MAPK1,MYL6,ATP2B1,Tpm1,MYH11,Tpm2,MYH7B,ATP2A2,PRKAG1,EP300,CAMK2D,PPP3CB,MAPK3,MYL4,ASPH,ACTC1,MYL3,ACTA1,GRIK1,CALR,LETM1,HDAC2,MYH14,HDAC1,CHP1,PRKAR2A,TPM3,ATP2A3,MCU,ITPR1,RAP1A,MYL9,MICU1,Tpm4,PRKAR2B,ACTA2,ITPR3,PRKACA,ATP2B4,PRKAR1A	0.34435	0.128	NaN	32/47 (68%)	4/47 (9%)	11/47 (23%)	0/47 (0%)
IPA_2016-03-21_001p - 2016-07-24 05_15 PM	Proteome (P)	Up- or down-regulated significantly (q < 0.1)	MIF Regulation of Innate Immunity	MAP2K4,RELA,MIF,MAPK1,MAPK3,PLA2G4C,MAPK10,CD74,NFKB2	0.34435	0.222	NaN	4/9 (44%)	0/9 (0%)	5/9 (56%)	0/9 (0%)
IPA_2016-03-21_001p - 2016-07-24 05_15 PM	Proteome (P)	Up- or down-regulated significantly (q < 0.1)	Heparan Sulfate Biosynthesis	Ces2a,GAL3ST2,Ces1b/Ces1c,Ces2e,LIPE,Sult1d1,SULT1B1,PRDX6,SULT2B1	0.34435	0.222	NaN	2/9 (22%)	0/9 (0%)	7/9 (78%)	0/9 (0%)
IPA_2016-03-21_001p - 2016-07-24 05_15 PM	Proteome (P)	Up- or down-regulated significantly (q < 0.1)	Heparan Sulfate Biosynthesis (Late Stages)	Ces2a,GAL3ST2,Ces1b/Ces1c,Ces2e,LIPE,Sult1d1,SULT1B1,PRDX6,SULT2B1	0.34435	0.222	NaN	2/9 (22%)	0/9 (0%)	7/9 (78%)	0/9 (0%)
IPA_2016-03-21_001p - 2016-07-24 05_15 PM	Proteome (P)	Up- or down-regulated significantly (q < 0.1)	Glutaryl-CoA Degradation	HSD17B10,ACAT2,ACAT1,HADHB,EHHADH,HSD17B4,HADHA,HADH,HSD17B8	0.34435	0.222	NaN	2/9 (22%)	0/9 (0%)	7/9 (78%)	0/9 (0%)
IPA_2016-03-21_001p - 2016-07-24 05_15 PM	Proteome (P)	Up- or down-regulated significantly (q < 0.1)	Tryptophan Degradation III (Eukaryotic)	HSD17B10,ACAT2,ACAT1,HADHB,EHHADH,HSD17B4,HADHA,HADH,HSD17B8	0.34435	0.222	NaN	2/9 (22%)	0/9 (0%)	7/9 (78%)	0/9 (0%)
IPA_2016-03-21_001p - 2016-07-24 05_15 PM	Proteome (P)	Up- or down-regulated significantly (q < 0.1)	Telomere Extension by Telomerase	XRCC6,HNRNPA2B1	0.34435	0.5	NaN	1/2 (50%)	1/2 (50%)	0/2 (0%)	0/2 (0%)
IPA_2016-03-21_001p - 2016-07-24 05_15 PM	Proteome (P)	Up- or down-regulated significantly (q < 0.1)	L-carnitine Biosynthesis	TMLHE,ALDH9A1	0.34435	0.5	NaN	0/2 (0%)	0/2 (0%)	2/2 (100%)	0/2 (0%)
IPA_2016-03-21_001p - 2016-07-24 05_15 PM	Proteome (P)	Up- or down-regulated significantly (q < 0.1)	Leukotriene Biosynthesis	LTA4H,DPEP1	0.34435	0.5	NaN	1/2 (50%)	0/2 (0%)	1/2 (50%)	0/2 (0%)
IPA_2016-03-21_001p - 2016-07-24 05_15 PM	Proteome (P)	Up- or down-regulated significantly (q < 0.1)	Thioredoxin Pathway	TXN,TXNRD1	0.34435	0.5	NaN	1/2 (50%)	0/2 (0%)	1/2 (50%)	0/2 (0%)
IPA_2016-03-21_001p - 2016-07-24 05_15 PM	Proteome (P)	Up- or down-regulated significantly (q < 0.1)	Eumelanin Biosynthesis	MIF,DDT	0.34435	0.5	NaN	1/2 (50%)	0/2 (0%)	1/2 (50%)	0/2 (0%)
IPA_2016-03-21_001p - 2016-07-24 05_15 PM	Proteome (P)	Up- or down-regulated significantly (q < 0.1)	Ascorbate Recycling (Cytosolic)	GLRX,GSTO1	0.34435	0.5	NaN	0/2 (0%)	0/2 (0%)	2/2 (100%)	0/2 (0%)
IPA_2016-03-21_001p - 2016-07-24 05_15 PM	Proteome (P)	Up- or down-regulated significantly (q < 0.1)	L-cysteine Degradation III	MPST,GOT1	0.34435	0.5	NaN	1/2 (50%)	0/2 (0%)	1/2 (50%)	0/2 (0%)
IPA_2016-03-21_001p - 2016-07-24 05_15 PM	Proteome (P)	Up- or down-regulated significantly (q < 0.1)	Melatonin Degradation II	MAOB,MAOA	0.34435	0.5	NaN	0/2 (0%)	0/2 (0%)	2/2 (100%)	0/2 (0%)
IPA_2016-03-21_001p - 2016-07-24 05_15 PM	Proteome (P)	Up- or down-regulated significantly (q < 0.1)	Trans, trans-farnesyl Diphosphate Biosynthesis	FDPS,IDI1	0.34435	0.5	NaN	0/2 (0%)	0/2 (0%)	2/2 (100%)	0/2 (0%)
IPA_2016-03-21_001p - 2016-07-24 05_15 PM	Proteome (P)	Up- or down-regulated significantly (q < 0.1)	L-cysteine Degradation I	GOT1,GOT2	0.34435	0.5	NaN	2/2 (100%)	0/2 (0%)	0/2 (0%)	0/2 (0%)
IPA_2016-03-21_001p - 2016-07-24 05_15 PM	Proteome (P)	Up- or down-regulated significantly (q < 0.1)	Phenylalanine Degradation I (Aerobic)	PCBD1,QDPR	0.34435	0.5	NaN	0/2 (0%)	0/2 (0%)	2/2 (100%)	0/2 (0%)
IPA_2016-03-21_001p - 2016-07-24 05_15 PM	Proteome (P)	Up- or down-regulated significantly (q < 0.1)	Glutamate Degradation II	GOT1,GOT2	0.34435	0.5	NaN	2/2 (100%)	0/2 (0%)	0/2 (0%)	0/2 (0%)
IPA_2016-03-21_001p - 2016-07-24 05_15 PM	Proteome (P)	Up- or down-regulated significantly (q < 0.1)	Aspartate Biosynthesis	GOT1,GOT2	0.34435	0.5	NaN	2/2 (100%)	0/2 (0%)	0/2 (0%)	0/2 (0%)
IPA_2016-03-21_001p - 2016-07-24 05_15 PM	Proteome (P)	Up- or down-regulated significantly (q < 0.1)	PPAR Signaling	RELA,SRA1,MAPK1,GRB2,RRAS,KRAS,NFKB2,AIP,EP300,HSP90B1,IKBKG,RRAS2,MAP2K2,HSP90AB1,MAPK3,HSP90AA1,NCOR1,MAP4K4,MAP2K1	0.370681	0.158	NaN	9/19 (47%)	2/19 (11%)	8/19 (42%)	0/19 (0%)
IPA_2016-03-21_001p - 2016-07-24 05_15 PM	Proteome (P)	Up- or down-regulated significantly (q < 0.1)	phagosome maturation	RAB5C,ATP6V1C1,NAPG,TUBB,NSF,DYNLL1,VAMP3,TUBA1C,NAPA,M6PR,TUBB3,DCTN4,TUBB2A,ATP6V1A,DYNLRB1,DYNC1H1,VPS37A,PRDX2,EEA1,B2M,ATP6V1D,PRDX5,HLA-A,PRDX1,RAB5B,PRDX6,DYNC1LI1,RAB5A,Dync1i2,HLA-DRA,LAMP1,ATP6V1G1,CALR,TUBB1,YKT6,TUBB4B,TUBG1,VPS33A,TUBA4A,RAB7A,CANX,TSG101,ATP6V0A1,ATP6V1E1,LAMP2,TUBA1A,ATP6V1F,TUBB6,GOSR2,HLA-DRB5,ATP6V1B2	0.374973	0.118	NaN	35/51 (69%)	3/51 (6%)	13/51 (25%)	0/51 (0%)
IPA_2016-03-21_001p - 2016-07-24 05_15 PM	Proteome (P)	Up- or down-regulated significantly (q < 0.1)	Retinoate Biosynthesis I	Akr1b10,ALDH1A1,AKR1C3,RDH11,ALDH1A3,ALDH1A2,RDH16,ADH1C,RBP2,DHRS4	0.376704	0.2	NaN	2/10 (20%)	1/10 (10%)	7/10 (70%)	0/10 (0%)
IPA_2016-03-21_001p - 2016-07-24 05_15 PM	Proteome (P)	Up- or down-regulated significantly (q < 0.1)	Retinol Biosynthesis	PNLIPRP2,Akr1b10,Ces1g,CES1,AKR1C3,RDH11,RBP2,LIPE,DHRS4,ESD	0.376704	0.2	NaN	3/10 (30%)	0/10 (0%)	7/10 (70%)	0/10 (0%)
IPA_2016-03-21_001p - 2016-07-24 05_15 PM	Proteome (P)	Up- or down-regulated significantly (q < 0.1)	NRF2-mediated Oxidative Stress Response	MAP2K4,MAPK1,GSTA5,DNAJC3,GCLC,KRAS,CLPP,SOD2,MAP2K2,MAPK3,DNAJC8,KEAP1,DNAJA3,DNAJA2,ACTG2,GSK3B,TXN,GCLM,ACTA1,CBR1,MGST1,RRAS,GSTM3,TXNRD1,GSR,ERP29,ACTA2,PTPN11,PRKCD,STIP1,MAP2K3,SQSTM1,ACTG1,HACD3,MGST3,GSTP1,EPHX1,AKR7A2,USP14,GSTM5,PPIB,PRDX1,DNAJC13,DNAJA1,EP300,AKR1A1,VCP,UBE2K,ACTC1,MAP2K1,GSTA3,GSTM1,PIK3C2A,GRB2,ACTB,NQO1,SOD1,GSTO1,MAPK14,PRKCI,RRAS2,DNAJB11,GPX2,CAT,CCT7,AOX1	0.44978	0.106	0	30/66 (45%)	6/66 (9%)	30/66 (45%)	0/66 (0%)
IPA_2016-03-21_001p - 2016-07-24 05_15 PM	Proteome (P)	Up- or down-regulated significantly (q < 0.1)	Arsenate Detoxification I (Glutaredoxin)	AS3MT,PNP,GSTO1	0.44978	0.333	NaN	2/3 (67%)	0/3 (0%)	1/3 (33%)	0/3 (0%)
IPA_2016-03-21_001p - 2016-07-24 05_15 PM	Proteome (P)	Up- or down-regulated significantly (q < 0.1)	Glutathione Biosynthesis	GCLC,GCLM,GSS	0.44978	0.333	NaN	1/3 (33%)	0/3 (0%)	2/3 (67%)	0/3 (0%)
IPA_2016-03-21_001p - 2016-07-24 05_15 PM	Proteome (P)	Up- or down-regulated significantly (q < 0.1)	Glutathione Redox Reactions II	GSR,PDIA3,GLRX	0.44978	0.333	NaN	2/3 (67%)	0/3 (0%)	1/3 (33%)	0/3 (0%)
IPA_2016-03-21_001p - 2016-07-24 05_15 PM	Proteome (P)	Up- or down-regulated significantly (q < 0.1)	Thiosulfate Disproportionation III (Rhodanese)	MPST,MOCS3,TST	0.44978	0.333	NaN	1/3 (33%)	0/3 (0%)	2/3 (67%)	0/3 (0%)
IPA_2016-03-21_001p - 2016-07-24 05_15 PM	Proteome (P)	Up- or down-regulated significantly (q < 0.1)	Proline Biosynthesis I	PYCRL,ALDH18A1,PYCR2	0.44978	0.333	NaN	2/3 (67%)	1/3 (33%)	0/3 (0%)	0/3 (0%)
IPA_2016-03-21_001p - 2016-07-24 05_15 PM	Proteome (P)	Up- or down-regulated significantly (q < 0.1)	Acetate Conversion to Acetyl-CoA	ACSS2,ACSS1,ACSL1	0.44978	0.333	NaN	0/3 (0%)	0/3 (0%)	3/3 (100%)	0/3 (0%)
IPA_2016-03-21_001p - 2016-07-24 05_15 PM	Proteome (P)	Up- or down-regulated significantly (q < 0.1)	CD28 Signaling in T Helper Cells	MAP2K4,RELA,Calm1 (includes others),ARPC1B,ARPC5,HLA-DQA1,HLA-DQB1,PTPRC,IKBKG,PAK1,ACTR3,PPP3CB,MAP2K2,HLA-DMB,HLA-DRA,ARPC3,MAP2K1,ACTR2,PTPN6,PIK3C2A,GRB2,CSK,CHP1,RAC1,NFKB2,ITPR1,ARPC1A,PTPN11,ARPC2,ITPR3,MAPK10,ARPC4,HLA-DRB5	0.462381	0.121	NaN	12/33 (36%)	4/33 (12%)	17/33 (52%)	0/33 (0%)
IPA_2016-03-21_001p - 2016-07-24 05_15 PM	Proteome (P)	Up- or down-regulated significantly (q < 0.1)	Estrogen Biosynthesis	HSD17B10,POR,CYP3A7,AKR1C3,CYP4B1,HSD17B11,HSD17B12,CYP2C9,HSD17B4,CYP51A1,HSD17B8,CYP2S1	0.464515	0.167	NaN	2/12 (17%)	1/12 (8%)	9/12 (75%)	0/12 (0%)
IPA_2016-03-21_001p - 2016-07-24 05_15 PM	Proteome (P)	Up- or down-regulated significantly (q < 0.1)	Caveolar-mediated Endocytosis Signaling	B2M,FLNB,COPZ1,ARCN1,RAB5C,HLA-A,COPA,COPE,COPB2,RAB5B,RAB5A,FLNA,ITGAV,CAV1,ITGB4,ACTG2,ACTC1,DNM2,ACTA1,ITGB1,ACTB,ITGA2,ITGA6,FLOT1,ITGA5,COPG2,COPB1,COPG1,ALB,FLOT2,ACTA2,FLNC,ITGA1,PTRF,ACTG1	0.521195	0.114	NaN	28/35 (80%)	0/35 (0%)	7/35 (20%)	0/35 (0%)
IPA_2016-03-21_001p - 2016-07-24 05_15 PM	Proteome (P)	Up- or down-regulated significantly (q < 0.1)	Sphingosine-1-phosphate Signaling	PIK3C2A,MAPK1,CASP3,PDIA3,GRB2,GNAQ,RAC1,SMPD2,ASAH1,GNAI2,PLCD1,PTK2,GNAI3,CASP6,RHOG,PTPN11,MAPK3,RHOA,CASP1,PLCB3,GNA13,CASP8,SMPD3,CASP7	0.521195	0.125	NaN	12/24 (50%)	1/24 (4%)	11/24 (46%)	0/24 (0%)
IPA_2016-03-21_001p - 2016-07-24 05_15 PM	Proteome (P)	Up- or down-regulated significantly (q < 0.1)	Atherosclerosis Signaling	PAFAH1B2,RELA,APOE,APOA4,APOB,APOA2,PLA2G4C,NFKB2,PCYOX1,GLG1,COL1A2,PLBD1,COL1A1,LYZ,ALB,APOA1,Pla2g2a,PLB1,SERPINA1,COL18A1,PAFAH1B1,CLU,COL3A1,PAFAH1B3	0.521195	0.125	NaN	10/24 (42%)	0/24 (0%)	14/24 (58%)	0/24 (0%)
IPA_2016-03-21_001p - 2016-07-24 05_15 PM	Proteome (P)	Up- or down-regulated significantly (q < 0.1)	Antioxidant Action of Vitamin C	MAP2K4,PAFAH1B2,RELA,MAPK1,PDIA3,PLA2G4C,NFKB2,MAPK13,GLRX,GSTO1,TXNRD1,PLCD1,PLD4,PLBD1,IKBKG,MAPK14,Pla2g2a,PLB1,MAPK3,MAPK10,PLCB3,TXN,PAFAH1B1,PAFAH1B3	0.521195	0.125	NaN	13/24 (54%)	0/24 (0%)	11/24 (46%)	0/24 (0%)
IPA_2016-03-21_001p - 2016-07-24 05_15 PM	Proteome (P)	Up- or down-regulated significantly (q < 0.1)	Huntington's Disease Signaling	MAP2K4,MAPK1,Hspa1b,CLTB,RACK1,NAPG,HSPA5,AP2A2,GNB1,HSPA4,GNB4,NSF,CTSD,MAPK3,VAMP3,TCERG1,NAPA,GNG12,DNM2,ATP5J,HDAC2,CASP3,CLTC,HSPA9,GNG2,PSME2,POLR2H,ITPR1,HSPA8,ATP5B,PTPN11,POLR2E,CAPN1,CLTA,PRKCD,GNB2,PLCB3,CAPN2,SDHB,GNA11,POLR2B,HSPA1L,EP300,TGM2,CASP6,MTOR,POLR2A,SP1,CASP1,NCOR1,CASP8,GNG5,SDHA,PIK3C2A,YKT6,GRB2,GLS,HDAC1,GNAQ,HIP1,HSPA2,PSME3,SIN3A,DNM1,PSME1,PRKCI,CAPNS1,DCTN1,CYCS,D…	0.528445	0.0972	NaN	36/72 (50%)	6/72 (8%)	30/72 (42%)	0/72 (0%)
IPA_2016-03-21_001p - 2016-07-24 05_15 PM	Proteome (P)	Up- or down-regulated significantly (q < 0.1)	Fatty Acid Activation	SLC27A2,ACSL5,SLC27A4,ACSL1	0.528445	0.25	NaN	1/4 (25%)	0/4 (0%)	3/4 (75%)	0/4 (0%)
IPA_2016-03-21_001p - 2016-07-24 05_15 PM	Proteome (P)	Up- or down-regulated significantly (q < 0.1)	Proline Biosynthesis II (from Arginine)	PYCRL,OTC,OAT,PYCR2	0.528445	0.25	NaN	2/4 (50%)	1/4 (25%)	1/4 (25%)	0/4 (0%)
IPA_2016-03-21_001p - 2016-07-24 05_15 PM	Proteome (P)	Up- or down-regulated significantly (q < 0.1)	Creatine-phosphate Biosynthesis	CKB,CKM,MAP4K4,CKMT1A/CKMT1B	0.528445	0.25	NaN	2/4 (50%)	1/4 (25%)	1/4 (25%)	0/4 (0%)
IPA_2016-03-21_001p - 2016-07-24 05_15 PM	Proteome (P)	Up- or down-regulated significantly (q < 0.1)	Pentose Phosphate Pathway (Oxidative Branch)	PGD,PGLS,G6PD,H6PD	0.528445	0.25	NaN	2/4 (50%)	0/4 (0%)	2/4 (50%)	0/4 (0%)
IPA_2016-03-21_001p - 2016-07-24 05_15 PM	Proteome (P)	Up- or down-regulated significantly (q < 0.1)	Neuregulin Signaling	ITGB1,BAD,MAPK1,ERBIN,GRB2,RRAS,DCN,CRKL,ITGA2,ITGA5,CRK,KRAS,RPS6,MTOR,HSP90B1,RRAS2,PRKCI,PTPN11,HSP90AB1,MAP2K2,PRKCD,MAPK3,HSP90AA1,CDKN1B,MAP2K1	0.533335	0.12	NaN	10/25 (40%)	3/25 (12%)	12/25 (48%)	0/25 (0%)
IPA_2016-03-21_001p - 2016-07-24 05_15 PM	Proteome (P)	Up- or down-regulated significantly (q < 0.1)	Prostate Cancer Signaling	RELA,PIK3C2A,KLK3,BAD,MAPK1,PA2G4,GRB2,RRAS,KRAS,NFKB2,SIN3A,EP300,HSP90B1,MTOR,RRAS2,PTPN11,HSP90AB1,MAP2K2,MAPK3,HSP90AA1,CDKN1B,GSK3B,CTNNB1,MAP2K1,GSTP1	0.533335	0.12	NaN	9/25 (36%)	6/25 (24%)	10/25 (40%)	0/25 (0%)
IPA_2016-03-21_001p - 2016-07-24 05_15 PM	Proteome (P)	Up- or down-regulated significantly (q < 0.1)	Telomerase Signaling	MAPK1,PPP2R2A,PPP2CA,KRAS,PTGES3,HSP90B1,MAP2K2,SP1,HSP90AB1,MAPK3,MAP2K1,PIK3C2A,HDAC2,RRAS,GRB2,PPP2R5D,DKC1,HDAC1,PPP2CB,PPP2R1A,RRAS2,PTPN11,PPP2R4,TEP1,TPP1,HSP90AA1	0.568853	0.115	NaN	11/26 (42%)	1/26 (4%)	14/26 (54%)	0/26 (0%)
IPA_2016-03-21_001p - 2016-07-24 05_15 PM	Proteome (P)	Up- or down-regulated significantly (q < 0.1)	Arginine Biosynthesis IV	OTC,ASS1,OAT,GLUD1,ASL	0.598412	0.2	NaN	2/5 (40%)	0/5 (0%)	3/5 (60%)	0/5 (0%)
IPA_2016-03-21_001p - 2016-07-24 05_15 PM	Proteome (P)	Up- or down-regulated significantly (q < 0.1)	γ-linolenate Biosynthesis II (Animals)	SLC27A2,ACSL5,CYB5A,SLC27A4,ACSL1	0.598412	0.2	NaN	1/5 (20%)	0/5 (0%)	4/5 (80%)	0/5 (0%)
IPA_2016-03-21_001p - 2016-07-24 05_15 PM	Proteome (P)	Up- or down-regulated significantly (q < 0.1)	Calcium Transport I	ATP2B1,ANXA5,ATP2A3,ATP2A2,ATP2B4	0.598412	0.2	NaN	3/5 (60%)	0/5 (0%)	2/5 (40%)	0/5 (0%)
IPA_2016-03-21_001p - 2016-07-24 05_15 PM	Proteome (P)	Up- or down-regulated significantly (q < 0.1)	Urate Biosynthesis/Inosine 5'-phosphate Degradation	IMPDH2,XDH,PNP,NT5C,AOX1	0.598412	0.2	NaN	3/5 (60%)	1/5 (20%)	1/5 (20%)	0/5 (0%)
IPA_2016-03-21_001p - 2016-07-24 05_15 PM	Proteome (P)	Up- or down-regulated significantly (q < 0.1)	Adenosine Nucleotides Degradation II	XDH,PNP,ADA,NT5C,AOX1	0.598412	0.2	NaN	3/5 (60%)	1/5 (20%)	1/5 (20%)	0/5 (0%)
IPA_2016-03-21_001p - 2016-07-24 05_15 PM	Proteome (P)	Up- or down-regulated significantly (q < 0.1)	Role of NFAT in Regulation of the Immune Response	RELA,Calm1 (includes others),MAPK1,RACK1,GNA11,HLA-DQA1,CSNK1A1,KRAS,HLA-DQB1,GNB1,GNB4,IKBKG,GNAT1,PPP3CB,MAP2K2,MAPK3,HLA-DMB,HLA-DRA,XPO1,GSK3B,GNA13,GNG5,MAP2K1,GNG12,GNAS,PIK3C2A,GRB2,RRAS,GNG2,CHP1,GNAQ,NFKB2,ITPR1,GNAI2,GNAI3,RRAS2,PTPN11,ITPR3,GNB2,PLCB3,HLA-DRB5	0.645654	0.0976	NaN	18/41 (44%)	4/41 (10%)	19/41 (46%)	0/41 (0%)
IPA_2016-03-21_001p - 2016-07-24 05_15 PM	Proteome (P)	Up- or down-regulated significantly (q < 0.1)	IL-12 Signaling and Production in Macrophages	MAP2K4,APOE,RELA,APOA4,APOB,MAPK1,APOA2,MAPK13,EP300,IKBKG,LYZ,MAP2K2,MAPK3,SERPINA1,STAT1,MAP2K1,PIK3C2A,GRB2,RAB7A,PCYOX1,NFKB2,ALB,APOA1,PRKCI,MAPK14,PTPN11,PRKCD,MAPK10,CLU	0.648634	0.103	NaN	9/29 (31%)	3/29 (10%)	17/29 (59%)	0/29 (0%)
IPA_2016-03-21_001p - 2016-07-24 05_15 PM	Proteome (P)	Up- or down-regulated significantly (q < 0.1)	Nitric Oxide Signaling in the Cardiovascular System	KNG1,PRKACB,Calm1 (includes others),GUCY2C,MAPK1,ARG2,ATP2A2,PRKAG1,HSP90B1,MAP2K2,HSP90AB1,MAPK3,CAV1,PRKAA1,MAP2K1,GUCY1B3,PIK3C2A,GRB2,PRKAR2A,ATP2A3,ITPR1,PRKCI,PRKAR2B,PTPN11,PRKCD,ITPR3,PRKACA,HSP90AA1,PRKAR1A	0.648634	0.103	NaN	12/29 (41%)	4/29 (14%)	13/29 (45%)	0/29 (0%)
IPA_2016-03-21_001p - 2016-07-24 05_15 PM	Proteome (P)	Up- or down-regulated significantly (q < 0.1)	Glycolysis I	PGK1,PKLR,ENO3,PKM,ENO2,PFKL,PFKP,BPGM,PFKM,FBP2,ENO1,GPI,TPI1,ALDOB,PGAM1,FBP1,ALDOA	0.648634	0.118	NaN	3/17 (18%)	0/17 (0%)	14/17 (82%)	0/17 (0%)
IPA_2016-03-21_001p - 2016-07-24 05_15 PM	Proteome (P)	Up- or down-regulated significantly (q < 0.1)	Bupropion Degradation	POR,CYP3A7,CYP4B1,CYP2C9,CYP51A1,CYP2S1	0.659174	0.167	NaN	0/6 (0%)	0/6 (0%)	6/6 (100%)	0/6 (0%)
IPA_2016-03-21_001p - 2016-07-24 05_15 PM	Proteome (P)	Up- or down-regulated significantly (q < 0.1)	Mitochondrial L-carnitine Shuttle Pathway	CPT1A,SLC27A2,ACSL5,CPT2,SLC27A4,ACSL1	0.659174	0.167	NaN	1/6 (17%)	0/6 (0%)	5/6 (83%)	0/6 (0%)
IPA_2016-03-21_001p - 2016-07-24 05_15 PM	Proteome (P)	Up- or down-regulated significantly (q < 0.1)	Inflammasome pathway	NAIP,PYCARD,CASP1,CTSB,NFKB2,CASP8	0.659174	0.167	NaN	3/6 (50%)	0/6 (0%)	3/6 (50%)	0/6 (0%)
IPA_2016-03-21_001p - 2016-07-24 05_15 PM	Proteome (P)	Up- or down-regulated significantly (q < 0.1)	Ketogenesis	BDH1,ACAT2,ACAT1,HADHB,HMGCL,HMGCS1,HADHA	0.712853	0.143	NaN	2/7 (29%)	0/7 (0%)	5/7 (71%)	0/7 (0%)
IPA_2016-03-21_001p - 2016-07-24 05_15 PM	Proteome (P)	Up- or down-regulated significantly (q < 0.1)	Leucine Degradation I	BCAT2,AUH,MCCC1,HMGCL,IVD,ACADM,MCCC2	0.712853	0.143	NaN	3/7 (43%)	0/7 (0%)	4/7 (57%)	0/7 (0%)
IPA_2016-03-21_001p - 2016-07-24 05_15 PM	Proteome (P)	Up- or down-regulated significantly (q < 0.1)	Methylglyoxal Degradation III	AKR7A2,AKR1A1,Akr1b10,FAM213B,AKR1C3,AKR1B1,Akr1b7	0.712853	0.143	NaN	3/7 (43%)	0/7 (0%)	4/7 (57%)	0/7 (0%)
IPA_2016-03-21_001p - 2016-07-24 05_15 PM	Proteome (P)	Up- or down-regulated significantly (q < 0.1)	Acetone Degradation I (to Methylglyoxal)	POR,CYP3A7,FAM213B,CYP4B1,CYP2C9,CYP51A1,CYP2S1	0.712853	0.143	NaN	0/7 (0%)	0/7 (0%)	7/7 (100%)	0/7 (0%)
IPA_2016-03-21_001p - 2016-07-24 05_15 PM	Proteome (P)	Up- or down-regulated significantly (q < 0.1)	Cysteine Biosynthesis III (mammalia)	PRMT5,AHCYL2,MAT2B,MAT2A,CTH,PRMT1,AHCY	0.712853	0.143	NaN	3/7 (43%)	0/7 (0%)	4/7 (57%)	0/7 (0%)
IPA_2016-03-21_001p - 2016-07-24 05_15 PM	Proteome (P)	Up- or down-regulated significantly (q < 0.1)	Wnt/Ca+ pathway	PLCD1,RELA,PDIA3,PLCB3,NFKB2,GSK3B,EP300	0.712853	0.143	NaN	3/7 (43%)	2/7 (29%)	2/7 (29%)	0/7 (0%)
IPA_2016-03-21_001p - 2016-07-24 05_15 PM	Proteome (P)	Up- or down-regulated significantly (q < 0.1)	Hepatic Cholestasis	MAP2K4,PRKACB,RELA,ABCB1,TJP2,PRKAR2A,NFKB2,PRKAG1,IKBKG,PRKCI,PRKAR2B,FABP6,SLC10A2,PRKCD,MAPK10,PRKACA,ABCB11,HNF4A,IRAK4,PRKAR1A	0.736207	0.1	NaN	7/20 (35%)	3/20 (15%)	10/20 (50%)	0/20 (0%)
IPA_2016-03-21_001p - 2016-07-24 05_15 PM	Proteome (P)	Up- or down-regulated significantly (q < 0.1)	Induction of Apoptosis by HIV1	MAP2K4,NAIP,RELA,Naip1 (includes others),SLC25A13,SLC25A4,CASP3,SLC25A3,NFKB2,BAK1,FADD,TRADD,IKBKG,RIPK1,MAPK10,BID,CYCS,SLC25A10,CASP8,SLC25A5	0.736207	0.1	NaN	9/20 (45%)	1/20 (5%)	10/20 (50%)	0/20 (0%)
IPA_2016-03-21_001p - 2016-07-24 05_15 PM	Proteome (P)	Up- or down-regulated significantly (q < 0.1)	Apoptosis Signaling	MAP2K4,RELA,Naip1 (includes others),BAD,MAPK1,KRAS,ACIN1,CASP6,IKBKG,MAP2K2,MAPK3,BID,CASP8,MAP2K1,AIFM1,ENDOG,NAIP,CASP3,RRAS,BIRC6,LMNA,NFKB2,BAK1,PARP1,ROCK1,RRAS2,CAPNS1,CAPN1,CAPN2,CYCS,SPTAN1,RPS6KA1,MAP4K4,CASP7	0.762079	0.0882	NaN	17/34 (50%)	2/34 (6%)	15/34 (44%)	0/34 (0%)
IPA_2016-03-21_001p - 2016-07-24 05_15 PM	Proteome (P)	Up- or down-regulated significantly (q < 0.1)	Glucocorticoid Receptor Signaling	MAP2K4,PRKACB,YWHAH,MAPK1,PRKAB1,Hspa1b,SMARCD2,KRAS,MAPK13,HSPA5,FGG,HSPA4,IKBKG,MAP2K2,MAPK3,PRKAA1,SMARCC2,RRAS,HSPA9,RAC1,POLR2H,STAT3,PCK1,HSPA8,PTPN11,POLR2E,PRKACA,MAPK10,HSP90AA1,RELA,POLR2B,GTF2A1,NR3C1,SMARCA4,HSPA1L,PTGES3,PRKAG1,EP300,HSP90B1,POLR2A,HSP90AB1,PPP3CB,PCK2,ANXA1,PRKAA2,SMAD4,NCOR1,STAT1,MAP2K1,SRA1,PIK3C2A,GRB2,ACTB,CHP1,SMARCE1,TSG101,HSPA2,RRAS2,MAPK14,FKBP4,TAF15	0.762079	0.082	NaN	31/61 (51%)	6/61 (10%)	24/61 (39%)	0/61 (0%)
IPA_2016-03-21_001p - 2016-07-24 05_15 PM	Proteome (P)	Up- or down-regulated significantly (q < 0.1)	CTLA4 Signaling in Cytotoxic T Lymphocytes	B2M,PTPN6,AP2A1,AP2M1,PIK3C2A,PPP2R2A,GRB2,PPP2CA,HLA-A,PPP2R5D,CLTC,CLTB,AP1B1,AP2A2,AP2S1,PPP2CB,PPP2R1A,PTPN11,PPP2R4,CLTA,AP1G1	0.763836	0.0952	NaN	9/21 (43%)	1/21 (5%)	11/21 (52%)	0/21 (0%)
IPA_2016-03-21_001p - 2016-07-24 05_15 PM	Proteome (P)	Up- or down-regulated significantly (q < 0.1)	Acute Phase Response Signaling	MAP2K4,ITIH3,MAPK1,APOA2,KRAS,SERPINA3,CP,MAPK13,FGG,F2,IKBKG,SOD2,MAP2K2,ITIH4,MAPK3,FGB,TTR,C3,RRAS,NFKB2,STAT3,HMOX2,PTPN11,MAP2K3,FGA,ECSIT,RELA,FN1,APOH,NR3C1,HNRNPK,C4A/C4B,TRADD,MTOR,RBP2,CFB,SERPINA1,MAP2K1,HPX,GRB2,AHSG,PLG,ALB,HP,MAPK14,RRAS2,APOA1,RIPK1,TF	0.792501	0.0816	NaN	19/49 (39%)	2/49 (4%)	28/49 (57%)	0/49 (0%)
IPA_2016-03-21_001p - 2016-07-24 05_15 PM	Proteome (P)	Up- or down-regulated significantly (q < 0.1)	Superpathway of Geranylgeranyldiphosphate Biosynthesis I (via Mevalonate)	MVD,FDPS,PMVK,ACAT2,IDI1,ACAT1,HADHB,HMGCS1,HADHA	0.818842	0.111	NaN	2/9 (22%)	1/9 (11%)	6/9 (67%)	0/9 (0%)
IPA_2016-03-21_001p - 2016-07-24 05_15 PM	Proteome (P)	Up- or down-regulated significantly (q < 0.1)	Synaptic Long Term Potentiation	RAP1B,PRKACB,Calm1 (includes others),MAPK1,PDIA3,GNA11,PPP1CB,KRAS,PRKAG1,EP300,PLCD1,Ppp1cc,CAMK2D,PPP1R12A,PPP3CB,PPP1R10,MAP2K2,PPP1R7,MAPK3,PPP1CA,MAP2K1,RRAS,CHP1,PRKAR2A,GNAQ,PPP1R14A,ITPR1,RAP1A,RRAS2,PRKAR2B,PRKCI,PRKCD,ITPR3,PRKACA,PLCB3,RPS6KA1,PRKAR1A	0.833873	0.0811	NaN	14/37 (38%)	6/37 (16%)	17/37 (46%)	0/37 (0%)
IPA_2016-03-21_001p - 2016-07-24 05_15 PM	Proteome (P)	Up- or down-regulated significantly (q < 0.1)	TREM1 Signaling	ITGB1,RELA,Naip1 (includes others),MAPK1,GRB2,MAPK3,CASP1,ITGA5,STAT3,NFKB2	0.841977	0.1	NaN	3/10 (30%)	0/10 (0%)	7/10 (70%)	0/10 (0%)
IPA_2016-03-21_001p - 2016-07-24 05_15 PM	Proteome (P)	Up- or down-regulated significantly (q < 0.1)	Tumoricidal Function of Hepatic Natural Killer Cells	ENDOG,M6PR,FADD,CASP6,CASP3,BID,CYCS,CASP8,CASP7,AIFM1	0.841977	0.1	NaN	6/10 (60%)	1/10 (10%)	3/10 (30%)	0/10 (0%)
IPA_2016-03-21_001p - 2016-07-24 05_15 PM	Proteome (P)	Up- or down-regulated significantly (q < 0.1)	Isoleucine Degradation I	HSD17B10,ECHS1,ACAT2,BCAT2,AUH,ACAT1,DLD,HADHB,EHHADH,HADHA	0.841977	0.1	NaN	3/10 (30%)	0/10 (0%)	7/10 (70%)	0/10 (0%)
IPA_2016-03-21_001p - 2016-07-24 05_15 PM	Proteome (P)	Up- or down-regulated significantly (q < 0.1)	Glutathione Redox Reactions I	GSTZ1,GSR,GPX3,MGST1,GPX2,GPX1,GPX4,Gstt1,PRDX6,MGST3	0.841977	0.1	NaN	7/10 (70%)	0/10 (0%)	3/10 (30%)	0/10 (0%)
IPA_2016-03-21_001p - 2016-07-24 05_15 PM	Proteome (P)	Up- or down-regulated significantly (q < 0.1)	Valine Degradation I	ECHS1,BCAT2,ABAT,HIBADH,AUH,DLD,HADHB,EHHADH,ALDH6A1,HADHA	0.841977	0.1	NaN	4/10 (40%)	0/10 (0%)	6/10 (60%)	0/10 (0%)
IPA_2016-03-21_001p - 2016-07-24 05_15 PM	Proteome (P)	Up- or down-regulated significantly (q < 0.1)	Cancer Drug Resistance By Drug Efflux	ABCB1,RRAS2,MAP2K2,MAPK1,RRAS,ABCG2,MAPK3,YBX1,KRAS,MAP2K1	0.841977	0.1	NaN	3/10 (30%)	0/10 (0%)	7/10 (70%)	0/10 (0%)
IPA_2016-03-21_001p - 2016-07-24 05_15 PM	Proteome (P)	Up- or down-regulated significantly (q < 0.1)	PI3K/AKT Signaling	RELA,BAD,MAPK1,YWHAH,PPP2R2A,PPP2CA,ILK,KRAS,EIF4E,YWHAQ,HSP90B1,MTOR,IKBKG,HSP90AB1,MAP2K2,MAPK3,GSK3B,CTNNB1,MAP2K1,ITGB1,CDC37,YWHAG,YWHAE,GRB2,RRAS,YWHAB,PPP2R5D,ITGA2,YWHAZ,ITGA5,NFKB2,PPP2CB,PPP2R1A,RRAS2,LIMS1,PPP2R4,HSP90AA1,CDKN1B,SFN	0.855264	0.0769	NaN	17/39 (44%)	3/39 (8%)	19/39 (49%)	0/39 (0%)
IPA_2016-03-21_001p - 2016-07-24 05_15 PM	Proteome (P)	Up- or down-regulated significantly (q < 0.1)	Virus Entry via Endocytic Pathways	B2M,RAC2,FLNB,AP2A1,HLA-A,CLTB,KRAS,AP1B1,AP2A2,FLNA,CAV1,ACTG2,ITGB4,ACTC1,DNM2,ACTA1,ITGB1,AP2M1,PIK3C2A,RRAS,GRB2,ACTB,CLTC,ITGA2,RAC1,ITGA6,ITGA5,AP2S1,DNM1,PRKCI,RRAS2,PTPN11,ACTA2,FLNC,CLTA,PRKCD,TFRC,ITGA1,CXADR,ACTG1	0.869761	0.075	NaN	22/40 (55%)	2/40 (5%)	16/40 (40%)	0/40 (0%)
IPA_2016-03-21_001p - 2016-07-24 05_15 PM	Proteome (P)	Up- or down-regulated significantly (q < 0.1)	Cellular Effects of Sildenafil (Viagra)	PRKACB,MYH10,MYH6,MPRIP,Calm1 (includes others),MYH9,GUCY2C,MYL6,PDIA3,PDE3A,PPP1CB,MYLK,MYH11,MYH7B,PRKAG1,Ppp1r12b,PLCD1,PPP1R12A,PABPC4,MYL4,ACTG2,ACTC1,GUCY1B3,ACTA1,MYL12B,MYL3,MYL12A,GNAS,MYH14,ACTB,PRKAR2A,ITPR1,MYL9,PRKAR2B,ACTA2,ITPR3,PRKACA,PLCB3,ACTG1,PRKAR1A	0.869761	0.075	NaN	31/40 (78%)	2/40 (5%)	7/40 (18%)	0/40 (0%)
IPA_2016-03-21_001p - 2016-07-24 05_15 PM	Proteome (P)	Up- or down-regulated significantly (q < 0.1)	Phospholipases	PLBD1,PLD4,PLCD1,PAFAH1B2,PDIA3,Pla2g2a,PLB1,PLA2G4C,PLCB3,PAFAH1B1,PAFAH1B3	0.869761	0.0909	NaN	7/11 (64%)	0/11 (0%)	4/11 (36%)	0/11 (0%)
IPA_2016-03-21_001p - 2016-07-24 05_15 PM	Proteome (P)	Up- or down-regulated significantly (q < 0.1)	Colanic Acid Building Blocks Biosynthesis	GMPPB,TSTA3,GPI,UGDH,GALK2,GMPPA,UGP2,GMDS,GALE,PMM2,MPI	0.869761	0.0909	NaN	4/11 (36%)	0/11 (0%)	7/11 (64%)	0/11 (0%)
IPA_2016-03-21_001p - 2016-07-24 05_15 PM	Proteome (P)	Up- or down-regulated significantly (q < 0.1)	HGF Signaling	MAP2K4,RAP1B,MAPK1,KRAS,PTK2,PAK1,MAP2K2,MAPK3,MAP2K1,ITGB1,PXN,PIK3C2A,RRAS,GRB2,CRKL,ITGA2,RAC1,ITGA5,STAT3,RAP1A,DOCK1,PRKCI,RRAS2,PTPN11,PRKCD,MAPK10	0.874178	0.0769	NaN	8/26 (31%)	2/26 (8%)	16/26 (62%)	0/26 (0%)
IPA_2016-03-21_001p - 2016-07-24 05_15 PM	Proteome (P)	Up- or down-regulated significantly (q < 0.1)	Corticotropin Releasing Hormone Signaling	PRKACB,RAP1B,GNAS,Calm1 (includes others),GUCY2C,MAPK1,ARPC5,PRKAR2A,GNAQ,ITPR1,MAPK13,RAP1A,PRKAG1,EP300,GNAI2,GNAI3,PRKAR2B,MAPK14,PRKCI,MAP2K2,PRKCD,MAPK3,ITPR3,PRKACA,MAP2K1,GUCY1B3,PRKAR1A	0.895777	0.0741	NaN	13/27 (48%)	4/27 (15%)	10/27 (37%)	0/27 (0%)
IPA_2016-03-21_001p - 2016-07-24 05_15 PM	Proteome (P)	Up- or down-regulated significantly (q < 0.1)	Dopamine Receptor Signaling	PRKACB,PPP2R2A,PPP2CA,DDC,PPP1CB,PRKAG1,MAOB,Ppp1cc,PPP1R10,PPP1R12A,PPP1R7,COMT,PPP1CA,QDPR,PPP1R1B,PPP2R5D,PRKAR2A,PPP1R14A,PPP2CB,PPP2R1A,PRKAR2B,PPP2R4,PRKACA,SPR,PCBD1,PRKAR1A,MAOA	0.895777	0.0741	NaN	10/27 (37%)	3/27 (11%)	14/27 (52%)	0/27 (0%)
IPA_2016-03-21_001p - 2016-07-24 05_15 PM	Proteome (P)	Up- or down-regulated significantly (q < 0.1)	Superpathway of Cholesterol Biosynthesis	MVD,NSDHL,PMVK,ACAT2,IDI1,LBR,FDPS,EBP,HADHB,ACAT1,HMGCS1,CYP51A1,HADHA	0.931108	0.0769	NaN	3/13 (23%)	2/13 (15%)	8/13 (62%)	0/13 (0%)
IPA_2016-03-21_001p - 2016-07-24 05_15 PM	Proteome (P)	Up- or down-regulated significantly (q < 0.1)	GABA Receptor Signaling	AP2A1,AP2M1,GNAS,UBQLN1,ABAT,GPHN,AP1B1,AP2A2,AP2S1,ALDH9A1,DNM1,NSF,ALDH5A1	0.931108	0.0769	NaN	3/13 (23%)	1/13 (8%)	9/13 (69%)	0/13 (0%)
IPA_2016-03-21_001p - 2016-07-24 05_15 PM	Proteome (P)	Up- or down-regulated significantly (q < 0.1)	Eicosanoid Signaling	PLBD1,PTGIS,PAFAH1B2,LTA4H,DPEP1,PTGES2,AKR1C3,Pla2g2a,PLB1,PLA2G4C,PTGS1,PAFAH1B1,PAFAH1B3	0.931108	0.0769	NaN	7/13 (54%)	0/13 (0%)	6/13 (46%)	0/13 (0%)
IPA_2016-03-21_001p -DOWN- 2016-07-24 05_25 PM	Proteome (P)	Down-regulated significantly (GF/C < 1, q < 0.1)	Antigen Presentation Pathway	B2M,PSMB9,CALR,PSMB5,HLA-A,PDIA3,HLA-DQA1,CANX,PSMB8,CD74,PSMB6,HLA-DRA,HLA-DMB,TAP2,TAPBP,HLA-DRB5	6.60693e-10	0.625	NaN	12/16 (75%)	2/16 (13%)	2/16 (13%)	0/16 (0%)
IPA_2016-03-21_001p -DOWN- 2016-07-24 05_25 PM	Proteome (P)	Down-regulated significantly (GF/C < 1, q < 0.1)	Protein Ubiquitination Pathway	USP5,PSMA7,DNAJC3,UBE2V2,PSMB8,HSPA5,SKP1,TCEB1,PSMC5,HSPA4,DNAJC28,USP7,DNAJC8,UCHL5,SUGT1,USP40,PSMC2,PSMA2,PSMA6,PSMB5,UBE2Q1,USP9X,HSPA9,PSME2,PSMD5,PSMC4,BIRC6,PSMD6,DNAJC2,THOP1,PSMD3,UCHL3,HSPA8,PSMD11,PSMB7,UBE2L3,CBL,PSMB2,UBE2G1,PSMA5,PSMD12,PSMA4,PSMB1,HSP90AA1,PSMD1,PSMD4,TAP2,UBE2C,HSPB1,PSMB3,B2M,USP14,PSMD7,HLA-A,PSMB10,UBE2N,PSMD9,CUL1,DNAJC13,DNAJA1,USP39,HSPA1L,UBE4A,USO1,UCHL1,…	2.69153e-07	0.175	NaN	59/97 (61%)	9/97 (9%)	29/97 (30%)	0/97 (0%)
IPA_2016-03-21_001p -DOWN- 2016-07-24 05_25 PM	Proteome (P)	Down-regulated significantly (GF/C < 1, q < 0.1)	Allograft Rejection Signaling	B2M,HLA-A,HLA-DRA,HLA-DMB,HLA-DQA1,HLA-DQB1,Ighg2b,HLA-DRB5	1.1749e-06	0.75	NaN	7/8 (88%)	1/8 (13%)	0/8 (0%)	0/8 (0%)
IPA_2016-03-21_001p -DOWN- 2016-07-24 05_25 PM	Proteome (P)	Down-regulated significantly (GF/C < 1, q < 0.1)	Graft-versus-Host Disease Signaling	HLA-A,HLA-DRA,HLA-DMB,HLA-DQA1,HLA-DQB1,HLA-DRB5	6.45654e-06	0.833	NaN	5/6 (83%)	1/6 (17%)	0/6 (0%)	0/6 (0%)
IPA_2016-03-21_001p -DOWN- 2016-07-24 05_25 PM	Proteome (P)	Down-regulated significantly (GF/C < 1, q < 0.1)	OX40 Signaling Pathway	MAP2K4,B2M,RELA,HLA-A,HLA-DRA,HLA-DMB,HLA-DQA1,MAPK10,HLA-DQB1,NFKB2,HLA-DRB5	1.07152e-05	0.545	NaN	8/11 (73%)	1/11 (9%)	2/11 (18%)	0/11 (0%)
IPA_2016-03-21_001p -DOWN- 2016-07-24 05_25 PM	Proteome (P)	Down-regulated significantly (GF/C < 1, q < 0.1)	Autoimmune Thyroid Disease Signaling	HLA-A,HLA-DRA,HLA-DMB,HLA-DQA1,HLA-DQB1,Ighg2b,HLA-DRB5	1.47911e-05	0.714	NaN	6/7 (86%)	1/7 (14%)	0/7 (0%)	0/7 (0%)
IPA_2016-03-21_001p -DOWN- 2016-07-24 05_25 PM	Proteome (P)	Down-regulated significantly (GF/C < 1, q < 0.1)	Unfolded protein response	CALR,P4HB,Hspa1b,HSPH1,HSPA9,CANX,DNAJC3,OS9,HSPA5,HSPA2,HSPA1L,HSPA8,SYVN1,HSPA4,HSP90B1,VCP,CD82,DNAJA2	0.00025704	0.333	NaN	13/18 (72%)	1/18 (6%)	4/18 (22%)	0/18 (0%)
IPA_2016-03-21_001p -DOWN- 2016-07-24 05_25 PM	Proteome (P)	Down-regulated significantly (GF/C < 1, q < 0.1)	Communication between Innate and Adaptive Immune Cells	B2M,HLA-A,HLA-DRA,Ighg2b,HLA-DRB5,TNFSF13B	0.000263027	0.667	NaN	5/6 (83%)	1/6 (17%)	0/6 (0%)	0/6 (0%)
IPA_2016-03-21_001p -DOWN- 2016-07-24 05_25 PM	Proteome (P)	Down-regulated significantly (GF/C < 1, q < 0.1)	Dendritic Cell Maturation	B2M,MAP2K4,RELA,MAPK1,PDIA3,HLA-A,HLA-DQA1,MAPK13,HLA-DQB1,EP300,PLCD1,COL1A2,IKBKG,MAPK3,HLA-DMB,HLA-DRA,COL18A1,STAT1,PIK3C2A,GRB2,NFKB2,COL1A1,MAPK14,PTPN11,FSCN1,MAPK10,PLCB3,Ighg2b,HLA-DRB5,COL3A1	0.00047863	0.233	-2.646	18/30 (60%)	3/30 (10%)	9/30 (30%)	0/30 (0%)
IPA_2016-03-21_001p -DOWN- 2016-07-24 05_25 PM	Proteome (P)	Down-regulated significantly (GF/C < 1, q < 0.1)	T Helper Cell Differentiation	HLA-DRA,HLA-DMB,HLA-DQA1,STAT3,HLA-DQB1,STAT1,HLA-DRB5	0.00047863	0.571	NaN	5/7 (71%)	1/7 (14%)	1/7 (14%)	0/7 (0%)
IPA_2016-03-21_001p -DOWN- 2016-07-24 05_25 PM	Proteome (P)	Down-regulated significantly (GF/C < 1, q < 0.1)	Aldosterone Signaling in Epithelial Cells	MAPK1,PDIA3,DNAJC13,DNAJC3,KRAS,DNAJA1,HSPA5,SLC9A1,HSPA1L,PLCD1,HSPA4,DNAJC28,HSP90B1,HSP90AB1,MAP2K2,MAPK3,DNAJC8,HSPE1,PIP5KL1,MAP2K1,HSPB6,AHCY,HSPA4L,PIK3C2A,GRB2,SLC12A2,HSPH1,HSPA9,DNAJC2,ITPR1,HSPD1,HSPA2,HSPA8,PRKCI,PTPN11,PRKCD,DNAJB11,ITPR3,PLCB3,HSP90AA1,PIP4K2C,HSPB1	0.000512861	0.19	NaN	22/42 (52%)	4/42 (10%)	16/42 (38%)	0/42 (0%)
IPA_2016-03-21_001p -DOWN- 2016-07-24 05_25 PM	Proteome (P)	Down-regulated significantly (GF/C < 1, q < 0.1)	Altered T Cell and B Cell Signaling in Rheumatoid Arthritis	RELA,HLA-DRA,HLA-DMB,HLA-DQA1,HLA-DQB1,NFKB2,HLA-DRB5,TNFSF13B	0.000660693	0.5	NaN	5/8 (63%)	2/8 (25%)	1/8 (13%)	0/8 (0%)
IPA_2016-03-21_001p -DOWN- 2016-07-24 05_25 PM	Proteome (P)	Down-regulated significantly (GF/C < 1, q < 0.1)	B Cell Development	PTPRC,HLA-DRA,HLA-DMB,HLA-DQA1,IGHM,HLA-DQB1,Ighg2b,HLA-DRB5	0.000660693	0.5	NaN	6/8 (75%)	2/8 (25%)	0/8 (0%)	0/8 (0%)
IPA_2016-03-21_001p -DOWN- 2016-07-24 05_25 PM	Proteome (P)	Down-regulated significantly (GF/C < 1, q < 0.1)	Endoplasmic Reticulum Stress Pathway	CALR,HSP90B1,CASP3,DNAJC3,EIF2S1,HSPA5,CASP7,TAOK3	0.000660693	0.5	NaN	7/8 (88%)	0/8 (0%)	1/8 (13%)	0/8 (0%)
IPA_2016-03-21_001p -DOWN- 2016-07-24 05_25 PM	Proteome (P)	Down-regulated significantly (GF/C < 1, q < 0.1)	Hypoxia Signaling in the Cardiovascular System	P4HB,UBE2M,UBE2Q1,UBE2N,COPS5,UBE2R2,NQO1,BIRC6,UBE2V2,EP300,UBE2L3,HSP90B1,HSP90AB1,UBE2G1,UBE2V1,HSP90AA1,LDHA,UBE2D3,UBE2C	0.00239883	0.263	NaN	9/19 (47%)	5/19 (26%)	5/19 (26%)	0/19 (0%)
IPA_2016-03-21_001p -DOWN- 2016-07-24 05_25 PM	Proteome (P)	Down-regulated significantly (GF/C < 1, q < 0.1)	Lipid Antigen Presentation by CD1	B2M,CALR,AP2M1,AP2A1,ARF6,PDIA3,PSAP,CANX,AP1B1,AP2A2,AP2S1	0.0025704	0.364	NaN	7/11 (64%)	0/11 (0%)	4/11 (36%)	0/11 (0%)
IPA_2016-03-21_001p -DOWN- 2016-07-24 05_25 PM	Proteome (P)	Down-regulated significantly (GF/C < 1, q < 0.1)	Nur77 Signaling in T Lymphocytes	Calm1 (includes others),CASP3,HDAC2,CHP1,HDAC1,HLA-DQA1,HLA-DQB1,SIN3A,EP300,PPP3CB,HLA-DRA,HLA-DMB,CYCS,HLA-DRB5	0.00616595	0.286	NaN	8/14 (57%)	4/14 (29%)	2/14 (14%)	0/14 (0%)
IPA_2016-03-21_001p -DOWN- 2016-07-24 05_25 PM	Proteome (P)	Down-regulated significantly (GF/C < 1, q < 0.1)	IL-4 Signaling	PTPN6,PIK3C2A,GRB2,RRAS,HLA-DQA1,KRAS,HLA-DQB1,NR3C1,MTOR,RRAS2,PTPN11,HLA-DRA,HLA-DMB,HLA-DRB5	0.00616595	0.286	NaN	7/14 (50%)	3/14 (21%)	4/14 (29%)	0/14 (0%)
IPA_2016-03-21_001p -DOWN- 2016-07-24 05_25 PM	Proteome (P)	Down-regulated significantly (GF/C < 1, q < 0.1)	Type I Diabetes Mellitus Signaling	MAP2K4,RELA,MAPK1,CASP3,HLA-A,HLA-DQA1,HSPD1,NFKB2,MAPK13,HLA-DQB1,FADD,TRADD,IKBKG,MAPK14,RIPK1,HLA-DRA,HLA-DMB,MAPK10,BID,MAP2K3,CYCS,CASP8,STAT1,HLA-DRB5	0.00616595	0.208	NaN	14/24 (58%)	3/24 (13%)	7/24 (29%)	0/24 (0%)
IPA_2016-03-21_001p -DOWN- 2016-07-24 05_25 PM	Proteome (P)	Down-regulated significantly (GF/C < 1, q < 0.1)	Cdc42 Signaling	MAP2K4,MPRIP,MYL6,MAPK1,ARPC5,HLA-DQB1,MAPK13,EXOC6,EXOC7,Ppp1r12b,PAK1,CFL2,MYL4,EXOC5,GSK3B,MYL3,ACTR2,CFL1,ITGA5,MYL9,ARPC1A,ARPC2,MAPK10,B2M,RALA,ARPC1B,HLA-A,CDC42EP5,HLA-DQA1,PPP1CB,MYLK,IQGAP1,IQGAP2,DIAPH1,ACTR3,PPP1R12A,HLA-DMB,HLA-DRA,ARPC3,MYL12B,MYL12A,ITGB1,ITGA2,MAPK14,EXOC8,PRKCI,EXOC4,PAK2,HLA-DRB5,ARPC4	0.00645654	0.14	NaN	27/50 (54%)	4/50 (8%)	19/50 (38%)	0/50 (0%)
IPA_2016-03-21_001p -DOWN- 2016-07-24 05_25 PM	Proteome (P)	Down-regulated significantly (GF/C < 1, q < 0.1)	Calcium-induced T Lymphocyte Apoptosis	Calm1 (includes others),HDAC2,CHP1,HDAC1,HLA-DQA1,ATP2A3,HLA-DQB1,ITPR1,ATP2A2,EP300,PRKCI,PPP3CB,PRKCD,HLA-DRA,ITPR3,HLA-DMB,CAPN2,HLA-DRB5	0.0151356	0.222	NaN	10/18 (56%)	4/18 (22%)	4/18 (22%)	0/18 (0%)
IPA_2016-03-21_001p -DOWN- 2016-07-24 05_25 PM	Proteome (P)	Down-regulated significantly (GF/C < 1, q < 0.1)	Cytotoxic T Lymphocyte-mediated Apoptosis of Target Cells	B2M,FADD,CASP6,CASP3,HLA-A,BID,CYCS,CASP8,CASP7	0.0158489	0.333	NaN	7/9 (78%)	1/9 (11%)	1/9 (11%)	0/9 (0%)
IPA_2016-03-21_001p -DOWN- 2016-07-24 05_25 PM	Proteome (P)	Down-regulated significantly (GF/C < 1, q < 0.1)	iCOS-iCOSL Signaling in T Helper Cells	RELA,Calm1 (includes others),PIK3C2A,BAD,GRB2,CSK,CHP1,HLA-DQA1,RAC1,ITPR1,NFKB2,HLA-DQB1,PTPRC,IKBKG,CAMK2D,PTPN11,PPP3CB,HLA-DRA,ITPR3,HLA-DMB,HLA-DRB5	0.0251189	0.19	NaN	10/21 (48%)	5/21 (24%)	6/21 (29%)	0/21 (0%)
IPA_2016-03-21_001p -DOWN- 2016-07-24 05_25 PM	Proteome (P)	Down-regulated significantly (GF/C < 1, q < 0.1)	PKCθ Signaling in T Lymphocytes	MAP2K4,RELA,RAC2,PIK3C2A,MAPK1,GRB2,RRAS,CHP1,HLA-DQA1,RAC1,KRAS,HLA-DQB1,NFKB2,IKBKG,RRAS2,CAMK2D,PTPN11,PPP3CB,MAPK3,HLA-DRA,HLA-DMB,HLA-DRB5	0.0288403	0.182	-2	10/22 (45%)	3/22 (14%)	9/22 (41%)	0/22 (0%)
IPA_2016-03-21_001p -DOWN- 2016-07-24 05_25 PM	Proteome (P)	Down-regulated significantly (GF/C < 1, q < 0.1)	phagosome maturation	RAB5C,ATP6V1C1,NAPG,TUBB,NSF,DYNLL1,VAMP3,TUBA1C,NAPA,M6PR,TUBB3,DCTN4,TUBB2A,ATP6V1A,DYNLRB1,DYNC1H1,VPS37A,PRDX2,EEA1,B2M,ATP6V1D,PRDX5,HLA-A,PRDX1,RAB5B,PRDX6,DYNC1LI1,RAB5A,Dync1i2,HLA-DRA,LAMP1,ATP6V1G1,CALR,TUBB1,YKT6,TUBB4B,TUBG1,VPS33A,TUBA4A,RAB7A,CANX,TSG101,ATP6V0A1,ATP6V1E1,LAMP2,TUBA1A,ATP6V1F,TUBB6,GOSR2,HLA-DRB5,ATP6V1B2	0.0295121	0.118	NaN	35/51 (69%)	3/51 (6%)	13/51 (25%)	0/51 (0%)
IPA_2016-03-21_001p -DOWN- 2016-07-24 05_25 PM	Proteome (P)	Down-regulated significantly (GF/C < 1, q < 0.1)	eNOS Signaling	PRKACB,KNG1,Calm1 (includes others),PRKAB1,Hspa1b,HSPA5,PRKAG1,HSPA1L,HSPA4,HSP90B1,HSP90AB1,STUB1,PRKAA2,PRKAA1,CAV1,CASP8,DNM2,GUCY1B3,GNAS,PIK3C2A,CASP3,GRB2,HSPA9,PRKAR2A,GNAQ,ITPR1,HSPA2,HSPA8,PRKAR2B,PRKCI,PTPN11,PRKCD,ITPR3,PRKACA,HSP90AA1,PRKAR1A	0.0295121	0.139	NaN	20/36 (56%)	4/36 (11%)	12/36 (33%)	0/36 (0%)
IPA_2016-03-21_001p -DOWN- 2016-07-24 05_25 PM	Proteome (P)	Down-regulated significantly (GF/C < 1, q < 0.1)	Aspartate Degradation II	GOT1,MDH1,MDH2,GOT2	0.0331131	0.5	NaN	4/4 (100%)	0/4 (0%)	0/4 (0%)	0/4 (0%)
IPA_2016-03-21_001p -DOWN- 2016-07-24 05_25 PM	Proteome (P)	Down-regulated significantly (GF/C < 1, q < 0.1)	Mitotic Roles of Polo-Like Kinase	PPP2CB,SMC3,HSP90B1,PPP2R1A,HSP90AB1,PPP2CA,PPP2R4,PPP2R2A,PPP2R5D,CAPN1,HSP90AA1,RAD21,SMC1A	0.0371535	0.231	NaN	9/13 (69%)	1/13 (8%)	3/13 (23%)	0/13 (0%)
IPA_2016-03-21_001p -DOWN- 2016-07-24 05_25 PM	Proteome (P)	Down-regulated significantly (GF/C < 1, q < 0.1)	Huntington's Disease Signaling	MAP2K4,MAPK1,Hspa1b,CLTB,RACK1,NAPG,HSPA5,AP2A2,GNB1,HSPA4,GNB4,NSF,CTSD,MAPK3,VAMP3,TCERG1,NAPA,GNG12,DNM2,ATP5J,HDAC2,CASP3,CLTC,HSPA9,GNG2,PSME2,POLR2H,ITPR1,HSPA8,ATP5B,PTPN11,POLR2E,CAPN1,CLTA,PRKCD,GNB2,PLCB3,CAPN2,SDHB,GNA11,POLR2B,HSPA1L,EP300,TGM2,CASP6,MTOR,POLR2A,SP1,CASP1,NCOR1,CASP8,GNG5,SDHA,PIK3C2A,YKT6,GRB2,GLS,HDAC1,GNAQ,HIP1,HSPA2,PSME3,SIN3A,DNM1,PSME1,PRKCI,CAPNS1,DCTN1,CYCS,D…	0.0371535	0.0972	NaN	36/72 (50%)	6/72 (8%)	30/72 (42%)	0/72 (0%)
IPA_2016-03-21_001p -DOWN- 2016-07-24 05_25 PM	Proteome (P)	Down-regulated significantly (GF/C < 1, q < 0.1)	Polyamine Regulation in Colon Cancer	PSME1,PSME2,KRAS,CTNNB1,PSME3	0.0457088	0.4	NaN	4/5 (80%)	0/5 (0%)	1/5 (20%)	0/5 (0%)
IPA_2016-03-21_001p -DOWN- 2016-07-24 05_25 PM	Proteome (P)	Down-regulated significantly (GF/C < 1, q < 0.1)	Guanosine Nucleotides Degradation III	GDA,XDH,PNP,NT5C,AOX1	0.0457088	0.4	NaN	3/5 (60%)	1/5 (20%)	1/5 (20%)	0/5 (0%)
IPA_2016-03-21_001p -DOWN- 2016-07-24 05_25 PM	Proteome (P)	Down-regulated significantly (GF/C < 1, q < 0.1)	Interferon Signaling	RELA,IFI35,PSMB8,STAT1,BAK1	0.0457088	0.4	NaN	4/5 (80%)	1/5 (20%)	0/5 (0%)	0/5 (0%)
IPA_2016-03-21_001p -DOWN- 2016-07-24 05_25 PM	Proteome (P)	Down-regulated significantly (GF/C < 1, q < 0.1)	Aryl Hydrocarbon Receptor Signaling	ALDH4A1,RELA,TRIP11,GSTM5,MAPK1,GSTA5,PTGES3,SMARCA4,EP300,TGM2,CTSD,ALDH1L1,HSP90B1,ALDH1A1,HSP90AB1,SP1,ALDH1A3,MAPK3,ALDH3A2,NEDD8,ALDH5A1,ALDH6A1,ALDH7A1,GSTA3,GSTM1,ALDH1B1,MGST1,GSTM3,NQO1,NFKB2,ALDH9A1,GSTO1,AIP,ALDH1A2,HSP90AA1,ALDH18A1,CDKN1B,ALDH16A1,GSTP1,MGST3,HSPB1,MCM7	0.0457088	0.119	NaN	19/42 (45%)	1/42 (2%)	22/42 (52%)	0/42 (0%)
IPA_2016-03-21_001p -DOWN- 2016-07-24 05_25 PM	Proteome (P)	Down-regulated significantly (GF/C < 1, q < 0.1)	Crosstalk between Dendritic Cells and Natural Killer Cells	RELA,HLA-A,ACTB,TLN1,NFKB2,CAMK2D,TLN2,ACTA2,FSCN1,HLA-DRA,ACTG2,ACTC1,ACTG1,ACTA1,HLA-DRB5,NECTIN2	0.0588844	0.188	NaN	14/16 (88%)	0/16 (0%)	2/16 (13%)	0/16 (0%)
IPA_2016-03-21_001p -DOWN- 2016-07-24 05_25 PM	Proteome (P)	Down-regulated significantly (GF/C < 1, q < 0.1)	PPARα/RXRα Activation	PRKACB,MAP2K4,RELA,GPD1,MAPK1,PRKAB1,PDIA3,APOA2,GNA11,CYP2C9,KRAS,AP2A2,PRKAG1,EP300,PLCD1,HSP90B1,IKBKG,HSP90AB1,MAP2K2,GPD2,FASN,MAPK3,PRKAA2,PRKAA1,SMAD4,NCOR1,GOT2,MAP2K1,GNAS,ACAA1,GRB2,RRAS,ACOX1,GNAQ,PRKAR2A,NFKB2,AIP,CAND1,ACADL,APOA1,RRAS2,PRKAR2B,MAPK14,PRKACA,PLCB3,HSP90AA1,MAP2K3,MAP4K4,PRKAR1A	0.0794328	0.102	1	23/49 (47%)	5/49 (10%)	21/49 (43%)	0/49 (0%)
IPA_2016-03-21_001p -DOWN- 2016-07-24 05_25 PM	Proteome (P)	Down-regulated significantly (GF/C < 1, q < 0.1)	Purine Nucleotides Degradation II (Aerobic)	GDA,IMPDH2,XDH,PNP,ADA,NT5C,AOX1	0.0794328	0.286	NaN	5/7 (71%)	1/7 (14%)	1/7 (14%)	0/7 (0%)
IPA_2016-03-21_001p -DOWN- 2016-07-24 05_25 PM	Proteome (P)	Down-regulated significantly (GF/C < 1, q < 0.1)	CD28 Signaling in T Helper Cells	MAP2K4,RELA,Calm1 (includes others),ARPC1B,ARPC5,HLA-DQA1,HLA-DQB1,PTPRC,IKBKG,PAK1,ACTR3,PPP3CB,MAP2K2,HLA-DMB,HLA-DRA,ARPC3,MAP2K1,ACTR2,PTPN6,PIK3C2A,GRB2,CSK,CHP1,RAC1,NFKB2,ITPR1,ARPC1A,PTPN11,ARPC2,ITPR3,MAPK10,ARPC4,HLA-DRB5	0.0794328	0.121	NaN	12/33 (36%)	4/33 (12%)	17/33 (52%)	0/33 (0%)
IPA_2016-03-21_001p -DOWN- 2016-07-24 05_25 PM	Proteome (P)	Down-regulated significantly (GF/C < 1, q < 0.1)	PPAR Signaling	RELA,SRA1,MAPK1,GRB2,RRAS,KRAS,NFKB2,AIP,EP300,HSP90B1,IKBKG,RRAS2,MAP2K2,HSP90AB1,MAPK3,HSP90AA1,NCOR1,MAP4K4,MAP2K1	0.0851138	0.158	NaN	9/19 (47%)	2/19 (11%)	8/19 (42%)	0/19 (0%)
IPA_2016-03-21_001p -DOWN- 2016-07-24 05_25 PM	Proteome (P)	Down-regulated significantly (GF/C < 1, q < 0.1)	MIF-mediated Glucocorticoid Regulation	RELA,MIF,MAPK1,MAPK3,PLA2G4C,CD74,NFKB2,NR3C1	0.0977237	0.25	NaN	4/8 (50%)	0/8 (0%)	4/8 (50%)	0/8 (0%)
IPA_2016-03-21_001p -DOWN- 2016-07-24 05_25 PM	Proteome (P)	Down-regulated significantly (GF/C < 1, q < 0.1)	MIF Regulation of Innate Immunity	MAP2K4,RELA,MIF,MAPK1,MAPK3,PLA2G4C,MAPK10,CD74,NFKB2	0.11695	0.222	NaN	4/9 (44%)	0/9 (0%)	5/9 (56%)	0/9 (0%)
IPA_2016-03-21_001p -DOWN- 2016-07-24 05_25 PM	Proteome (P)	Down-regulated significantly (GF/C < 1, q < 0.1)	Superpathway of Citrulline Metabolism	LOC102724788/PRODH,OTC,GLS,ASS1,OAT,ARG2,ALDH18A1,ASL,CPS1	0.11695	0.222	NaN	5/9 (56%)	0/9 (0%)	4/9 (44%)	0/9 (0%)
IPA_2016-03-21_001p -DOWN- 2016-07-24 05_25 PM	Proteome (P)	Down-regulated significantly (GF/C < 1, q < 0.1)	Sphingosine-1-phosphate Signaling	PIK3C2A,MAPK1,CASP3,PDIA3,GRB2,GNAQ,RAC1,SMPD2,ASAH1,GNAI2,PLCD1,PTK2,GNAI3,CASP6,RHOG,PTPN11,MAPK3,RHOA,CASP1,PLCB3,GNA13,CASP8,SMPD3,CASP7	0.140929	0.125	NaN	12/24 (50%)	1/24 (4%)	11/24 (46%)	0/24 (0%)
IPA_2016-03-21_001p -DOWN- 2016-07-24 05_25 PM	Proteome (P)	Down-regulated significantly (GF/C < 1, q < 0.1)	Role of NFAT in Regulation of the Immune Response	RELA,Calm1 (includes others),MAPK1,RACK1,GNA11,HLA-DQA1,CSNK1A1,KRAS,HLA-DQB1,GNB1,GNB4,IKBKG,GNAT1,PPP3CB,MAP2K2,MAPK3,HLA-DMB,HLA-DRA,XPO1,GSK3B,GNA13,GNG5,MAP2K1,GNG12,GNAS,PIK3C2A,GRB2,RRAS,GNG2,CHP1,GNAQ,NFKB2,ITPR1,GNAI2,GNAI3,RRAS2,PTPN11,ITPR3,GNB2,PLCB3,HLA-DRB5	0.140929	0.0976	NaN	18/41 (44%)	4/41 (10%)	19/41 (46%)	0/41 (0%)
IPA_2016-03-21_001p -DOWN- 2016-07-24 05_25 PM	Proteome (P)	Down-regulated significantly (GF/C < 1, q < 0.1)	Glucocorticoid Receptor Signaling	MAP2K4,PRKACB,YWHAH,MAPK1,PRKAB1,Hspa1b,SMARCD2,KRAS,MAPK13,HSPA5,FGG,HSPA4,IKBKG,MAP2K2,MAPK3,PRKAA1,SMARCC2,RRAS,HSPA9,RAC1,POLR2H,STAT3,PCK1,HSPA8,PTPN11,POLR2E,PRKACA,MAPK10,HSP90AA1,RELA,POLR2B,GTF2A1,NR3C1,SMARCA4,HSPA1L,PTGES3,PRKAG1,EP300,HSP90B1,POLR2A,HSP90AB1,PPP3CB,PCK2,ANXA1,PRKAA2,SMAD4,NCOR1,STAT1,MAP2K1,SRA1,PIK3C2A,GRB2,ACTB,CHP1,SMARCE1,TSG101,HSPA2,RRAS2,MAPK14,FKBP4,TAF15	0.144212	0.082	NaN	31/61 (51%)	6/61 (10%)	24/61 (39%)	0/61 (0%)
IPA_2016-03-21_001p -DOWN- 2016-07-24 05_25 PM	Proteome (P)	Down-regulated significantly (GF/C < 1, q < 0.1)	Neuregulin Signaling	ITGB1,BAD,MAPK1,ERBIN,GRB2,RRAS,DCN,CRKL,ITGA2,ITGA5,CRK,KRAS,RPS6,MTOR,HSP90B1,RRAS2,PRKCI,PTPN11,HSP90AB1,MAP2K2,PRKCD,MAPK3,HSP90AA1,CDKN1B,MAP2K1	0.144212	0.12	NaN	10/25 (40%)	3/25 (12%)	12/25 (48%)	0/25 (0%)
IPA_2016-03-21_001p -DOWN- 2016-07-24 05_25 PM	Proteome (P)	Down-regulated significantly (GF/C < 1, q < 0.1)	Prostate Cancer Signaling	RELA,PIK3C2A,KLK3,BAD,MAPK1,PA2G4,GRB2,RRAS,KRAS,NFKB2,SIN3A,EP300,HSP90B1,MTOR,RRAS2,PTPN11,HSP90AB1,MAP2K2,MAPK3,HSP90AA1,CDKN1B,GSK3B,CTNNB1,MAP2K1,GSTP1	0.144212	0.12	NaN	9/25 (36%)	6/25 (24%)	10/25 (40%)	0/25 (0%)
IPA_2016-03-21_001p -DOWN- 2016-07-24 05_25 PM	Proteome (P)	Down-regulated significantly (GF/C < 1, q < 0.1)	Amyotrophic Lateral Sclerosis Signaling	Naip1 (includes others),RAB5C,GPX1,RAB5B,RAB5A,PAK1,CASP1,BID,GRIK1,PRPH,NAIP,CASP3,PIK3C2A,GRB2,RAC1,SOD1,CCS,CAPNS1,PTPN11,CAPN1,CAT,GLUL,CYCS,CAPN2,CASP7,SSR4	0.152757	0.115	NaN	15/26 (58%)	1/26 (4%)	10/26 (38%)	0/26 (0%)
IPA_2016-03-21_001p -DOWN- 2016-07-24 05_25 PM	Proteome (P)	Down-regulated significantly (GF/C < 1, q < 0.1)	Telomerase Signaling	MAPK1,PPP2R2A,PPP2CA,KRAS,PTGES3,HSP90B1,MAP2K2,SP1,HSP90AB1,MAPK3,MAP2K1,PIK3C2A,HDAC2,RRAS,GRB2,PPP2R5D,DKC1,HDAC1,PPP2CB,PPP2R1A,RRAS2,PTPN11,PPP2R4,TEP1,TPP1,HSP90AA1	0.152757	0.115	NaN	11/26 (42%)	1/26 (4%)	14/26 (54%)	0/26 (0%)
IPA_2016-03-21_001p -DOWN- 2016-07-24 05_25 PM	Proteome (P)	Down-regulated significantly (GF/C < 1, q < 0.1)	Calcium Signaling	RAP1B,PRKACB,MYH10,MYH6,Calm1 (includes others),MYH9,CAMK1D,MAPK1,MYL6,ATP2B1,Tpm1,MYH11,Tpm2,MYH7B,ATP2A2,PRKAG1,EP300,CAMK2D,PPP3CB,MAPK3,MYL4,ASPH,ACTC1,MYL3,ACTA1,GRIK1,CALR,LETM1,HDAC2,MYH14,HDAC1,CHP1,PRKAR2A,TPM3,ATP2A3,MCU,ITPR1,RAP1A,MYL9,MICU1,Tpm4,PRKAR2B,ACTA2,ITPR3,PRKACA,ATP2B4,PRKAR1A	0.172584	0.0851	NaN	32/47 (68%)	4/47 (9%)	11/47 (23%)	0/47 (0%)
IPA_2016-03-21_001p -DOWN- 2016-07-24 05_25 PM	Proteome (P)	Down-regulated significantly (GF/C < 1, q < 0.1)	Nitric Oxide Signaling in the Cardiovascular System	KNG1,PRKACB,Calm1 (includes others),GUCY2C,MAPK1,ARG2,ATP2A2,PRKAG1,HSP90B1,MAP2K2,HSP90AB1,MAPK3,CAV1,PRKAA1,MAP2K1,GUCY1B3,PIK3C2A,GRB2,PRKAR2A,ATP2A3,ITPR1,PRKCI,PRKAR2B,PTPN11,PRKCD,ITPR3,PRKACA,HSP90AA1,PRKAR1A	0.172584	0.103	NaN	12/29 (41%)	4/29 (14%)	13/29 (45%)	0/29 (0%)
IPA_2016-03-21_001p -DOWN- 2016-07-24 05_25 PM	Proteome (P)	Down-regulated significantly (GF/C < 1, q < 0.1)	Telomere Extension by Telomerase	XRCC6,HNRNPA2B1	0.172584	0.5	NaN	1/2 (50%)	1/2 (50%)	0/2 (0%)	0/2 (0%)
IPA_2016-03-21_001p -DOWN- 2016-07-24 05_25 PM	Proteome (P)	Down-regulated significantly (GF/C < 1, q < 0.1)	Thioredoxin Pathway	TXN,TXNRD1	0.172584	0.5	NaN	1/2 (50%)	0/2 (0%)	1/2 (50%)	0/2 (0%)
IPA_2016-03-21_001p -DOWN- 2016-07-24 05_25 PM	Proteome (P)	Down-regulated significantly (GF/C < 1, q < 0.1)	Eumelanin Biosynthesis	MIF,DDT	0.172584	0.5	NaN	1/2 (50%)	0/2 (0%)	1/2 (50%)	0/2 (0%)
IPA_2016-03-21_001p -DOWN- 2016-07-24 05_25 PM	Proteome (P)	Down-regulated significantly (GF/C < 1, q < 0.1)	L-cysteine Degradation I	GOT1,GOT2	0.172584	0.5	NaN	2/2 (100%)	0/2 (0%)	0/2 (0%)	0/2 (0%)
IPA_2016-03-21_001p -DOWN- 2016-07-24 05_25 PM	Proteome (P)	Down-regulated significantly (GF/C < 1, q < 0.1)	Glutamate Degradation II	GOT1,GOT2	0.172584	0.5	NaN	2/2 (100%)	0/2 (0%)	0/2 (0%)	0/2 (0%)
IPA_2016-03-21_001p -DOWN- 2016-07-24 05_25 PM	Proteome (P)	Down-regulated significantly (GF/C < 1, q < 0.1)	Aspartate Biosynthesis	GOT1,GOT2	0.172584	0.5	NaN	2/2 (100%)	0/2 (0%)	0/2 (0%)	0/2 (0%)
IPA_2016-03-21_001p -DOWN- 2016-07-24 05_25 PM	Proteome (P)	Down-regulated significantly (GF/C < 1, q < 0.1)	Glutathione Redox Reactions II	GSR,PDIA3,GLRX	0.246037	0.333	NaN	2/3 (67%)	0/3 (0%)	1/3 (33%)	0/3 (0%)
IPA_2016-03-21_001p -DOWN- 2016-07-24 05_25 PM	Proteome (P)	Down-regulated significantly (GF/C < 1, q < 0.1)	Proline Biosynthesis I	PYCRL,ALDH18A1,PYCR2	0.246037	0.333	NaN	2/3 (67%)	1/3 (33%)	0/3 (0%)	0/3 (0%)
IPA_2016-03-21_001p -DOWN- 2016-07-24 05_25 PM	Proteome (P)	Down-regulated significantly (GF/C < 1, q < 0.1)	Synaptic Long Term Potentiation	RAP1B,PRKACB,Calm1 (includes others),MAPK1,PDIA3,GNA11,PPP1CB,KRAS,PRKAG1,EP300,PLCD1,Ppp1cc,CAMK2D,PPP1R12A,PPP3CB,PPP1R10,MAP2K2,PPP1R7,MAPK3,PPP1CA,MAP2K1,RRAS,CHP1,PRKAR2A,GNAQ,PPP1R14A,ITPR1,RAP1A,RRAS2,PRKAR2B,PRKCI,PRKCD,ITPR3,PRKACA,PLCB3,RPS6KA1,PRKAR1A	0.290402	0.0811	NaN	14/37 (38%)	6/37 (16%)	17/37 (46%)	0/37 (0%)
IPA_2016-03-21_001p -DOWN- 2016-07-24 05_25 PM	Proteome (P)	Down-regulated significantly (GF/C < 1, q < 0.1)	Creatine-phosphate Biosynthesis	CKB,CKM,MAP4K4,CKMT1A/CKMT1B	0.30761	0.25	NaN	2/4 (50%)	1/4 (25%)	1/4 (25%)	0/4 (0%)
IPA_2016-03-21_001p -DOWN- 2016-07-24 05_25 PM	Proteome (P)	Down-regulated significantly (GF/C < 1, q < 0.1)	Vitamin-C Transport	TXN,GLRX,TXNRD1,GSTO1	0.30761	0.25	NaN	1/4 (25%)	0/4 (0%)	3/4 (75%)	0/4 (0%)
IPA_2016-03-21_001p -DOWN- 2016-07-24 05_25 PM	Proteome (P)	Down-regulated significantly (GF/C < 1, q < 0.1)	PI3K/AKT Signaling	RELA,BAD,MAPK1,YWHAH,PPP2R2A,PPP2CA,ILK,KRAS,EIF4E,YWHAQ,HSP90B1,MTOR,IKBKG,HSP90AB1,MAP2K2,MAPK3,GSK3B,CTNNB1,MAP2K1,ITGB1,CDC37,YWHAG,YWHAE,GRB2,RRAS,YWHAB,PPP2R5D,ITGA2,YWHAZ,ITGA5,NFKB2,PPP2CB,PPP2R1A,RRAS2,LIMS1,PPP2R4,HSP90AA1,CDKN1B,SFN	0.311172	0.0769	NaN	17/39 (44%)	3/39 (8%)	19/39 (49%)	0/39 (0%)
IPA_2016-03-21_001p -DOWN- 2016-07-24 05_25 PM	Proteome (P)	Down-regulated significantly (GF/C < 1, q < 0.1)	CTLA4 Signaling in Cytotoxic T Lymphocytes	B2M,PTPN6,AP2A1,AP2M1,PIK3C2A,PPP2R2A,GRB2,PPP2CA,HLA-A,PPP2R5D,CLTC,CLTB,AP1B1,AP2A2,AP2S1,PPP2CB,PPP2R1A,PTPN11,PPP2R4,CLTA,AP1G1	0.338844	0.0952	NaN	9/21 (43%)	1/21 (5%)	11/21 (52%)	0/21 (0%)
IPA_2016-03-21_001p -DOWN- 2016-07-24 05_25 PM	Proteome (P)	Down-regulated significantly (GF/C < 1, q < 0.1)	Endothelin-1 Signaling	PAFAH1B2,GUCY2C,MAPK1,PDIA3,GNA11,KRAS,MAPK13,PLBD1,PLCD1,CASP6,GNAT1,Pla2g2a,MAPK3,PLB1,CASP1,ECE1,GNA13,CASP8,GUCY1B3,GNAS,PIK3C2A,CASP3,RRAS,GRB2,PLA2G4C,PTGS1,GNAQ,ITPR1,GNAI2,PLD4,GNAI3,PRKCI,MAPK14,RRAS2,PTPN11,PRKCD,ITPR3,MAPK10,PLCB3,PAFAH1B1,CASP7,PAFAH1B3	0.338844	0.0714	NaN	25/42 (60%)	2/42 (5%)	15/42 (36%)	0/42 (0%)
IPA_2016-03-21_001p -DOWN- 2016-07-24 05_25 PM	Proteome (P)	Down-regulated significantly (GF/C < 1, q < 0.1)	Urea Cycle	OTC,ASS1,ARG2,ASL,CPS1	0.338844	0.2	NaN	2/5 (40%)	0/5 (0%)	3/5 (60%)	0/5 (0%)
IPA_2016-03-21_001p -DOWN- 2016-07-24 05_25 PM	Proteome (P)	Down-regulated significantly (GF/C < 1, q < 0.1)	Calcium Transport I	ATP2B1,ANXA5,ATP2A3,ATP2A2,ATP2B4	0.338844	0.2	NaN	3/5 (60%)	0/5 (0%)	2/5 (40%)	0/5 (0%)
IPA_2016-03-21_001p -DOWN- 2016-07-24 05_25 PM	Proteome (P)	Down-regulated significantly (GF/C < 1, q < 0.1)	Urate Biosynthesis/Inosine 5'-phosphate Degradation	IMPDH2,XDH,PNP,NT5C,AOX1	0.338844	0.2	NaN	3/5 (60%)	1/5 (20%)	1/5 (20%)	0/5 (0%)
IPA_2016-03-21_001p -DOWN- 2016-07-24 05_25 PM	Proteome (P)	Down-regulated significantly (GF/C < 1, q < 0.1)	Adenosine Nucleotides Degradation II	XDH,PNP,ADA,NT5C,AOX1	0.338844	0.2	NaN	3/5 (60%)	1/5 (20%)	1/5 (20%)	0/5 (0%)
IPA_2016-03-21_001p -DOWN- 2016-07-24 05_25 PM	Proteome (P)	Down-regulated significantly (GF/C < 1, q < 0.1)	Antioxidant Action of Vitamin C	MAP2K4,PAFAH1B2,RELA,MAPK1,PDIA3,PLA2G4C,NFKB2,MAPK13,GLRX,GSTO1,TXNRD1,PLCD1,PLD4,PLBD1,IKBKG,MAPK14,Pla2g2a,PLB1,MAPK3,MAPK10,PLCB3,TXN,PAFAH1B1,PAFAH1B3	0.383707	0.0833	NaN	13/24 (54%)	0/24 (0%)	11/24 (46%)	0/24 (0%)
IPA_2016-03-21_001p -DOWN- 2016-07-24 05_25 PM	Proteome (P)	Down-regulated significantly (GF/C < 1, q < 0.1)	Citrulline Biosynthesis	LOC102724788/PRODH,OTC,GLS,OAT,ARG2,ALDH18A1	0.383707	0.167	NaN	3/6 (50%)	0/6 (0%)	3/6 (50%)	0/6 (0%)
IPA_2016-03-21_001p -DOWN- 2016-07-24 05_25 PM	Proteome (P)	Down-regulated significantly (GF/C < 1, q < 0.1)	Inflammasome pathway	NAIP,PYCARD,CASP1,CTSB,NFKB2,CASP8	0.383707	0.167	NaN	3/6 (50%)	0/6 (0%)	3/6 (50%)	0/6 (0%)
IPA_2016-03-21_001p -DOWN- 2016-07-24 05_25 PM	Proteome (P)	Down-regulated significantly (GF/C < 1, q < 0.1)	HGF Signaling	MAP2K4,RAP1B,MAPK1,KRAS,PTK2,PAK1,MAP2K2,MAPK3,MAP2K1,ITGB1,PXN,PIK3C2A,RRAS,GRB2,CRKL,ITGA2,RAC1,ITGA5,STAT3,RAP1A,DOCK1,PRKCI,RRAS2,PTPN11,PRKCD,MAPK10	0.422669	0.0769	NaN	8/26 (31%)	2/26 (8%)	16/26 (62%)	0/26 (0%)
IPA_2016-03-21_001p -DOWN- 2016-07-24 05_25 PM	Proteome (P)	Down-regulated significantly (GF/C < 1, q < 0.1)	Methylglyoxal Degradation III	AKR7A2,AKR1A1,Akr1b10,FAM213B,AKR1C3,AKR1B1,Akr1b7	0.422669	0.143	NaN	3/7 (43%)	0/7 (0%)	4/7 (57%)	0/7 (0%)
IPA_2016-03-21_001p -DOWN- 2016-07-24 05_25 PM	Proteome (P)	Down-regulated significantly (GF/C < 1, q < 0.1)	Wnt/Ca+ pathway	PLCD1,RELA,PDIA3,PLCB3,NFKB2,GSK3B,EP300	0.422669	0.143	NaN	3/7 (43%)	2/7 (29%)	2/7 (29%)	0/7 (0%)
IPA_2016-03-21_001p -DOWN- 2016-07-24 05_25 PM	Proteome (P)	Down-regulated significantly (GF/C < 1, q < 0.1)	Corticotropin Releasing Hormone Signaling	PRKACB,RAP1B,GNAS,Calm1 (includes others),GUCY2C,MAPK1,ARPC5,PRKAR2A,GNAQ,ITPR1,MAPK13,RAP1A,PRKAG1,EP300,GNAI2,GNAI3,PRKAR2B,MAPK14,PRKCI,MAP2K2,PRKCD,MAPK3,ITPR3,PRKACA,MAP2K1,GUCY1B3,PRKAR1A	0.43451	0.0741	NaN	13/27 (48%)	4/27 (15%)	10/27 (37%)	0/27 (0%)
IPA_2016-03-21_001p -DOWN- 2016-07-24 05_25 PM	Proteome (P)	Down-regulated significantly (GF/C < 1, q < 0.1)	Xenobiotic Metabolism Signaling	MAP2K4,CYP3A7,MAPK1,CAMK1D,PPP2CA,GSTA5,CYP2C9,GCLC,KRAS,MAPK13,ALDH1L1,MAOB,ALDH1A1,CAMK2D,MAP2K2,ALDH3A2,Ugt1a7c,KEAP1,MAPK3,ALDH6A1,ALDH7A1,ALDH1B1,MGST1,FMO2,RRAS,GSTM3,NFKB2,UGT1A1,ALDH9A1,PPP2CB,PPP2R1A,PTPN11,PPP2R4,PRKCD,ALDH1A2,HSP90AA1,MAP2K3,ALDH18A1,ALDH16A1,MGST3,GSTP1,RELA,ALDH4A1,GAL3ST2,GSTM5,PPP2R2A,FMO5,PTGES3,EP300,HSP90B1,Ces1g,CES1,HSP90AB1,ALDH1A3,MAP2K1,ALDH5A1,GSTA3,ABCB1,…	0.446684	0.0526	NaN	22/76 (29%)	4/76 (5%)	50/76 (66%)	0/76 (0%)
IPA_2016-03-21_001p -DOWN- 2016-07-24 05_25 PM	Proteome (P)	Down-regulated significantly (GF/C < 1, q < 0.1)	NF-κB Signaling	PRKACB,RELA,CSNK2A1,UBE2N,KRAS,EP300,TANK,TRADD,IKBKG,UBE2V1,GSK3B,CSNK2B,CASP8,TNFSF13B,PIK3C2A,HDAC2,RRAS,GRB2,HDAC1,NFKB2,FADD,CSNK2A2,RRAS2,RIPK1,PTPN11,PRKACA,MAP4K4,IRAK4	0.446684	0.0714	NaN	10/28 (36%)	8/28 (29%)	10/28 (36%)	0/28 (0%)
IPA_2016-03-21_001p -DOWN- 2016-07-24 05_25 PM	Proteome (P)	Down-regulated significantly (GF/C < 1, q < 0.1)	Phenylalanine Degradation IV (Mammalian, via Side Chain)	ALDH2,MAOB,SLC27A2,ALDH3A2,GOT1,GOT2,ACSF3,MAOA	0.451856	0.125	NaN	3/8 (38%)	1/8 (13%)	4/8 (50%)	0/8 (0%)
IPA_2016-03-21_001p -DOWN- 2016-07-24 05_25 PM	Proteome (P)	Down-regulated significantly (GF/C < 1, q < 0.1)	Molecular Mechanisms of Cancer	MAP2K4,PRKACB,RAC2,Naip1 (includes others),MAPK1,BAD,NCSTN,ARHGEF1,KRAS,MAPK13,PTK2,CTNNA2,PAK1,RHOG,CAMK2D,MAP2K2,GNAT1,MAPK3,GNA13,GSK3B,STK36,CASP3,RRAS,RALB,RAC1,ITGA5,NFKB2,RAP1A,CDH1,CBL,PTPN11,ARHGEF16,RHOA,PRKCD,PRKACA,MAPK10,PLCB3,MAP2K3,RAP1B,RELA,RALA,PA2G4,GNA11,CTNNA1,CRK,PRKAG1,EP300,CASP6,SMAD4,BID,CASP8,CTNNB1,MAP2K1,ITGB1,NAIP,GNAS,PIK3C2A,HAT1,GRB2,ITGA2,PRKAR2A,GNAQ,BAK1,SIN3A,…	0.452898	0.0513	NaN	37/78 (47%)	12/78 (15%)	29/78 (37%)	0/78 (0%)
IPA_2016-03-21_001p -DOWN- 2016-07-24 05_25 PM	Proteome (P)	Down-regulated significantly (GF/C < 1, q < 0.1)	NGF Signaling	MAP2K4,RAP1B,RELA,MAPK1,RPS6KA3,CRK,KRAS,EP300,ROCK2,IKBKG,RHOG,MAP2K2,MAPK3,MAP2K1,SMPD3,PIK3C2A,RRAS,GRB2,RAC1,NFKB2,RAP1A,SMPD2,ROCK1,RRAS2,PTPN11,PRKCD,RHOA,MAPK10,RPS6KA1	0.452898	0.069	NaN	13/29 (45%)	2/29 (7%)	14/29 (48%)	0/29 (0%)
IPA_2016-03-21_001p -DOWN- 2016-07-24 05_25 PM	Proteome (P)	Down-regulated significantly (GF/C < 1, q < 0.1)	TREM1 Signaling	ITGB1,RELA,Naip1 (includes others),MAPK1,GRB2,MAPK3,CASP1,ITGA5,STAT3,NFKB2	0.515229	0.1	NaN	3/10 (30%)	0/10 (0%)	7/10 (70%)	0/10 (0%)
IPA_2016-03-21_001p -DOWN- 2016-07-24 05_25 PM	Proteome (P)	Down-regulated significantly (GF/C < 1, q < 0.1)	Tumoricidal Function of Hepatic Natural Killer Cells	ENDOG,M6PR,FADD,CASP6,CASP3,BID,CYCS,CASP8,CASP7,AIFM1	0.515229	0.1	NaN	6/10 (60%)	1/10 (10%)	3/10 (30%)	0/10 (0%)
IPA_2016-03-21_001p -DOWN- 2016-07-24 05_25 PM	Proteome (P)	Down-regulated significantly (GF/C < 1, q < 0.1)	Glutathione Redox Reactions I	GSTZ1,GSR,GPX3,MGST1,GPX2,GPX1,GPX4,Gstt1,PRDX6,MGST3	0.515229	0.1	NaN	7/10 (70%)	0/10 (0%)	3/10 (30%)	0/10 (0%)
IPA_2016-03-21_001p -DOWN- 2016-07-24 05_25 PM	Proteome (P)	Down-regulated significantly (GF/C < 1, q < 0.1)	Relaxin Signaling	RAP1B,PRKACB,RELA,GUCY2C,MAPK1,PDE3A,RACK1,GNA11,PRKAG1,GNB1,GNB4,GNAT1,MAPK3,GNA13,GNG5,APEX1,MAP2K1,GNG12,GUCY1B3,GNAS,PIK3C2A,GRB2,GNG2,PRKAR2A,GNAQ,NFKB2,RAP1A,GNAI2,GNAI3,PRKAR2B,PTPN11,GNB2,PRKACA,PRKAR1A	0.530884	0.0588	NaN	16/34 (47%)	3/34 (9%)	15/34 (44%)	0/34 (0%)
IPA_2016-03-21_001p -DOWN- 2016-07-24 05_25 PM	Proteome (P)	Down-regulated significantly (GF/C < 1, q < 0.1)	Apoptosis Signaling	MAP2K4,RELA,Naip1 (includes others),BAD,MAPK1,KRAS,ACIN1,CASP6,IKBKG,MAP2K2,MAPK3,BID,CASP8,MAP2K1,AIFM1,ENDOG,NAIP,CASP3,RRAS,BIRC6,LMNA,NFKB2,BAK1,PARP1,ROCK1,RRAS2,CAPNS1,CAPN1,CAPN2,CYCS,SPTAN1,RPS6KA1,MAP4K4,CASP7	0.530884	0.0588	NaN	17/34 (50%)	2/34 (6%)	15/34 (44%)	0/34 (0%)
IPA_2016-03-21_001p -DOWN- 2016-07-24 05_25 PM	Proteome (P)	Down-regulated significantly (GF/C < 1, q < 0.1)	Phospholipases	PLBD1,PLD4,PLCD1,PAFAH1B2,PDIA3,Pla2g2a,PLB1,PLA2G4C,PLCB3,PAFAH1B1,PAFAH1B3	0.530884	0.0909	NaN	7/11 (64%)	0/11 (0%)	4/11 (36%)	0/11 (0%)
IPA_2016-03-21_001p -DOWN- 2016-07-24 05_25 PM	Proteome (P)	Down-regulated significantly (GF/C < 1, q < 0.1)	Phospholipase C Signaling	MPRIP,MYL6,MAPK1,RACK1,KRAS,ARHGEF1,Ppp1r12b,GNB1,GNB4,RHOG,MAP2K2,MAPK3,MYL4,GNA13,GNG12,MYL3,HDAC2,RRAS,GNG2,RALB,RAC1,PPP1R14A,ITGA5,NFKB2,ITPR1,RAP1A,MYL9,ARHGEF16,RHOA,PRKCD,ITPR3,GNB2,PLCB3,Ighg2b,RAP1B,PEBP1,RELA,Calm1 (includes others),RALA,RPS6KA3,PPP1CB,EP300,TGM2,PPP1R12A,PPP3CB,AHNAK,GNG5,MAP2K1,MYL12B,MYL12A,ITGB1,GNAS,GRB2,HDAC1,ITGA2,PLA2G4C,CHP1,GNAQ,PLD4,RRAS2,PRKCI	0.530884	0.0492	NaN	31/61 (51%)	4/61 (7%)	26/61 (43%)	0/61 (0%)
IPA_2016-03-21_001p -DOWN- 2016-07-24 05_25 PM	Proteome (P)	Down-regulated significantly (GF/C < 1, q < 0.1)	Caveolar-mediated Endocytosis Signaling	B2M,FLNB,COPZ1,ARCN1,RAB5C,HLA-A,COPA,COPE,COPB2,RAB5B,RAB5A,FLNA,ITGAV,CAV1,ITGB4,ACTG2,ACTC1,DNM2,ACTA1,ITGB1,ACTB,ITGA2,ITGA6,FLOT1,ITGA5,COPG2,COPB1,COPG1,ALB,FLOT2,ACTA2,FLNC,ITGA1,PTRF,ACTG1	0.530884	0.0571	NaN	28/35 (80%)	0/35 (0%)	7/35 (20%)	0/35 (0%)
IPA_2016-03-21_001p -DOWN- 2016-07-24 05_25 PM	Proteome (P)	Down-regulated significantly (GF/C < 1, q < 0.1)	B Cell Receptor Signaling	MAP2K4,RAP1B,RAC2,RELA,Calm1 (includes others),BAD,MAPK1,KRAS,MAPK13,EP300,PTPRC,PTK2,MTOR,IKBKG,CAMK2D,PPP3CB,CFL2,MAP2K2,MAPK3,GSK3B,MAP2K1,PTPN6,PIK3C2A,CFL1,GRB2,RRAS,CSK,RAC1,NFKB2,RAP1A,RRAS2,MAPK14,PTPN11,MAP2K3,Ighg2b	0.530884	0.0571	NaN	13/35 (37%)	8/35 (23%)	14/35 (40%)	0/35 (0%)
IPA_2016-03-21_001p -DOWN- 2016-07-24 05_25 PM	Proteome (P)	Down-regulated significantly (GF/C < 1, q < 0.1)	Androgen Signaling	PRKACB,RELA,Calm1 (includes others),MAPK1,RACK1,GNA11,POLR2B,GTF2A1,PRKAG1,EP300,GNB1,GNB4,HSPA4,TGFB1I1,POLR2A,GNAT1,MAPK3,GNA13,GNG5,GNG12,CALR,GNAS,GNG2,PRKAR2A,GNAQ,POLR2H,NFKB2,GNAI2,GNAI3,PRKAR2B,PRKCI,POLR2E,PRKCD,GNB2,PRKACA,HSP90AA1,PRKAR1A	0.566239	0.0541	NaN	16/37 (43%)	5/37 (14%)	16/37 (43%)	0/37 (0%)
IPA_2016-03-21_001p -DOWN- 2016-07-24 05_25 PM	Proteome (P)	Down-regulated significantly (GF/C < 1, q < 0.1)	TWEAK Signaling	FADD,CASP6,TRADD,RELA,NAIP,IKBKG,Naip1 (includes others),RIPK1,CASP3,BID,CYCS,NFKB2,CASP8,CASP7	0.599791	0.0714	NaN	8/14 (57%)	1/14 (7%)	5/14 (36%)	0/14 (0%)
IPA_2016-03-21_001p -DOWN- 2016-07-24 05_25 PM	Proteome (P)	Down-regulated significantly (GF/C < 1, q < 0.1)	Superpathway of Methionine Degradation	PCCB,MUT,AHCYL2,MAT2B,PRMT1,PCCA,PRMT5,DLD,GOT1,CTH,MAT2A,GOT2,SUOX,AHCY	0.599791	0.0714	NaN	7/14 (50%)	0/14 (0%)	7/14 (50%)	0/14 (0%)
IPA_2016-03-21_001p -DOWN- 2016-07-24 05_25 PM	Proteome (P)	Down-regulated significantly (GF/C < 1, q < 0.1)	Virus Entry via Endocytic Pathways	B2M,RAC2,FLNB,AP2A1,HLA-A,CLTB,KRAS,AP1B1,AP2A2,FLNA,CAV1,ACTG2,ITGB4,ACTC1,DNM2,ACTA1,ITGB1,AP2M1,PIK3C2A,RRAS,GRB2,ACTB,CLTC,ITGA2,RAC1,ITGA6,ITGA5,AP2S1,DNM1,PRKCI,RRAS2,PTPN11,ACTA2,FLNC,CLTA,PRKCD,TFRC,ITGA1,CXADR,ACTG1	0.599791	0.05	NaN	22/40 (55%)	2/40 (5%)	16/40 (40%)	0/40 (0%)
IPA_2016-03-21_001p -DOWN- 2016-07-24 05_25 PM	Proteome (P)	Down-regulated significantly (GF/C < 1, q < 0.1)	Cellular Effects of Sildenafil (Viagra)	PRKACB,MYH10,MYH6,MPRIP,Calm1 (includes others),MYH9,GUCY2C,MYL6,PDIA3,PDE3A,PPP1CB,MYLK,MYH11,MYH7B,PRKAG1,Ppp1r12b,PLCD1,PPP1R12A,PABPC4,MYL4,ACTG2,ACTC1,GUCY1B3,ACTA1,MYL12B,MYL3,MYL12A,GNAS,MYH14,ACTB,PRKAR2A,ITPR1,MYL9,PRKAR2B,ACTA2,ITPR3,PRKACA,PLCB3,ACTG1,PRKAR1A	0.599791	0.05	NaN	31/40 (78%)	2/40 (5%)	7/40 (18%)	0/40 (0%)
IPA_2016-03-21_001p -DOWN- 2016-07-24 05_25 PM	Proteome (P)	Down-regulated significantly (GF/C < 1, q < 0.1)	Neuroprotective Role of THOP1 in Alzheimer's Disease	PRKACB,KNG1,MME,YWHAE,HLA-A,PRKAR2A,SERPINA3,THOP1,IDE,PRKAG1,PLG,PRKAR2B,PRKACA,ECE1,PRKAR1A	0.613762	0.0667	NaN	5/15 (33%)	2/15 (13%)	8/15 (53%)	0/15 (0%)
IPA_2016-03-21_001p -DOWN- 2016-07-24 05_25 PM	Proteome (P)	Down-regulated significantly (GF/C < 1, q < 0.1)	phagosome formation	ITGB1,FN1,PIK3C2A,GRB2,PDIA3,ITGA2,ITGA5,PLCD1,PRKCI,RHOG,PTPN11,PRKCD,RHOA,PLCB3,Ighg2b	0.613762	0.0667	NaN	7/15 (47%)	2/15 (13%)	6/15 (40%)	0/15 (0%)
IPA_2016-03-21_001p -DOWN- 2016-07-24 05_25 PM	Proteome (P)	Down-regulated significantly (GF/C < 1, q < 0.1)	Protein Kinase A Signaling	PRKACB,MYH10,YWHAH,MYL6,MAPK1,BAD,PDE3A,RACK1,TIMM50,ACP1,LIPE,PTK2,ROCK2,YWHAQ,PTPRC,GNB1,GNB4,DUSP3,CAMK2D,MAP2K2,PPP1R7,MAPK3,MYL4,PGP,GSK3B,GNA13,PPP1CA,APEX1,MYL3,GNG12,PTPN6,YWHAG,YWHAE,YWHAB,PPP1R1B,GNG2,YWHAZ,PPP1R14A,PTPN18,ITPR1,NFKB2,RAP1A,MYL9,AKAP13,PYGM,PTPN11,RHOA,PRKCD,ITPR3,GNB2,PRKACA,PLCB3,HIST1H1D,H1F0,RAP1B,AKAP12,HIST1H1C,FLNB,RELA,Calm1 (includes others),AKAP8,PDIA3,PPP1CB,…	0.613762	0.0404	NaN	47/99 (47%)	12/99 (12%)	40/99 (40%)	0/99 (0%)
IPA_2016-03-21_001p -DOWN- 2016-07-24 05_25 PM	Proteome (P)	Down-regulated significantly (GF/C < 1, q < 0.1)	14-3-3-mediated Signaling	MAP2K4,BAD,MAPK1,YWHAH,PDIA3,KRAS,TUBB,YWHAQ,PLCD1,MAP2K2,MAPK3,TUBA1C,GSK3B,PDCD6IP,MAP2K1,AKT1S1,TUBB1,TUBB3,YWHAG,PIK3C2A,YWHAE,TUBB4B,YWHAB,RRAS,GRB2,EDC3,TUBB2A,TUBG1,TUBA4A,YWHAZ,VIM,PRKCI,RRAS2,TUBA1A,CBL,TUBB6,PTPN11,PRKCD,MAPK10,PLCB3,CDKN1B,RPS6KA1,SFN	0.629506	0.0465	NaN	17/43 (40%)	5/43 (12%)	21/43 (49%)	0/43 (0%)
IPA_2016-03-21_001p -DOWN- 2016-07-24 05_25 PM	Proteome (P)	Down-regulated significantly (GF/C < 1, q < 0.1)	Gluconeogenesis I	PGK1,ENO3,ME3,ENO2,ME1,MDH1,BPGM,FBP2,ENO1,GPI,ALDOB,PGAM1,FBP1,ME2,ALDOA,MDH2	0.632412	0.0625	NaN	6/16 (38%)	0/16 (0%)	10/16 (63%)	0/16 (0%)
IPA_2016-03-21_001p -DOWN- 2016-07-24 05_25 PM	Proteome (P)	Down-regulated significantly (GF/C < 1, q < 0.1)	Systemic Lupus Erythematosus Signaling	KNG1,PRPF19,MAPK1,HLA-A,PRPF8,HNRNPA2B1,KRAS,SART1,LSM2,PTPRC,LSM14A,MTOR,EFTUD2,MAPK3,PRPF40A,SNRPD1,IGHM,LSM3,SNU13,SNRPD3,SNRPD2,HNRNPC,TNFSF13B,LSM4,SNRPA1,SNRNP40,PTPN6,LSM6,SNRPB,PIK3C2A,GRB2,RRAS,SNRPF,LSM8,RRAS2,CBL,LSM12,PTPN11,SNRPB2,SNRNP200,LSM1,SNRNP70,Ighg2b,LSM5	0.63387	0.0455	NaN	19/44 (43%)	9/44 (20%)	16/44 (36%)	0/44 (0%)
IPA_2016-03-21_001p -DOWN- 2016-07-24 05_25 PM	Proteome (P)	Down-regulated significantly (GF/C < 1, q < 0.1)	TCA Cycle II (Eukaryotic)	SDHA,SDHB,IDH3G,ACO2,SDHC,MDH1,SUCLA2,CS,SUCLG1,DLST,DLD,IDH3A,OGDH,MDH2,FH,ACO1,IDH3B	0.638263	0.0588	NaN	7/17 (41%)	0/17 (0%)	10/17 (59%)	0/17 (0%)
IPA_2016-03-21_001p -DOWN- 2016-07-24 05_25 PM	Proteome (P)	Down-regulated significantly (GF/C < 1, q < 0.1)	Production of Nitric Oxide and Reactive Oxygen Species in Macrophages	MAP2K4,RAP1B,APOE,RELA,APOB,APOA4,MAPK1,PPP2CA,PPP2R2A,APOA2,PPP1CB,ARG2,MAPK13,IKBKG,LYZ,RHOG,PPP1R12A,PPP1R10,PPP1R7,MAPK3,SERPINA1,PPP1CA,STAT1,MAP2K1,PTPN6,PIK3C2A,GRB2,PPP2R5D,RAC1,PPP1R14A,PCYOX1,NFKB2,RAP1A,PPP2CB,ALB,PPP2R1A,PRKCI,MAPK14,APOA1,PTPN11,PPP2R4,PRKCD,RHOA,CAT,MAPK10,CLU	0.638263	0.0435	NaN	17/46 (37%)	3/46 (7%)	26/46 (57%)	0/46 (0%)
IPA_2016-03-21_001p -DOWN- 2016-07-24 05_25 PM	Proteome (P)	Down-regulated significantly (GF/C < 1, q < 0.1)	Role of Macrophages, Fibroblasts and Endothelial Cells in Rheumatoid Arthritis	MAP2K4,RELA,Calm1 (includes others),FN1,MAPK1,PDIA3,PRSS2,CSNK1A1,KRAS,EP300,ROCK2,PLCD1,TRADD,IKBKG,CAMK2D,PPP3CB,MAP2K2,MAPK3,GSK3B,CTNNB1,MAPKAPK2,MAP2K1,PRSS3,TNFSF13B,MIF,PIK3C2A,GRB2,RRAS,DAAM1,CHP1,RAC1,GNAQ,STAT3,ROCK1,MAPK14,PRKCI,RRAS2,RIPK1,PTPN11,PRKCD,RHOA,PLCB3,MAP2K3,Ighg2b,IRAK4,LRP1	0.638263	0.0435	NaN	17/46 (37%)	8/46 (17%)	21/46 (46%)	0/46 (0%)
IPA_2016-03-21_001p -DOWN- 2016-07-24 05_25 PM	Proteome (P)	Down-regulated significantly (GF/C < 1, q < 0.1)	Role of Pattern Recognition Receptors in Recognition of Bacteria and Viruses	MAP2K4,RELA,C3,PIK3C2A,MAPK1,GRB2,NFKB2,EIF2S1,RNASEL,IFIH1,PRKCI,PTPN11,PRKCD,MAPK3,DDX58,MAPK10,CASP1,MAVS	0.638263	0.0556	NaN	6/18 (33%)	3/18 (17%)	9/18 (50%)	0/18 (0%)
IPA_2016-03-21_001p -DOWN- 2016-07-24 05_25 PM	Proteome (P)	Down-regulated significantly (GF/C < 1, q < 0.1)	Leptin Signaling in Obesity	PRKACB,PIK3C2A,MAPK1,GRB2,PDIA3,PDE3A,PRKAR2A,STAT3,PRKAG1,PLCD1,PRKAR2B,MAP2K2,PTPN11,MAPK3,PRKACA,PLCB3,MAP2K1,PRKAR1A	0.638263	0.0556	NaN	6/18 (33%)	3/18 (17%)	9/18 (50%)	0/18 (0%)
IPA_2016-03-21_001p -DOWN- 2016-07-24 05_25 PM	Proteome (P)	Down-regulated significantly (GF/C < 1, q < 0.1)	TNFR1 Signaling	TANK,FADD,MAP2K4,TRADD,CASP6,RELA,NAIP,IKBKG,PAK1,Naip1 (includes others),RIPK1,CASP3,PAK2,BID,CYCS,NFKB2,CASP8,CASP7	0.638263	0.0556	NaN	9/18 (50%)	1/18 (6%)	8/18 (44%)	0/18 (0%)
IPA_2016-03-21_001p -DOWN- 2016-07-24 05_25 PM	Proteome (P)	Down-regulated significantly (GF/C < 1, q < 0.1)	GPCR-Mediated Integration of Enteroendocrine Signaling Exemplified by an L Cell	PRKACB,GNAS,PDIA3,GNA11,GNAQ,PRKAR2A,ITPR1,VIP,PRKAG1,PLCD1,GNAI2,GNAI3,PRKAR2B,GAL,ITPR3,PRKACA,PLCB3,PRKAR1A	0.638263	0.0556	NaN	11/18 (61%)	2/18 (11%)	5/18 (28%)	0/18 (0%)
IPA_2016-03-21_001p -DOWN- 2016-07-24 05_25 PM	Proteome (P)	Down-regulated significantly (GF/C < 1, q < 0.1)	Renal Cell Carcinoma Signaling	PIK3C2A,MAPK1,GRB2,RRAS,RAC1,CRK,KRAS,RAP1A,TCEB1,EP300,PAK1,RRAS2,PTPN11,MAP2K2,CUL2,MAPK3,PAK2,FH,MAP2K1	0.657658	0.0526	NaN	6/19 (32%)	2/19 (11%)	11/19 (58%)	0/19 (0%)
IPA_2016-03-21_001p -DOWN- 2016-07-24 05_25 PM	Proteome (P)	Down-regulated significantly (GF/C < 1, q < 0.1)	Induction of Apoptosis by HIV1	MAP2K4,NAIP,RELA,Naip1 (includes others),SLC25A13,SLC25A4,CASP3,SLC25A3,NFKB2,BAK1,FADD,TRADD,IKBKG,RIPK1,MAPK10,BID,CYCS,SLC25A10,CASP8,SLC25A5	0.665273	0.05	NaN	9/20 (45%)	1/20 (5%)	10/20 (50%)	0/20 (0%)
IPA_2016-03-21_001p -DOWN- 2016-07-24 05_25 PM	Proteome (P)	Down-regulated significantly (GF/C < 1, q < 0.1)	HIF1α Signaling	PIK3C2A,MAPK1,GRB2,RRAS,COPS5,KRAS,MAPK13,NAA10,TCEB1,LDHB,EP300,MAPK14,RRAS2,PTPN11,CUL2,MAPK3,MAPK10,HSP90AA1,LDHA,APEX1	0.665273	0.05	NaN	8/20 (40%)	4/20 (20%)	8/20 (40%)	0/20 (0%)
IPA_2016-03-21_001p -DOWN- 2016-07-24 05_25 PM	Proteome (P)	Down-regulated significantly (GF/C < 1, q < 0.1)	Neuropathic Pain Signaling In Dorsal Horn Neurons	PRKACB,PIK3C2A,MAPK1,CAMK1D,GRB2,PDIA3,PRKAR2A,ITPR1,PRKAG1,PLCD1,PRKAR2B,CAMK2D,PRKCI,PTPN11,PRKCD,MAPK3,ITPR3,PRKACA,PLCB3,PRKAR1A	0.665273	0.05	NaN	7/20 (35%)	4/20 (20%)	9/20 (45%)	0/20 (0%)
IPA_2016-03-21_001p -DOWN- 2016-07-24 05_25 PM	Proteome (P)	Down-regulated significantly (GF/C < 1, q < 0.1)	PEDF Signaling	RELA,PIK3C2A,WASF2,MAPK1,GRB2,RRAS,RAC1,KRAS,NFKB2,MAPK13,ROCK2,ROCK1,IKBKG,MAPK14,SOD2,RRAS2,PTPN11,MAPK3,RHOA,CASP8,CASP7	0.671429	0.0476	NaN	11/21 (52%)	1/21 (5%)	9/21 (43%)	0/21 (0%)
IPA_2016-03-21_001p -DOWN- 2016-07-24 05_25 PM	Proteome (P)	Down-regulated significantly (GF/C < 1, q < 0.1)	GPCR-Mediated Nutrient Sensing in Enteroendocrine Cells	PRKACB,GNAS,PDIA3,GNA11,GNG2,GNAQ,PRKAR2A,ITPR1,PRKAG1,PLCD1,GNAI2,GNAI3,PRKAR2B,PRKCI,PRKCD,ITPR3,PRKACA,PLCB3,GNG5,GNG12,PRKAR1A	0.671429	0.0476	NaN	10/21 (48%)	3/21 (14%)	8/21 (38%)	0/21 (0%)
IPA_2016-03-21_001p -DOWN- 2016-07-24 05_25 PM	Proteome (P)	Down-regulated significantly (GF/C < 1, q < 0.1)	Integrin Signaling	MAP2K4,RAC2,MPRIP,PFN1,MAPK1,ARF1,Wasl,ARPC5,TLN1,KRAS,Ppp1r12b,PTK2,PAK1,RHOG,MAP2K2,ARF4,MAPK3,CAV1,ITGAV,ACTG2,ITGB4,GSK3B,ACTA1,ACTR2,RRAS,CRKL,RALB,RAC1,ITGA6,ITGA5,GSN,RAP1A,MYL9,ARHGAP5,DOCK1,ARF5,ARPC1A,TLN2,ACTA2,PTPN11,CAPN1,RHOA,ARPC2,ZYX,CAPN2,ITGA1,ACTN4,CTTN,ACTG1,RAP1B,RALA,ARPC1B,Actn3,ILK,PPP1CB,CRK,MYLK,BCAR1,ARF6,ACTR3,PPP1R12A,ARPC3,VCL,ACTC1,MAP2K1,ACTN1,VASP,MYL12B,MYL12A,IT…	0.671429	0.0361	NaN	46/83 (55%)	3/83 (4%)	34/83 (41%)	0/83 (0%)
IPA_2016-03-21_001p -DOWN- 2016-07-24 05_25 PM	Proteome (P)	Down-regulated significantly (GF/C < 1, q < 0.1)	Melatonin Signaling	MAP2K4,PRKACB,Calm1 (includes others),MAPK1,PDIA3,GNAQ,PRKAR2A,PRKAG1,PLCD1,GNAI2,GNAI3,PRKCI,PRKAR2B,CAMK2D,MAP2K2,PRKCD,MAPK3,PRKACA,PLCB3,MAP2K3,MAP2K1,PRKAR1A	0.674528	0.0455	NaN	7/22 (32%)	4/22 (18%)	11/22 (50%)	0/22 (0%)
IPA_2016-03-21_001p -DOWN- 2016-07-24 05_25 PM	Proteome (P)	Down-regulated significantly (GF/C < 1, q < 0.1)	Antiproliferative Role of Somatostatin Receptor 2	RAP1B,PTPN6,PIK3C2A,MAPK1,GUCY2C,GRB2,RRAS,GNG2,RACK1,KRAS,GNB1,GNB4,RRAS2,PTPN11,MAP2K2,MAPK3,GNB2,CDKN1B,GNG5,MAP2K1,GNG12,GUCY1B3	0.674528	0.0455	NaN	8/22 (36%)	1/22 (5%)	13/22 (59%)	0/22 (0%)
IPA_2016-03-21_001p -DOWN- 2016-07-24 05_25 PM	Proteome (P)	Down-regulated significantly (GF/C < 1, q < 0.1)	Gαs Signaling	PRKACB,GNAS,MAPK1,GNG2,RACK1,PRKAR2A,RAP1A,PRKAG1,EP300,GNB1,GNB4,PRKAR2B,ADD3,MAP2K2,MAPK3,GNB2,PRKACA,ADD1,GNG5,MAP2K1,GNG12,PRKAR1A	0.674528	0.0455	NaN	9/22 (41%)	3/22 (14%)	10/22 (45%)	0/22 (0%)
IPA_2016-03-21_001p -DOWN- 2016-07-24 05_25 PM	Proteome (P)	Down-regulated significantly (GF/C < 1, q < 0.1)	Glioblastoma Multiforme Signaling	PIK3C2A,MAPK1,GRB2,RRAS,PDIA3,RAC1,KRAS,ITPR1,PLCD1,MTOR,RRAS2,RHOG,MAP2K2,PTPN11,PRKCD,MAPK3,RHOA,ITPR3,PLCB3,CDKN1B,GSK3B,CTNNB1,MAP2K1	0.688652	0.0435	NaN	9/23 (39%)	3/23 (13%)	11/23 (48%)	0/23 (0%)
IPA_2016-03-21_001p -DOWN- 2016-07-24 05_25 PM	Proteome (P)	Down-regulated significantly (GF/C < 1, q < 0.1)	Thrombin Signaling	MPRIP,CAMK1D,MAPK1,MYL6,RACK1,KRAS,ARHGEF1,MAPK13,F2,GNB1,Ppp1r12b,ROCK2,PTK2,GNB4,CAMK2D,RHOG,GNAT1,MAP2K2,MAPK3,MYL4,GNA13,GNG12,MYL3,RRAS,GNG2,NFKB2,ITPR1,MYL9,PTPN11,ARHGEF16,PRKCD,RHOA,ITPR3,GNB2,PLCB3,RELA,PDIA3,GNA11,PPP1CB,MYLK,PLCD1,PPP1R12A,GNG5,MAP2K1,MYL12B,MYL12A,GNAS,PIK3C2A,GRB2,GNAQ,GNAI2,ROCK1,GNAI3,RRAS2,MAPK14,PRKCI	0.691831	0.0357	NaN	29/56 (52%)	3/56 (5%)	24/56 (43%)	0/56 (0%)
IPA_2016-03-21_001p -DOWN- 2016-07-24 05_25 PM	Proteome (P)	Down-regulated significantly (GF/C < 1, q < 0.1)	PI3K Signaling in B Lymphocytes	RELA,Calm1 (includes others),C3,MAPK1,RRAS,PDIA3,CHP1,RAC1,KRAS,ITPR1,NFKB2,PLCD1,PTPRC,IKBKG,PRKCI,RRAS2,CBL,CAMK2D,MAP2K2,PPP3CB,MAPK3,ITPR3,PLCB3,MAP2K1	0.691831	0.0417	NaN	10/24 (42%)	3/24 (13%)	11/24 (46%)	0/24 (0%)
IPA_2016-03-21_001p -DOWN- 2016-07-24 05_25 PM	Proteome (P)	Down-regulated significantly (GF/C < 1, q < 0.1)	Salvage Pathways of Pyrimidine Ribonucleotides	PYCRL,MAP2K4,CDK18,NME1,FAM20B,MAPK1,UPP1,CSNK1A1,PCK1,CDA,PKN1,AK1,PAK1,MAP2K2,PRKCD,MAPK3,PAK2,PRKAA2,PRKAA1,AK4,CMPK1,MAP2K3,UCK2,MAP2K1	0.691831	0.0417	NaN	5/24 (21%)	2/24 (8%)	17/24 (71%)	0/24 (0%)
IPA_2016-03-21_001p -DOWN- 2016-07-24 05_25 PM	Proteome (P)	Down-regulated significantly (GF/C < 1, q < 0.1)	cAMP-mediated signaling	AKAP12,PRKACB,GNAS,Calm1 (includes others),AKAP8,CAMK1D,MAPK1,PDE3A,PRKAR2A,STAT3,RAP1A,EP300,GNAI2,AKAP13,GNAI3,PRKAR2B,CAMK2D,MAP2K2,PPP3CB,MAPK3,PRKACA,RPS6KA1,APEX1,MAP2K1,PRKAR1A	0.704693	0.04	NaN	8/25 (32%)	6/25 (24%)	11/25 (44%)	0/25 (0%)
IPA_2016-03-21_001p -DOWN- 2016-07-24 05_25 PM	Proteome (P)	Down-regulated significantly (GF/C < 1, q < 0.1)	Leukocyte Extravasation Signaling	MAP2K4,RAC2,MYL6,MAPK1,Wasl,MLLT4,CLDN7,MAPK13,PTK2,ROCK2,CTNNA2,MAP2K2,EZR,ACTG2,ACTA1,CRKL,RDX,ITGA6,RAC1,ITGA5,RAP1A,ARHGAP5,PTPN11,ACTA2,RHOA,PRKCD,MAPK10,ITGA1,ACTN4,ACTG1,CTTN,ARHGAP1,RAP1B,CTNNA1,Actn3,CRK,BCAR1,VCL,CTNNB1,ACTC1,VASP,ACTN1,ITGB1,PXN,PIK3C2A,GRB2,ACTB,ACTN2,ITGA2,GNAI2,ROCK1,GNAI3,F11R,MAPK14,PRKCI,FER,CLDN3,MSN,CTNND1	0.704693	0.0339	NaN	34/59 (58%)	4/59 (7%)	21/59 (36%)	0/59 (0%)
IPA_2016-03-21_001p -DOWN- 2016-07-24 05_25 PM	Proteome (P)	Down-regulated significantly (GF/C < 1, q < 0.1)	Ephrin Receptor Signaling	RAC2,MAPK1,Wasl,ARPC5,RACK1,ACP1,KRAS,PTK2,ROCK2,GNB1,GNB4,PAK1,MAP2K2,GNAT1,CFL2,MAPK3,GNA13,GNG12,ACTR2,CFL1,RRAS,CRKL,GNG2,RAC1,ITGA5,STAT3,RAP1A,ARPC1A,SDCBP,PTPN11,RHOA,ARPC2,GNB2,RAP1B,ARPC1B,GNA11,CRK,BCAR1,EP300,ACTR3,SORBS1,EFNB1,ARPC3,GNG5,MAP2K1,ITGB1,PXN,GNAS,GRB2,ITGA2,GNAQ,GNAI2,ROCK1,GNAI3,RRAS2,PAK2,ADAM10,MAP4K4,ARPC4	0.704693	0.0339	NaN	24/59 (41%)	3/59 (5%)	32/59 (54%)	0/59 (0%)
IPA_2016-03-21_001p -DOWN- 2016-07-24 05_25 PM	Proteome (P)	Down-regulated significantly (GF/C < 1, q < 0.1)	Gαi Signaling	PRKACB,RALA,MAPK1,RACK1,KRAS,PRKAG1,GNB1,GNB4,MAPK3,CAV1,GNG5,GNG12,GNAS,RRAS,GRB2,RALB,GNG2,PRKAR2A,STAT3,RAP1A,GNAI2,GNAI3,PRKAR2B,RRAS2,GNB2,PRKACA,PRKAR1A	0.711214	0.037	NaN	12/27 (44%)	2/27 (7%)	13/27 (48%)	0/27 (0%)
IPA_2016-03-21_001p -DOWN- 2016-07-24 05_25 PM	Proteome (P)	Down-regulated significantly (GF/C < 1, q < 0.1)	UVA-Induced MAPK Signaling	MAP2K4,CASP3,PIK3C2A,MAPK1,GRB2,RRAS,PDIA3,PARP4,ZC3HAV1,RPS6KA3,KRAS,MAPK13,SMPD2,PARP9,PARP1,PLCD1,MTOR,RRAS2,MAPK14,PTPN11,MAPK3,MAPK10,PLCB3,CYCS,RPS6KA1,STAT1,SMPD3	0.711214	0.037	NaN	14/27 (52%)	2/27 (7%)	11/27 (41%)	0/27 (0%)
IPA_2016-03-21_001p -DOWN- 2016-07-24 05_25 PM	Proteome (P)	Down-regulated significantly (GF/C < 1, q < 0.1)	ERK/MAPK Signaling	PRKACB,RAC2,YWHAH,MAPK1,BAD,PPP2CA,TLN1,KRAS,YWHAQ,PTK2,PAK1,MAP2K2,PPP1R7,MAPK3,PPP1CA,YWHAG,RRAS,YWHAB,CRKL,RAC1,YWHAZ,PPP1R14A,ITGA5,STAT3,RAP1A,PPP2CB,DOCK1,PPP2R1A,TLN2,PTPN11,PPP2R4,PRKCD,PRKACA,RPS6KA1,HSPB1,RAP1B,PPP2R2A,PPP1CB,CRK,BCAR1,EIF4E,PRKAG1,KSR1,EP300,PPP1R12A,PPP1R10,STAT1,MAP2K1,ITGB1,PXN,PIK3C2A,GRB2,PPP2R5D,ITGA2,PLA2G4C,PRKAR2A,RRAS2,PRKAR2B,PRKCI,PAK2,PRKAR1A	0.711214	0.0328	NaN	23/61 (38%)	8/61 (13%)	30/61 (49%)	0/61 (0%)
IPA_2016-03-21_001p -DOWN- 2016-07-24 05_25 PM	Proteome (P)	Down-regulated significantly (GF/C < 1, q < 0.1)	Sperm Motility	PAFAH1B2,PRKACB,ATP1A4,Calm1 (includes others),TWF1,PDIA3,PRKAG1,PLBD1,PLCD1,PTK2,Pla2g2a,PLB1,GUCY1B3,PTK7,GNAS,SLC12A2,PLA2G4C,PRKAR2A,ITPR1,PRKCI,PRKAR2B,PRKCD,ITPR3,PRKACA,PLCB3,PAFAH1B1,PRKAR1A,PAFAH1B3	0.721107	0.0357	NaN	15/28 (54%)	3/28 (11%)	10/28 (36%)	0/28 (0%)
IPA_2016-03-21_001p -DOWN- 2016-07-24 05_25 PM	Proteome (P)	Down-regulated significantly (GF/C < 1, q < 0.1)	Epithelial Adherens Junction Signaling	MYH10,MYH9,MYL6,ARPC5,MLLT4,KRAS,TUBB,MYH7B,CTNNA2,KEAP1,MYL4,TUBA1C,ACTG2,JUP,FARP2,ACTA1,MYL3,ACTR2,TUBB3,RRAS,MYH14,TUBB2A,RAC1,RAP1A,MYL9,CDH1,ARPC1A,ACTA2,RHOA,ARPC2,ZYX,ACTN4,CLINT1,ACTG1,NECTIN2,RAP1B,MYH6,ARPC1B,CTNNA1,Actn3,CRK,MYH11,IQGAP1,ACTR3,SORBS1,ARPC3,VCL,CTNNB1,ACTC1,ACTN1,TUBB1,LMO7,TUBB4B,ACTN2,ACTB,TUBG1,TUBA4A,RRAS2,TUBA1A,TUBB6,FER,ARPC4,CTNND1	0.721107	0.0317	NaN	46/63 (73%)	1/63 (2%)	16/63 (25%)	0/63 (0%)
IPA_2016-03-21_001p -DOWN- 2016-07-24 05_25 PM	Proteome (P)	Down-regulated significantly (GF/C < 1, q < 0.1)	Estrogen Receptor Signaling	MAPK1,KRAS,POLR2B,GTF2A1,NR3C1,SMARCA4,EP300,CTBP1,DDX5,POLR2A,PCK2,THRAP3,MAP2K2,MAPK3,CTBP2,NCOR1,MAP2K1,PELP1,SRA1,RRAS,GRB2,PHB2,POLR2H,HNRNPD,PCK1,RRAS2,POLR2E,SPEN,TAF15	0.726106	0.0345	NaN	12/29 (41%)	4/29 (14%)	13/29 (45%)	0/29 (0%)
IPA_2016-03-21_001p -DOWN- 2016-07-24 05_25 PM	Proteome (P)	Down-regulated significantly (GF/C < 1, q < 0.1)	PAK Signaling	MAP2K4,MAPK1,MYL6,MYLK,KRAS,PTK2,PAK1,MAP2K2,CFL2,MAPK3,MYL4,MAP2K1,MYL12B,MYL3,MYL12A,ITGB1,PXN,PIK3C2A,CASP3,CFL1,RRAS,GRB2,ITGA2,RAC1,ITGA5,MYL9,RRAS2,PTPN11,PAK2,MAPK10	0.734514	0.0333	NaN	15/30 (50%)	1/30 (3%)	14/30 (47%)	0/30 (0%)
IPA_2016-03-21_001p -UP- 2016-07-24 05_22 PM	Proteome (P)	Up-regulated significantly (GF/C > 1, q < 0.1)	Ethanol Degradation IV	ALDH1B1,ALDH4A1,ACSS1,ALDH9A1,ALDH2,ALDH1L1,ALDH1A1,ALDH1A3,ALDH3A2,ACSS2,CAT,ALDH1A2,ACSL1,ALDH7A1	4.16869e-08	0.643	NaN	2/14 (14%)	0/14 (0%)	12/14 (86%)	0/14 (0%)
IPA_2016-03-21_001p -UP- 2016-07-24 05_22 PM	Proteome (P)	Up-regulated significantly (GF/C > 1, q < 0.1)	Histamine Degradation	ALDH4A1,ALDH1B1,ALDH2,ALDH1L1,ALDH1A1,ALDH1A3,ALDH3A2,ALDH1A2,AOC1,ALDH9A1,ALDH7A1	4.89779e-08	0.727	NaN	2/11 (18%)	0/11 (0%)	9/11 (82%)	0/11 (0%)
IPA_2016-03-21_001p -UP- 2016-07-24 05_22 PM	Proteome (P)	Up-regulated significantly (GF/C > 1, q < 0.1)	Putrescine Degradation III	ALDH4A1,ALDH1B1,ALDH2,MAOB,ALDH1L1,ALDH1A1,ALDH1A3,ALDH3A2,ALDH1A2,ALDH9A1,ALDH7A1,MAOA	9.54993e-08	0.667	NaN	2/12 (17%)	0/12 (0%)	10/12 (83%)	0/12 (0%)
IPA_2016-03-21_001p -UP- 2016-07-24 05_22 PM	Proteome (P)	Up-regulated significantly (GF/C > 1, q < 0.1)	Serotonin Degradation	HSD17B10,ALDH4A1,ALDH1B1,ADH1C,UGT2B10,Sult1d1,UGT1A1,ALDH9A1,ADH5,ALDH2,AKR1A1,ALDH1L1,MAOB,ALDH1A1,ALDH1A3,ALDH3A2,Ugt1a7c,ALDH1A2,SULT1B1,ALDH7A1,DHRS4,MAOA	9.77237e-08	0.455	NaN	4/22 (18%)	0/22 (0%)	18/22 (82%)	0/22 (0%)
IPA_2016-03-21_001p -UP- 2016-07-24 05_22 PM	Proteome (P)	Up-regulated significantly (GF/C > 1, q < 0.1)	Oxidative Ethanol Degradation III	ALDH4A1,ALDH1B1,ALDH2,ALDH1L1,ALDH1A1,ALDH1A3,ALDH3A2,ALDH1A2,ACSS2,ACSS1,ALDH9A1,ACSL1,ALDH7A1	1.23027e-07	0.615	NaN	2/13 (15%)	0/13 (0%)	11/13 (85%)	0/13 (0%)
IPA_2016-03-21_001p -UP- 2016-07-24 05_22 PM	Proteome (P)	Up-regulated significantly (GF/C > 1, q < 0.1)	LPS/IL-1 Mediated Inhibition of RXR Function	MAP2K4,CYP3A7,SLC27A2,GSTA5,CYP2C9,SLC27A4,MAOB,ALDH1L1,ALDH1A1,ALDH3A2,ACSL5,XPO1,ABCB11,ALDH6A1,ALDH7A1,ALDH1B1,MGST1,CPT1A,FMO2,GSTM3,PAPSS2,ALDH9A1,ALDH1A2,CPT2,ALDH18A1,ALDH16A1,ACOX3,MGST3,GSTP1,ECSIT,ALDH4A1,GAL3ST2,APOE,GSTM5,FMO5,ALDH1A3,FABP4,HMGCS1,ALDH5A1,GSTA3,GSTM1,ABCB1,ACOX1,Sult1d1,GSTO1,SULT2B1,FABP2,FABP6,CAT,SULT1B1,ACSL1,MAOA	1.23027e-07	0.269	NaN	14/52 (27%)	0/52 (0%)	38/52 (73%)	0/52 (0%)
IPA_2016-03-21_001p -UP- 2016-07-24 05_22 PM	Proteome (P)	Up-regulated significantly (GF/C > 1, q < 0.1)	Tryptophan Degradation X (Mammalian, via Tryptamine)	ALDH4A1,ALDH1B1,DDC,ALDH9A1,ALDH2,ALDH1L1,AKR1A1,MAOB,ALDH1A1,ALDH1A3,ALDH3A2,ALDH1A2,MAOA,ALDH7A1	2.29087e-07	0.571	NaN	2/14 (14%)	0/14 (0%)	12/14 (86%)	0/14 (0%)
IPA_2016-03-21_001p -UP- 2016-07-24 05_22 PM	Proteome (P)	Up-regulated significantly (GF/C > 1, q < 0.1)	Dopamine Degradation	ALDH4A1,ALDH1B1,Sult1d1,ALDH9A1,ALDH2,ALDH1L1,MAOB,ALDH1A1,ALDH1A3,ALDH3A2,COMT,ALDH1A2,SULT1B1,ALDH7A1,MAOA	4.16869e-07	0.533	NaN	3/15 (20%)	0/15 (0%)	12/15 (80%)	0/15 (0%)
IPA_2016-03-21_001p -UP- 2016-07-24 05_22 PM	Proteome (P)	Up-regulated significantly (GF/C > 1, q < 0.1)	Fatty Acid α-oxidation	TMLHE,ALDH4A1,ALDH1B1,ALDH2,ALDH1L1,ALDH1A1,ALDH1A3,ALDH3A2,ALDH1A2,ALDH9A1,ALDH7A1	5.62341e-07	0.636	NaN	2/11 (18%)	0/11 (0%)	9/11 (82%)	0/11 (0%)
IPA_2016-03-21_001p -UP- 2016-07-24 05_22 PM	Proteome (P)	Up-regulated significantly (GF/C > 1, q < 0.1)	Xenobiotic Metabolism Signaling	MAP2K4,CYP3A7,MAPK1,CAMK1D,PPP2CA,GSTA5,CYP2C9,GCLC,KRAS,MAPK13,ALDH1L1,MAOB,ALDH1A1,CAMK2D,MAP2K2,ALDH3A2,Ugt1a7c,KEAP1,MAPK3,ALDH6A1,ALDH7A1,ALDH1B1,MGST1,FMO2,RRAS,GSTM3,NFKB2,UGT1A1,ALDH9A1,PPP2CB,PPP2R1A,PTPN11,PPP2R4,PRKCD,ALDH1A2,HSP90AA1,MAP2K3,ALDH18A1,ALDH16A1,MGST3,GSTP1,RELA,ALDH4A1,GAL3ST2,GSTM5,PPP2R2A,FMO5,PTGES3,EP300,HSP90B1,Ces1g,CES1,HSP90AB1,ALDH1A3,MAP2K1,ALDH5A1,GSTA3,ABCB1,…	1.7378e-06	0.197	NaN	22/76 (29%)	4/76 (5%)	50/76 (66%)	0/76 (0%)
IPA_2016-03-21_001p -UP- 2016-07-24 05_22 PM	Proteome (P)	Up-regulated significantly (GF/C > 1, q < 0.1)	Noradrenaline and Adrenaline Degradation	HSD17B10,ALDH4A1,ALDH1B1,ADH1C,ALDH9A1,ADH5,ALDH2,ALDH1L1,MAOB,AKR1A1,ALDH1A1,ALDH1A3,COMT,ALDH3A2,ALDH1A2,DHRS4,ALDH7A1,MAOA	1.7378e-06	0.444	NaN	3/18 (17%)	0/18 (0%)	15/18 (83%)	0/18 (0%)
IPA_2016-03-21_001p -UP- 2016-07-24 05_22 PM	Proteome (P)	Up-regulated significantly (GF/C > 1, q < 0.1)	Ethanol Degradation II	HSD17B10,ALDH4A1,ALDH1B1,ACSS1,ADH1C,ALDH9A1,ADH5,ALDH2,ALDH1L1,AKR1A1,ALDH1A1,ALDH1A3,ALDH3A2,ALDH1A2,ACSS2,ACSL1,DHRS4,ALDH7A1	1.7378e-06	0.444	NaN	3/18 (17%)	0/18 (0%)	15/18 (83%)	0/18 (0%)
IPA_2016-03-21_001p -UP- 2016-07-24 05_22 PM	Proteome (P)	Up-regulated significantly (GF/C > 1, q < 0.1)	LXR/RXR Activation	KNG1,APOE,RELA,APOA4,APOB,APOH,APOA2,ARG2,C4A/C4B,LYZ,ITIH4,FASN,SERPINA1,NCOR1,GC,CYP51A1,PON3,TTR,HPX,ECHS1,C3,AHSG,PCYOX1,NFKB2,ALB,APOA1,TF,FGA,HADH,CLU	0.00128825	0.233	1.342	9/30 (30%)	0/30 (0%)	21/30 (70%)	0/30 (0%)
IPA_2016-03-21_001p -UP- 2016-07-24 05_22 PM	Proteome (P)	Up-regulated significantly (GF/C > 1, q < 0.1)	Aryl Hydrocarbon Receptor Signaling	ALDH4A1,RELA,TRIP11,GSTM5,MAPK1,GSTA5,PTGES3,SMARCA4,EP300,TGM2,CTSD,ALDH1L1,HSP90B1,ALDH1A1,HSP90AB1,SP1,ALDH1A3,MAPK3,ALDH3A2,NEDD8,ALDH5A1,ALDH6A1,ALDH7A1,GSTA3,GSTM1,ALDH1B1,MGST1,GSTM3,NQO1,NFKB2,ALDH9A1,GSTO1,AIP,ALDH1A2,HSP90AA1,ALDH18A1,CDKN1B,ALDH16A1,GSTP1,MGST3,HSPB1,MCM7	0.00177828	0.19	NaN	19/42 (45%)	1/42 (2%)	22/42 (52%)	0/42 (0%)
IPA_2016-03-21_001p -UP- 2016-07-24 05_22 PM	Proteome (P)	Up-regulated significantly (GF/C > 1, q < 0.1)	Fatty Acid β-oxidation I	HSD17B10,ECHS1,ACAA1,SLC27A2,SLC27A4,ACAA2,ECI1,HSD17B8,SCP2,ACSL5,AUH,HADHB,EHHADH,IVD,HSD17B4,ACADM,HADHA,ACSL1,HADH	0.0060256	0.263	NaN	6/19 (32%)	0/19 (0%)	13/19 (68%)	0/19 (0%)
IPA_2016-03-21_001p -UP- 2016-07-24 05_22 PM	Proteome (P)	Up-regulated significantly (GF/C > 1, q < 0.1)	PXR/RXR Activation	PRKACB,CYP3A7,RELA,GSTM1,ABCB1,Aldh1a7,CPT1A,PRKAR2A,CYP2C9,NR3C1,UGT1A1,PAPSS2,PRKAG1,PRKAR2B,ALDH1A1,PCK2,ALDH3A2,PRKACA,ABCB11,HNF4A,PRKAR1A	0.00933254	0.238	NaN	6/21 (29%)	2/21 (10%)	13/21 (62%)	0/21 (0%)
IPA_2016-03-21_001p -UP- 2016-07-24 05_22 PM	Proteome (P)	Up-regulated significantly (GF/C > 1, q < 0.1)	Superpathway of Melatonin Degradation	CYP3A7,CYP2C9,UGT2B10,Sult1d1,UGT1A1,POR,MAOB,Ugt1a7c,CYP4B1,CYP51A1,SULT1B1,CYP2S1,MAOA	0.0102329	0.308	NaN	1/13 (8%)	0/13 (0%)	12/13 (92%)	0/13 (0%)
IPA_2016-03-21_001p -UP- 2016-07-24 05_22 PM	Proteome (P)	Up-regulated significantly (GF/C > 1, q < 0.1)	Glutathione-mediated Detoxification	GSTA3,GSTM1,MGST1,GSTM5,GSTM3,GSTA5,Gsta4,Gstt1,ANPEP,GSTO1,GSTZ1,Gstt3,GSTP1,MGST3	0.0128825	0.286	NaN	5/14 (36%)	0/14 (0%)	9/14 (64%)	0/14 (0%)
IPA_2016-03-21_001p -UP- 2016-07-24 05_22 PM	Proteome (P)	Up-regulated significantly (GF/C > 1, q < 0.1)	Pentose Phosphate Pathway	PGD,RPE,TKT,PGLS,TALDO1,G6PD,H6PD	0.0134896	0.429	NaN	3/7 (43%)	0/7 (0%)	4/7 (57%)	0/7 (0%)
IPA_2016-03-21_001p -UP- 2016-07-24 05_22 PM	Proteome (P)	Up-regulated significantly (GF/C > 1, q < 0.1)	Phenylalanine Degradation IV (Mammalian, via Side Chain)	ALDH2,MAOB,SLC27A2,ALDH3A2,GOT1,GOT2,ACSF3,MAOA	0.0199526	0.375	NaN	3/8 (38%)	1/8 (13%)	4/8 (50%)	0/8 (0%)
IPA_2016-03-21_001p -UP- 2016-07-24 05_22 PM	Proteome (P)	Up-regulated significantly (GF/C > 1, q < 0.1)	Pentose Phosphate Pathway (Non-oxidative Branch)	RPE,TKT,TALDO1	0.0281838	0.667	NaN	1/3 (33%)	0/3 (0%)	2/3 (67%)	0/3 (0%)
IPA_2016-03-21_001p -UP- 2016-07-24 05_22 PM	Proteome (P)	Up-regulated significantly (GF/C > 1, q < 0.1)	Phenylethylamine Degradation I	AOC3,ALDH2,ALDH3A2	0.0281838	0.667	NaN	1/3 (33%)	0/3 (0%)	2/3 (67%)	0/3 (0%)
IPA_2016-03-21_001p -UP- 2016-07-24 05_22 PM	Proteome (P)	Up-regulated significantly (GF/C > 1, q < 0.1)	Nicotine Degradation III	POR,CYP3A7,CYP4B1,Ugt1a7c,CYP2C9,UGT2B10,AOX1,UGT1A1,CYP51A1,CYP2S1	0.0346737	0.3	NaN	0/10 (0%)	1/10 (10%)	9/10 (90%)	0/10 (0%)
IPA_2016-03-21_001p -UP- 2016-07-24 05_22 PM	Proteome (P)	Up-regulated significantly (GF/C > 1, q < 0.1)	Melatonin Degradation I	POR,CYP3A7,CYP4B1,Ugt1a7c,CYP2C9,UGT2B10,Sult1d1,UGT1A1,SULT1B1,CYP51A1,CYP2S1	0.042658	0.273	NaN	1/11 (9%)	0/11 (0%)	10/11 (91%)	0/11 (0%)
IPA_2016-03-21_001p -UP- 2016-07-24 05_22 PM	Proteome (P)	Up-regulated significantly (GF/C > 1, q < 0.1)	Triacylglycerol Degradation	ABHD12,Ces2a,FAAH,PNLIPRP2,ABHD6,CES1,Ces1b/Ces1c,Ces2e,LIPE,MGLL,PRDX6	0.042658	0.273	NaN	4/11 (36%)	0/11 (0%)	7/11 (64%)	0/11 (0%)
IPA_2016-03-21_001p -UP- 2016-07-24 05_22 PM	Proteome (P)	Up-regulated significantly (GF/C > 1, q < 0.1)	FXR/RXR Activation	MAP2K4,KNG1,APOE,APOA4,APOB,PKLR,APOH,APOA2,MTTP,C4A/C4B,PCK2,ITIH4,FASN,SLC10A2,ABCB11,SERPINA1,GC,HNF4A,PON3,TTR,HPX,C3,AHSG,PCYOX1,ALB,APOA1,TF,FABP6,MAPK10,FBP1,SLC51B,FGA,CLU	0.042658	0.152	NaN	10/33 (30%)	0/33 (0%)	23/33 (70%)	0/33 (0%)
IPA_2016-03-21_001p -UP- 2016-07-24 05_22 PM	Proteome (P)	Up-regulated significantly (GF/C > 1, q < 0.1)	Maturity Onset Diabetes of Young (MODY) Signaling	FABP2,PKLR,ALDOB,HNF4A	0.042658	0.5	NaN	0/4 (0%)	0/4 (0%)	4/4 (100%)	0/4 (0%)
IPA_2016-03-21_001p -UP- 2016-07-24 05_22 PM	Proteome (P)	Up-regulated significantly (GF/C > 1, q < 0.1)	Superoxide Radicals Degradation	SOD2,CAT,NQO1,SOD1	0.042658	0.5	NaN	0/4 (0%)	0/4 (0%)	4/4 (100%)	0/4 (0%)
IPA_2016-03-21_001p -UP- 2016-07-24 05_22 PM	Proteome (P)	Up-regulated significantly (GF/C > 1, q < 0.1)	Nicotine Degradation II	POR,CYP3A7,FMO2,CYP4B1,Ugt1a7c,CYP2C9,UGT2B10,AOX1,FMO5,UGT1A1,CYP51A1,CYP2S1	0.047863	0.25	NaN	0/12 (0%)	1/12 (8%)	11/12 (92%)	0/12 (0%)
IPA_2016-03-21_001p -UP- 2016-07-24 05_22 PM	Proteome (P)	Up-regulated significantly (GF/C > 1, q < 0.1)	Thyroid Hormone Metabolism II (via Conjugation and/or Degradation)	Ugt1a7c,UGT2B10,Sult1d1,UGT1A1,SULT1B1	0.0645654	0.4	NaN	1/5 (20%)	0/5 (0%)	4/5 (80%)	0/5 (0%)
IPA_2016-03-21_001p -UP- 2016-07-24 05_22 PM	Proteome (P)	Up-regulated significantly (GF/C > 1, q < 0.1)	γ-glutamyl Cycle	OPLAH,GCLC,GCLM,GSS,ANPEP,GGACT	0.0891251	0.333	NaN	3/6 (50%)	0/6 (0%)	3/6 (50%)	0/6 (0%)
IPA_2016-03-21_001p -UP- 2016-07-24 05_22 PM	Proteome (P)	Up-regulated significantly (GF/C > 1, q < 0.1)	Serotonin Receptor Signaling	MAOB,DDC,SPR,PCBD1,QDPR,MAOA	0.0891251	0.333	NaN	1/6 (17%)	0/6 (0%)	5/6 (83%)	0/6 (0%)
IPA_2016-03-21_001p -UP- 2016-07-24 05_22 PM	Proteome (P)	Up-regulated significantly (GF/C > 1, q < 0.1)	Sucrose Degradation V (Mammalian)	KHK,ALDOB,TPI1,SI,ALDOA,GALM,TKFC	0.11749	0.286	NaN	1/7 (14%)	0/7 (0%)	6/7 (86%)	0/7 (0%)
IPA_2016-03-21_001p -UP- 2016-07-24 05_22 PM	Proteome (P)	Up-regulated significantly (GF/C > 1, q < 0.1)	Role of Lipids/Lipid Rafts in the Pathogenesis of Influenza	FDPS	0.127057	1	NaN	0/1 (0%)	0/1 (0%)	1/1 (100%)	0/1 (0%)
IPA_2016-03-21_001p -UP- 2016-07-24 05_22 PM	Proteome (P)	Up-regulated significantly (GF/C > 1, q < 0.1)	UDP-D-xylose and UDP-D-glucuronate Biosynthesis	UGDH	0.127057	1	NaN	0/1 (0%)	0/1 (0%)	1/1 (100%)	0/1 (0%)
IPA_2016-03-21_001p -UP- 2016-07-24 05_22 PM	Proteome (P)	Up-regulated significantly (GF/C > 1, q < 0.1)	Geranylgeranyldiphosphate Biosynthesis	FDPS	0.127057	1	NaN	0/1 (0%)	0/1 (0%)	1/1 (100%)	0/1 (0%)
IPA_2016-03-21_001p -UP- 2016-07-24 05_22 PM	Proteome (P)	Up-regulated significantly (GF/C > 1, q < 0.1)	Cysteine Biosynthesis/Homocysteine Degradation	CTH	0.127057	1	NaN	0/1 (0%)	0/1 (0%)	1/1 (100%)	0/1 (0%)
IPA_2016-03-21_001p -UP- 2016-07-24 05_22 PM	Proteome (P)	Up-regulated significantly (GF/C > 1, q < 0.1)	Sorbitol Degradation I	SORD	0.127057	1	NaN	0/1 (0%)	0/1 (0%)	1/1 (100%)	0/1 (0%)
IPA_2016-03-21_001p -UP- 2016-07-24 05_22 PM	Proteome (P)	Up-regulated significantly (GF/C > 1, q < 0.1)	L-cysteine Degradation II	CTH	0.127057	1	NaN	0/1 (0%)	0/1 (0%)	1/1 (100%)	0/1 (0%)
IPA_2016-03-21_001p -UP- 2016-07-24 05_22 PM	Proteome (P)	Up-regulated significantly (GF/C > 1, q < 0.1)	Adenine and Adenosine Salvage VI	ADK	0.127057	1	NaN	0/1 (0%)	0/1 (0%)	1/1 (100%)	0/1 (0%)
IPA_2016-03-21_001p -UP- 2016-07-24 05_22 PM	Proteome (P)	Up-regulated significantly (GF/C > 1, q < 0.1)	Citrulline Degradation	OTC	0.127057	1	NaN	0/1 (0%)	0/1 (0%)	1/1 (100%)	0/1 (0%)
IPA_2016-03-21_001p -UP- 2016-07-24 05_22 PM	Proteome (P)	Up-regulated significantly (GF/C > 1, q < 0.1)	Sulfite Oxidation IV	SUOX	0.127057	1	NaN	0/1 (0%)	0/1 (0%)	1/1 (100%)	0/1 (0%)
IPA_2016-03-21_001p -UP- 2016-07-24 05_22 PM	Proteome (P)	Up-regulated significantly (GF/C > 1, q < 0.1)	Heparan Sulfate Biosynthesis	Ces2a,GAL3ST2,Ces1b/Ces1c,Ces2e,LIPE,Sult1d1,SULT1B1,PRDX6,SULT2B1	0.137088	0.222	NaN	2/9 (22%)	0/9 (0%)	7/9 (78%)	0/9 (0%)
IPA_2016-03-21_001p -UP- 2016-07-24 05_22 PM	Proteome (P)	Up-regulated significantly (GF/C > 1, q < 0.1)	Heparan Sulfate Biosynthesis (Late Stages)	Ces2a,GAL3ST2,Ces1b/Ces1c,Ces2e,LIPE,Sult1d1,SULT1B1,PRDX6,SULT2B1	0.137088	0.222	NaN	2/9 (22%)	0/9 (0%)	7/9 (78%)	0/9 (0%)
IPA_2016-03-21_001p -UP- 2016-07-24 05_22 PM	Proteome (P)	Up-regulated significantly (GF/C > 1, q < 0.1)	Glutaryl-CoA Degradation	HSD17B10,ACAT2,ACAT1,HADHB,EHHADH,HSD17B4,HADHA,HADH,HSD17B8	0.137088	0.222	NaN	2/9 (22%)	0/9 (0%)	7/9 (78%)	0/9 (0%)
IPA_2016-03-21_001p -UP- 2016-07-24 05_22 PM	Proteome (P)	Up-regulated significantly (GF/C > 1, q < 0.1)	Tryptophan Degradation III (Eukaryotic)	HSD17B10,ACAT2,ACAT1,HADHB,EHHADH,HSD17B4,HADHA,HADH,HSD17B8	0.137088	0.222	NaN	2/9 (22%)	0/9 (0%)	7/9 (78%)	0/9 (0%)
IPA_2016-03-21_001p -UP- 2016-07-24 05_22 PM	Proteome (P)	Up-regulated significantly (GF/C > 1, q < 0.1)	Retinoate Biosynthesis I	Akr1b10,ALDH1A1,AKR1C3,RDH11,ALDH1A3,ALDH1A2,RDH16,ADH1C,RBP2,DHRS4	0.159956	0.2	NaN	2/10 (20%)	1/10 (10%)	7/10 (70%)	0/10 (0%)
IPA_2016-03-21_001p -UP- 2016-07-24 05_22 PM	Proteome (P)	Up-regulated significantly (GF/C > 1, q < 0.1)	Retinol Biosynthesis	PNLIPRP2,Akr1b10,Ces1g,CES1,AKR1C3,RDH11,RBP2,LIPE,DHRS4,ESD	0.159956	0.2	NaN	3/10 (30%)	0/10 (0%)	7/10 (70%)	0/10 (0%)
IPA_2016-03-21_001p -UP- 2016-07-24 05_22 PM	Proteome (P)	Up-regulated significantly (GF/C > 1, q < 0.1)	Atherosclerosis Signaling	PAFAH1B2,RELA,APOE,APOA4,APOB,APOA2,PLA2G4C,NFKB2,PCYOX1,GLG1,COL1A2,PLBD1,COL1A1,LYZ,ALB,APOA1,Pla2g2a,PLB1,SERPINA1,COL18A1,PAFAH1B1,CLU,COL3A1,PAFAH1B3	0.184927	0.125	NaN	10/24 (42%)	0/24 (0%)	14/24 (58%)	0/24 (0%)
IPA_2016-03-21_001p -UP- 2016-07-24 05_22 PM	Proteome (P)	Up-regulated significantly (GF/C > 1, q < 0.1)	L-carnitine Biosynthesis	TMLHE,ALDH9A1	0.186638	0.5	NaN	0/2 (0%)	0/2 (0%)	2/2 (100%)	0/2 (0%)
IPA_2016-03-21_001p -UP- 2016-07-24 05_22 PM	Proteome (P)	Up-regulated significantly (GF/C > 1, q < 0.1)	Leukotriene Biosynthesis	LTA4H,DPEP1	0.186638	0.5	NaN	1/2 (50%)	0/2 (0%)	1/2 (50%)	0/2 (0%)
IPA_2016-03-21_001p -UP- 2016-07-24 05_22 PM	Proteome (P)	Up-regulated significantly (GF/C > 1, q < 0.1)	Ascorbate Recycling (Cytosolic)	GLRX,GSTO1	0.186638	0.5	NaN	0/2 (0%)	0/2 (0%)	2/2 (100%)	0/2 (0%)
IPA_2016-03-21_001p -UP- 2016-07-24 05_22 PM	Proteome (P)	Up-regulated significantly (GF/C > 1, q < 0.1)	L-cysteine Degradation III	MPST,GOT1	0.186638	0.5	NaN	1/2 (50%)	0/2 (0%)	1/2 (50%)	0/2 (0%)
IPA_2016-03-21_001p -UP- 2016-07-24 05_22 PM	Proteome (P)	Up-regulated significantly (GF/C > 1, q < 0.1)	Melatonin Degradation II	MAOB,MAOA	0.186638	0.5	NaN	0/2 (0%)	0/2 (0%)	2/2 (100%)	0/2 (0%)
IPA_2016-03-21_001p -UP- 2016-07-24 05_22 PM	Proteome (P)	Up-regulated significantly (GF/C > 1, q < 0.1)	Trans, trans-farnesyl Diphosphate Biosynthesis	FDPS,IDI1	0.186638	0.5	NaN	0/2 (0%)	0/2 (0%)	2/2 (100%)	0/2 (0%)
IPA_2016-03-21_001p -UP- 2016-07-24 05_22 PM	Proteome (P)	Up-regulated significantly (GF/C > 1, q < 0.1)	Phenylalanine Degradation I (Aerobic)	PCBD1,QDPR	0.186638	0.5	NaN	0/2 (0%)	0/2 (0%)	2/2 (100%)	0/2 (0%)
IPA_2016-03-21_001p -UP- 2016-07-24 05_22 PM	Proteome (P)	Up-regulated significantly (GF/C > 1, q < 0.1)	Estrogen Biosynthesis	HSD17B10,POR,CYP3A7,AKR1C3,CYP4B1,HSD17B11,HSD17B12,CYP2C9,HSD17B4,CYP51A1,HSD17B8,CYP2S1	0.187499	0.167	NaN	2/12 (17%)	1/12 (8%)	9/12 (75%)	0/12 (0%)
IPA_2016-03-21_001p -UP- 2016-07-24 05_22 PM	Proteome (P)	Up-regulated significantly (GF/C > 1, q < 0.1)	Superpathway of Methionine Degradation	PCCB,MUT,AHCYL2,MAT2B,PRMT1,PCCA,PRMT5,DLD,GOT1,CTH,MAT2A,GOT2,SUOX,AHCY	0.240436	0.143	NaN	7/14 (50%)	0/14 (0%)	7/14 (50%)	0/14 (0%)
IPA_2016-03-21_001p -UP- 2016-07-24 05_22 PM	Proteome (P)	Up-regulated significantly (GF/C > 1, q < 0.1)	IL-12 Signaling and Production in Macrophages	MAP2K4,APOE,RELA,APOA4,APOB,MAPK1,APOA2,MAPK13,EP300,IKBKG,LYZ,MAP2K2,MAPK3,SERPINA1,STAT1,MAP2K1,PIK3C2A,GRB2,RAB7A,PCYOX1,NFKB2,ALB,APOA1,PRKCI,MAPK14,PTPN11,PRKCD,MAPK10,CLU	0.240436	0.103	NaN	9/29 (31%)	3/29 (10%)	17/29 (59%)	0/29 (0%)
IPA_2016-03-21_001p -UP- 2016-07-24 05_22 PM	Proteome (P)	Up-regulated significantly (GF/C > 1, q < 0.1)	Production of Nitric Oxide and Reactive Oxygen Species in Macrophages	MAP2K4,RAP1B,APOE,RELA,APOB,APOA4,MAPK1,PPP2CA,PPP2R2A,APOA2,PPP1CB,ARG2,MAPK13,IKBKG,LYZ,RHOG,PPP1R12A,PPP1R10,PPP1R7,MAPK3,SERPINA1,PPP1CA,STAT1,MAP2K1,PTPN6,PIK3C2A,GRB2,PPP2R5D,RAC1,PPP1R14A,PCYOX1,NFKB2,RAP1A,PPP2CB,ALB,PPP2R1A,PRKCI,MAPK14,APOA1,PTPN11,PPP2R4,PRKCD,RHOA,CAT,MAPK10,CLU	0.240436	0.087	1	17/46 (37%)	3/46 (7%)	26/46 (57%)	0/46 (0%)
IPA_2016-03-21_001p -UP- 2016-07-24 05_22 PM	Proteome (P)	Up-regulated significantly (GF/C > 1, q < 0.1)	Arsenate Detoxification I (Glutaredoxin)	AS3MT,PNP,GSTO1	0.240436	0.333	NaN	2/3 (67%)	0/3 (0%)	1/3 (33%)	0/3 (0%)
IPA_2016-03-21_001p -UP- 2016-07-24 05_22 PM	Proteome (P)	Up-regulated significantly (GF/C > 1, q < 0.1)	Glutathione Biosynthesis	GCLC,GCLM,GSS	0.240436	0.333	NaN	1/3 (33%)	0/3 (0%)	2/3 (67%)	0/3 (0%)
IPA_2016-03-21_001p -UP- 2016-07-24 05_22 PM	Proteome (P)	Up-regulated significantly (GF/C > 1, q < 0.1)	Thiosulfate Disproportionation III (Rhodanese)	MPST,MOCS3,TST	0.240436	0.333	NaN	1/3 (33%)	0/3 (0%)	2/3 (67%)	0/3 (0%)
IPA_2016-03-21_001p -UP- 2016-07-24 05_22 PM	Proteome (P)	Up-regulated significantly (GF/C > 1, q < 0.1)	Acetate Conversion to Acetyl-CoA	ACSS2,ACSS1,ACSL1	0.240436	0.333	NaN	0/3 (0%)	0/3 (0%)	3/3 (100%)	0/3 (0%)
IPA_2016-03-21_001p -UP- 2016-07-24 05_22 PM	Proteome (P)	Up-regulated significantly (GF/C > 1, q < 0.1)	NRF2-mediated Oxidative Stress Response	MAP2K4,MAPK1,GSTA5,DNAJC3,GCLC,KRAS,CLPP,SOD2,MAP2K2,MAPK3,DNAJC8,KEAP1,DNAJA3,DNAJA2,ACTG2,GSK3B,TXN,GCLM,ACTA1,CBR1,MGST1,RRAS,GSTM3,TXNRD1,GSR,ERP29,ACTA2,PTPN11,PRKCD,STIP1,MAP2K3,SQSTM1,ACTG1,HACD3,MGST3,GSTP1,EPHX1,AKR7A2,USP14,GSTM5,PPIB,PRDX1,DNAJC13,DNAJA1,EP300,AKR1A1,VCP,UBE2K,ACTC1,MAP2K1,GSTA3,GSTM1,PIK3C2A,GRB2,ACTB,NQO1,SOD1,GSTO1,MAPK14,PRKCI,RRAS2,DNAJB11,GPX2,CAT,CCT7,AOX1	0.247172	0.0758	NaN	30/66 (45%)	6/66 (9%)	30/66 (45%)	0/66 (0%)
IPA_2016-03-21_001p -UP- 2016-07-24 05_22 PM	Proteome (P)	Up-regulated significantly (GF/C > 1, q < 0.1)	Acute Phase Response Signaling	MAP2K4,ITIH3,MAPK1,APOA2,KRAS,SERPINA3,CP,MAPK13,FGG,F2,IKBKG,SOD2,MAP2K2,ITIH4,MAPK3,FGB,TTR,C3,RRAS,NFKB2,STAT3,HMOX2,PTPN11,MAP2K3,FGA,ECSIT,RELA,FN1,APOH,NR3C1,HNRNPK,C4A/C4B,TRADD,MTOR,RBP2,CFB,SERPINA1,MAP2K1,HPX,GRB2,AHSG,PLG,ALB,HP,MAPK14,RRAS2,APOA1,RIPK1,TF	0.258226	0.0816	NaN	19/49 (39%)	2/49 (4%)	28/49 (57%)	0/49 (0%)
IPA_2016-03-21_001p -UP- 2016-07-24 05_22 PM	Proteome (P)	Up-regulated significantly (GF/C > 1, q < 0.1)	Gluconeogenesis I	PGK1,ENO3,ME3,ENO2,ME1,MDH1,BPGM,FBP2,ENO1,GPI,ALDOB,PGAM1,FBP1,ME2,ALDOA,MDH2	0.258226	0.125	NaN	6/16 (38%)	0/16 (0%)	10/16 (63%)	0/16 (0%)
IPA_2016-03-21_001p -UP- 2016-07-24 05_22 PM	Proteome (P)	Up-regulated significantly (GF/C > 1, q < 0.1)	Antigen Presentation Pathway	B2M,PSMB9,CALR,PSMB5,HLA-A,PDIA3,HLA-DQA1,CANX,PSMB8,CD74,PSMB6,HLA-DRA,HLA-DMB,TAP2,TAPBP,HLA-DRB5	0.258226	0.125	NaN	12/16 (75%)	2/16 (13%)	2/16 (13%)	0/16 (0%)
IPA_2016-03-21_001p -UP- 2016-07-24 05_22 PM	Proteome (P)	Up-regulated significantly (GF/C > 1, q < 0.1)	Glycolysis I	PGK1,PKLR,ENO3,PKM,ENO2,PFKL,PFKP,BPGM,PFKM,FBP2,ENO1,GPI,TPI1,ALDOB,PGAM1,FBP1,ALDOA	0.275423	0.118	NaN	3/17 (18%)	0/17 (0%)	14/17 (82%)	0/17 (0%)
IPA_2016-03-21_001p -UP- 2016-07-24 05_22 PM	Proteome (P)	Up-regulated significantly (GF/C > 1, q < 0.1)	Fatty Acid Activation	SLC27A2,ACSL5,SLC27A4,ACSL1	0.275423	0.25	NaN	1/4 (25%)	0/4 (0%)	3/4 (75%)	0/4 (0%)
IPA_2016-03-21_001p -UP- 2016-07-24 05_22 PM	Proteome (P)	Up-regulated significantly (GF/C > 1, q < 0.1)	Proline Biosynthesis II (from Arginine)	PYCRL,OTC,OAT,PYCR2	0.275423	0.25	NaN	2/4 (50%)	1/4 (25%)	1/4 (25%)	0/4 (0%)
IPA_2016-03-21_001p -UP- 2016-07-24 05_22 PM	Proteome (P)	Up-regulated significantly (GF/C > 1, q < 0.1)	Pentose Phosphate Pathway (Oxidative Branch)	PGD,PGLS,G6PD,H6PD	0.275423	0.25	NaN	2/4 (50%)	0/4 (0%)	2/4 (50%)	0/4 (0%)
IPA_2016-03-21_001p -UP- 2016-07-24 05_22 PM	Proteome (P)	Up-regulated significantly (GF/C > 1, q < 0.1)	Vitamin-C Transport	TXN,GLRX,TXNRD1,GSTO1	0.275423	0.25	NaN	1/4 (25%)	0/4 (0%)	3/4 (75%)	0/4 (0%)
IPA_2016-03-21_001p -UP- 2016-07-24 05_22 PM	Proteome (P)	Up-regulated significantly (GF/C > 1, q < 0.1)	Arginine Biosynthesis IV	OTC,ASS1,OAT,GLUD1,ASL	0.32434	0.2	NaN	2/5 (40%)	0/5 (0%)	3/5 (60%)	0/5 (0%)
IPA_2016-03-21_001p -UP- 2016-07-24 05_22 PM	Proteome (P)	Up-regulated significantly (GF/C > 1, q < 0.1)	Urea Cycle	OTC,ASS1,ARG2,ASL,CPS1	0.32434	0.2	NaN	2/5 (40%)	0/5 (0%)	3/5 (60%)	0/5 (0%)
IPA_2016-03-21_001p -UP- 2016-07-24 05_22 PM	Proteome (P)	Up-regulated significantly (GF/C > 1, q < 0.1)	γ-linolenate Biosynthesis II (Animals)	SLC27A2,ACSL5,CYB5A,SLC27A4,ACSL1	0.32434	0.2	NaN	1/5 (20%)	0/5 (0%)	4/5 (80%)	0/5 (0%)
IPA_2016-03-21_001p -UP- 2016-07-24 05_22 PM	Proteome (P)	Up-regulated significantly (GF/C > 1, q < 0.1)	Hepatic Cholestasis	MAP2K4,PRKACB,RELA,ABCB1,TJP2,PRKAR2A,NFKB2,PRKAG1,IKBKG,PRKCI,PRKAR2B,FABP6,SLC10A2,PRKCD,MAPK10,PRKACA,ABCB11,HNF4A,IRAK4,PRKAR1A	0.326588	0.1	NaN	7/20 (35%)	3/20 (15%)	10/20 (50%)	0/20 (0%)
IPA_2016-03-21_001p -UP- 2016-07-24 05_22 PM	Proteome (P)	Up-regulated significantly (GF/C > 1, q < 0.1)	Bupropion Degradation	POR,CYP3A7,CYP4B1,CYP2C9,CYP51A1,CYP2S1	0.362243	0.167	NaN	0/6 (0%)	0/6 (0%)	6/6 (100%)	0/6 (0%)
IPA_2016-03-21_001p -UP- 2016-07-24 05_22 PM	Proteome (P)	Up-regulated significantly (GF/C > 1, q < 0.1)	Citrulline Biosynthesis	LOC102724788/PRODH,OTC,GLS,OAT,ARG2,ALDH18A1	0.362243	0.167	NaN	3/6 (50%)	0/6 (0%)	3/6 (50%)	0/6 (0%)
IPA_2016-03-21_001p -UP- 2016-07-24 05_22 PM	Proteome (P)	Up-regulated significantly (GF/C > 1, q < 0.1)	Mitochondrial L-carnitine Shuttle Pathway	CPT1A,SLC27A2,ACSL5,CPT2,SLC27A4,ACSL1	0.362243	0.167	NaN	1/6 (17%)	0/6 (0%)	5/6 (83%)	0/6 (0%)
IPA_2016-03-21_001p -UP- 2016-07-24 05_22 PM	Proteome (P)	Up-regulated significantly (GF/C > 1, q < 0.1)	Ketogenesis	BDH1,ACAT2,ACAT1,HADHB,HMGCL,HMGCS1,HADHA	0.395367	0.143	NaN	2/7 (29%)	0/7 (0%)	5/7 (71%)	0/7 (0%)
IPA_2016-03-21_001p -UP- 2016-07-24 05_22 PM	Proteome (P)	Up-regulated significantly (GF/C > 1, q < 0.1)	Leucine Degradation I	BCAT2,AUH,MCCC1,HMGCL,IVD,ACADM,MCCC2	0.395367	0.143	NaN	3/7 (43%)	0/7 (0%)	4/7 (57%)	0/7 (0%)
IPA_2016-03-21_001p -UP- 2016-07-24 05_22 PM	Proteome (P)	Up-regulated significantly (GF/C > 1, q < 0.1)	Acetone Degradation I (to Methylglyoxal)	POR,CYP3A7,FAM213B,CYP4B1,CYP2C9,CYP51A1,CYP2S1	0.395367	0.143	NaN	0/7 (0%)	0/7 (0%)	7/7 (100%)	0/7 (0%)
IPA_2016-03-21_001p -UP- 2016-07-24 05_22 PM	Proteome (P)	Up-regulated significantly (GF/C > 1, q < 0.1)	Cysteine Biosynthesis III (mammalia)	PRMT5,AHCYL2,MAT2B,MAT2A,CTH,PRMT1,AHCY	0.395367	0.143	NaN	3/7 (43%)	0/7 (0%)	4/7 (57%)	0/7 (0%)
IPA_2016-03-21_001p -UP- 2016-07-24 05_22 PM	Proteome (P)	Up-regulated significantly (GF/C > 1, q < 0.1)	RAR Activation	MAP2K4,PRKACB,RELA,CSNK2A1,AKR1C3,MAPK1,ADH1C,SMARCD2,MAPK13,RPL7A,PRKAG1,SMARCA4,PSMC5,EP300,ALDH1A1,ALDH1A3,RDH16,RBP2,SMAD4,SMARCC2,NCOR1,CSNK2B,MAPKAPK2,MAP2K1,SRA1,Aldh1a7,RDH11,CSK,ACTB,RAC1,SMARCE1,PRKAR2A,SNW1,NFKB2,PARP1,PRMT1,CSNK2A2,PRKCI,MAPK14,PRKAR2B,PRKCD,ALDH1A2,MAPK10,PRKACA,PML,PRKAR1A	0.431519	0.0652	NaN	24/46 (52%)	5/46 (11%)	17/46 (37%)	0/46 (0%)
IPA_2016-03-21_001p -UP- 2016-07-24 05_22 PM	Proteome (P)	Up-regulated significantly (GF/C > 1, q < 0.1)	Amyotrophic Lateral Sclerosis Signaling	Naip1 (includes others),RAB5C,GPX1,RAB5B,RAB5A,PAK1,CASP1,BID,GRIK1,PRPH,NAIP,CASP3,PIK3C2A,GRB2,RAC1,SOD1,CCS,CAPNS1,PTPN11,CAPN1,CAT,GLUL,CYCS,CAPN2,CASP7,SSR4	0.431519	0.0769	NaN	15/26 (58%)	1/26 (4%)	10/26 (38%)	0/26 (0%)
IPA_2016-03-21_001p -UP- 2016-07-24 05_22 PM	Proteome (P)	Up-regulated significantly (GF/C > 1, q < 0.1)	Dopamine Receptor Signaling	PRKACB,PPP2R2A,PPP2CA,DDC,PPP1CB,PRKAG1,MAOB,Ppp1cc,PPP1R10,PPP1R12A,PPP1R7,COMT,PPP1CA,QDPR,PPP1R1B,PPP2R5D,PRKAR2A,PPP1R14A,PPP2CB,PPP2R1A,PRKAR2B,PPP2R4,PRKACA,SPR,PCBD1,PRKAR1A,MAOA	0.44978	0.0741	NaN	10/27 (37%)	3/27 (11%)	14/27 (52%)	0/27 (0%)
IPA_2016-03-21_001p -UP- 2016-07-24 05_22 PM	Proteome (P)	Up-regulated significantly (GF/C > 1, q < 0.1)	Superpathway of Citrulline Metabolism	LOC102724788/PRODH,OTC,GLS,ASS1,OAT,ARG2,ALDH18A1,ASL,CPS1	0.461318	0.111	NaN	5/9 (56%)	0/9 (0%)	4/9 (44%)	0/9 (0%)
IPA_2016-03-21_001p -UP- 2016-07-24 05_22 PM	Proteome (P)	Up-regulated significantly (GF/C > 1, q < 0.1)	Superpathway of Geranylgeranyldiphosphate Biosynthesis I (via Mevalonate)	MVD,FDPS,PMVK,ACAT2,IDI1,ACAT1,HADHB,HMGCS1,HADHA	0.461318	0.111	NaN	2/9 (22%)	1/9 (11%)	6/9 (67%)	0/9 (0%)
IPA_2016-03-21_001p -UP- 2016-07-24 05_22 PM	Proteome (P)	Up-regulated significantly (GF/C > 1, q < 0.1)	Isoleucine Degradation I	HSD17B10,ECHS1,ACAT2,BCAT2,AUH,ACAT1,DLD,HADHB,EHHADH,HADHA	0.486407	0.1	NaN	3/10 (30%)	0/10 (0%)	7/10 (70%)	0/10 (0%)
IPA_2016-03-21_001p -UP- 2016-07-24 05_22 PM	Proteome (P)	Up-regulated significantly (GF/C > 1, q < 0.1)	Valine Degradation I	ECHS1,BCAT2,ABAT,HIBADH,AUH,DLD,HADHB,EHHADH,ALDH6A1,HADHA	0.486407	0.1	NaN	4/10 (40%)	0/10 (0%)	6/10 (60%)	0/10 (0%)
IPA_2016-03-21_001p -UP- 2016-07-24 05_22 PM	Proteome (P)	Up-regulated significantly (GF/C > 1, q < 0.1)	Cancer Drug Resistance By Drug Efflux	ABCB1,RRAS2,MAP2K2,MAPK1,RRAS,ABCG2,MAPK3,YBX1,KRAS,MAP2K1	0.486407	0.1	NaN	3/10 (30%)	0/10 (0%)	7/10 (70%)	0/10 (0%)
IPA_2016-03-21_001p -UP- 2016-07-24 05_22 PM	Proteome (P)	Up-regulated significantly (GF/C > 1, q < 0.1)	Clathrin-mediated Endocytosis Signaling	CSNK2A1,RAB5C,APOB,APOA2,CLTB,ARPC5,SH3GLB1,AP1B1,AP2A2,F2,CD2AP,SNX9,RAB11B,ACTG2,ITGB4,ACTA1,DNM2,MYO6,ACTR2,USP9X,CLTC,RAC1,ITGA5,PCYOX1,AP2S1,HSPA8,CBL,ARPC1A,ACTA2,PTPN11,CLTA,ARPC2,TFRC,ACTG1,CTTN,APOE,AP2A1,APOA4,ARPC1B,PICALM,GAK,NUMB,RAB5B,RAB5A,LYZ,ARF6,ARRB1,ACTR3,PPP3CB,AAK1,ARPC3,SERPINA1,CSNK2B,SH3GLB2,HGS,ACTC1,ITGB1,AP2M1,PIK3C2A,GRB2,ACTB,CHP1,RAB7A,HIP1,TSG101,DNM1,CSNK2A2,ALB,A…	0.502343	0.0533	NaN	34/75 (45%)	3/75 (4%)	38/75 (51%)	0/75 (0%)
IPA_2016-03-21_001p -UP- 2016-07-24 05_22 PM	Proteome (P)	Up-regulated significantly (GF/C > 1, q < 0.1)	Colanic Acid Building Blocks Biosynthesis	GMPPB,TSTA3,GPI,UGDH,GALK2,GMPPA,UGP2,GMDS,GALE,PMM2,MPI	0.514044	0.0909	NaN	4/11 (36%)	0/11 (0%)	7/11 (64%)	0/11 (0%)
IPA_2016-03-21_001p -UP- 2016-07-24 05_22 PM	Proteome (P)	Up-regulated significantly (GF/C > 1, q < 0.1)	Caveolar-mediated Endocytosis Signaling	B2M,FLNB,COPZ1,ARCN1,RAB5C,HLA-A,COPA,COPE,COPB2,RAB5B,RAB5A,FLNA,ITGAV,CAV1,ITGB4,ACTG2,ACTC1,DNM2,ACTA1,ITGB1,ACTB,ITGA2,ITGA6,FLOT1,ITGA5,COPG2,COPB1,COPG1,ALB,FLOT2,ACTA2,FLNC,ITGA1,PTRF,ACTG1	0.561048	0.0571	NaN	28/35 (80%)	0/35 (0%)	7/35 (20%)	0/35 (0%)
IPA_2016-03-21_001p -UP- 2016-07-24 05_22 PM	Proteome (P)	Up-regulated significantly (GF/C > 1, q < 0.1)	Superpathway of Cholesterol Biosynthesis	MVD,NSDHL,PMVK,ACAT2,IDI1,LBR,FDPS,EBP,HADHB,ACAT1,HMGCS1,CYP51A1,HADHA	0.561048	0.0769	NaN	3/13 (23%)	2/13 (15%)	8/13 (62%)	0/13 (0%)
IPA_2016-03-21_001p -UP- 2016-07-24 05_22 PM	Proteome (P)	Up-regulated significantly (GF/C > 1, q < 0.1)	GABA Receptor Signaling	AP2A1,AP2M1,GNAS,UBQLN1,ABAT,GPHN,AP1B1,AP2A2,AP2S1,ALDH9A1,DNM1,NSF,ALDH5A1	0.561048	0.0769	NaN	3/13 (23%)	1/13 (8%)	9/13 (69%)	0/13 (0%)
IPA_2016-03-21_001p -UP- 2016-07-24 05_22 PM	Proteome (P)	Up-regulated significantly (GF/C > 1, q < 0.1)	Eicosanoid Signaling	PLBD1,PTGIS,PAFAH1B2,LTA4H,DPEP1,PTGES2,AKR1C3,Pla2g2a,PLB1,PLA2G4C,PTGS1,PAFAH1B1,PAFAH1B3	0.561048	0.0769	NaN	7/13 (54%)	0/13 (0%)	6/13 (46%)	0/13 (0%)
IPA_2016-03-21_001p -UP- 2016-07-24 05_22 PM	Proteome (P)	Up-regulated significantly (GF/C > 1, q < 0.1)	Stearate Biosynthesis I (Animals)	SLC27A2,ELOVL1,ACOT7,SLC27A4,ACOT2,FAM213B,FASN,PPT1,ACSL5,ACOT4,HNF4A,ACOT9,ACSL1,ACOT8	0.587489	0.0714	NaN	6/14 (43%)	1/14 (7%)	7/14 (50%)	0/14 (0%)
IPA_2016-03-21_001p -UP- 2016-07-24 05_22 PM	Proteome (P)	Up-regulated significantly (GF/C > 1, q < 0.1)	Estrogen-Dependent Breast Cancer Signaling	HSD17B10,RELA,PIK3C2A,MAPK1,GRB2,RRAS,HSD17B11,KRAS,NFKB2,HSD17B8,EP300,RRAS2,PTPN11,SP1,MAPK3,HSD17B12,HSD17B4	0.669885	0.0588	NaN	5/17 (29%)	3/17 (18%)	9/17 (53%)	0/17 (0%)
IPA_2016-03-21_001p -UP- 2016-07-24 05_22 PM	Proteome (P)	Up-regulated significantly (GF/C > 1, q < 0.1)	ILK Signaling	MAP2K4,MYH10,MYH9,MYL6,MAPK1,PPP2CA,MYH7B,PTK2,RHOG,CFL2,MAPK3,MYL4,ACTG2,ITGB4,GSK3B,ACTA1,MYL3,DSP,CASP3,CFL1,MYH14,FERMT2,NFKB2,MYL9,PPP2CB,DOCK1,PPP2R1A,CDH1,ACTA2,PTPN11,PPP2R4,RHOA,MAPK10,RSU1,KRT18,ACTN4,ACTG1,RELA,FLNB,MYH6,FN1,PPP2R2A,ILK,Actn3,MYH11,EP300,MTOR,TGFB1I1,PPP1R12A,FLNA,VCL,CTNNB1,ACTC1,ACTN1,NACA,ITGB1,PARVA,PXN,FBLIM1,LIMS2,PIK3C2A,GRB2,ACTN2,PPP2R5D,ACTB,VIM,FLNC,LIMS1	0.680769	0.0441	NaN	40/68 (59%)	4/68 (6%)	24/68 (35%)	0/68 (0%)
IPA_2016-03-21_001p -UP- 2016-07-24 05_22 PM	Proteome (P)	Up-regulated significantly (GF/C > 1, q < 0.1)	Induction of Apoptosis by HIV1	MAP2K4,NAIP,RELA,Naip1 (includes others),SLC25A13,SLC25A4,CASP3,SLC25A3,NFKB2,BAK1,FADD,TRADD,IKBKG,RIPK1,MAPK10,BID,CYCS,SLC25A10,CASP8,SLC25A5	0.724436	0.05	NaN	9/20 (45%)	1/20 (5%)	10/20 (50%)	0/20 (0%)
IPA_2016-03-21_001p -UP- 2016-07-24 05_22 PM	Proteome (P)	Up-regulated significantly (GF/C > 1, q < 0.1)	Glioma Signaling	Calm1 (includes others),PIK3C2A,PA2G4,MAPK1,CAMK1D,GRB2,RRAS,KRAS,SIN3A,IDH1,MTOR,PRKCI,RRAS2,CAMK2D,MAP2K2,PTPN11,PRKCD,MAPK3,IDH2,MAP2K1	0.724436	0.05	NaN	3/20 (15%)	4/20 (20%)	13/20 (65%)	0/20 (0%)
IPA_2016-03-21_001p -UP- 2016-07-24 05_22 PM	Proteome (P)	Up-regulated significantly (GF/C > 1, q < 0.1)	Calcium Signaling	RAP1B,PRKACB,MYH10,MYH6,Calm1 (includes others),MYH9,CAMK1D,MAPK1,MYL6,ATP2B1,Tpm1,MYH11,Tpm2,MYH7B,ATP2A2,PRKAG1,EP300,CAMK2D,PPP3CB,MAPK3,MYL4,ASPH,ACTC1,MYL3,ACTA1,GRIK1,CALR,LETM1,HDAC2,MYH14,HDAC1,CHP1,PRKAR2A,TPM3,ATP2A3,MCU,ITPR1,RAP1A,MYL9,MICU1,Tpm4,PRKAR2B,ACTA2,ITPR3,PRKACA,ATP2B4,PRKAR1A	0.72778	0.0426	NaN	32/47 (68%)	4/47 (9%)	11/47 (23%)	0/47 (0%)
IPA_2016-03-21_001p -UP- 2016-07-24 05_22 PM	Proteome (P)	Up-regulated significantly (GF/C > 1, q < 0.1)	Acute Myeloid Leukemia Signaling	MAP2K4,RELA,PIK3C2A,MAPK1,BAD,GRB2,RRAS,KRAS,NFKB2,STAT3,IDH1,MTOR,RRAS2,MAP2K2,PTPN11,MAPK3,IDH2,MAP2K3,JUP,PML,MAP2K1	0.734514	0.0476	NaN	4/21 (19%)	4/21 (19%)	13/21 (62%)	0/21 (0%)
IPA_2016-03-21_001p -UP- 2016-07-24 05_22 PM	Proteome (P)	Up-regulated significantly (GF/C > 1, q < 0.1)	PPARα/RXRα Activation	PRKACB,MAP2K4,RELA,GPD1,MAPK1,PRKAB1,PDIA3,APOA2,GNA11,CYP2C9,KRAS,AP2A2,PRKAG1,EP300,PLCD1,HSP90B1,IKBKG,HSP90AB1,MAP2K2,GPD2,FASN,MAPK3,PRKAA2,PRKAA1,SMAD4,NCOR1,GOT2,MAP2K1,GNAS,ACAA1,GRB2,RRAS,ACOX1,GNAQ,PRKAR2A,NFKB2,AIP,CAND1,ACADL,APOA1,RRAS2,PRKAR2B,MAPK14,PRKACA,PLCB3,HSP90AA1,MAP2K3,MAP4K4,PRKAR1A	0.743019	0.0408	NaN	23/49 (47%)	5/49 (10%)	21/49 (43%)	0/49 (0%)
IPA_2016-03-21_001p -UP- 2016-07-24 05_22 PM	Proteome (P)	Up-regulated significantly (GF/C > 1, q < 0.1)	tRNA Charging	CARS,IARS2,Qars,GARS,CARS2,HARS,TARS,MARS,EPRS,FARSB,FARSA,NARS,LARS,WARS,RARS,YARS,KARS,DARS,AARS,VARS,SARS,SARS2,IARS	0.762079	0.0435	NaN	11/23 (48%)	0/23 (0%)	12/23 (52%)	0/23 (0%)
IPA_2016-03-21_001p -UP- 2016-07-24 05_22 PM	Proteome (P)	Up-regulated significantly (GF/C > 1, q < 0.1)	Antioxidant Action of Vitamin C	MAP2K4,PAFAH1B2,RELA,MAPK1,PDIA3,PLA2G4C,NFKB2,MAPK13,GLRX,GSTO1,TXNRD1,PLCD1,PLD4,PLBD1,IKBKG,MAPK14,Pla2g2a,PLB1,MAPK3,MAPK10,PLCB3,TXN,PAFAH1B1,PAFAH1B3	0.774462	0.0417	NaN	13/24 (54%)	0/24 (0%)	11/24 (46%)	0/24 (0%)
IPA_2016-03-21_002t - 2016-07-24 05_36 PM	Transcriptome (T)	Up- or down-regulated significantly (q < 0.1)	EIF2 Signaling	RAF1,EIF3C,PIK3R1,SOS2,RPL39,RPLP2,HRAS,KRAS,EIF4A2,RPL35A,RPS11,EIF2A,EIF3B,EIF4G2,PIK3CG,IRS2,RPS2,FRS2,ATM,PABPC1,AKT2,RRAS,RPL7L1,FGFR2,TLR9,Ins1,RPL10A,RPS6,GAB1,IRS1,PPP1R15A,PIK3R6,RPL10,RPS25,PIK3CD,RPL6,RPL41,EIF3K,RPL24,EIF2AK4,PIK3CA,EIF2B4,Rpl36a,RPS18,Rpl22l1,RPL26,EIF4G1,EIF2B2,EIF4E,RPL7,RPL35,AKT1,KL,PIK3C3,RPS9,SOS1,EIF3A,PIK3R2,RPS5,RPL18,RPL31,RPS24,RPS19,RPL4,EIF3H,GRB2,RPL17,…	1.99526e-07	0.341	4.802	39/167 (23%)	0/167 (0%)	128/167 (77%)	0/167 (0%)
IPA_2016-03-21_002t - 2016-07-24 05_36 PM	Transcriptome (T)	Up- or down-regulated significantly (q < 0.1)	Antigen Presentation Pathway	B2M,HLA-DOA,PDIA3,HLA-A,HLA-DQA1,CIITA,PSMB8,CD74,TAP1,HLA-G,HLA-DMA,HLA-DMB,HLA-DRA,TAPBP,PSMB9,CALR,IFNG,PSMB5,CANX,PSMB6,MR1,NLRC5,HLA-DOB,TAP2,HLA-E,HLA-DRB5	1.99526e-07	0.692	NaN	23/26 (88%)	0/26 (0%)	3/26 (12%)	0/26 (0%)
IPA_2016-03-21_002t - 2016-07-24 05_36 PM	Transcriptome (T)	Up- or down-regulated significantly (q < 0.1)	OX40 Signaling Pathway	MAP2K4,CD247,TRAF3,HLA-DOA,TNFRSF4,CD3E,CD4,H2-M11,HLA-DQB1,TRAF5,NFKBIB,H2-Q8,H2-T9,NFKB2,MAPK12,CD3G,BCL2L1,MAPK10,HLA-E,B2M,RELA,H2-T22,H2-T24,TNFSF4,H2-T10,H2-T3,HLA-A,NFKBIE,HLA-DQA1,NFKB1,BCL2,HLA-G,JUN,NFKBIA,HLA-DMA,H2-M2,IL2,HLA-DMB,HLA-DRA,H2-M1/H2-M9,H2-M10.1 (includes others),MAPK8,MAPK9,CD3D,TRAF2,H2-Eb2,H2-M5,FCER1G,HLA-DOB,HLA-DRB5	7.07946e-06	0.48	2.333	37/50 (74%)	0/50 (0%)	13/50 (26%)	0/50 (0%)
IPA_2016-03-21_002t - 2016-07-24 05_36 PM	Transcriptome (T)	Up- or down-regulated significantly (q < 0.1)	Mitochondrial Dysfunction	FURIN,NDUFA9,XDH,NDUFB5,COX8A,NCSTN,NDUFB8,NDUFA4L2,NDUFA1,NDUFB3,COX6A2,NDUFS1,SOD2,GPD2,ATP5F1,ATP5G3,ATP5J,COX4I2,NDUFS7,ATP5O,SURF1,GPX7,COX7A1,NDUFB11,APH1A,NDUFB7,UQCRC2,APH1B,BACE2,SNCA,NDUFB2,HSD17B10,NDUFA4,ATP5G1,ATP5H,COX6A1,Cox6c,NDUFA7,PSENEN,RHOT2,PSEN2,ATP5S,NDUFB9,ATP5J2,ATPAF1,PARK2,CASP8,NDUFAB1,COX4I1,NDUFS4,AIFM1,SDHA,NDUFAF1,UCP2,GLRX2,MAPK8,VDAC3,UQCRB,APP,VPS9D1,FIS1,Cox8b,…	7.76247e-05	0.315	NaN	36/143 (25%)	0/143 (0%)	107/143 (75%)	0/143 (0%)
IPA_2016-03-21_002t - 2016-07-24 05_36 PM	Transcriptome (T)	Up- or down-regulated significantly (q < 0.1)	Superpathway of Cholesterol Biosynthesis	MVD,SQLE,PMVK,ACAT2,IDI1,MVK,TM7SF2,HMGCS2,SC5D,GGPS1,LBR,FDFT1,DHCR7,HADHB,LSS,HMGCS1,HADHA,CYP51A1,NSDHL,HSD17B7,Idi2,MSMO1,FDPS,EBP,DHCR24,ACAT1,HMGCR	0.000125893	0.556	NaN	4/27 (15%)	0/27 (0%)	23/27 (85%)	0/27 (0%)
IPA_2016-03-21_002t - 2016-07-24 05_36 PM	Transcriptome (T)	Up- or down-regulated significantly (q < 0.1)	Glutathione-mediated Detoxification	GSTA3,GSTM1,MGST1,GSTM5,GSTM3,GGH,GSTA5,Gsta4,Gstt1,ANPEP,GSTO1,NAT8,GSTZ1,Gstt3,GSTT2/GSTT2B,GSTM2,MGST2,Gstm3,GSTM4,HPGDS,GSTO2,GSTP1,MGST3,GSTK1	0.000125893	0.583	NaN	4/24 (17%)	0/24 (0%)	20/24 (83%)	0/24 (0%)
IPA_2016-03-21_002t - 2016-07-24 05_36 PM	Transcriptome (T)	Up- or down-regulated significantly (q < 0.1)	mTOR Signaling	PLD2,EIF3C,PRKAB1,PRKAB2,PPP2CA,PIK3R1,HRAS,KRAS,EIF4A2,RICTOR,RPS11,VEGFA,EIF4G2,EIF3B,PPM1J,PIK3CG,TSC2,FIGF,IRS2,RPS2,FRS2,PRKD3,PRKD1,ATM,RND2,AKT2,RHEB,PRKCQ,PLD3,DDIT4,RRAS,FGFR2,TLR9,PLD1,Ins1,RPS6,GAB1,PPP2R4,PPP2R3A,IRS1,PPP2R2B,PIK3R6,RPS25,PIK3CD,RPS6KA1,EIF3K,TSC1,ULK1,NAPEPLD,PIK3CA,PPP2R2A,RPS18,RHOT2,FKBP1A,VEGFB,EIF4G1,EIF4E,PRKCZ,EIF4EBP1,MTOR,AKT1,RHOD,KL,PIK3C3,RPS9,GPLD1,RHOU,…	0.000165959	0.286	1.257	56/182 (31%)	0/182 (0%)	126/182 (69%)	0/182 (0%)
IPA_2016-03-21_002t - 2016-07-24 05_36 PM	Transcriptome (T)	Up- or down-regulated significantly (q < 0.1)	iCOS-iCOSL Signaling in T Helper Cells	HLA-DOA,PIK3R1,HLA-DQB1,PLEKHA4,PLEKHA3,PTPRC,LCK,CAMK2A,PIK3CG,IRS2,NFKBIB,FRS2,ICOSLG/LOC102723996,ATM,IL2RB,AKT2,PRKCQ,FGFR2,NFKB2,ITPR1,TLR9,GAB1,IRS1,ITPR3,PIK3R6,VAV1,PIK3CD,LCP2,CAMK2G,PIK3CA,Calm1 (includes others),HLA-DQA1,AKT1,KL,PIK3C3,HLA-DRA,PIK3R2,PPP3CA,CAMK2B,CALML5,GRB2,CSK,PIK3C2G,PLCG1,INPP5D,CD80,H2-Eb2,ICOS,FCER1G,IL2RA,PLEKHA1,CD247,GAB2,CD40LG,BAD,CD3E,NFATC3,CD4,TRAT1,PDPK…	0.000831764	0.312	-1.279	66/109 (61%)	0/109 (0%)	43/109 (39%)	0/109 (0%)
IPA_2016-03-21_002t - 2016-07-24 05_36 PM	Transcriptome (T)	Up- or down-regulated significantly (q < 0.1)	Cholesterol Biosynthesis I	SQLE,FDFT1,EBP,NSDHL,DHCR7,DHCR24,HSD17B7,MSMO1,LSS,TM7SF2,SC5D,CYP51A1,LBR	0.000831764	0.692	NaN	0/13 (0%)	0/13 (0%)	13/13 (100%)	0/13 (0%)
IPA_2016-03-21_002t - 2016-07-24 05_36 PM	Transcriptome (T)	Up- or down-regulated significantly (q < 0.1)	Cholesterol Biosynthesis II (via 24,25-dihydrolanosterol)	SQLE,FDFT1,EBP,NSDHL,DHCR7,DHCR24,HSD17B7,MSMO1,LSS,TM7SF2,SC5D,CYP51A1,LBR	0.000831764	0.692	NaN	0/13 (0%)	0/13 (0%)	13/13 (100%)	0/13 (0%)
IPA_2016-03-21_002t - 2016-07-24 05_36 PM	Transcriptome (T)	Up- or down-regulated significantly (q < 0.1)	Cholesterol Biosynthesis III (via Desmosterol)	SQLE,FDFT1,EBP,NSDHL,DHCR7,DHCR24,HSD17B7,MSMO1,LSS,TM7SF2,SC5D,CYP51A1,LBR	0.000831764	0.692	NaN	0/13 (0%)	0/13 (0%)	13/13 (100%)	0/13 (0%)
IPA_2016-03-21_002t - 2016-07-24 05_36 PM	Transcriptome (T)	Up- or down-regulated significantly (q < 0.1)	Allograft Rejection Signaling	B2M,CD40LG,H2-T24,H2-T22,HLA-DOA,H2-T10,H2-T3,IL5,HLA-A,HLA-DQA1,H2-M11,HLA-DQB1,FAS,HLA-G,CD28,PRF1,HLA-DMA,H2-M2,IL2,HLA-DMB,HLA-DRA,H2-M1/H2-M9,FASLG,IL4,H2-Q8,H2-T9,IFNG,IL10,H2-M10.1 (includes others),CD80,CD40,H2-Eb2,H2-M5,FCER1G,HLA-DOB,CD86,TNF,HLA-DRB5,HLA-E	0.000870964	0.436	NaN	33/39 (85%)	0/39 (0%)	6/39 (15%)	0/39 (0%)
IPA_2016-03-21_002t - 2016-07-24 05_36 PM	Transcriptome (T)	Up- or down-regulated significantly (q < 0.1)	Oxidative Phosphorylation	NDUFA9,ATP5D,NDUFB5,COX8A,NDUFB8,NDUFA1,NDUFB3,COX6A2,NDUFB10,NDUFS1,NDUFA5,NDUFS6,UQCRFS1,NDUFA10,ATP5F1,ATP5G3,NDUFA8,ATP5J,ATP5G2,COX4I2,NDUFS7,ATP5A1,SURF1,ATP5O,UQCR11,SDHC,COX7A1,ATP5C1,NDUFB11,ATP5B,NDUFA6,NDUFB7,UQCRC2,NDUFA12,NDUFS3,NDUFB2,NDUFA4,ATP5G1,SDHB,COX7B,ATP5H,NDUFA7,Cox6c,COX6A1,COX10,ATP5S,NDUFA2,Atp5e,NDUFB9,ATP5J2,NDUFB6,NDUFS2,ATPAF1,NDUFAB1,COX4I1,NDUFS4,SDHA,NDUFV1,COX6B…	0.00125893	0.329	NaN	18/85 (21%)	0/85 (0%)	67/85 (79%)	0/85 (0%)
IPA_2016-03-21_002t - 2016-07-24 05_36 PM	Transcriptome (T)	Up- or down-regulated significantly (q < 0.1)	CTLA4 Signaling in Cytotoxic T Lymphocytes	CD247,CD3E,PPP2CA,PIK3R1,PPP2R5B,CLTB,TRAT1,AP1B1,PIK3R4,CD8A,AP2A2,CD8B,FGFR3,CD28,LCK,PIK3CG,FGFR4,PPM1J,PPM1L,IRS2,FRS2,ATM,AKT2,PTPN6,FGFR1,CLTC,FGFR2,TLR9,AP2S1,PIK3R3,AP1S1,PPP2CB,CD3G,PPP2R1A,GAB1,PTPN11,PPP2R3A,ZBTB12,PPP2R4,CLTA,IRS1,SYK,ZAP70,LAT,PPP2R2B,PIK3R6,CD86,PIK3CD,LCP2,B2M,FYN,PIK3CA,AP2A1,HLA-A,PPP2R2A,PIK3R5,JAK2,CTLA4,KLB,AKT1,AP1G2,KL,PIK3C3,AKT3,PPP2R2C,PIK3R2,AP2M1,AP1M2,…	0.00147911	0.326	NaN	57/86 (66%)	0/86 (0%)	29/86 (34%)	0/86 (0%)
IPA_2016-03-21_002t - 2016-07-24 05_36 PM	Transcriptome (T)	Up- or down-regulated significantly (q < 0.1)	Interferon Signaling	SOCS1,RELA,JAK1,PTPN2,PIAS1,IFNB1,IFI35,JAK2,PSMB8,TAP1,BCL2,IFIT1,STAT1,IFNG,IFIT3,OAS1,TYK2,IFNGR2,IRF9,IFNGR1,BAX,IFNAR2,IFITM2,IRF1,BAK1,MED14,ISG15,IFITM3,STAT2,IFNAR1	0.00151356	0.467	-3.207	21/30 (70%)	0/30 (0%)	9/30 (30%)	0/30 (0%)
IPA_2016-03-21_002t - 2016-07-24 05_36 PM	Transcriptome (T)	Up- or down-regulated significantly (q < 0.1)	Communication between Innate and Adaptive Immune Cells	CD40LG,CD4,TLR8,IL6,CD8A,CD8B,TNFRSF17,Tlr12,CXCL10,CD28,TLR1,TNFSF13B,IL36A,TLR9,IL33,TLR2,IL18,CCL4,CD40,IL1RN,IL36RN,CD86,TNF,CCR7,HLA-E,B2M,IL1A,IL12A,IL5,HLA-A,IFNB1,CD83,IL1F10,CCL5,HLA-G,IL36G,CCL3L3,IL2,HLA-DRA,TLR7,TLR3,IL4,IFNG,Tlr11,IL10,IL15,TNFRSF13C,IL36B,Ccl9,TLR4,CD80,TLR5,IL12B,TNFSF13,TLR6,FCER1G,Tlr13,IL1B,TNFRSF13B,CSF2,HLA-DRB5	0.00151356	0.361	NaN	46/61 (75%)	0/61 (0%)	15/61 (25%)	0/61 (0%)
IPA_2016-03-21_002t - 2016-07-24 05_36 PM	Transcriptome (T)	Up- or down-regulated significantly (q < 0.1)	Calcium-induced T Lymphocyte Apoptosis	CD247,HLA-DOA,CD3E,CD4,HLA-DQB1,ATP2A2,CABIN1,LCK,PPP3R1,PRKD3,PRKD1,PRKCQ,HDAC2,ITPR2,ATP2A3,ITPR1,PPP3CC,CD3G,PRKCD,ITPR3,ZAP70,CAPN2,PRKCH,CAMK4,Calm1 (includes others),HLA-DQA1,PRKCZ,EP300,ATP2A1,PPP3R2,PPP3CB,HLA-DMA,HLA-DRA,HLA-DMB,PRKCE,PPP3CA,PRKCA,ORAI1,CALML5,CHP1,HDAC1,PLCG1,CD3D,PRKCG,PRKCI,MEF2D,H2-Eb2,FCER1G,NR4A1,NFATC2,HLA-DOB,HLA-DRB5,PRKCB	0.00512861	0.358	-0.832	30/53 (57%)	0/53 (0%)	23/53 (43%)	0/53 (0%)
IPA_2016-03-21_002t - 2016-07-24 05_36 PM	Transcriptome (T)	Up- or down-regulated significantly (q < 0.1)	Regulation of eIF4 and p70S6K Signaling	RAF1,EIF3C,PPP2CA,PIK3R1,SOS2,HRAS,KRAS,EIF4A2,MAPK13,PAIP2,EIF2A,RPS11,ITGA3,EIF4EBP3,EIF3B,EIF4G2,PPM1J,PIK3CG,IRS2,RPS2,FRS2,EIF1AY,ITGA4,ATM,PABPC1,AKT2,RRAS,FGFR2,ITGA5,TLR9,RPS6,GAB1,PPP2R4,PPP2R3A,IRS1,PPP2R2B,PIK3R6,RPS25,PIK3CD,EIF3K,PIK3CA,EIF2B4,EIF4EBP2,PPP2R2A,RPS18,EIF4G1,EIF2B2,EIF4E,PRKCZ,EIF4EBP1,MTOR,AKT1,KL,PIK3C3,RPS9,SOS1,EIF3A,PIK3R2,RPS5,RPS24,ITGB1,RPS19,EIF3H,GRB2,PPP2R5D…	0.00660693	0.268	0.277	46/142 (32%)	0/142 (0%)	96/142 (68%)	0/142 (0%)
IPA_2016-03-21_002t - 2016-07-24 05_36 PM	Transcriptome (T)	Up- or down-regulated significantly (q < 0.1)	Nur77 Signaling in T Lymphocytes	CD247,HLA-DOA,CAMK4,Calm1 (includes others),CD3E,SIN3B,HLA-DQA1,HLA-DQB1,NFATC1,BCL2,CABIN1,EP300,PPP3R2,CD28,CASP9,PPP3CB,HLA-DMA,PPP3R1,HLA-DMB,HLA-DRA,PPP3CA,MAP3K2,HDAC9,CALML5,CASP3,HDAC2,HDAC1,CHP1,APAF1,PPP3CC,CD3D,SIN3A,CD3G,CD80,H2-Eb2,MEF2D,NR4A1,FCER1G,HLA-DOB,CD86,CYCS,MAPK7,RXRA,MAP3K3,MAP2K5,HLA-DRB5	0.00660693	0.37	NaN	30/46 (65%)	0/46 (0%)	16/46 (35%)	0/46 (0%)
IPA_2016-03-21_002t - 2016-07-24 05_36 PM	Transcriptome (T)	Up- or down-regulated significantly (q < 0.1)	Pathogenesis of Multiple Sclerosis	CXCL10,CCR1,CCR5,CCL4,CXCR3,CCL5	0.0114815	0.833	NaN	6/6 (100%)	0/6 (0%)	0/6 (0%)	0/6 (0%)
IPA_2016-03-21_002t - 2016-07-24 05_36 PM	Transcriptome (T)	Up- or down-regulated significantly (q < 0.1)	CD28 Signaling in T Helper Cells	HLA-DOA,PIK3R1,ARPC5,HLA-DQB1,PTPRC,LCK,PAK1,PIK3CG,IRS2,NFKBIB,FRS2,ATM,ACTR2,AKT2,PRKCQ,FGFR2,NFKB2,ITPR1,TLR9,ARPC1A,GAB1,IRS1,ARPC2,SYK,ITPR3,PIK3R6,CD86,VAV1,PIK3CD,LCP2,FYN,PIK3CA,Calm1 (includes others),ARPC1B,HLA-DQA1,ACTR3,AKT1,JUN,KL,PIK3C3,HLA-DRA,ARPC3,PIK3R2,PPP3CA,CALML5,GRB2,CSK,MAPK8,PIK3C2G,PLCG1,FOS,CD80,BCL10,WAS,H2-Eb2,FCER1G,ARPC4,CD247,MAP2K4,CD3E,NFATC3,CD4,PDPK1,PIK3R4,FGF…	0.0114815	0.274	0.853	69/117 (59%)	0/117 (0%)	48/117 (41%)	0/117 (0%)
IPA_2016-03-21_002t - 2016-07-24 05_36 PM	Transcriptome (T)	Up- or down-regulated significantly (q < 0.1)	Small Cell Lung Cancer Signaling	TRAF3,SUV39H1,PIK3R1,PIK3R4,CCND1,PTEN,MYC,PTK2,FGFR3,RB1,IKBKB,IKBKG,CASP9,PIK3CG,FGFR4,TRAF4,IRS2,TRAF5,NFKBIB,FRS2,ATM,TP53,AKT2,CCNE2,TFDP1,FGFR1,CDK6,FGFR2,NFKB2,TLR9,SKP2,PIK3R3,TRAF6,BCL2L1,MAX,GAB1,PTPN11,IRS1,E2F1,PIK3R6,PIK3CD,RXRA,CDK2,NOS1,RELA,PIK3CA,PA2G4,NFKBIE,PIK3R5,CDK4,ABL1,NFKB1,CDKN2B,KLB,BCL2,AKT1,NFKBIA,KL,PIK3C3,RARB,AKT3,BID,PIK3R2,CHUK,RXRB,TRAF1,FHIT,PIK3C2A,GRB2,APAF1,…	0.0239883	0.289	NaN	42/83 (51%)	0/83 (0%)	41/83 (49%)	0/83 (0%)
IPA_2016-03-21_002t - 2016-07-24 05_36 PM	Transcriptome (T)	Up- or down-regulated significantly (q < 0.1)	Cytotoxic T Lymphocyte-mediated Apoptosis of Target Cells	CD247,B2M,CD3E,CASP3,HLA-A,APAF1,CD3D,DFFA,FAS,BCL2,FADD,CD3G,CASP6,PRF1,CASP9,ZBTB12,FCER1G,DFFB,BID,CYCS,CASP8,CASP7,FASLG	0.025704	0.435	0.378	16/23 (70%)	0/23 (0%)	7/23 (30%)	0/23 (0%)
IPA_2016-03-21_002t - 2016-07-24 05_36 PM	Transcriptome (T)	Up- or down-regulated significantly (q < 0.1)	Role of NFAT in Regulation of the Immune Response	RAF1,HLA-DOA,PIK3R1,SOS2,HRAS,GNG13,KRAS,GSK3A,HLA-DQB1,CABIN1,GNB1,GNB4,LCK,GNA15,PIK3CG,PLCB1,IRS2,GNA13,NFKBIB,FRS2,GNG12,ATM,AKT2,PRKCQ,RRAS,CSNK1D,FGFR2,NFKB2,ITPR1,TLR9,GNG10,ATF2,GAB1,SYK,IRS1,PLCG2,ITPR3,GNB2,PIK3R6,CD86,RCAN3,PIK3CD,LCP2,GNAL,FYN,PIK3CA,Calm1 (includes others),GNA11,HLA-DQA1,GNA14,FCGR2B,GNG7,AKT1,JUN,KL,PIK3C3,SOS1,HLA-DRA,PIK3R2,GNG5,GNB1L,PPP3CA,FCGR3A/FCGR3B,ORAI1,GN…	0.025704	0.243	-0.756	88/169 (52%)	0/169 (0%)	81/169 (48%)	0/169 (0%)
IPA_2016-03-21_002t - 2016-07-24 05_36 PM	Transcriptome (T)	Up- or down-regulated significantly (q < 0.1)	Superpathway of Methionine Degradation	AHCYL1,BHMT,SUV39H2,PRMT3,PCCB,MTR,MRM2,GOT1,EHMT1,GOT2,BHMT2,AHCY,NSUN4,MAT1A,MGMT,FTSJ1,MUT,CDO1,AHCYL2,MAT2B,PRMT1,PCCA,CBS/CBSL,PRMT8,DLD,PRMT5,MCEE,GOT1L1,MAT2A,CTH,SUOX	0.0263027	0.387	NaN	16/31 (52%)	0/31 (0%)	15/31 (48%)	0/31 (0%)
IPA_2016-03-21_002t - 2016-07-24 05_36 PM	Transcriptome (T)	Up- or down-regulated significantly (q < 0.1)	Aryl Hydrocarbon Receptor Signaling	TFF1,HSPB2,POLA1,GSTA5,IL6,RBL1,CCND1,ARNT,RB1,ALDH1L1,NCOA7,CCNA1,CCND3,Gstm3,RARA,ALDH3A1,FASLG,ALDH6A1,AHR,ALDH7A1,GSTK1,ATM,TP53,ALDH1B1,CCNE2,TFDP1,MED1,GSTM3,NFKB2,CCND2,E2F1,HSPB7,DHFR,RXRA,ALDH16A1,TNF,ESR2,GSTP1,ALDH4A1,GSTM5,NQO2,CDK4,SMARCA4,EP300,CHEK1,TGM2,JUN,HSP90AB1,NCOA2,ALDH1A3,RARB,RXRB,NFE2L2,ALDH5A1,GSTM1,CYP1A1,NFIC,TYR,MAPK8,MDM2,CYP1B1,AIP,FOS,CCNE1,ALDH1L2,NFIA,CDKN1A,NRI…	0.0316228	0.254	1.069	65/130 (50%)	0/130 (0%)	65/130 (50%)	0/130 (0%)
IPA_2016-03-21_002t - 2016-07-24 05_36 PM	Transcriptome (T)	Up- or down-regulated significantly (q < 0.1)	LXR/RXR Activation	KNG1,ABCG8,APOB,ABCG4,APOC4,VTN,IL6,PON1,LCAT,IL1RL2,ITIH4,MLXIPL,APOM,NR1H3,UGT1A3,PCYOX1,NFKB2,ACACA,PLTP,FGA,RXRA,TNF,APOD,APOE,ABCG5,APOA4,NR1H4,IL1RL1,C9,IL36G,LYZ,CCL2,NGFR,NCOR1,SERPINA1,LBP,TLR3,GC,TNFRSF1B,RXRB,CYP51A1,PON3,ECHS1,TNFRSF1A,AHSG,SERPINF1,SERPINF2,IL36B,LY96,LDLR,TF,SREBF1,NCOR2,PTGS2,CD36,APOA2,ABCG1,ARG2,ABCA1,IL1R2,FDFT1,FASN,LPL,IL1RAP,TNFRSF11B,TTR,C3,IL36A,APOA5,IL33,…	0.047863	0.259	0	63/108 (58%)	0/108 (0%)	45/108 (42%)	0/108 (0%)
IPA_2016-03-21_002t - 2016-07-24 05_36 PM	Transcriptome (T)	Up- or down-regulated significantly (q < 0.1)	Primary Immunodeficiency Signaling	BLNK,RFXANK,CD40LG,RFXAP,CD3E,CD4,IGLL1/IGLL5,CIITA,CD8A,TAP1,AICDA,IL7R,PTPRC,LCK,IKBKG,AIRE,RAG2,ADA,IGHM,UNG,CD19,IL2RG,CD79A,TNFRSF13C,CD3D,BTK,DCLRE1C,CD40,ICOS,ZAP70,RAG1,TNFRSF13B,JAK3,TAP2	0.0588844	0.353	NaN	24/34 (71%)	0/34 (0%)	10/34 (29%)	0/34 (0%)
IPA_2016-03-21_002t - 2016-07-24 05_36 PM	Transcriptome (T)	Up- or down-regulated significantly (q < 0.1)	HER-2 Signaling in Breast Cancer	BAD,PIK3R1,SOS2,HRAS,GSK3A,PARD6G,KRAS,PIK3R4,PARD6A,CCND1,ITGB3,FGFR3,CASP9,PIK3CG,FGFR4,TSC2,MRAS,IRS2,ITGB4,GSK3B,PRKD3,FRS2,ITGB5,PRKD1,ATM,TP53,CCNE2,AKT2,PRKCQ,RRAS,FGFR1,CDK6,FGFR2,MMP2,TLR9,AREG,PIK3R3,GAB1,PTPN11,PRKCD,IRS1,PIK3R6,PIK3CD,PRKCH,ITGB6,PARD3,TSC1,PIK3CA,PIK3R5,PARD6B,EGF,MAP3K5,ITGB8,KLB,PRKCZ,H2BFM,ITGB7,AKT1,KL,PIK3C3,SOS1,AKT3,PRKCE,PIK3R2,ERBB2,EGFR,PRKCA,ITGB1,NRAS,PIK…	0.0588844	0.271	NaN	44/85 (52%)	0/85 (0%)	41/85 (48%)	0/85 (0%)
IPA_2016-03-21_002t - 2016-07-24 05_36 PM	Transcriptome (T)	Up- or down-regulated significantly (q < 0.1)	Hematopoiesis from Pluripotent Stem Cells	EPO,CD247,IL1A,LIF,IL12A,CD3E,IL5,CD4,IL6,CD8A,CD8B,IL2,IL9,IGHM,IL4,IL10,CSF3,IL7,CD3D,KITLG,CD3G,CSF1,IL12B,FCER1G,CSF2,IL11	0.0588844	0.385	NaN	19/26 (73%)	0/26 (0%)	7/26 (27%)	0/26 (0%)
IPA_2016-03-21_002t - 2016-07-24 05_36 PM	Transcriptome (T)	Up- or down-regulated significantly (q < 0.1)	Virus Entry via Endocytic Pathways	RAC2,ITSN1,PIK3R1,CLTB,HRAS,KRAS,AP1B1,PIK3R4,AP2A2,ITGB3,FGFR3,ITGA3,PIK3CG,FGFR4,CAV1,MRAS,IRS2,ITGB4,ACTG2,PRKD3,FRS2,ACTA1,PRKD1,DNM2,ITGB5,ITGA4,ATM,PRKCQ,RRAS,FGFR1,CLTC,ITGA6,RAC1,FGFR2,ITGA5,TLR9,RAC3,AP2S1,PIK3R3,ACTA2,GAB1,PTPN11,ZBTB12,PLCG2,CLTA,PRKCD,IRS1,PIK3R6,TFRC,ITGA1,PRKCH,PIK3CD,ITGB6,ACTG1,B2M,FYN,FLNB,PIK3CA,AP2A1,HLA-A,PIK3R5,ABL1,ITGB8,KLB,PRKCZ,ITGB7,CD55,AP1G2,KL,FLNA,PI…	0.0630957	0.26	NaN	47/96 (49%)	0/96 (0%)	49/96 (51%)	0/96 (0%)
IPA_2016-03-21_002t - 2016-07-24 05_36 PM	Transcriptome (T)	Up- or down-regulated significantly (q < 0.1)	Type I Diabetes Mellitus Signaling	CD247,MAP2K4,SOCS1,SOCS3,HLA-DOA,JAK1,MAPK1,CD3E,SOCS6,HLA-DQB1,MAPK13,IKBKB,CD28,PRF1,GAD2,IKBKG,CASP9,INS,NFKBIB,IL1RAP,FASLG,TNFRSF11B,MAP3K14,ICA1,CASP3,IFNGR1,NFKB2,MAPK12,IRF1,TRAF6,CD3G,GAD1,MAPK10,CD86,MAP2K3,SOCS5,TNF,HLA-E,CPE,MAP2K6,RELA,IL12A,HLA-A,NFKBIE,PIAS1,HLA-DQA1,JAK2,MAP3K5,NFKB1,MAPK11,FAS,BCL2,IRAK1,HLA-G,TRADD,NFKBIA,IL2,HLA-DMA,NGFR,HLA-DRA,HLA-DMB,BID,SOCS2,CHUK,CASP8,STA…	0.0630957	0.26	0.577	61/96 (64%)	0/96 (0%)	35/96 (36%)	0/96 (0%)
IPA_2016-03-21_002t - 2016-07-24 05_36 PM	Transcriptome (T)	Up- or down-regulated significantly (q < 0.1)	Crosstalk between Dendritic Cells and Natural Killer Cells	IL15RA,CD40LG,LTB,TLN1,IL6,CD28,PRF1,CAMK2A,CAMK2D,CD226,FSCN2,ACTG2,LTBR,ACTA1,FASLG,IL2RB,IL2RG,NFKB2,TLR9,FSCN3,CSF2RB,IL18,TLN2,ACTA2,CD40,FSCN1,CD86,ACTG1,TNF,CCR7,HLA-E,CAMK2G,RELA,IL12A,HLA-A,KLRD1,IFNB1,TNFSF10,CD83,NFKB1,FAS,HLA-G,MICB,IL2,HLA-DRA,TLR7,TLR3,TNFRSF1B,ACTC1,CAMK2B,IL4,CD209,IFNG,IL3RA,TYROBP,CD69,ACTB,IL15,ITGAL,KIR3DL3,TLR4,CD80,IL12B,LTA,TREM2,CSF2,HLA-DRB5	0.0660693	0.284	NaN	48/67 (72%)	0/67 (0%)	19/67 (28%)	0/67 (0%)
IPA_2016-03-21_002t - 2016-07-24 05_36 PM	Transcriptome (T)	Up- or down-regulated significantly (q < 0.1)	Ethanol Degradation II	HSD17B10,ALDH4A1,Adh6a,ADH1C,ADH5,ALDH2,AKR1A1,ALDH1L1,ALDH1A1,ACSS3,ALDH1A3,RDH14,ALDH3A2,ACSS2,Aldh3b2,ALDH3A1,ALDH7A1,Aldh3b3,ALDH1B1,ACSS1,ALDH9A1,ADH7,ALDH1L2,DHRS9,ALDH1A2,PECR,ALDH3B1,ADHFE1,ACSL1,DHRS4,ADH4	0.0676083	0.355	NaN	15/31 (48%)	0/31 (0%)	16/31 (52%)	0/31 (0%)
IPA_2016-03-21_002t - 2016-07-24 05_36 PM	Transcriptome (T)	Up- or down-regulated significantly (q < 0.1)	Apoptosis Signaling	MAP2K4,RAF1,Naip1 (includes others),MAPK1,BAD,HRAS,KRAS,DFFA,ACIN1,IKBKB,IKBKG,CASP9,MAP2K2,MAPK3,MRAS,HTRA2,NFKBIB,BIRC3,FASLG,MCL1,CAPN5,TP53,MAP3K14,CAPN6,PRKCQ,CASP3,RRAS,BIRC6,LMNA,BCL2L10,NFKB2,CAPN8,BCL2L1,CAPN1,CASP2,PLCG2,CAPN2,RPS6KA1,CAPN7,SPTAN1,BCL2A1,TNF,CAPN3,GAS2,RELA,CAPN11,NFKBIE,MAP3K5,NFKB1,FAS,BCL2,DIABLO,CASP6,NFKBIA,PRKCE,BID,CHUK,CASP8,TNFRSF1B,MAP2K1,CAPN10,PRKCA,AIFM1,EN…	0.0676083	0.264	-0.626	33/87 (38%)	0/87 (0%)	54/87 (62%)	0/87 (0%)
IPA_2016-03-21_002t - 2016-07-24 05_36 PM	Transcriptome (T)	Up- or down-regulated significantly (q < 0.1)	Glutaryl-CoA Degradation	HSD17B10,L3HYPDH,ACAT2,ACAT1,HADHB,EHHADH,CA1,HSD17B4,HADHA,HADH,GCDH,HSD17B8	0.0758578	0.5	NaN	3/12 (25%)	0/12 (0%)	9/12 (75%)	0/12 (0%)
IPA_2016-03-21_002t - 2016-07-24 05_36 PM	Transcriptome (T)	Up- or down-regulated significantly (q < 0.1)	IL-12 Signaling and Production in Macrophages	APOB,PIK3R1,APOC4,MAF,MST1,MAPK13,SPI1,JMJD6,PON1,PIK3CG,IRS2,NFKBIB,PRKD3,FRS2,PRKD1,ATM,STAT6,AKT2,APOM,PRKCQ,FGFR2,IL12RB2,PCYOX1,NFKB2,TLR9,IRF1,TRAF6,GAB1,IRS1,PIK3R6,PIK3CD,RXRA,TNF,APOD,APOE,PIK3CA,APOA4,PRKCZ,EP300,LYZ,AKT1,JUN,KL,PIK3C3,PRKCE,SERPINA1,PIK3R2,IFNG,ALOX15,IL10,GRB2,MYD88,PIK3C2G,MAPK8,PRKCG,STAT4,FOS,Ifna4,IL12B,MAP3K8,PRKCB,MAP2K4,CD40LG,MAPK1,IL12RB1,APOA2,PIK3R4,FGFR3,I…	0.0812831	0.24	NaN	64/125 (51%)	0/125 (0%)	61/125 (49%)	0/125 (0%)
IPA_2016-03-21_002t - 2016-07-24 05_36 PM	Transcriptome (T)	Up- or down-regulated significantly (q < 0.1)	LPS/IL-1 Mediated Inhibition of RXR Function	Sult3a1/Sult3a2,ABCG8,LIPC,GSTA5,Gstm3,NR1I2,FABP1,HS3ST1,CYP2A6 (includes others),SULT1C3,ALDH3A1,ALDH6A1,ALDH7A1,ALDH1B1,SULT4A1,Cyp4a14,SLC27A1,CYP2B6,PLTP,RXRA,ALDH16A1,TNF,NDST1,HS3ST5,ECSIT,APOE,SLC10A1,NR1H4,IL1RL1,HS2ST1,HS3ST3A1,IL36G,NGFR,FABP5,ALDH5A1,ABCB1,SULT1C2,MYD88,TNFRSF1A,Sult1d1,IL36B,IL4I1,LY96,FABP2,ALDH1L2,Cyp2a12/Cyp2a22,NDST2,ABCC3,MAOA,PPARGC1A,PPARA,CYP3A7,NDST3,Fmo9,CP…	0.0812831	0.221	-1.807	94/195 (48%)	0/195 (0%)	101/195 (52%)	0/195 (0%)
IPA_2016-03-21_002t - 2016-07-24 05_36 PM	Transcriptome (T)	Up- or down-regulated significantly (q < 0.1)	Ceramide Biosynthesis	SPTLC1,SPTLC2,DEGS2,SPTLC3,SPTSSA,KDSR	0.0812831	0.667	NaN	1/6 (17%)	0/6 (0%)	5/6 (83%)	0/6 (0%)
IPA_2016-03-21_002t - 2016-07-24 05_36 PM	Transcriptome (T)	Up- or down-regulated significantly (q < 0.1)	Zymosterol Biosynthesis	NSDHL,HSD17B7,MSMO1,TM7SF2,CYP51A1,LBR	0.0812831	0.667	NaN	0/6 (0%)	0/6 (0%)	6/6 (100%)	0/6 (0%)
IPA_2016-03-21_002t - 2016-07-24 05_36 PM	Transcriptome (T)	Up- or down-regulated significantly (q < 0.1)	Systemic Lupus Erythematosus Signaling	KNG1,PIK3R1,SOS2,TXNL4A,HRAS,KRAS,IL6,PTPRC,SNRNP48,LCK,PIK3CG,PRPF4B,PRPF40A,IRS2,LSM3,PRPF40B,FRS2,LSM4,ATM,AKT2,RRAS,FGFR2,TLR9,SNRNP35,PPIH,GAB1,SNRNP25,IRS1,PLCG2,CD72,CREM,PIK3R6,CD86,ZCRB1,PIK3CD,TNF,PIK3CA,CD2BP2,PRPF3,HLA-A,PRPF8,HNRNPA2B1,C9,C8A,FCGR2B,BDKRB2,IL36G,MTOR,AKT1,JUN,KL,EFTUD2,PIK3C3,SOS1,TLR7,SNRPD3,PIK3R2,PRPF31,FCGR3A/FCGR3B,SNRNP40,LSM14B,CD79B,IL10,GRB2,FCGR2A,PIK3C2G,P…	0.0812831	0.227	NaN	93/163 (57%)	0/163 (0%)	70/163 (43%)	0/163 (0%)
IPA_2016-03-21_002t - 2016-07-24 05_36 PM	Transcriptome (T)	Up- or down-regulated significantly (q < 0.1)	Tryptophan Degradation III (Eukaryotic)	AFMID,HSD17B10,L3HYPDH,KMO,ACAT2,TDO2,HAAO,IDO2,GCDH,HSD17B8,ACMSD,ACAT1,HADHB,IDO1,EHHADH,CA1,HSD17B4,HADHA,HADH,KYNU	0.0812831	0.4	NaN	10/20 (50%)	0/20 (0%)	10/20 (50%)	0/20 (0%)
IPA_2016-03-21_002t - 2016-07-24 05_36 PM	Transcriptome (T)	Up- or down-regulated significantly (q < 0.1)	T Cell Receptor Signaling	RAF1,PIK3R1,SOS2,HRAS,KRAS,PTPRC,LCK,TXK,PIK3CG,IRS2,FRS2,ATM,PRKCQ,RRAS,FGFR2,NFKB2,TLR9,PTPRH,GAB1,IRS1,PIK3R6,PIK3CD,VAV1,LCP2,FYN,PIK3CA,Calm1 (includes others),JUN,KL,PIK3C3,SOS1,PIK3R2,PPP3CA,PTPN7,CALML5,GRB2,CSK,PIK3C2G,MAPK8,PLCG1,FOS,BCL10,RASGRP1,CD247,MAP2K4,MAPK1,CD3E,NFATC3,CD4,CD8A,PIK3R4,CD8B,FGFR3,CD28,IKBKB,IKBKG,MAP2K2,PPP3R1,FGFR4,MAPK3,MRAS,RASA1,ITK,FGFR1,RAC1,BMX,PPP3CC,MAL…	0.0812831	0.248	NaN	58/105 (55%)	0/105 (0%)	47/105 (45%)	0/105 (0%)
IPA_2016-03-21_002t - 2016-07-24 05_36 PM	Transcriptome (T)	Up- or down-regulated significantly (q < 0.1)	NRF2-mediated Oxidative Stress Response	RAF1,DNAJB4,PIK3R1,GSTA5,MAF,GCLC,DNAJC3,HRAS,KRAS,SOD2,Gstm3,KEAP1,ABCC1,PIK3CG,ATF4,DNAJA3,FOSL1,IRS2,TXN,FRS2,DNAJC16,PRKD3,PRKD1,ATM,GSTK1,DNAJB12,PRKCQ,DNAJC9,RRAS,GSTM3,CREBBP,FGFR2,JUNB,TLR9,MAFF,GAB1,ACTA2,STIP1,IRS1,DNAJC14,PIK3R6,DNAJC5B,MAP2K3,PIK3CD,SQSTM1,MAPK7,ENC1,ACTG1,HACD3,GSTP1,FTH1,EPHX1,MAP2K6,PIK3CA,GSTM5,PRDX1,NQO2,ABCC2,HSPB8,DNAJA4,DNAJC13,MAP3K5,DNAJA1,SOD3,PRKCZ,EP300,D…	0.0851138	0.222	1.807	82/180 (46%)	0/180 (0%)	98/180 (54%)	0/180 (0%)
IPA_2016-03-21_002t - 2016-07-24 05_36 PM	Transcriptome (T)	Up- or down-regulated significantly (q < 0.1)	Graft-versus-Host Disease Signaling	IL1A,HLA-DOA,HLA-A,HLA-DQA1,IL1F10,HLA-DQB1,IL6,FAS,HLA-G,CD28,IL36G,PRF1,HLA-DMA,IL2,HLA-DMB,HLA-DRA,FASLG,IFNG,IL36A,IL36B,IL33,IL18,CD80,IL1RN,H2-Eb2,IL36RN,FCER1G,HLA-DOB,CD86,IL1B,TNF,HLA-E,HLA-DRB5	0.0870964	0.333	NaN	28/33 (85%)	0/33 (0%)	5/33 (15%)	0/33 (0%)
IPA_2016-03-21_002t - 2016-07-24 05_36 PM	Transcriptome (T)	Up- or down-regulated significantly (q < 0.1)	MSP-RON Signaling Pathway	F12,PIK3R1,MST1,PIK3R4,FGFR3,F11,PIK3CG,FGFR4,IRS2,ACTG2,FRS2,ACTA1,ATM,FGFR1,FGFR2,TLR9,PIK3R3,TLR2,KLKB1,CSF2RB,ITGAM,PTPN11,GAB1,ACTA2,IRS1,PIK3R6,PIK3CD,ACTG1,TNF,PIK3CA,IL12A,KLK3,PIK3R5,CCR2,JAK2,KLB,PRKCZ,CCL2,KL,PIK3C3,PIK3R2,RPS6KA2,NOS2,ACTC1,IFNG,PIK3C2A,IL3RA,GRB2,ACTB,PIK3C2G,TLR4,ITGB2,IL12B,CSF1,PIK3CB,MST1R	0.0870964	0.286	NaN	34/56 (61%)	0/56 (0%)	22/56 (39%)	0/56 (0%)
IPA_2016-03-21_002t - 2016-07-24 05_36 PM	Transcriptome (T)	Up- or down-regulated significantly (q < 0.1)	IL-4 Signaling	SOCS1,HLA-DOA,JAK1,NFATC3,PIK3R1,SOS2,HRAS,KRAS,HLA-DQB1,PIK3R4,FGFR3,PIK3CG,FGFR4,MRAS,IRS2,FRS2,ATM,RPS6KB1,STAT6,AKT2,IL2RG,IL4R,PTPN6,RRAS,FGFR1,TYK2,FGFR2,HMGA1,TLR9,PIK3R3,SYNJ2,GAB1,INPP5F,PTPN11,IRS1,PIK3R6,PIK3CD,NR3C2,INPP5K,PIK3CA,PIK3R5,HLA-DQA1,INPPL1,JAK2,NR3C1,KLB,OCRL,NFATC1,SHC1,MTOR,AKT1,NFAT5,KL,HLA-DMA,INPP5B,PIK3C3,HLA-DRA,SOS1,HLA-DMB,RPS6KB2,AKT3,PIK3R2,FCER2,IL4,NRAS,IRF4,…	0.0891251	0.259	NaN	42/81 (52%)	0/81 (0%)	39/81 (48%)	0/81 (0%)
IPA_2016-03-21_002t - 2016-07-24 05_36 PM	Transcriptome (T)	Up- or down-regulated significantly (q < 0.1)	Autoimmune Thyroid Disease Signaling	HLA-DOA,CD40LG,IL5,HLA-A,HLA-DQA1,HLA-DQB1,FAS,HLA-G,CD28,PRF1,IL2,HLA-DMA,HLA-DMB,HLA-DRA,TPO,FASLG,IL4,IL10,CGA,CD80,CD40,H2-Eb2,TSHR,FCER1G,HLA-DOB,CD86,HLA-E,HLA-DRB5,TG	0.0891251	0.345	NaN	22/29 (76%)	0/29 (0%)	7/29 (24%)	0/29 (0%)
IPA_2016-03-21_002t - 2016-07-24 05_36 PM	Transcriptome (T)	Up- or down-regulated significantly (q < 0.1)	Androgen Biosynthesis	SRD5A2,CYP17A1,HSD3B1,EBP,HSD17B3,Hsd3b4 (includes others),SRD5A3,AKR1C3,SRD5A1,AKR1C4,HSD3B2,HSD3B7,HSD17B14	0.0891251	0.462	NaN	6/13 (46%)	0/13 (0%)	7/13 (54%)	0/13 (0%)
IPA_2016-03-21_002t - 2016-07-24 05_36 PM	Transcriptome (T)	Up- or down-regulated significantly (q < 0.1)	Ubiquinol-10 Biosynthesis (Eukaryotic)	CYP11A1,CYP7B1,MICAL2,COQ3,COQ2,MICAL3,BCKDHB,MICAL1,CYP2E1,BCKDHA,GADL1,CYP4F11,ECHDC1	0.0891251	0.462	NaN	3/13 (23%)	0/13 (0%)	10/13 (77%)	0/13 (0%)
IPA_2016-03-21_002t - 2016-07-24 05_36 PM	Transcriptome (T)	Up- or down-regulated significantly (q < 0.1)	Clathrin-mediated Endocytosis Signaling	APOB,RAB5C,F2R,APOC4,PIK3R1,ARPC5,Ubb,SH3GLB1,ITGB3,VEGFA,PON1,CD2AP,SNX9,PIK3CG,FGF12,FIGF,STAM,IRS2,ITGB4,FRS2,DNM2,ITGB5,FGF19,ATM,ACTR2,APOM,USP9X,ITGA5,FGFR2,PCYOX1,TLR9,AP2S1,MET,UBD,SH3GL1,HSPA8,ARPC1A,GAB1,ACTA2,PIP5K1C,IRS1,ARPC2,PIK3R6,RAB11A,TFRC,PIK3CD,PDGFD,ITGB6,ACTG1,APOD,APOE,AP2A1,PIK3CA,STON2,APOA4,ARPC1B,FGF2,GAK,VEGFB,ITGB8,ITGB7,ARF6,LYZ,ARRB1,ACTR3,IGF1,KL,PIK3C3,FGF23,AAK1,…	0.0891251	0.22	NaN	84/182 (46%)	0/182 (0%)	98/182 (54%)	0/182 (0%)
IPA_2016-03-21_002t - 2016-07-24 05_36 PM	Transcriptome (T)	Up- or down-regulated significantly (q < 0.1)	Serotonin Degradation	UGT2B28,UGT1A6,UGT2B7,Adh6a,Sult1a1,ADH5,MAOB,ALDH1L1,ALDH1A1,ALDH3A2,Ugt1a7c,SULT1C3,ALDH3A1,ALDH7A1,Aldh3b3,ALDH1B1,UGT3A1,UGT2B17,UGT1A3,UGT1A4,UGT1A1,SULT2A1,ALDH9A1,LARGE,ADH7,SULT1E1,SULT4A1,DHRS9,SMOX,ALDH1A2,ALDH3B1,PECR,B3GAT3,DHRS4,HSD17B10,ALDH4A1,ADH1C,B4GAT1,ALDH2,EXT2,AKR1A1,UGT2A3,ALDH1A3,RDH14,Aldh3b2,SULT1C2,UGT2B10,CSGALNACT1,Sult1d1,IL4I1,ALDH1L2,GYLTL1B,ADHFE1,UGT1A7 (includes…	0.0912011	0.281	NaN	24/57 (42%)	0/57 (0%)	33/57 (58%)	0/57 (0%)
IPA_2016-03-21_002t - 2016-07-24 05_36 PM	Transcriptome (T)	Up- or down-regulated significantly (q < 0.1)	Differential Regulation of Cytokine Production in Intestinal Epithelial Cells by IL-17A and IL-17F	IFNG,IL1A,IL12A,IL10,LCN2,CCL5,IL13,CSF3,IL17A,CCL4,CCL2,IL12B,IL9,IL1B,CSF2,IL17F,TNF	0.0912011	0.412	NaN	14/17 (82%)	0/17 (0%)	3/17 (18%)	0/17 (0%)
IPA_2016-03-21_002t - 2016-07-24 05_36 PM	Transcriptome (T)	Up- or down-regulated significantly (q < 0.1)	Glutathione Redox Reactions I	MGST1,GPX1,GPX5,GPX6,Gstt1,GPX7,PRDX6,GSTZ1,GSR,GPX3,GSTT2/GSTT2B,MGST2,GPX2,GPX8,GPX4,MGST3,GSTK1	0.0912011	0.412	NaN	7/17 (41%)	0/17 (0%)	10/17 (59%)	0/17 (0%)
IPA_2016-03-21_002t - 2016-07-24 05_36 PM	Transcriptome (T)	Up- or down-regulated significantly (q < 0.1)	Retinoic acid Mediated Apoptosis Signaling	PARP6,ART1,PARP2,IFNB1,TNFSF10,PARP12,RARG,PARP9,TNKS,CASP9,TIPARP,RARA,RARB,DAP3,BID,PARP11,RXRB,IFNK,CASP8,TNFRSF10A,PARP14,IFNG,PARP16,CASP3,PARP10,PARP4,APAF1,ZC3HAV1,PARP8,IFNA4,PARP3,IRF1,CRABP1,PARP1,FADD,RXRG,Ifna4,CYCS,CFLAR,RXRA,CRABP2,IFNAR1,Ifnz (includes others)	0.0912011	0.302	-2.309	32/43 (74%)	0/43 (0%)	11/43 (26%)	0/43 (0%)
IPA_2016-03-21_002t - 2016-07-24 05_36 PM	Transcriptome (T)	Up- or down-regulated significantly (q < 0.1)	Noradrenaline and Adrenaline Degradation	HSD17B10,ALDH4A1,Adh6a,ADH1C,ADH5,ALDH2,MAOB,AKR1A1,ALDH1L1,ALDH1A1,ALDH1A3,RDH14,ALDH3A2,COMT,Aldh3b2,ALDH3A1,ALDH7A1,Aldh3b3,ALDH1B1,PNMT,ALDH9A1,IL4I1,ADH7,DHRS9,ALDH1L2,SMOX,ALDH1A2,ALDH3B1,PECR,ADHFE1,LRTOMT,DHRS4,ADH4,MAOA	0.0912011	0.324	NaN	16/34 (47%)	0/34 (0%)	18/34 (53%)	0/34 (0%)
IPA_2016-03-21_002t - 2016-07-24 05_36 PM	Transcriptome (T)	Up- or down-regulated significantly (q < 0.1)	PKCθ Signaling in T Lymphocytes	RAC2,MAP3K15,HLA-DOA,PIK3R1,SOS2,HRAS,KRAS,MAP3K4,HLA-DQB1,MAP3K10,LCK,CAMK2A,PIK3CG,IRS2,NFKBIB,FRS2,MAP3K2,ATM,MAP3K9,PRKCQ,RRAS,FGFR2,NFKB2,TLR9,MAP3K12,POU2F1,GAB1,PLCG2,IRS1,PIK3R6,CD86,VAV1,PIK3CD,LCP2,CAMK2G,FYN,PIK3CA,HLA-DQA1,MAP3K5,JUN,KL,PIK3C3,SOS1,HLA-DRA,PIK3R2,PPP3CA,CAMK2B,GRB2,MAPK8,PIK3C2G,PLCG1,FOS,CD80,BCL10,H2-Eb2,FCER1G,MAP3K8,MAP3K3,CD247,MAP2K4,MAP3K11,MAPK1,CD3E,NFATC3,CD…	0.0954993	0.235	-1.633	67/119 (56%)	0/119 (0%)	52/119 (44%)	0/119 (0%)
IPA_2016-03-21_002t - 2016-07-24 05_36 PM	Transcriptome (T)	Up- or down-regulated significantly (q < 0.1)	Production of Nitric Oxide and Reactive Oxygen Species in Macrophages	MAP3K15,APOB,PPP2CA,APOC4,PIK3R1,MAPK13,MAP3K4,SPI1,PPP1R14B,MAP3K10,PON1,CYBA,PPM1J,PIK3CG,IRS2,NFKBIB,FRS2,PRKD3,PRKD1,ATM,MAP3K2,RND2,MAP3K9,AKT2,PRKCQ,APOM,CREBBP,FGFR2,PCYOX1,NFKB2,TLR9,RAP1A,IRF1,MAP3K12,NCF1,MPO,GAB1,PPP2R4,PPP2R3A,IRS1,PLCG2,NCF2,PPP2R2B,PIK3R6,PIK3CD,TNF,APOD,RAP1B,APOE,PIK3CA,APOA4,PPP2R2A,PPP1R3C,RHOT2,JAK2,MAP3K5,PRKCZ,LYZ,AKT1,JUN,RHOD,KL,PIK3C3,NGFR,RHOU,PRKCE,SERPI…	0.0977237	0.218	-0.16	95/179 (53%)	0/179 (0%)	84/179 (47%)	0/179 (0%)
IPA_2016-03-21_002t - 2016-07-24 05_36 PM	Transcriptome (T)	Up- or down-regulated significantly (q < 0.1)	Role of PKR in Interferon Induction and Antiviral Response	MAP2K6,RELA,TRAF3,NFKBIE,TAB2,IFNB1,EIF2S1,NFKB1,FCGR1A,RNASEL,IKBKB,IKBKG,NFKBIA,CASP9,AKT1,BID,TLR3,CHUK,TRAF5,CASP8,STAT1,NFKBIB,TP53,IFNG,CASP3,TNFRSF1A,APAF1,IKBKE,NFKB2,IRF1,ATF2,TRAF6,FADD,TRAF2,MAPK14,MAP2K3,CYCS,EIF2AK2,TNF	0.0977237	0.308	NaN	19/39 (49%)	0/39 (0%)	20/39 (51%)	0/39 (0%)
IPA_2016-03-21_002t - 2016-07-24 05_36 PM	Transcriptome (T)	Up- or down-regulated significantly (q < 0.1)	Xenobiotic Metabolism Signaling	Sult3a1/Sult3a2,MAP3K15,RAF1,UGT2B7,PIK3R1,GSTA5,GCLC,KRAS,IL6,MAP3K10,Gstm3,NR1I2,KEAP1,SUMO1,HS3ST1,SULT1C3,ALDH3A1,ALDH6A1,PRKD1,MAP3K2,ALDH7A1,MAP3K9,ALDH1B1,PRKCQ,MED1,FGFR2,NFKB2,TLR9,SULT4A1,PPP2R2B,PIK3R6,CES5A,PIK3CD,CYP2B6,ALDH16A1,RXRA,NDST1,TNF,HS3ST5,HS2ST1,HS3ST3A1,HSP90AB1,PIK3C3,CAMK1G,PIK3R2,NFE2L2,ALDH5A1,ABCB1,SRA1,CYP1A1,SULT1C2,GRB2,PPP2R5D,Sult1d1,IL4I1,Ces1e,ALDH1L2,MAP3K8,…	0.103992	0.206	NaN	126/253 (50%)	0/253 (0%)	127/253 (50%)	0/253 (0%)
IPA_2016-03-21_002t - 2016-07-24 05_36 PM	Transcriptome (T)	Up- or down-regulated significantly (q < 0.1)	Isoleucine Degradation I	HSD17B10,BCAT1,ACAT2,ECHS1,BCAT2,AUH,DLD,ACAT1,ACAD8,HADHB,ACADSB,EHHADH,SDS,HADHA	0.110917	0.429	NaN	3/14 (21%)	0/14 (0%)	11/14 (79%)	0/14 (0%)
IPA_2016-03-21_002t - 2016-07-24 05_36 PM	Transcriptome (T)	Up- or down-regulated significantly (q < 0.1)	Methylmalonyl Pathway	PCCA,MCEE,PCCB,MUT	0.11298	0.75	NaN	1/4 (25%)	0/4 (0%)	3/4 (75%)	0/4 (0%)
IPA_2016-03-21_002t - 2016-07-24 05_36 PM	Transcriptome (T)	Up- or down-regulated significantly (q < 0.1)	Role of Hypercytokinemia/hyperchemokinemia in the Pathogenesis of Influenza	CCR1,IFNG,CCR5,IL1A,IL12A,IL15,IL36A,IFNB1,IFNA4,IL1F10,CCL5,IL6,IL36B,IL17A,IL33,CXCL10,IL18,IL36G,CCL4,Ifna4,CCL2,IL12B,IL1RN,IL36RN,IL9,IL1B,TNF	0.129122	0.333	NaN	22/27 (81%)	0/27 (0%)	5/27 (19%)	0/27 (0%)
IPA_2016-03-21_002t - 2016-07-24 05_36 PM	Transcriptome (T)	Up- or down-regulated significantly (q < 0.1)	Gluconeogenesis I	PGK1,ENO4,LIPF,ENO3,ME3,ENO2,PGAM2,ME1,MDH1,BPGM,FBP2,GPI,PGK2,ALDOB,PGAM1,FBP1,ME2,ALDOA,GAPDH,MDH1B,MDH2,GAPDHS,ALDOC	0.133968	0.348	NaN	7/23 (30%)	0/23 (0%)	16/23 (70%)	0/23 (0%)
IPA_2016-03-21_002t - 2016-07-24 05_36 PM	Transcriptome (T)	Up- or down-regulated significantly (q < 0.1)	Ethanol Degradation IV	Aldh3b3,ALDH4A1,ALDH1B1,ACSS1,GPX7,ALDH9A1,TYRP1,ALDH2,ALDH1L1,ACSS3,ALDH1A1,ALDH1L2,ALDH1A3,ALDH3A2,ALDH1A2,CAT,ACSS2,CYGB,ALDH3B1,Aldh3b2,ALDH3A1,ACSL1,ALDH7A1	0.133968	0.348	NaN	11/23 (48%)	0/23 (0%)	12/23 (52%)	0/23 (0%)
IPA_2016-03-21_002t - 2016-07-24 05_36 PM	Transcriptome (T)	Up- or down-regulated significantly (q < 0.1)	Non-Small Cell Lung Cancer Signaling	CDKN2A,RAF1,MAPK1,BAD,SUV39H1,PIK3R1,SOS2,HRAS,PDPK1,KRAS,PIK3R4,CCND1,FGFR3,RB1,STK4,CASP9,MAP2K2,PIK3CG,FGFR4,MAPK3,MRAS,IRS2,FRS2,ATM,TP53,AKT2,TFDP1,RRAS,ITPR2,FGFR1,CDK6,FGFR2,ITPR1,TLR9,PIK3R3,GAB1,PTPN11,IRS1,ITPR3,E2F1,PIK3R6,PIK3CD,RXRA,PIK3CA,PA2G4,ABL1,CDK4,PIK3R5,EGF,KLB,AKT1,KL,PIK3C3,SOS1,RARB,FOXO3,AKT3,PIK3R2,RASSF5,ERBB2,RXRB,MAP2K1,EGFR,RASSF1,PRKCA,FHIT,NRAS,PIK3C2A,GRB2,PIK3C2…	0.133968	0.25	0.775	35/76 (46%)	0/76 (0%)	41/76 (54%)	0/76 (0%)
IPA_2016-03-21_002t - 2016-07-24 05_36 PM	Transcriptome (T)	Up- or down-regulated significantly (q < 0.1)	Fatty Acid β-oxidation I	HSD17B10,Eci3,SLC27A2,SLC27A4,ACAA2,HSD17B8,SLC27A5,ACSBG1,ECI2,ACSL5,HADHB,ACSL4,HSD17B4,ACADM,HADHA,ACSL3,ECHS1,ACAA1,ACSL6,ACSBG2,ECI1,Acaa1b,SCP2,AUH,SLC27A6,SLC27A1,SLC27A3,EHHADH,IVD,SDS,ACSL1,HADH	0.133968	0.312	NaN	14/32 (44%)	0/32 (0%)	18/32 (56%)	0/32 (0%)
IPA_2016-03-21_002t - 2016-07-24 05_36 PM	Transcriptome (T)	Up- or down-regulated significantly (q < 0.1)	FXR/RXR Activation	KNG1,ABCG8,APOB,LIPC,APOC4,VTN,PON1,LCAT,NR1I2,SLC51A,ITIH4,RARA,HNF4A,FGF19,BAAT,AKT2,MLXIPL,APOM,CREBBP,NR1H3,PCYOX1,VLDLR,Ins1,PLTP,RXRA,FGA,TNF,APOD,APOE,ABCG5,APOA4,SLC4A2,SLC10A1,NR1H4,FOXA1,ABCC2,C9,SLC22A7,G6PC3,SLC27A5,IL36G,AKT1,SERPINA1,GC,PON3,FETUB,AHSG,MAPK8,SERPINF1,SERPINF2,IL36B,TF,ABCB4,SREBF1,NR5A2,FBP1,PPARGC1A,PPARA,MAP2K4,G6PC2,APOA2,MTTP,CYP8B1,NR0B2,SCARB1,FGFR4,FASN,LPL,I…	0.133968	0.23	NaN	64/113 (57%)	0/113 (0%)	49/113 (43%)	0/113 (0%)
IPA_2016-03-21_002t - 2016-07-24 05_36 PM	Transcriptome (T)	Up- or down-regulated significantly (q < 0.1)	Purine Nucleotides De Novo Biosynthesis II	ADSS,ADSL,ADSSL1,GMPS,IMPDH2,IMPDH1,PAICS,PFAS,PPAT,ATIC,GART	0.133968	0.455	NaN	4/11 (36%)	0/11 (0%)	7/11 (64%)	0/11 (0%)
IPA_2016-03-21_002t - 2016-07-24 05_36 PM	Transcriptome (T)	Up- or down-regulated significantly (q < 0.1)	TR/RXR Activation	AKR1C3,PIK3R1,UCP1,PIK3R4,DIO2,FGFR3,TSHB,SCARB1,FASN,FGFR4,PIK3CG,SLC16A2,IRS2,SYT2,TBL1XR1,FRS2,ATM,AKT2,GPS2,SLC2A1,MED1,FGFR1,APOA5,FGFR2,THRA,PCK1,TLR9,DIO3,NCOA3,PIK3R3,F10,HDAC3,GAB1,PTPN11,COL6A3,IRS1,DIO1,PIK3R6,NCOA1,PIK3CD,ACACA,RXRA,FGA,THRB,RAB3B,PIK3CA,CAMK4,TRH,NXPH2,PIK3R5,HIF1A,ME1,KLB,EP300,ATP2A1,NCOA4,KLF9,MTOR,SLC16A3,AKT1,ADRB1,NCOA2,PDE3B,KL,PIK3C3,CYP7A1,AKT3,NCOR1,PIK3R2,…	0.133968	0.239	NaN	51/92 (55%)	0/92 (0%)	41/92 (45%)	0/92 (0%)
IPA_2016-03-21_002t - 2016-07-24 05_36 PM	Transcriptome (T)	Up- or down-regulated significantly (q < 0.1)	Oxidative Ethanol Degradation III	Aldh3b3,ALDH4A1,ALDH1B1,ACSS1,ALDH9A1,ALDH2,ALDH1L1,ACSS3,ALDH1A1,ALDH1L2,ALDH1A3,ALDH3A2,ALDH1A2,ACSS2,ALDH3B1,Aldh3b2,ALDH3A1,ACSL1,ALDH7A1	0.133968	0.368	NaN	9/19 (47%)	0/19 (0%)	10/19 (53%)	0/19 (0%)
IPA_2016-03-21_002t - 2016-07-24 05_36 PM	Transcriptome (T)	Up- or down-regulated significantly (q < 0.1)	Glioma Signaling	RAF1,CAMK1,PIK3R1,SUV39H1,SOS2,CDKN2C,HRAS,KRAS,RBL1,CCND1,RB1,CAMK2A,PIK3CG,IRS2,PRKD3,FRS2,PRKD1,PDGFRB,ATM,TP53,AKT2,PRKCQ,TFDP1,RRAS,FGFR2,TLR9,GAB1,PLCG2,IRS1,E2F1,PIK3R6,PIK3CD,PDGFD,CAMK2G,PIK3CA,Calm1 (includes others),CDK4,PRKCZ,IDH1,MTOR,AKT1,IGF1,KL,PIK3C3,SOS1,E2F5,IGF1R,CAMK1G,PDGFRA,PRKCE,PIK3R2,CAMK2B,EGFR,CALML5,GRB2,PIK3C2G,PLCG1,MDM2,IGF2R,SIN3A,PRKCG,CDKN2D,CDKN1A,PRKCB,CDKN2A,…	0.133968	0.231	0.655	43/108 (40%)	0/108 (0%)	65/108 (60%)	0/108 (0%)
IPA_2016-03-21_002t - 2016-07-24 05_36 PM	Transcriptome (T)	Up- or down-regulated significantly (q < 0.1)	Salvage Pathways of Pyrimidine Ribonucleotides	MAP2K4,MAPK1,SGK1,AK8,CSNK1A1,NME2,LIMK2,CDA,NME6,LIMK1,PAK1,AK1,CDK8,MAP2K2,PIM1,MAPK3,PRPF4B,PRKAA1,HIPK1,AK7,PYCRL,MAP3K9,CDK18,GRK4,DAPK1,AKT2,NME4,PRKCQ,CMPK2,NME5,CDK7,APOBEC2,CDK6,CSNK1D,GRK5,PCK1,PKN1,NME3,ARAF,PRKCD,GRK6,AK4,UCK1,PRKCH,MAP2K3,PAK7,MAPK7,NEK2,MAK,CDK2,UPRT,MAP2K6,DMPK,NME1,FAM20B,CDK4,TTK,NME7,AICDA,IRAK1,BRAF,PRKX,CDK5,PRKAA2,PRKCE,CMPK1,MAP2K1,APOBEC1,MAP3K6,UPP1,MAPK8,…	0.133968	0.241	NaN	43/87 (49%)	0/87 (0%)	44/87 (51%)	0/87 (0%)
IPA_2016-03-21_002t - 2016-07-24 05_36 PM	Transcriptome (T)	Up- or down-regulated significantly (q < 0.1)	PI3K/AKT Signaling	RAF1,PPP2CA,PIK3R1,SOS2,HRAS,KRAS,GSK3A,NOS3,CCND1,ITGA3,GYS1,PPM1J,PIK3CG,TSC2,NFKBIB,ITGA4,MCL1,THEM4,TP53,RHEB,AKT2,YWHAG,RRAS,YWHAZ,ITGA5,NFKB2,MAPK8IP1,SYNJ2,INPP5F,GAB1,PPP2R4,PPP2R3A,PPP2R2B,PIK3CD,TSC1,PIK3CA,PPP2R2A,GDF15,ILK,JAK2,MAP3K5,OCRL,EIF4E,PRKCZ,EIF4EBP1,MTOR,AKT1,HSP90AB1,INPP5B,SOS1,PIK3R2,CTNNB1,ITGB1,GRB2,PPP2R5D,ITGA2,MDM2,PPP2R5A,INPP5D,LIMS1,CDKN1A,MAP3K8,PPP2R5E,PTGS2,JA…	0.133968	0.227	1.225	48/119 (40%)	0/119 (0%)	71/119 (60%)	0/119 (0%)
IPA_2016-03-21_002t - 2016-07-24 05_36 PM	Transcriptome (T)	Up- or down-regulated significantly (q < 0.1)	Role of PI3K/AKT Signaling in the Pathogenesis of Influenza	CCR5,MAPK1,PIK3R1,PIK3R4,FGFR3,CASP9,MAP2K2,PIK3CG,FGFR4,MAPK3,IRS2,GSK3B,NFKBIB,FRS2,ATM,AKT2,FGFR1,CRKL,FGFR2,NFKB2,IFNA4,TLR9,PIK3R3,GAB1,PTPN11,IRS1,PIK3R6,PIK3CD,IFNAR1,OPN1SW,Ifnz (includes others),RELA,PIK3CA,NFKBIE,PIK3R5,IFNB1,CRK,CCL5,IRF3,NFKB1,KLB,MLH1,NFKBIA,AKT1,KL,PIK3C3,AKT3,PIK3R2,IFNK,MAP2K1,PLAC8,KPNA3,IFNG,PIK3C2A,GRB2,PIK3C2G,GNAI1,GNAI2,GNAI3,Ifna4,ZNF346,PIK3CB	0.144877	0.258	0.258	35/62 (56%)	0/62 (0%)	27/62 (44%)	0/62 (0%)
IPA_2016-03-21_002t - 2016-07-24 05_36 PM	Transcriptome (T)	Up- or down-regulated significantly (q < 0.1)	Cdc42 Signaling	RAF1,HLA-DOA,MYL6,ARPC5,MAPK13,HLA-DQB1,CLIP1,Ppp1r12b,ITGA3,PAK1,BAIAP2,EXOC2,EXOC5,EXOC3,MYL3,ITGA4,IQGAP3,ACTR2,CFL1,ITGA5,FGD1,TNK2,ATF2,ARPC1A,ARPC2,ARHGEF6,VAV1,PARD3,FGD3,RALA,ARPC1B,HLA-A,HLA-DQA1,PRKCZ,IQGAP2,ACTR3,JUN,H2-M2,LLGL1,HLA-DRA,ARPC3,MYL12B,MYL12A,ITGB1,EXOC1,MYLPF,ITGA2,MAPK8,MYL1,FOS,CDC42BPA,WIPF1,PAK3,WAS,H2-Eb2,H2-M5,FCER1G,ARPC4,MAP2K4,CD247,MAP3K11,MPRIP,MYL10,CD3E,MYL2…	0.144877	0.225	1.897	71/120 (59%)	0/120 (0%)	49/120 (41%)	0/120 (0%)
IPA_2016-03-21_002t - 2016-07-24 05_36 PM	Transcriptome (T)	Up- or down-regulated significantly (q < 0.1)	Complement System	CFD,SERPING1,MASP2,Scgb2b27 (includes others),C9,C1QC,C1QA,C1QB,CD46,C8A,C1R,C4A/C4B,CD55,MBL2,C7,CFI,CFB,C1QBP,CFH,CR2,CD59,C5AR1,C3,C1S,C5,ITGB2,ITGAM,C8B,C6,C3AR1,C2,C8G,ITGAX	0.148936	0.303	-1.89	21/33 (64%)	0/33 (0%)	12/33 (36%)	0/33 (0%)
IPA_2016-03-21_002t - 2016-07-24 05_36 PM	Transcriptome (T)	Up- or down-regulated significantly (q < 0.1)	VDR/RXR Activation	CSNK2A1,BGLAP,CYP24A1,TRPV5,KLK6,HES1,PSMC5,CXCL10,CASR,RUNX2,HOXA10,IGFBP1,CYP27B1,CALB1,PRKD3,PRKD1,IGFBP6,WT1,PRKCQ,SPP1,MED1,IGFBP5,HR,THBD,KLF4,NCOA3,SULT2A1,COL13A1,PRKCD,NCOA1,IGFBP3,CD14,PRKCH,Defb2,CST6,RXRA,S100G,HSD17B2,SERPINB1,IL12A,CCNC,IL1RL1,PDGFA,CCL5,PRKCZ,EP300,YY1,GTF2B,SP1,NCOA2,GADD45A,IL2,TRPV6,MXD1,CEBPA,TGFB2,PRKCE,NCOR1,VDR,SEMA3B,RXRB,PRKCA,IFNG,TNFSF11,LRP5,PPARD,CEBPB…	0.151008	0.244	-1.897	44/78 (56%)	0/78 (0%)	34/78 (44%)	0/78 (0%)
IPA_2016-03-21_002t - 2016-07-24 05_36 PM	Transcriptome (T)	Up- or down-regulated significantly (q < 0.1)	Phosphatidylethanolamine Biosynthesis II	CEPT1,ETNK2,PIGF,PCYT2,EPT1,CHKA,ETNK1,CHKB	0.151008	0.5	NaN	3/8 (38%)	0/8 (0%)	5/8 (63%)	0/8 (0%)
IPA_2016-03-21_002t - 2016-07-24 05_36 PM	Transcriptome (T)	Up- or down-regulated significantly (q < 0.1)	Superoxide Radicals Degradation	TYRP1,SOD2,CAT,NQO1,CYGB,SOD1,GPX7,SOD3	0.151008	0.5	NaN	3/8 (38%)	0/8 (0%)	5/8 (63%)	0/8 (0%)
IPA_2016-03-21_002t - 2016-07-24 05_36 PM	Transcriptome (T)	Up- or down-regulated significantly (q < 0.1)	Endometrial Cancer Signaling	RAF1,MAPK1,BAD,AXIN1,PIK3R1,SOS2,HRAS,PDPK1,KRAS,PIK3R4,CCND1,PTEN,FGFR3,MYC,CTNNA2,CASP9,MAP2K2,MAPK3,FGFR4,PIK3CG,MRAS,IRS2,GSK3B,FRS2,ATM,TP53,AKT2,RRAS,FGFR1,FGFR2,TLR9,PIK3R3,CDH1,GAB1,PTPN11,IRS1,PIK3R6,PIK3CD,LEF1,PIK3CA,ILK,PIK3R5,CTNNA1,KLB,MLH1,AKT1,KL,PIK3C3,SOS1,FOXO3,AKT3,PIK3R2,ERBB2,CTNNB1,MAP2K1,NRAS,PIK3C2A,GRB2,PIK3C2G,RRAS2,APC2,PIK3CB,ELK1	0.151008	0.254	NaN	29/63 (46%)	0/63 (0%)	34/63 (54%)	0/63 (0%)
IPA_2016-03-21_002t - 2016-07-24 05_36 PM	Transcriptome (T)	Up- or down-regulated significantly (q < 0.1)	Taurine Biosynthesis	CSAD,CDO1	0.151008	1	NaN	0/2 (0%)	0/2 (0%)	2/2 (100%)	0/2 (0%)
IPA_2016-03-21_002t - 2016-07-24 05_36 PM	Transcriptome (T)	Up- or down-regulated significantly (q < 0.1)	Palmitate Biosynthesis I (Animals)	OXSM,FASN	0.151008	1	NaN	0/2 (0%)	0/2 (0%)	2/2 (100%)	0/2 (0%)
IPA_2016-03-21_002t - 2016-07-24 05_36 PM	Transcriptome (T)	Up- or down-regulated significantly (q < 0.1)	Sulfate Activation for Sulfonation	PAPSS1,PAPSS2	0.151008	1	NaN	0/2 (0%)	0/2 (0%)	2/2 (100%)	0/2 (0%)
IPA_2016-03-21_002t - 2016-07-24 05_36 PM	Transcriptome (T)	Up- or down-regulated significantly (q < 0.1)	Fatty Acid Biosynthesis Initiation II	OXSM,FASN	0.151008	1	NaN	0/2 (0%)	0/2 (0%)	2/2 (100%)	0/2 (0%)
IPA_2016-03-21_002t - 2016-07-24 05_36 PM	Transcriptome (T)	Up- or down-regulated significantly (q < 0.1)	Cysteine Biosynthesis/Homocysteine Degradation	CBS/CBSL,CTH	0.151008	1	NaN	0/2 (0%)	0/2 (0%)	2/2 (100%)	0/2 (0%)
IPA_2016-03-21_002t - 2016-07-24 05_36 PM	Transcriptome (T)	Up- or down-regulated significantly (q < 0.1)	Formaldehyde Oxidation II (Glutathione-dependent)	ADH5,ESD	0.151008	1	NaN	0/2 (0%)	0/2 (0%)	2/2 (100%)	0/2 (0%)
IPA_2016-03-21_002t - 2016-07-24 05_36 PM	Transcriptome (T)	Up- or down-regulated significantly (q < 0.1)	Superpathway of Geranylgeranyldiphosphate Biosynthesis I (via Mevalonate)	MVD,PMVK,ACAT2,IDI1,COX10,MVK,Idi2,FNTB,HMGCS2,GGPS1,FDPS,ACAT1,HADHB,HMGCR,HMGCS1,HADHA	0.157036	0.375	NaN	5/16 (31%)	0/16 (0%)	11/16 (69%)	0/16 (0%)
IPA_2016-03-21_002t - 2016-07-24 05_36 PM	Transcriptome (T)	Up- or down-regulated significantly (q < 0.1)	Mevalonate Pathway I	MVD,PMVK,ACAT2,IDI1,MVK,ACAT1,HADHB,Idi2,HMGCS2,HMGCR,HMGCS1,HADHA	0.157761	0.417	NaN	3/12 (25%)	0/12 (0%)	9/12 (75%)	0/12 (0%)
IPA_2016-03-21_002t - 2016-07-24 05_36 PM	Transcriptome (T)	Up- or down-regulated significantly (q < 0.1)	Caveolar-mediated Endocytosis Signaling	ARCN1,RAB5C,ITSN1,ITGA8,COPB2,DYRK3,ITGB3,ITGAE,ITGA3,ITGA11,ITGA9,INS,CAV1,ITGAV,ACTG2,ITGB4,ACTA1,ITGB5,DNM2,MAP3K2,ITGA4,ITGAD,ITGA6,ITGA5,FLOT1,COPG2,COPB1,FLOT2,ITGAM,ACTA2,ZBTB12,ITGA1,INSR,ITGB6,ACTG1,ITGA7,B2M,FYN,COPZ1,FLNB,ITGA2B,HLA-A,COPA,ABL1,COPE,EGF,ITGA10,RAB5B,ITGB8,ITGB7,CD55,RAB5A,FLNA,PTPN1,ACTC1,EGFR,PRKCA,ITGB1,SRC,ACTB,ITGA2,CD48,ITGAL,COPG1,ITGB2,ALB,FLNC,PTRF,ITGAX	0.158855	0.246	NaN	40/69 (58%)	0/69 (0%)	29/69 (42%)	0/69 (0%)
IPA_2016-03-21_002t - 2016-07-24 05_36 PM	Transcriptome (T)	Up- or down-regulated significantly (q < 0.1)	NF-κB Activation by Viruses	RAF1,CCR5,MAPK1,CD4,PIK3R1,HRAS,KRAS,PIK3R4,ITGB3,FGFR3,IKBKB,LCK,IKBKG,ITGA3,PIK3CG,FGFR4,MAPK3,MRAS,ITGAV,IRS2,NFKBIB,PRKD3,FRS2,PRKD1,ITGB5,CR2,ITGA4,ATM,MAP3K14,AKT2,PRKCQ,RRAS,FGFR1,TBP,ITGA6,FGFR2,ITGA5,NFKB2,TLR9,PIK3R3,GAB1,PTPN11,PRKCD,IRS1,PIK3R6,PIK3CD,PRKCH,ITGA1,RELA,PIK3CA,NFKBIE,PIK3R5,NFKB1,KLB,PRKCZ,AKT1,NFKBIA,KL,PIK3C3,AKT3,PRKCE,PIK3R2,CHUK,PRKCA,ITGB1,NRAS,PIK3C2A,GRB2,MAP3K1…	0.162181	0.235	0.229	46/85 (54%)	0/85 (0%)	39/85 (46%)	0/85 (0%)
IPA_2016-03-21_002t - 2016-07-24 05_36 PM	Transcriptome (T)	Up- or down-regulated significantly (q < 0.1)	Cell Cycle: G2/M DNA Damage Checkpoint Regulation	CDKN2A,YWHAH,CUL1,PTPMT1,ABL1,CCNB2,SKP1,PRKCZ,EP300,CHEK1,PPM1D,TOP2B,CDC25B,YWHAQ,KAT2B,GADD45A,TOP2A,TRIP12,BRCA1,HIPK2,CHEK2,ATM,TP53,PRKDC,CDC25C,CKS2,YWHAG,YWHAE,YWHAB,WEE1,CDK7,CCNB3,YWHAZ,MDM2,PLK1,RPRM,AURKA,CDK1,CCNB1,SKP2,MDM4,CDKN1A,CKS1B,PKMYT1,ATR,BORA,BTRC,RPS6KA1,SFN	0.164437	0.265	0	18/49 (37%)	0/49 (0%)	31/49 (63%)	0/49 (0%)
IPA_2016-03-21_002t - 2016-07-24 05_36 PM	Transcriptome (T)	Up- or down-regulated significantly (q < 0.1)	2-oxobutanoate Degradation I	PCCA,MCEE,DLD,PCCB,MUT	0.165577	0.6	NaN	2/5 (40%)	0/5 (0%)	3/5 (60%)	0/5 (0%)
IPA_2016-03-21_002t - 2016-07-24 05_36 PM	Transcriptome (T)	Up- or down-regulated significantly (q < 0.1)	Salvage Pathways of Pyrimidine Deoxyribonucleotides	APOBEC3B,TK2,CDA,AICDA,TK1	0.165577	0.6	NaN	3/5 (60%)	0/5 (0%)	2/5 (40%)	0/5 (0%)
IPA_2016-03-21_002t - 2016-07-24 05_36 PM	Transcriptome (T)	Up- or down-regulated significantly (q < 0.1)	Estrogen-Dependent Breast Cancer Signaling	HSD17B13,MAPK1,PIK3R1,HRAS,KRAS,PIK3R4,CCND1,HSD17B8,FGFR3,MAPK3,FGFR4,PIK3CG,MRAS,ATF4,IRS2,FRS2,HSD17B1,ATM,STAT5A,AKT2,HSD17B3,RRAS,FGFR1,CREBBP,CREB3,FGFR2,NFKB2,CREB3L4,TLR9,CREB5,ATF2,PIK3R3,GAB1,PTPN11,IRS1,PIK3R6,PIK3CD,AKR1C4,ESR1,HSD17B2,HSD17B10,RELA,PIK3CA,TERT,HSD17B11,PIK3R5,NFKB1,KLB,EP300,JUN,AKT1,IGF1,SP1,CYP19A1,KL,PIK3C3,CREB1,IGF1R,HSD17B12,AKT3,PIK3R2,STAT5B,HSD17B4,EGFR,SRC,…	0.166725	0.24	0.832	38/75 (51%)	0/75 (0%)	37/75 (49%)	0/75 (0%)
IPA_2016-03-21_002t - 2016-07-24 05_36 PM	Transcriptome (T)	Up- or down-regulated significantly (q < 0.1)	Putrescine Degradation III	Aldh3b3,ALDH4A1,ALDH1B1,SAT1,SAT2,ALDH9A1,IL4I1,ALDH2,ALDH1L1,MAOB,ALDH1A1,ALDH1L2,ALDH1A3,SMOX,ALDH3A2,ALDH1A2,ALDH3B1,Aldh3b2,ALDH3A1,ALDH7A1,MAOA	0.175792	0.333	NaN	8/21 (38%)	0/21 (0%)	13/21 (62%)	0/21 (0%)
IPA_2016-03-21_002t - 2016-07-24 05_36 PM	Transcriptome (T)	Up- or down-regulated significantly (q < 0.1)	Histamine Degradation	Aldh3b3,ALDH4A1,ALDH1B1,HNMT,ALDH9A1,ALDH2,ALDH1L1,ALDH1A1,ALDH1L2,ALDH1A3,ALDH3A2,ALDH1A2,ALDH3B1,Aldh3b2,AOC1,ALDH3A1,ALDH7A1	0.192752	0.353	NaN	8/17 (47%)	0/17 (0%)	9/17 (53%)	0/17 (0%)
IPA_2016-03-21_002t - 2016-07-24 05_36 PM	Transcriptome (T)	Up- or down-regulated significantly (q < 0.1)	Glucocorticoid Receptor Signaling	RAF1,TGFBR1,PRKAB2,PRKAB1,PIK3R1,SOS2,SMARCD2,KRAS,IL6,KRT32,MNAT1,KRT36,FGG,SUMO1,SMARCB1,SERPINE1,SMAD2,AKT2,SELE,MED1,CDK7,FGFR2,TAT,STAT3,TLR9,HSPA8,ERCC3,PRKACA,PIK3R6,GTF2H1,PIK3CD,TNF,PHF10,ICAM1,JAK2,CCL5,SMARCA4,HSPA1L,AR,HSP90AB1,CCL2,PIK3C3,SOS1,GTF2H5,NCOR1,PIK3R2,MMP1,GTF2H3,IFNG,SRA1,GRB2,CCL11,HSPA2,TAF7L,FOS,BRD7,SCGB1A1,GTF2H4,GTF2E1,CDKN1A,CSN2,NRIP1,PRKACB,POLR2D,JAK1,HSPA14,YW…	0.196789	0.193	NaN	132/270 (49%)	0/270 (0%)	138/270 (51%)	0/270 (0%)
IPA_2016-03-21_002t - 2016-07-24 05_36 PM	Transcriptome (T)	Up- or down-regulated significantly (q < 0.1)	Role of Lipids/Lipid Rafts in the Pathogenesis of Influenza	FDPS,IFNG,Ifna4,RSAD2,IFNB1,IFNA4,IFNK,IFNAR1,Ifnz (includes others)	0.196789	0.444	NaN	4/9 (44%)	0/9 (0%)	5/9 (56%)	0/9 (0%)
IPA_2016-03-21_002t - 2016-07-24 05_36 PM	Transcriptome (T)	Up- or down-regulated significantly (q < 0.1)	Leucine Degradation I	BCAT1,BCAT2,AUH,HMGCLL1,MCCC1,HMGCL,IVD,ACADM,MCCC2	0.196789	0.444	NaN	1/9 (11%)	0/9 (0%)	8/9 (89%)	0/9 (0%)
IPA_2016-03-21_002t - 2016-07-24 05_36 PM	Transcriptome (T)	Up- or down-regulated significantly (q < 0.1)	Mineralocorticoid Biosynthesis	CYP11B1,HSD3B1,EBP,Hsd3b4 (includes others),CYP11B2,Cyp2d22,CYP21A2,HSD3B2,HSD3B7	0.196789	0.444	NaN	4/9 (44%)	0/9 (0%)	5/9 (56%)	0/9 (0%)
IPA_2016-03-21_002t - 2016-07-24 05_36 PM	Transcriptome (T)	Up- or down-regulated significantly (q < 0.1)	Altered T Cell and B Cell Signaling in Rheumatoid Arthritis	HLA-DOA,TRAF3,CD40LG,TLR8,LTB,IL22,IL6,HLA-DQB1,Tlr12,TNFRSF17,CD28,CXCL13,TGFB1,TLR1,IL23A,TNFSF13B,FASLG,MAP3K14,SPP1,IL36A,CD79A,NFKB2,TLR9,IL33,TLR2,IL18,CD40,PRTN3,IL1RN,IL36RN,CD86,TNF,RELA,IL1A,SLAMF1,IL12A,HLA-DQA1,IL1F10,NFKB1,FAS,IL36G,HLA-DMA,IL2,HLA-DMB,HLA-DRA,TLR7,TLR3,CHUK,IL4,IL21,Tlr11,IFNG,TNFSF11,CD79B,IL10,RELB,IL15,TNFRSF13C,IL17A,IL36B,TLR4,CD80,TLR5,CSF1,IL12B,LTA,TNFSF13,H…	0.198153	0.234	NaN	55/77 (71%)	0/77 (0%)	22/77 (29%)	0/77 (0%)
IPA_2016-03-21_002t - 2016-07-24 05_36 PM	Transcriptome (T)	Up- or down-regulated significantly (q < 0.1)	Phospholipase C Signaling	RAF1,ADCY4,SOS2,KRAS,GNB1,LCK,ATF4,PLA2G4F,GNA13,MYL3,GNG12,PRKD1,PLA2G12A,ITGA4,PRKCQ,PLD3,NFKB2,RAP1A,PLD1,GNG10,ATF2,SYK,ITPR3,ARHGEF6,ARHGEF18,ARHGEF9,NAPEPLD,Calm1 (includes others),PLA2G10,RHOT2,FCGR2B,GNG7,TGM2,SOS1,GNG5,PLA2G12B,CALML5,CD79B,RHOC,GRB2,FCGR2A,ITGA2,ADCY6,ARHGEF5,PLA2G4A,PLA2G2E,MEF2D,LYN,MYL10,MPRIP,MYL2,RACK1,HDAC10,MYL6B,HDAC6,RHOG,MAP2K2,RHOB,MAPK3,HDAC11,PPP3R1,MYL4,IT…	0.198609	0.198	1.347	106/212 (50%)	0/212 (0%)	106/212 (50%)	0/212 (0%)
IPA_2016-03-21_002t - 2016-07-24 05_36 PM	Transcriptome (T)	Up- or down-regulated significantly (q < 0.1)	Death Receptor Signaling	MAP2K4,PARP6,Naip1 (includes others),HSPB2,PARP2,PARP12,DFFA,LIMK1,ACIN1,IKBKB,IKBKG,CASP9,CRADD,HTRA2,ACTG2,NFKBIB,BIRC3,ACTA1,FASLG,TNFRSF21,MAP3K14,CASP3,ZC3HAV1,LMNA,TBK1,NFKB2,PARP3,ARHGDIB,DAXX,ACTA2,CASP2,TNFRSF25,HSPB7,CFLAR,SPTAN1,ACTG1,TNF,HSPB1,GAS2,HSPB3,RELA,NFKBIE,ART1,TNFSF10,MAP3K5,NFKB1,PARP9,FAS,BCL2,TANK,DIABLO,CASP6,TRADD,TNKS,NFKBIA,TIPARP,TNFSF12,BID,PARP11,TNFSF15,CHUK,CASP…	0.199526	0.227	0	52/88 (59%)	0/88 (0%)	36/88 (41%)	0/88 (0%)
IPA_2016-03-21_002t - 2016-07-24 05_36 PM	Transcriptome (T)	Up- or down-regulated significantly (q < 0.1)	Role of Pattern Recognition Receptors in Recognition of Bacteria and Viruses	PIK3R1,Oas1b,C1QC,C1QA,C1QB,IL6,IFIH1,PIK3CG,IRS2,FRS2,PRKD3,RIPK2,PRKD1,ATM,PRKCQ,FGFR2,NFKB2,TLR9,Oas1f,TRAF6,NOD2,GAB1,SYK,PLCG2,IRS1,PIK3R6,PIK3CD,TNF,C3AR1,PIK3CA,CNTF,IFNB1,CCL5,IL25,PRKCZ,MBL2,KL,PIK3C3,IL17D,CREB1,TLR7,PRKCE,CLEC6A,PIK3R2,TLR3,IFNG,OAS1,C5AR1,OAS2,IL10,GRB2,MYD88,PIK3C2G,MAPK8,IL13,OAS3,PRKCG,CLEC7A,IL12B,LTA,Oas1d (includes others),CSF2,PRKCB,MAP2K4,Oas1h,LIF,MAPK1,TLR8,…	0.202302	0.213	-0.229	79/127 (62%)	0/127 (0%)	48/127 (38%)	0/127 (0%)
IPA_2016-03-21_002t - 2016-07-24 05_36 PM	Transcriptome (T)	Up- or down-regulated significantly (q < 0.1)	Tryptophan Degradation X (Mammalian, via Tryptamine)	Aldh3b3,ALDH4A1,ALDH1B1,DDC,ALDH9A1,IL4I1,ALDH2,ALDH1L1,AKR1A1,MAOB,ALDH1A1,ALDH1L2,ALDH1A3,SMOX,ALDH3A2,RDH14,ALDH1A2,ALDH3B1,Aldh3b2,ALDH3A1,ALDH7A1,MAOA	0.202302	0.318	NaN	9/22 (41%)	0/22 (0%)	13/22 (59%)	0/22 (0%)
IPA_2016-03-21_002t - 2016-07-24 05_36 PM	Transcriptome (T)	Up- or down-regulated significantly (q < 0.1)	Glycolysis I	PGK1,PKLR,ENO4,ENO3,PKM,ENO2,PGAM2,PFKL,PFKP,BPGM,PFKM,FBP2,GPI,PGK2,TPI1,ALDOB,PGAM1,FBP1,ALDOA,GAPDH,GAPDHS,ALDOC	0.202302	0.318	NaN	6/22 (27%)	0/22 (0%)	16/22 (73%)	0/22 (0%)
IPA_2016-03-21_002t - 2016-07-24 05_36 PM	Transcriptome (T)	Up- or down-regulated significantly (q < 0.1)	T Helper Cell Differentiation	HLA-DOA,CD40LG,TGFBR1,IL12RB1,FOXP3,IL6,HLA-DQB1,BCL6,TBX21,IL18R1,TGFBR2,CD28,TGFB1,IL17F,ICOSLG/LOC102723996,TNFRSF11B,STAT6,IL4R,IL2RG,IL6R,IFNGR1,IL12RB2,STAT3,RORC,IL18,CD40,IL23R,IL10RA,CD86,TNF,IL6ST,IL12A,IL5,IL21R,HLA-DQA1,HLA-DMA,IL2,NGFR,HLA-DMB,HLA-DRA,TNFRSF1B,STAT1,IL4,IL21,IFNG,TNFRSF1A,IL10,IFNGR2,IL13,IL17A,STAT4,CD80,IL12B,H2-Eb2,ICOS,IL10RB,FCER1G,HLA-DOB,IL2RA,CXCR5,GATA3,HLA-…	0.208449	0.242	NaN	41/62 (66%)	0/62 (0%)	21/62 (34%)	0/62 (0%)
IPA_2016-03-21_002t - 2016-07-24 05_36 PM	Transcriptome (T)	Up- or down-regulated significantly (q < 0.1)	fMLP Signaling in Neutrophils	RAF1,PIK3R1,ARPC5,HRAS,GNG13,KRAS,GNB1,GNB4,PIK3CG,PLCB1,IRS2,NFKBIB,PRKD3,FRS2,PRKD1,GNG12,ATM,ACTR2,PRKCQ,RRAS,FGFR2,NFKB2,ITPR1,TLR9,GNG10,NCF1,ARPC1A,GAB1,ARPC2,IRS1,NCF2,ITPR3,PIK3R6,GNB2,PIK3CD,PIK3CA,Calm1 (includes others),ARPC1B,NOX3,GNG7,PRKCZ,ACTR3,KL,PIK3C3,ARPC3,PRKCE,PIK3R2,GNG5,GNB1L,PPP3CA,GNG4,CALML5,GRB2,PIK3C2G,PRKCG,GNAI3,WAS,ARPC4,PRKCB,PLCB2,MAPK1,NFATC3,RACK1,GNB5,PIK3R4,NO…	0.21928	0.214	1.043	56/117 (48%)	0/117 (0%)	61/117 (52%)	0/117 (0%)
IPA_2016-03-21_002t - 2016-07-24 05_36 PM	Transcriptome (T)	Up- or down-regulated significantly (q < 0.1)	Triacylglycerol Degradation	ABHD12,NDST3,DDHD2,LIPC,LIPE,DAGLA,PRDX6,AADAC,CEL,CES1,Ces1b/Ces1c,LPL,ABHD2,DAGLB,LIPG,PNPLA3,MGLL,FAAH,Ces2a,LIPF,PNLIPRP1,NDST4,PNPLA2,PNPLA7,PNPLA5,ABHD6,Ces1e,PNLIPRP2,Ces2e,NDST2,NDST1,PNLIP	0.21928	0.281	NaN	14/32 (44%)	0/32 (0%)	18/32 (56%)	0/32 (0%)
IPA_2016-03-21_002t - 2016-07-24 05_36 PM	Transcriptome (T)	Up- or down-regulated significantly (q < 0.1)	p53 Signaling	PIK3R1,RRM2B,CCND1,CCNG1,SCO2,RB1,BBC3,PIK3CG,IRS2,HIPK2,FRS2,ATM,TP53,WT1,AKT2,TP53INP1,MED1,TOPBP1,CSNK1D,FGFR2,TLR9,PCNA,CCND2,GAB1,IRS1,E2F1,PIK3R6,PIK3CD,DRAM1,PIK3CA,SNAI2,GADD45B,PLAGL1,CDK4,EP300,CHEK1,CASP6,KAT2B,AKT1,JUN,GADD45A,KL,PIK3C3,PIK3R2,TRIM29,CTNNB1,PRKDC,GRB2,MAPK8,PIK3C2G,MDM2,CDKN1A,SFN,CDKN2A,JMY,TP73,PIK3R4,PTEN,FGFR3,STAG1,PPP1R13B,FGFR4,CCNK,SERPINB5,GSK3B,BRCA1,FGFR1,T…	0.21928	0.217	0	52/106 (49%)	0/106 (0%)	54/106 (51%)	0/106 (0%)
IPA_2016-03-21_002t - 2016-07-24 05_36 PM	Transcriptome (T)	Up- or down-regulated significantly (q < 0.1)	Valine Degradation I	ECHS1,ABAT,ACADSB,BCKDHB,BCAT1,HIBCH,BCAT2,BCKDHA,HIBADH,AUH,DLD,HADHB,ACAD8,DBT,EHHADH,SDS,HADHA,ALDH6A1	0.219786	0.333	NaN	4/18 (22%)	0/18 (0%)	14/18 (78%)	0/18 (0%)
IPA_2016-03-21_002t - 2016-07-24 05_36 PM	Transcriptome (T)	Up- or down-regulated significantly (q < 0.1)	IL-15 Signaling	RAF1,IL15RA,JAK1,MAPK1,PIK3R1,HRAS,KRAS,IL6,MAPK13,PIK3R4,PTK2,FGFR3,LCK,MAP2K2,PIK3CG,FGFR4,MAPK3,MRAS,IRS2,FRS2,FASLG,ATM,IL2RB,STAT5A,STAT6,IL2RG,AKT2,RRAS,FGFR1,TYK2,FGFR2,NFKB2,STAT3,TLR9,MAPK12,RAC3,PIK3R3,BCL2L1,GAB1,PTPN11,IRS1,SYK,PIK3R6,PIK3CD,TNF,RELA,PIK3CA,PIK3R5,JAK2,NFKB1,MAPK11,KLB,SHC1,AKT1,KL,PIK3C3,AKT3,PIK3R2,STAT5B,MAP2K1,IL4,VCAM1,NRAS,PIK3C2A,GRB2,IL15,PIK3C2G,PLCG1,IL17A,M…	0.234963	0.23	NaN	41/74 (55%)	0/74 (0%)	33/74 (45%)	0/74 (0%)
IPA_2016-03-21_002t - 2016-07-24 05_36 PM	Transcriptome (T)	Up- or down-regulated significantly (q < 0.1)	B Cell Development	HLA-DOA,CD19,SPN,CD79B,HLA-DQA1,DNTT,CD79A,HLA-DQB1,IL7,PTPRC,IL7R,CD80,CD40,HLA-DMA,H2-Eb2,RAG2,HLA-DRA,HLA-DMB,HLA-DOB,CD86,IGHM,RAG1,HLA-DRB5	0.238232	0.304	NaN	16/23 (70%)	0/23 (0%)	7/23 (30%)	0/23 (0%)
IPA_2016-03-21_002t - 2016-07-24 05_36 PM	Transcriptome (T)	Up- or down-regulated significantly (q < 0.1)	Phenylalanine Degradation IV (Mammalian, via Side Chain)	AASDH,HPD,SLC27A2,ACSF3,IL4I1,ALDH2,MAOB,SMOX,ALDH3A2,GOT1L1,GOT1,SLC27A3,GOT2,MAOA	0.238232	0.357	NaN	7/14 (50%)	0/14 (0%)	7/14 (50%)	0/14 (0%)
IPA_2016-03-21_002t - 2016-07-24 05_36 PM	Transcriptome (T)	Up- or down-regulated significantly (q < 0.1)	Prostate Cancer Signaling	RAF1,MAPK1,BAD,SUV39H1,PIK3R1,SOS2,HRAS,PDPK1,KRAS,PIK3R4,CCND1,PTEN,FGFR3,RB1,CASP9,MAP2K2,PIK3CG,FGFR4,MAPK3,MRAS,ATF4,IRS2,GSK3B,NFKBIB,FRS2,ATM,TP53,CCNE2,AKT2,TFDP1,RRAS,FGFR1,CREBBP,CREB3,FGFR2,NFKB2,CREB3L4,TLR9,CREB5,ATF2,PIK3R3,GAB1,PTPN11,IRS1,E2F1,PIK3R6,NKX3-1,HSP90AA1,LEF1,PIK3CD,GSTP1,CDK2,RELA,PIK3CA,KLK3,PA2G4,SRD5A1,NFKBIE,PIK3R5,ABL1,NFKB1,KLB,EP300,BCL2,HSP90B1,MTOR,AKT1,AR,NFK…	0.243781	0.22	NaN	42/91 (46%)	0/91 (0%)	49/91 (54%)	0/91 (0%)
IPA_2016-03-21_002t - 2016-07-24 05_36 PM	Transcriptome (T)	Up- or down-regulated significantly (q < 0.1)	Nucleotide Excision Repair Pathway	ERCC4,POLR2F,POLR2D,ERCC6,POLR2J,GTF2H2,POLR2B,MNAT1,POLR2A,POLR2C,XPC,GTF2H5,POLR2L,RAD23B,GTF2H3,POLR2I,CCNH,CDK7,POLR2H,POLR2K,RPA1,ERCC2,XPA,RPA2,POLR2G,RPA3,ERCC1,POLR2E,GTF2H4,ERCC3,ERCC8,GTF2H1,ERCC5	0.243781	0.273	NaN	8/33 (24%)	0/33 (0%)	25/33 (76%)	0/33 (0%)
IPA_2016-03-21_002t - 2016-07-24 05_36 PM	Transcriptome (T)	Up- or down-regulated significantly (q < 0.1)	Ketogenesis	BDH2,BDH1,ACAT2,ACAT1,HADHB,HMGCLL1,HMGCL,HMGCS2,HMGCS1,HADHA	0.243781	0.4	NaN	4/10 (40%)	0/10 (0%)	6/10 (60%)	0/10 (0%)
IPA_2016-03-21_002t - 2016-07-24 05_36 PM	Transcriptome (T)	Up- or down-regulated significantly (q < 0.1)	Glucocorticoid Biosynthesis	CYP17A1,CYP11B1,HSD3B1,EBP,Hsd3b4 (includes others),CYP11B2,Cyp2d22,CYP21A2,HSD3B2,HSD3B7	0.243781	0.4	NaN	5/10 (50%)	0/10 (0%)	5/10 (50%)	0/10 (0%)
IPA_2016-03-21_002t - 2016-07-24 05_36 PM	Transcriptome (T)	Up- or down-regulated significantly (q < 0.1)	Glycine Betaine Degradation	SARDH,SRR,BHMT,DMGDH,PIPOX,SHMT1,BHMT2,SDS,SHMT2,SDSL	0.243781	0.4	NaN	7/10 (70%)	0/10 (0%)	3/10 (30%)	0/10 (0%)
IPA_2016-03-21_002t - 2016-07-24 05_36 PM	Transcriptome (T)	Up- or down-regulated significantly (q < 0.1)	Cyclins and Cell Cycle Regulation	CDKN2A,RAF1,PPP2CA,SUV39H1,PPP2R5B,CCNB2,HDAC10,CDKN2C,SKP1,CCND1,HDAC6,E2F6,RB1,CCNA1,CCND3,TGFB1,HDAC11,PPM1J,PPM1L,HDAC7,GSK3B,E2F2,ATM,CDC25A,TP53,CCNE2,E2F4,HDAC4,HDAC8,TFDP1,HDAC2,CDK7,WEE1,CCNB3,CDK6,CCNB1,SKP2,HDAC5,MYT1,PPP2CB,PPP2R1A,HDAC3,CCND2,PPP2R3A,PPP2R4,E2F1,PPP2R2B,TGFB3,CDK2,PA2G4,PPP2R2A,CUL1,CDK4,ABL1,E2F3,CDKN2B,CCNA2,E2F5,TGFB2,PPP2R2C,HDAC9,CCNH,PPP2R5D,HDAC1,CDK1,SIN3A,PP…	0.245471	0.227	-1.732	41/75 (55%)	0/75 (0%)	34/75 (45%)	0/75 (0%)
IPA_2016-03-21_002t - 2016-07-24 05_36 PM	Transcriptome (T)	Up- or down-regulated significantly (q < 0.1)	PXR/RXR Activation	PPARA,PRKACB,CYP3A7,CYP2C9,IL6,HMGCS2,ABCB9,GSTM2,ALDH1A1,CYP1A2,NR0B2,NR1I2,CYP3A5,ALDH3A2,INS,ABCB11,CYP2A6 (includes others),IGFBP1,HNF4A,SLCO1B3,AKT2,CPT1A,CES3,UGT1A1,PAPSS2,Ins1,SULT2A1,PRKACA,NCOA1,CYP2B6,INSR,RXRA,TNF,SCD,RELA,ABCC2,ALAS1,NR3C1,PRKAG1,AKT1,PCK2,NR1I3,FOXO3,CYP7A1,PRKAR1B,AKT3,GSTM1,ABCB1,Aldh1a7,PRKAR2A,PRKAR2B,FOXO1,PRKAG2,G6PC,ABCC3,UGT1A7 (includes others),PRKAR1A,CYP2…	0.246604	0.237	NaN	30/59 (51%)	0/59 (0%)	29/59 (49%)	0/59 (0%)
IPA_2016-03-21_002t - 2016-07-24 05_36 PM	Transcriptome (T)	Up- or down-regulated significantly (q < 0.1)	Pancreatic Adenocarcinoma Signaling	RAF1,PLD2,TGFBR1,PIK3R1,SUV39H1,KRAS,CCND1,VEGFA,RB1,PIK3CG,FIGF,IRS2,FRS2,ATM,TP53,SMAD2,AKT2,PLD3,TFDP1,FGFR2,HBEGF,STAT3,NFKB2,TLR9,PLD1,GAB1,IRS1,E2F1,PIK3R6,PIK3CD,NOTCH1,NAPEPLD,PIK3CA,RALA,CDK4,VEGFB,JAK2,AKT1,KL,PIK3C3,GPLD1,E2F5,PIK3R2,EGFR,GRB2,PIK3C2G,MAPK8,MDM2,SIN3A,CCNE1,CDKN1A,PTGS2,JAK3,CDKN2A,MAP2K4,JAK1,BAD,MAPK1,SMAD3,PIK3R4,TGFBR2,FGFR3,E2F6,CASP9,MAP2K2,CYP2E1,TGFB1,FGFR4,MAP…	0.246604	0.211	1.706	53/114 (46%)	0/114 (0%)	61/114 (54%)	0/114 (0%)
IPA_2016-03-21_002t - 2016-07-24 05_36 PM	Transcriptome (T)	Up- or down-regulated significantly (q < 0.1)	CXCR4 Signaling	RAF1,MYL6,PIK3R1,ADCY4,HRAS,GNG13,KRAS,GNB1,GNB4,PAK1,GNA15,PIK3CG,PLCB1,IRS2,GNA13,FRS2,PRKD3,PRKD1,MYL3,GNG12,ATM,RND2,AKT2,PRKCQ,RRAS,FGFR2,ITPR1,TLR9,GNG10,DOCK1,GAB1,IRS1,ITPR3,GNB2,PIK3R6,PAK7,PIK3CD,ELMO2,GNAL,PIK3CA,RHOT2,GNA11,CRK,GNA14,GNG7,PRKCZ,ELMO3,AKT1,JUN,RHOD,KL,PIK3C3,RHOU,PRKCE,PIK3R2,GNG5,GNB1L,MYL12B,MYL12A,GNG4,RHOC,GRB2,EGR1,MYLPF,GNA12,GNAQ,PIK3C2G,ADCY6,MAPK8,MYL1,PRKCG,F…	0.249459	0.2	0.928	82/160 (51%)	0/160 (0%)	78/160 (49%)	0/160 (0%)
IPA_2016-03-21_002t - 2016-07-24 05_36 PM	Transcriptome (T)	Up- or down-regulated significantly (q < 0.1)	Melanoma Signaling	CDKN2A,RAF1,BAD,MAPK1,PIK3R1,HRAS,KRAS,PIK3R4,CCND1,PTEN,FGFR3,RB1,MAP2K2,MAPK3,FGFR4,PIK3CG,MRAS,IRS2,FRS2,ATM,TP53,AKT2,MITF,RRAS,FGFR1,FGFR2,TLR9,PIK3R3,CDH1,GAB1,PTPN11,IRS1,E2F1,PIK3R6,PIK3CD,PIK3CA,PIK3R5,CDK4,KLB,BRAF,AKT1,KL,PIK3C3,AKT3,PIK3R2,MAP2K1,NRAS,PIK3C2A,GRB2,PIK3C2G,MDM2,RRAS2,CDKN1A,PIK3CB	0.249459	0.241	NaN	25/54 (46%)	0/54 (0%)	29/54 (54%)	0/54 (0%)
IPA_2016-03-21_002t - 2016-07-24 05_36 PM	Transcriptome (T)	Up- or down-regulated significantly (q < 0.1)	GADD45 Signaling	TP53,CCNE2,GADD45B,GADD45G,CDK4,MAP3K4,CCND1,CDK1,CCNB1,CCNE1,PCNA,CCND2,GADD45A,CCND3,CDKN1A,ATR,BRCA1,CDK2,ATM	0.249459	0.316	NaN	11/19 (58%)	0/19 (0%)	8/19 (42%)	0/19 (0%)
IPA_2016-03-21_002t - 2016-07-24 05_36 PM	Transcriptome (T)	Up- or down-regulated significantly (q < 0.1)	Glioblastoma Multiforme Signaling	RAF1,WNT10B,AXIN1,PIK3R1,SOS2,NF2,HRAS,KRAS,PLCH2,CCND1,RB1,PIK3CG,TSC2,PLCB1,IRS2,PLCL1,FRS2,WNT5B,PDGFRB,ATM,TP53,RND2,AKT2,RRAS,FGFR2,PLCL2,ITPR1,TCF3,TLR9,GAB1,IRS1,PLCG2,E2F1,ITPR3,PIK3R6,PIK3CD,PDGFD,WNT1,TSC1,PIK3CA,PDIA3,RHOT2,NOTUM,CDK4,FZD1,PLCD1,MTOR,AKT1,WNT7A,IGF1,RHOD,KL,PIK3C3,SOS1,RHOU,E2F5,IGF1R,PDGFRA,PIK3R2,CTNNB1,EGFR,RHOC,GRB2,PIK3C2G,PLCG1,MDM2,PLCZ1,CCNE1,WNT3A,CDKN1A,FZD7,…	0.249459	0.2	0.378	72/155 (46%)	0/155 (0%)	83/155 (54%)	0/155 (0%)
IPA_2016-03-21_002t - 2016-07-24 05_36 PM	Transcriptome (T)	Up- or down-regulated significantly (q < 0.1)	IL-15 Production	RELA,MAP3K11,TWF1,JAK1,PTK2B,TYK2,IL15,IFNB1,IL6,JAK2,NFKB2,IRF3,NFKB1,FRK,IRF1,PRKCZ,PTK2,TXK,PRKCI,PTK6,MST1R,STAT1,JAK3,PTK7	0.249459	0.292	NaN	11/24 (46%)	0/24 (0%)	13/24 (54%)	0/24 (0%)
IPA_2016-03-21_002t - 2016-07-24 05_36 PM	Transcriptome (T)	Up- or down-regulated significantly (q < 0.1)	Integrin Signaling	RAPGEF1,RAF1,RAC2,PIK3R1,SOS2,KRAS,NCK2,ARF4,CAV1,ITGB4,ITGA4,AKT2,CRKL,ITGA6,FGFR2,TLR9,RAP1A,ARPC1A,ARPC2,PIK3R6,ZYX,ITGA1,PIK3CD,CAPN7,ITGB6,ACTG1,RAP2A,ARPC1B,RHOT2,MYLK3,ILK,ITGB8,ITGB7,ARF6,ACTR3,PIK3C3,SOS1,PFN2,PIK3R2,RHOC,GRB2,ITGA2,WIPF1,ARPC4,MAP3K11,MPRIP,MYL2,PIKFYVE,TLN1,PIK3R4,PTEN,RHOG,MAP2K2,RHOB,MAPK3,FGFR4,ACTG2,TSPAN5,TTN,PDGFB,PIK3R3,RHOQ,TLN2,RND3,PTPN11,ARF3,CAPN2,ACTN4,FNB…	0.249459	0.192	0.822	99/208 (48%)	0/208 (0%)	109/208 (52%)	0/208 (0%)
IPA_2016-03-21_002t - 2016-07-24 05_36 PM	Transcriptome (T)	Up- or down-regulated significantly (q < 0.1)	Telomerase Signaling	RAF1,PPP2CA,PIK3R1,SOS2,HRAS,KRAS,RB1,ELF3,PPM1J,PIK3CG,HDAC7,IRS2,FRS2,ATM,IL2RB,TP53,ETS1,AKT2,RRAS,DKC1,FGFR2,TLR9,TERF2,GAB1,PPP2R3A,PPP2R4,IRS1,PPP2R2B,E2F1,PIK3R6,TINF2,PIK3CD,PIK3CA,PPP2R2A,ELF4,AKT1,HSP90AB1,KL,PIK3C3,SOS1,PIK3R2,POT1,EGFR,GRB2,PPP2R5D,PIK3C2G,PPP2R5A,ELF2,TEP1,CDKN1A,TPP1,IL2RA,PPP2R5E,MAPK1,PPP2R5B,HDAC10,PDPK1,PIK3R4,MYC,FGFR3,HDAC6,MAP2K2,ETS2,HDAC11,FGFR4,MAPK3,PPM1L…	0.249459	0.212	-0.471	53/104 (51%)	0/104 (0%)	51/104 (49%)	0/104 (0%)
IPA_2016-03-21_002t - 2016-07-24 05_36 PM	Transcriptome (T)	Up- or down-regulated significantly (q < 0.1)	Dopamine Degradation	ALDH4A1,Sult1a1,ALDH2,ALDH1L1,MAOB,ALDH1A1,ALDH1A3,ALDH3A2,COMT,Aldh3b2,SULT1C3,ALDH3A1,ALDH7A1,Aldh3b3,ALDH1B1,SULT1C2,Sult1d1,ALDH9A1,SULT2A1,IL4I1,SULT1E1,SULT4A1,ALDH1L2,SMOX,ALDH1A2,ALDH3B1,LRTOMT,SULT1B1,MAOA	0.249459	0.276	NaN	14/29 (48%)	0/29 (0%)	15/29 (52%)	0/29 (0%)
IPA_2016-03-21_002t - 2016-07-24 05_36 PM	Transcriptome (T)	Up- or down-regulated significantly (q < 0.1)	Neuroprotective Role of THOP1 in Alzheimer's Disease	PRKACB,KNG1,MME,HLA-A,NTS,TAC1,SERPINA3,IDE,PRKAG1,HLA-G,NFYA,ECE2,CREB1,PRKAR1B,SST,ECE1,ACE,AGT,IFNG,YWHAE,PDYN,PRKAR2A,THOP1,APP,PLG,PRKAR2B,MAPT,GNRH1,PRKACA,PRKAG2,PNOC,HLA-E,MMP9,PRKAR1A	0.249459	0.265	NaN	19/34 (56%)	0/34 (0%)	15/34 (44%)	0/34 (0%)
IPA_2016-03-21_002t - 2016-07-24 05_36 PM	Transcriptome (T)	Up- or down-regulated significantly (q < 0.1)	PEDF Signaling	RAF1,MAPK1,PIK3R1,SRF,HRAS,KRAS,MAPK13,PIK3R4,ROCK2,FGFR3,IKBKB,IKBKG,SOD2,PIK3CG,FGFR4,MAPK3,MRAS,IRS2,NFKBIB,FRS2,FASLG,ATM,TP53,AKT2,RRAS,FGFR1,RAC1,FGFR2,NFKB2,ZEB1,TLR9,MAPK12,PIK3R3,BCL2L1,GAB1,PTPN11,RHOA,IRS1,PIK3R6,PIK3CD,CFLAR,RELA,TCF4,PIK3CA,GDNF,BDNF,NFKBIE,PIK3R5,NGF,NFKB1,HNF1A,MAPK11,KLB,FAS,BCL2,TCF12,AKT1,NFKBIA,KL,PIK3C3,AKT3,PIK3R2,CHUK,CASP8,PPARG,ARHGAP22,NRAS,WASF2,PIK3C2A,…	0.249459	0.22	0.471	38/82 (46%)	0/82 (0%)	44/82 (54%)	0/82 (0%)
IPA_2016-03-21_002t - 2016-07-24 05_36 PM	Transcriptome (T)	Up- or down-regulated significantly (q < 0.1)	NADH Repair	NAXE,GAPDH,NAXD	0.249459	0.667	NaN	0/3 (0%)	0/3 (0%)	3/3 (100%)	0/3 (0%)
IPA_2016-03-21_002t - 2016-07-24 05_36 PM	Transcriptome (T)	Up- or down-regulated significantly (q < 0.1)	Methylglyoxal Degradation I	HAGHL,HAGH,GLO1	0.249459	0.667	NaN	0/3 (0%)	0/3 (0%)	3/3 (100%)	0/3 (0%)
IPA_2016-03-21_002t - 2016-07-24 05_36 PM	Transcriptome (T)	Up- or down-regulated significantly (q < 0.1)	5-aminoimidazole Ribonucleotide Biosynthesis I	PFAS,PPAT,GART	0.249459	0.667	NaN	2/3 (67%)	0/3 (0%)	1/3 (33%)	0/3 (0%)
IPA_2016-03-21_002t - 2016-07-24 05_36 PM	Transcriptome (T)	Up- or down-regulated significantly (q < 0.1)	Coenzyme A Biosynthesis	PPCS,COASY,PPCDC	0.249459	0.667	NaN	0/3 (0%)	0/3 (0%)	3/3 (100%)	0/3 (0%)
IPA_2016-03-21_002t - 2016-07-24 05_36 PM	Transcriptome (T)	Up- or down-regulated significantly (q < 0.1)	S-methyl-5-thio-α-D-ribose 1-phosphate Degradation	APIP,ADI1,MRI1	0.249459	0.667	NaN	1/3 (33%)	0/3 (0%)	2/3 (67%)	0/3 (0%)
IPA_2016-03-21_002t - 2016-07-24 05_36 PM	Transcriptome (T)	Up- or down-regulated significantly (q < 0.1)	Glutathione Biosynthesis	GCLC,GCLM,GSS	0.249459	0.667	NaN	0/3 (0%)	0/3 (0%)	3/3 (100%)	0/3 (0%)
IPA_2016-03-21_002t - 2016-07-24 05_36 PM	Transcriptome (T)	Up- or down-regulated significantly (q < 0.1)	D-glucuronate Degradation I	AKR1A1,DCXR,CRYL1	0.249459	0.667	NaN	0/3 (0%)	0/3 (0%)	3/3 (100%)	0/3 (0%)
IPA_2016-03-21_002t - 2016-07-24 05_36 PM	Transcriptome (T)	Up- or down-regulated significantly (q < 0.1)	Thyroid Hormone Biosynthesis	CTSD,IYD,TPO	0.249459	0.667	NaN	0/3 (0%)	0/3 (0%)	3/3 (100%)	0/3 (0%)
IPA_2016-03-21_002t - 2016-07-24 05_36 PM	Transcriptome (T)	Up- or down-regulated significantly (q < 0.1)	1D-myo-inositol Hexakisphosphate Biosynthesis V (from Ins(1,3,4)P3)	ITPK1,IPMK,IPPK	0.249459	0.667	NaN	1/3 (33%)	0/3 (0%)	2/3 (67%)	0/3 (0%)
IPA_2016-03-21_002t - 2016-07-24 05_36 PM	Transcriptome (T)	Up- or down-regulated significantly (q < 0.1)	Differential Regulation of Cytokine Production in Macrophages and T Helper Cells by IL-17A and IL-17F	IL12A,IL10,IL6,CCL5,CSF3,IL13,IL17A,CCL4,CCL2,IL12B,IL9,IL1B,CSF2,IL17F,TNF	0.25293	0.333	NaN	13/15 (87%)	0/15 (0%)	2/15 (13%)	0/15 (0%)
IPA_2016-03-21_002t - 2016-07-24 05_36 PM	Transcriptome (T)	Up- or down-regulated significantly (q < 0.1)	CCR5 Signaling in Macrophages	CD247,MAP2K4,CCR5,MAPK1,CD3E,CD4,RACK1,GNB5,GNG13,MAPK13,GNB1,GNB4,GNB3,MRAS,PRKD3,GNG12,PRKD1,FASLG,PRKCQ,GNG2,GNG3,MAPK12,GNG10,CD3G,CCL4,PRKCD,PLCG2,GNB2,MAPK10,PRKCH,OPN1SW,CAMK4,Calm1 (includes others),PTK2B,CCL5,MAPK11,PRKCZ,GNG7,FAS,JUN,GNG11,PRKCE,GNG5,GNB1L,PRKCA,GNG4,CALML5,GNAS,GNAI1,MAPK8,MAPK9,PLCG1,CD3D,PRKCG,GNAI2,GNAI3,FOS,MAPK14,PRKCI,FCER1G,PRKCB	0.26485	0.23	NaN	35/61 (57%)	0/61 (0%)	26/61 (43%)	0/61 (0%)
IPA_2016-03-21_002t - 2016-07-24 05_36 PM	Transcriptome (T)	Up- or down-regulated significantly (q < 0.1)	Cell Cycle: G1/S Checkpoint Regulation	CDKN2A,RPL11,SUV39H1,PAK1IP1,SMAD3,HDAC10,CDKN2C,RBL1,SKP1,CCND1,MYC,HDAC6,E2F6,RB1,CCND3,TGFB1,HDAC11,HDAC7,GSK3B,E2F2,CDC25A,ATM,TP53,CCNE2,RBL2,E2F4,HDAC4,HDAC8,TFDP1,HDAC2,CDK6,SKP2,HDAC5,CCND2,HDAC3,MAX,E2F1,TGFB3,GNL3,CDK2,PA2G4,CUL1,ABL1,CDK4,E2F3,CDKN2B,TGFB2,E2F5,SMAD4,HDAC9,HDAC1,MDM2,SIN3A,CCNE1,CDKN2D,FOXO1,CDKN1A,RPL5,ATR,BTRC,CDKN1B	0.26485	0.23	1.387	31/61 (51%)	0/61 (0%)	30/61 (49%)	0/61 (0%)
IPA_2016-03-21_002t - 2016-07-24 05_36 PM	Transcriptome (T)	Up- or down-regulated significantly (q < 0.1)	ILK Signaling	MYH10,MYH4,MYH9,MYL6,PPP2CA,PIK3R1,GSK3A,RICTOR,CCND1,PPP1R14B,ITGB3,VEGFA,NCK2,PPM1J,PIK3CG,FIGF,ATF4,IRS2,ITGB4,FRS2,Irs3,TESK1,ITGB5,MYL3,ATM,RND2,AKT2,CFL1,MYH13,FERMT2,CREB3,SNAI1,CREBBP,FGFR2,MYH7,NFKB2,CREB5,TLR9,ATF2,DOCK1,CDH1,GAB1,ACTA2,PPP2R4,PPP2R3A,IRS1,PPP2R2B,ARHGEF6,PIK3R6,PIK3CD,RSU1,KRT18,ITGB6,ACTG1,TNF,MAP2K6,FLNB,PIK3CA,SNAI2,FN1,PPP2R2A,MYH8,RHOT2,ILK,Actn3,VEGFB,ITGB8,MYH11…	0.269774	0.193	-0.522	93/181 (51%)	0/181 (0%)	88/181 (49%)	0/181 (0%)
IPA_2016-03-21_002t - 2016-07-24 05_36 PM	Transcriptome (T)	Up- or down-regulated significantly (q < 0.1)	Estrogen Biosynthesis	HSD17B10,CYP3A7,CYP4F8,HSD17B13,AKR1C3,CYP2U1,HSD17B11,CYP2C9,HSD17B8,POR,CYP1A2,CYP3A5,CYP2E1,CYP19A1,HSD17B12,CYP4X1,CYP2A6 (includes others),HSD17B4,CYP51A1,HSD17B1,HSD17B3,CYP1A1,Cyp2c40 (includes others),HSD17B7,CYP2C18,CYP1B1,CYP2F1,CYP4B1,CYP2J2,CYP2B6,AKR1C4,HSD17B2,CYP2C8,HSD17B14,CYP2S1	0.273527	0.257	NaN	13/35 (37%)	0/35 (0%)	22/35 (63%)	0/35 (0%)
IPA_2016-03-21_002t - 2016-07-24 05_36 PM	Transcriptome (T)	Up- or down-regulated significantly (q < 0.1)	Retinol Biosynthesis	DDHD2,LIPC,AKR1C3,RDH10,BCO1,LIPE,RBP1,AADAC,CEL,Akr1b10,LRAT,Ces1g,CES1,RDH14,LPL,RBP2,LIPG,PNPLA3,RDH13,DHRS3,RDH11,LIPF,PNLIPRP1,RDH8,PNPLA2,ESD,PNPLA5,Ces1e,PNLIPRP2,RBP7,DHRS9,CES5A,RDH12,PNLIP,DHRS4	0.273527	0.257	NaN	12/35 (34%)	0/35 (0%)	23/35 (66%)	0/35 (0%)
IPA_2016-03-21_002t - 2016-07-24 05_36 PM	Transcriptome (T)	Up- or down-regulated significantly (q < 0.1)	Pregnenolone Biosynthesis	CYP11A1,CYP7B1,MICAL1,MICAL2,CYP2E1,CYP4F11,MICAL3	0.289068	0.429	NaN	3/7 (43%)	0/7 (0%)	4/7 (57%)	0/7 (0%)
IPA_2016-03-21_002t - 2016-07-24 05_36 PM	Transcriptome (T)	Up- or down-regulated significantly (q < 0.1)	Ceramide Signaling	MAP2K4,RAF1,BAD,PPP2CA,PIK3R1,PPP2R5B,SPHK2,HRAS,KRAS,PIK3R4,SMPD5,FGFR3,CTSD,SMPD4,PIK3CG,PPM1J,FGFR4,MAPK3,PPM1L,MRAS,IRS2,FRS2,NSMAF,TNFRSF11B,ATM,AKT2,S1PR5,CNKSR1,RRAS,FGFR1,FGFR2,NFKB2,TLR9,SMPD2,S1PR3,PIK3R3,S1PR4,PPP2CB,PPP2R1A,GAB1,PTPN11,PPP2R3A,PPP2R4,IRS1,PPP2R2B,PIK3R6,PIK3CD,TNF,RELA,PIK3CA,PPP2R2A,PIK3R5,SMPD1,NFKB1,KLB,PRKCZ,BCL2,KSR1,DIABLO,JUN,AKT1,KL,NGFR,PIK3C3,SPHK1,AKT3,PPP2…	0.291072	0.211	1.606	49/90 (54%)	0/90 (0%)	41/90 (46%)	0/90 (0%)
IPA_2016-03-21_002t - 2016-07-24 05_36 PM	Transcriptome (T)	Up- or down-regulated significantly (q < 0.1)	Fcγ Receptor-mediated Phagocytosis in Macrophages and Monocytes	RAC2,GAB2,PLD2,MAPK1,PIK3R1,ARPC5,TLN1,NCK1,FCGR1A,PTEN,NCK2,PAK1,RAB11B,PIK3CG,EZR,MAPK3,VAMP3,ACTG2,PRKD3,FGR,ACTA1,PRKD1,RPS6KB1,ACTR2,AKT2,PRKCQ,PLD3,RAC1,FYB,RAC3,PLD1,PIK3R3,DOCK1,PLA2G6,NCF1,PIP5K1A,CBL,ARPC1A,TLN2,ACTA2,SYK,ARPC2,PRKCD,RAB11A,PRKCH,VAV1,ACTG1,LCP2,FYN,NAPEPLD,ARPC1B,PTK2B,DGKB,CRK,PRKCZ,HMOX1,YES1,ARF6,AKT1,ACTR3,GPLD1,HCK,RPS6KB2,AKT3,PRKCE,ARPC3,PIK3R2,ACTC1,VASP,FCGR3A…	0.291072	0.211	-0.229	43/90 (48%)	0/90 (0%)	47/90 (52%)	0/90 (0%)
IPA_2016-03-21_002t - 2016-07-24 05_36 PM	Transcriptome (T)	Up- or down-regulated significantly (q < 0.1)	Lipid Antigen Presentation by CD1	B2M,CALR,AP2M1,AP2A1,CD3E,PDIA3,CANX,AP1B1,AP2A2,AP2S1,CD1D,ARF6,AP1G2,Cd1d2,FCER1G,PSAP	0.304789	0.312	NaN	9/16 (56%)	0/16 (0%)	7/16 (44%)	0/16 (0%)
IPA_2016-03-21_002t - 2016-07-24 05_36 PM	Transcriptome (T)	Up- or down-regulated significantly (q < 0.1)	Hereditary Breast Cancer Signaling	NPM1,POLR2F,PIK3R1,FANCF,Ubb,SMARCD2,HRAS,KRAS,ARID2,DDB2,CCND1,FANCB,RB1,PIK3CG,HDAC7,SMARCB1,SMARCC2,IRS2,FRS2,ATM,TP53,POLR2I,AKT2,RRAS,FANCG,CREBBP,FGFR2,RFC1,RPA1,FANCC,TLR9,UBD,RFC4,GAB1,H2AFX,IRS1,E2F1,PIK3R6,PIK3CD,FANCA,PHF10,FANCM,PIK3CA,GADD45B,DPF1,POLR2J,CDK4,SMARCA4,CHEK1,EP300,FANCE,AKT1,GADD45A,KL,PIK3C3,RFC2,SLC19A1,PIK3R2,PMS2,GRB2,ACTB,PIK3C2G,CDK1,BRD7,MSH2,CDKN1A,SFN,POLR2D,H…	0.312608	0.197	NaN	55/137 (40%)	0/137 (0%)	82/137 (60%)	0/137 (0%)
IPA_2016-03-21_002t - 2016-07-24 05_36 PM	Transcriptome (T)	Up- or down-regulated significantly (q < 0.1)	14-3-3-mediated Signaling	RAF1,TUBA1B,PIK3R1,HRAS,KRAS,GSK3A,PLCH2,SRPK2,PIK3CG,TSC2,PLCB1,GFAP,IRS2,PLCL1,PRKD3,FRS2,PRKD1,ATM,AKT2,YWHAG,PRKCQ,YAP1,RRAS,TUBB2A,YWHAZ,FGFR2,PLCL2,TLR9,GAB1,IRS1,PLCG2,PIK3R6,PIK3CD,RPS6KA1,SNCA,TNF,TSC1,PIK3CA,PDIA3,NOTUM,MAP3K5,PRKCZ,TUBB2B,PLCD1,AKT1,JUN,TUBA8,KL,PIK3C3,PRKCE,TUBB4A,PIK3R2,TUBA3E,PDCD6IP,TUBB1,TNFRSF1A,GRB2,TUBB4B,STRADA,PIK3C2G,MAPK8,PLCG1,VIM,PRKCG,PLCZ1,FOS,TRAF2,TUB…	0.325087	0.198	0.378	62/126 (49%)	0/126 (0%)	64/126 (51%)	0/126 (0%)
IPA_2016-03-21_002t - 2016-07-24 05_36 PM	Transcriptome (T)	Up- or down-regulated significantly (q < 0.1)	Role of Tissue Factor in Cancer	CTGF,PIK3R1,HRAS,F7,KRAS,MAPK13,FGG,ITGB3,VEGFA,ITGA3,LCK,PAK1,GNA15,PIK3CG,PLCB1,IRS2,FGB,GNA13,FRS2,ITGB5,FGR,ATM,TP53,PDIA2,STAT5A,AKT2,CFL1,RRAS,ITGA6,HBEGF,FGFR2,TLR9,GAB1,IRS1,PIK3R6,PIK3CD,RPS6KA1,FGA,CYR61,FYN,PIK3CA,PTK2B,GNA11,JAK2,GNA14,EIF4E,YES1,MTOR,AKT1,ARRB1,F2RL1,KL,PIK3C3,PIK3R2,RPS6KA2,MMP1,EGFR,ITGB1,GRB2,GNA12,EGR1,GNAQ,PIK3C2G,F3,FRK,PDXP,CSF1,LYN,CSF2,MAPK1,MMP13,LIMK2,PIK3…	0.338065	0.2	NaN	57/115 (50%)	0/115 (0%)	58/115 (50%)	0/115 (0%)
IPA_2016-03-21_002t - 2016-07-24 05_36 PM	Transcriptome (T)	Up- or down-regulated significantly (q < 0.1)	Cleavage and Polyadenylation of Pre-mRNA	CPSF2,PAPOLA,CPSF6,CSTF1,NUDT21,PABPN1,CPSF1,CSTF2,CPSF3,CSTF3,CPSF4,WDR33	0.341193	0.333	NaN	5/12 (42%)	0/12 (0%)	7/12 (58%)	0/12 (0%)
IPA_2016-03-21_002t - 2016-07-24 05_36 PM	Transcriptome (T)	Up- or down-regulated significantly (q < 0.1)	NAD biosynthesis II (from tryptophan)	AFMID,KMO,TDO2,NADSYN1,HAAO,NMNAT1,ABL1,NMNAT2,QPRT,IDO1,IDO2,KYNU	0.341193	0.333	NaN	8/12 (67%)	0/12 (0%)	4/12 (33%)	0/12 (0%)
IPA_2016-03-21_002t - 2016-07-24 05_36 PM	Transcriptome (T)	Up- or down-regulated significantly (q < 0.1)	Bile Acid Biosynthesis, Neutral Pathway	BAAT,AMACR,SLC27A5,AKR1C1/AKR1C2,AKR1D1,AKR1C3,CYP27A1,SCP2,CYP7A1,AKR1C4,HSD3B7,CYP8B1	0.341193	0.333	NaN	6/12 (50%)	0/12 (0%)	6/12 (50%)	0/12 (0%)
IPA_2016-03-21_002t - 2016-07-24 05_36 PM	Transcriptome (T)	Up- or down-regulated significantly (q < 0.1)	Toll-like Receptor Signaling	MAP2K4,PPARA,MAPK1,TICAM2,TAB2,TLR8,Ubb,MAPK13,IKBKB,IKBKG,TLR1,TRAF4,TAB1,MAP3K14,IL36A,NFKB2,MAPK12,TLR9,TRAF6,IL33,UBD,TLR2,IL18,IL1RN,IL36RN,CD14,MAP2K3,TNF,ECSIT,SIGIRR,MAP2K6,RELA,IL1A,TOLLIP,IL12A,IL1RL1,TNFAIP3,IL1F10,NFKB1,MAPK11,IRAK1,IL36G,NFKBIA,JUN,TICAM1,TLR7,CHUK,TLR3,LBP,TRAF1,MYD88,MAP3K1,MAPK8,IRAK3,IL36B,TLR4,FOS,LY96,MAPK14,TLR5,IL12B,TLR6,IL1B,EIF2AK2,UBC,TIRAP,ELK1,MAP4K4,IR…	0.348337	0.214	-1.134	43/70 (61%)	0/70 (0%)	27/70 (39%)	0/70 (0%)
IPA_2016-03-21_002t - 2016-07-24 05_36 PM	Transcriptome (T)	Up- or down-regulated significantly (q < 0.1)	phagosome maturation	TUBA1B,RAB5C,TCIRG1,NAPG,NSF,DYNLL1,RAB7B,VAMP3,DYNC2H1,NAPA,LPO,TUBB2A,MPO,DYNC1LI2,ZBTB12,NCF2,VPS37B,TCTE3,ATP6V0E1,PRDX2,ATP6V0B,ATP6V1D,NOX3,HLA-A,PRDX1,VPS33B,ATP6AP1,TAP1,VTI1B,TUBB2B,TUBA8,PIK3C3,HLA-DRA,LAMP1,TUBB4A,TPO,TUBA3E,ATP6V1G1,GOSR1,ATP6V1G2,NAPB,TUBB1,VPS18,VPS16,YKT6,TUBB4B,ATP6V1E2,TSG101,LAMP2,TUBA1A,ATP6V1F,ATP6V0A2,STX16,GOSR2,ATP6V1B1,VPS28,VTI1A,ATP6V1C1,PIKFYVE,ATP6V0D2…	0.348337	0.2	NaN	54/110 (49%)	0/110 (0%)	56/110 (51%)	0/110 (0%)
IPA_2016-03-21_002t - 2016-07-24 05_36 PM	Transcriptome (T)	Up- or down-regulated significantly (q < 0.1)	IL-8 Signaling	RAF1,RAC2,PLD2,PIK3R1,HRAS,GNG13,KRAS,CCND1,ITGB3,VEGFA,GNB1,GNB4,CCND3,PIK3CG,IL9,FIGF,IRS2,GNA13,NFKBIB,FRS2,PRKD3,PRKD1,ITGB5,GNG12,ATM,CR2,RND2,AKT2,PRKCQ,PLD3,RRAS,FGFR2,HBEGF,MMP2,TLR9,PLD1,GNG10,TRAF6,CDH1,CCND2,MPO,ARAF,GAB1,IRS1,NCF2,GNB2,PIK3R6,PIK3CD,NAPEPLD,PIK3CA,ICAM1,PTK2B,NOX3,RHOT2,VEGFB,GNG7,PRKCZ,EIF4EBP1,MTOR,AKT1,JUN,CXCR2,RHOD,KL,PIK3C3,GPLD1,RHOU,PRKCE,PIK3R2,GNG5,GNB1L,MYL…	0.352371	0.187	0.87	95/187 (51%)	0/187 (0%)	92/187 (49%)	0/187 (0%)
IPA_2016-03-21_002t - 2016-07-24 05_36 PM	Transcriptome (T)	Up- or down-regulated significantly (q < 0.1)	Purine Nucleotides Degradation II (Aerobic)	GDA,IMPDH2,XDH,NT5C,NT5C3B,NT5C3A,NT5E,ADAL,IMPDH1,NT5C1A,NT5M,PNP,ADA,NT5C2,AOX1,NT5C1B,ACPP	0.354813	0.294	NaN	9/17 (53%)	0/17 (0%)	8/17 (47%)	0/17 (0%)
IPA_2016-03-21_002t - 2016-07-24 05_36 PM	Transcriptome (T)	Up- or down-regulated significantly (q < 0.1)	Mitochondrial L-carnitine Shuttle Pathway	ACSL3,CPT1A,SLC27A2,CPT1B,ACSL6,ACSBG2,SLC27A4,SLC27A5,ACSBG1,ACSL5,CPT2,SLC27A6,ACSL4,SLC27A1,CPT1C,SLC27A3,ACSL1	0.354813	0.294	NaN	8/17 (47%)	0/17 (0%)	9/17 (53%)	0/17 (0%)
IPA_2016-03-21_002t - 2016-07-24 05_36 PM	Transcriptome (T)	Up- or down-regulated significantly (q < 0.1)	Polyamine Regulation in Colon Cancer	PPARG,TCF4,AZIN1,PSMF1,PSME2,SAT1,SAT2,PSMB11,OAZ2,KRAS,PSME3,ODC1,APC,OAZ3,MYC,PSMA8,PSME1,MAX,MXD1,OAZ1,PSME4,CTNNB1	0.354813	0.273	NaN	9/22 (41%)	0/22 (0%)	13/22 (59%)	0/22 (0%)
IPA_2016-03-21_002t - 2016-07-24 05_36 PM	Transcriptome (T)	Up- or down-regulated significantly (q < 0.1)	Tumoricidal Function of Hepatic Natural Killer Cells	M6PR,ENDOG,ICAM1,CASP3,APAF1,BAX,ITGAL,DFFA,FAS,FADD,CASP6,SERPINB9,PRF1,CASP9,DFFB,BID,CYCS,LYVE1,CASP8,CASP7,FASLG,AIFM1	0.354813	0.273	NaN	12/22 (55%)	0/22 (0%)	10/22 (45%)	0/22 (0%)
IPA_2016-03-21_002t - 2016-07-24 05_36 PM	Transcriptome (T)	Up- or down-regulated significantly (q < 0.1)	April Mediated Signaling	MAP2K4,RELA,TRAF3,MAPK1,NFATC3,NFKBIE,MAPK13,NFKB1,MAPK11,NFATC1,TNFRSF17,IKBKB,IKBKG,NFKBIA,NFAT5,JUN,TRAF5,CHUK,NFKBIB,TRAF1,MAP3K14,MAP2K7,MAP3K1,MAPK8,MAPK9,IKBKE,NFATC4,NFKB2,MAPK12,TRAF6,FOS,TRAF2,MAPK14,TNFSF13,MAPK10,NFATC2,TNFRSF13B,ELK1	0.363078	0.237	-1	21/38 (55%)	0/38 (0%)	17/38 (45%)	0/38 (0%)
IPA_2016-03-21_002t - 2016-07-24 05_36 PM	Transcriptome (T)	Up- or down-regulated significantly (q < 0.1)	2-ketoglutarate Dehydrogenase Complex	DHTKD1,DLST,DLD,OGDH	0.363078	0.5	NaN	2/4 (50%)	0/4 (0%)	2/4 (50%)	0/4 (0%)
IPA_2016-03-21_002t - 2016-07-24 05_36 PM	Transcriptome (T)	Up- or down-regulated significantly (q < 0.1)	PRPP Biosynthesis I	PRPS1L1,PRPS2,PRPS1,Prps1l3	0.363078	0.5	NaN	2/4 (50%)	0/4 (0%)	2/4 (50%)	0/4 (0%)
IPA_2016-03-21_002t - 2016-07-24 05_36 PM	Transcriptome (T)	Up- or down-regulated significantly (q < 0.1)	Branched-chain α-keto acid Dehydrogenase Complex	BCKDHA,DLD,DBT,BCKDHB	0.363078	0.5	NaN	2/4 (50%)	0/4 (0%)	2/4 (50%)	0/4 (0%)
IPA_2016-03-21_002t - 2016-07-24 05_36 PM	Transcriptome (T)	Up- or down-regulated significantly (q < 0.1)	Phenylethylamine Degradation I	AOC3,ALDH2,AOC2,ALDH3A2	0.363078	0.5	NaN	2/4 (50%)	0/4 (0%)	2/4 (50%)	0/4 (0%)
IPA_2016-03-21_002t - 2016-07-24 05_36 PM	Transcriptome (T)	Up- or down-regulated significantly (q < 0.1)	Proline Biosynthesis I	PYCRL,ALDH18A1,PYCR2,PYCR1	0.363078	0.5	NaN	3/4 (75%)	0/4 (0%)	1/4 (25%)	0/4 (0%)
IPA_2016-03-21_002t - 2016-07-24 05_36 PM	Transcriptome (T)	Up- or down-regulated significantly (q < 0.1)	Melatonin Degradation II	MAOB,SMOX,IL4I1,MAOA	0.363078	0.5	NaN	1/4 (25%)	0/4 (0%)	3/4 (75%)	0/4 (0%)
IPA_2016-03-21_002t - 2016-07-24 05_36 PM	Transcriptome (T)	Up- or down-regulated significantly (q < 0.1)	Arginine Degradation I (Arginase Pathway)	ALDH4A1,OAT,ARG2,ARG1	0.363078	0.5	NaN	3/4 (75%)	0/4 (0%)	1/4 (25%)	0/4 (0%)
IPA_2016-03-21_002t - 2016-07-24 05_36 PM	Transcriptome (T)	Up- or down-regulated significantly (q < 0.1)	L-cysteine Degradation I	GOT1L1,GOT1,CDO1,GOT2	0.363078	0.5	NaN	2/4 (50%)	0/4 (0%)	2/4 (50%)	0/4 (0%)
IPA_2016-03-21_002t - 2016-07-24 05_36 PM	Transcriptome (T)	Up- or down-regulated significantly (q < 0.1)	Phenylalanine Degradation I (Aerobic)	PAH,PCBD2,PCBD1,QDPR	0.363078	0.5	NaN	2/4 (50%)	0/4 (0%)	2/4 (50%)	0/4 (0%)
IPA_2016-03-21_002t - 2016-07-24 05_36 PM	Transcriptome (T)	Up- or down-regulated significantly (q < 0.1)	Acetate Conversion to Acetyl-CoA	ACSS3,ACSS2,ACSS1,ACSL1	0.363078	0.5	NaN	2/4 (50%)	0/4 (0%)	2/4 (50%)	0/4 (0%)
IPA_2016-03-21_002t - 2016-07-24 05_36 PM	Transcriptome (T)	Up- or down-regulated significantly (q < 0.1)	PDGF Signaling	MAP2K4,RAF1,CSNK2A1,JAK1,MAPK1,PIK3R1,SOS2,SPHK2,SRF,ACP1,HRAS,KRAS,PIK3R4,FGFR3,MYC,MAP2K2,PIK3CG,FGFR4,MAPK3,CAV1,MRAS,IRS2,FRS2,RASA1,CAV3,PDGFRB,ATM,RRAS,FGFR1,CRKL,TYK2,FGFR2,STAT3,TLR9,PDGFB,PIK3R3,SYNJ2,GAB1,INPP5F,PTPN11,PLCG2,IRS1,PIK3R6,PIK3CD,INPP5K,PDGFD,PIK3CA,PDGFA,PIK3R5,ABL1,CRK,INPPL1,JAK2,OCRL,KLB,PDGFC,SHC1,JUN,KL,INPP5B,PIK3C3,SOS1,PDGFRA,SPHK1,PIK3R2,CSNK2B,STAT1,MAP2K1,PRKCA…	0.372392	0.202	0.471	39/89 (44%)	0/89 (0%)	50/89 (56%)	0/89 (0%)
IPA_2016-03-21_002t - 2016-07-24 05_36 PM	Transcriptome (T)	Up- or down-regulated significantly (q < 0.1)	IL-9 Signaling	SOCS3,RELA,PIK3CA,JAK1,PIK3R1,PIK3R5,NFKB1,PIK3R4,KLB,FGFR3,KL,PIK3CG,FGFR4,PIK3C3,CISH,IL9,SOCS2,IRS2,PIK3R2,STAT1,STAT5B,FRS2,ATM,STAT5A,IL2RG,PIK3C2A,GRB2,FGFR1,IL9R,PIK3C2G,FGFR2,BCL3,STAT3,NFKB2,TLR9,PIK3R3,PTPN11,GAB1,IRS1,PIK3R6,PIK3CB,PIK3CD,JAK3,TNF	0.372392	0.227	0	29/44 (66%)	0/44 (0%)	15/44 (34%)	0/44 (0%)
IPA_2016-03-21_002t - 2016-07-24 05_36 PM	Transcriptome (T)	Up- or down-regulated significantly (q < 0.1)	IL-17A Signaling in Airway Cells	MAP2K4,JAK1,MAPK1,PIK3R1,CCL20,IL17RC,IL6,MAPK13,PIK3R4,PTEN,FGFR3,IKBKB,CXCL3,IKBKG,TRAF3IP2,MAP2K2,FGFR4,PIK3CG,MAPK3,MUC5AC,IRS2,MUC5B,GSK3B,NFKBIB,FRS2,ATM,AKT2,FGFR1,TYK2,FGFR2,NFKB2,STAT3,TLR9,MAPK12,TRAF6,PIK3R3,IL19,GAB1,PTPN11,IRS1,PIK3R6,MAPK10,PIK3CD,RELA,PIK3CA,NFKBIE,PIK3R5,JAK2,IL17RA,NFKB1,MAPK11,KLB,AKT1,NFKBIA,KL,PIK3C3,AKT3,PIK3R2,CHUK,MAP2K1,PIK3C2A,GRB2,MAPK8,PIK3C2G,MAPK9,IKB…	0.372392	0.208	1.069	41/72 (57%)	0/72 (0%)	31/72 (43%)	0/72 (0%)
IPA_2016-03-21_002t - 2016-07-24 05_36 PM	Transcriptome (T)	Up- or down-regulated significantly (q < 0.1)	GM-CSF Signaling	RAF1,MAPK1,PIK3R1,SOS2,RACK1,HRAS,KRAS,PIK3R4,CCND1,FGFR3,CAMK2A,CAMK2D,MAP2K2,PIM1,PIK3CG,FGFR4,MAPK3,PPP3R1,CISH,MRAS,IRS2,FRS2,ATM,ETS1,AKT2,RRAS,FGFR1,FGFR2,PPP3CC,STAT3,TLR9,PIK3R3,BCL2L1,CSF2RB,GAB1,PTPN11,IRS1,PIK3R6,PIK3CD,BCL2A1,CAMK2G,RUNX1,PIK3CA,PIK3R5,JAK2,KLB,PPP3R2,SHC1,AKT1,PPP3CB,KL,CSF2RA,PIK3C3,SOS1,HCK,AKT3,PIK3R2,STAT5B,STAT1,MAP2K1,PPP3CA,CAMK2B,NRAS,PIK3C2A,GRB2,PIK3C2G,RRA…	0.372392	0.208	-0.258	37/72 (51%)	0/72 (0%)	35/72 (49%)	0/72 (0%)
IPA_2016-03-21_002t - 2016-07-24 05_36 PM	Transcriptome (T)	Up- or down-regulated significantly (q < 0.1)	Amyotrophic Lateral Sclerosis Signaling	CACNA1S,Naip1 (includes others),RAB5C,PIK3R1,GRIA4,VEGFA,PAK1,PIK3CG,FIGF,IRS2,FRS2,ATM,GRIK1,TP53,CAPN5,CAPN6,CACNA1C,NEFH,FGFR2,TLR9,CACNA1A,GRIN3A,CCS,GAB1,CAPN1,IRS1,PIK3R6,GLUL,PIK3CD,CAPN7,PIK3CA,GRID2,GRIN2D,GRIA1,GPX1,VEGFB,GRINA,IGF1,HECW1,KL,PIK3C3,BID,GRIK2,PIK3R2,RNF19A,PPP3CA,CAPN10,PRPH,GRIN3B,CACNA1D,GRB2,PIK3C2G,GRIK4,CYCS,CASP7,BIRC2,GRIN2A,PIK3R4,FGFR3,CACNA1E,GRIK5,CASP9,GRIN2C…	0.377572	0.196	NaN	58/107 (54%)	0/107 (0%)	49/107 (46%)	0/107 (0%)
IPA_2016-03-21_002t - 2016-07-24 05_36 PM	Transcriptome (T)	Up- or down-regulated significantly (q < 0.1)	IL-17 Signaling	MAP2K4,JAK1,MAPK1,MMP3,PIK3R1,HRAS,IL17RC,KRAS,IL6,MAPK13,PIK3R4,FGFR3,CXCL10,TRAF3IP2,MAP2K2,FGFR4,PIK3CG,MAPK3,MRAS,IRS2,MUC5B,GSK3B,IL17F,FRS2,ATM,MAP3K14,AKT2,RRAS,FGFR1,FGFR2,TLR9,MAPK12,ATF2,PIK3R3,TRAF6,IL19,GAB1,PTPN11,IRS1,PIK3R6,MAPK10,PIK3CD,MAP2K3,MAP2K6,RELA,PIK3CA,PIK3R5,JAK2,IL17RA,NFKB1,MAPK11,KLB,AKT1,JUN,CCL2,KL,TIMP1,PIK3C3,AKT3,PIK3R2,MAPKAPK2,NOS2,MAP2K1,NRAS,PIK3C2A,GRB2,MAP…	0.377572	0.205	NaN	46/78 (59%)	0/78 (0%)	32/78 (41%)	0/78 (0%)
IPA_2016-03-21_002t - 2016-07-24 05_36 PM	Transcriptome (T)	Up- or down-regulated significantly (q < 0.1)	Guanosine Nucleotides Degradation III	NT5C3B,NT5C3A,GDA,NT5E,NT5C1A,XDH,NT5M,PNP,NT5C2,NT5C,NT5C1B,AOX1,ACPP	0.377572	0.308	NaN	7/13 (54%)	0/13 (0%)	6/13 (46%)	0/13 (0%)
IPA_2016-03-21_002t - 2016-07-24 05_36 PM	Transcriptome (T)	Up- or down-regulated significantly (q < 0.1)	HMGB1 Signaling	AGER,PIK3R1,HRAS,KRAS,MAPK13,IL6,PIK3CG,IRS2,SERPINE1,FRS2,KAT2A,ATM,RND2,SELE,AKT2,KAT7,RRAS,FGFR2,NFKB2,TLR9,GAB1,KAT6A,IRS1,PIK3R6,MAP2K3,PIK3CD,TNF,MAP2K6,PIK3CA,ICAM1,CNTF,RHOT2,RBBP7,IL25,KAT2B,AKT1,JUN,CCL2,RHOD,KL,PIK3C3,NGFR,IL17D,RHOU,PIK3R2,TNFRSF1B,PLAT,IFNG,RHOC,TNFRSF1A,GRB2,PIK3C2G,MAPK8,IFNGR2,IL13,Kat6b,FOS,IL12B,LTA,CSF2,MAP2K4,LIF,MAPK1,PIK3R4,FGFR3,RHOG,RHOB,MAP2K2,TGFB1,FGFR4…	0.379315	0.192	0.408	66/125 (53%)	0/125 (0%)	59/125 (47%)	0/125 (0%)
IPA_2016-03-21_002t - 2016-07-24 05_36 PM	Transcriptome (T)	Up- or down-regulated significantly (q < 0.1)	Thyroid Cancer Signaling	NTF3,TCF4,GDNF,KLK3,NTF4,MAPK1,BDNF,HRAS,KRAS,NGF,HNF1A,CCND1,MYC,BRAF,CXCL10,SHC1,MAP2K2,MAPK3,NTRK1,MRAS,CTNNB1,RET,RXRB,MAP2K1,PPARG,TP53,NRAS,RRAS,TCF7L1,TCF3,RXRG,CDH1,NTRK2,RRAS2,NTRK3,LEF1,RXRA,Tcf7,TCF7L2	0.379315	0.231	NaN	13/39 (33%)	0/39 (0%)	26/39 (67%)	0/39 (0%)
IPA_2016-03-21_002t - 2016-07-24 05_36 PM	Transcriptome (T)	Up- or down-regulated significantly (q < 0.1)	Cysteine Biosynthesis III (mammalia)	AHCYL1,SUV39H2,PRMT3,MAT1A,MGMT,FTSJ1,AHCYL2,MAT2B,MRM2,PRMT1,CBS/CBSL,PRMT8,PRMT5,MAT2A,CTH,EHMT1,NSUN4,AHCY	0.379315	0.278	NaN	9/18 (50%)	0/18 (0%)	9/18 (50%)	0/18 (0%)
IPA_2016-03-21_002t - 2016-07-24 05_36 PM	Transcriptome (T)	Up- or down-regulated significantly (q < 0.1)	ErbB2-ErbB3 Signaling	RAF1,MAPK1,BAD,PIK3R1,SOS2,HRAS,PDPK1,GSK3A,KRAS,PIK3R4,CCND1,PTEN,FGFR3,MYC,MAP2K2,Nrg1,MAPK3,FGFR4,PIK3CG,MRAS,IRS2,GSK3B,FRS2,ATM,STAT5A,RRAS,FGFR1,TYK2,NRG4,FGFR2,STAT3,TLR9,PIK3R3,GAB1,PTPN11,ETV4,IRS1,PIK3R6,PIK3CD,PIK3CA,NRG2,PIK3R5,KLB,H2BFM,SHC1,JUN,AKT1,SP1,KL,PIK3C3,SOS1,PIK3R2,ERBB2,STAT5B,MAP2K1,NRAS,PIK3C2A,GRB2,PIK3C2G,ERBB3,RRAS2,FOXO1,NRG3,PIK3CB,CDKN1B,ELK1,JAK3	0.381944	0.209	NaN	34/67 (51%)	0/67 (0%)	33/67 (49%)	0/67 (0%)
IPA_2016-03-21_002t - 2016-07-24 05_36 PM	Transcriptome (T)	Up- or down-regulated significantly (q < 0.1)	Chronic Myeloid Leukemia Signaling	RAF1,TGFBR1,SUV39H1,PIK3R1,SOS2,HRAS,KRAS,RBL1,CCND1,RB1,PIK3CG,HDAC7,IRS2,FRS2,ATM,TP53,STAT5A,AKT2,TFDP1,RRAS,CRKL,FGFR2,NFKB2,TLR9,GAB1,IRS1,E2F1,PIK3R6,PIK3CD,PIK3CA,CDK4,CRK,AKT1,KL,PIK3C3,SOS1,CTBP2,E2F5,PIK3R2,MECOM,GRB2,PIK3C2G,MDM2,SIN3A,CDKN1A,CDKN2A,GAB2,BAD,MAPK1,SMAD3,HDAC10,PIK3R4,CBLC,MYC,TGFBR2,HDAC6,FGFR3,CTBP1,IKBKB,E2F6,IKBKG,MAP2K2,TGFB1,FGFR4,HDAC11,MAPK3,MRAS,E2F2,RBL2,E2F4,…	0.389045	0.196	NaN	43/102 (42%)	0/102 (0%)	59/102 (58%)	0/102 (0%)
IPA_2016-03-21_002t - 2016-07-24 05_36 PM	Transcriptome (T)	Up- or down-regulated significantly (q < 0.1)	Gαq Signaling	RAF1,PLD2,HTR2B,PIK3R1,GNG13,GNB1,HRH1,GNB4,GYS1,GNA15,PIK3CG,PLCB1,IRS2,NFKBIB,FRS2,PRKD3,PRKD1,GNG12,ATM,RND2,AKT2,PLD3,PRKCQ,FGFR2,NFKB2,ITPR1,TLR9,PLD1,ADRA1D,GNG10,GAB1,IRS1,PLCG2,ITPR3,GNB2,PIK3R6,PIK3CD,PIK3CA,NAPEPLD,Calm1 (includes others),PTK2B,RHOT2,GNA11,GNA14,AVPR1A,GNG7,PRKCZ,AKT1,RHOD,KL,PIK3C3,GPLD1,RHOU,PRKCE,PIK3R2,GNG5,GNB1L,PPP3CA,AVPR1B,HTR2A,GNG4,CALML5,RGS2,RHOC,Agtr1b,GRB2…	0.397192	0.186	1.732	73/156 (47%)	0/156 (0%)	83/156 (53%)	0/156 (0%)
IPA_2016-03-21_002t - 2016-07-24 05_36 PM	Transcriptome (T)	Up- or down-regulated significantly (q < 0.1)	Role of IL-17A in Arthritis	MAP2K4,MAPK1,PIK3R1,MMP13,CCL20,IL17RC,MAPK13,PIK3R4,FGFR3,CXCL3,MAP2K2,MAPK3,FGFR4,PIK3CG,IRS2,NFKBIB,FRS2,ATM,FGFR1,FGFR2,NFKB2,TLR9,MAPK12,ATF2,PIK3R3,GAB1,PTPN11,IRS1,PIK3R6,MAPK10,PIK3CD,MAP2K3,RPS6KA1,MAP2K6,RELA,PIK3CA,NFKBIE,PIK3R5,CCL5,NFKB1,IL17RA,MAPK11,KLB,NFKBIA,CCL2,KL,PIK3C3,PIK3R2,MAPKAPK2,NOS2,MAP2K1,MMP1,PIK3C2A,GRB2,PIK3C2G,MAPK8,MAPK9,CXCL6,IL17A,MAPK14,PIK3CB,PTGS2	0.397192	0.21	NaN	37/62 (60%)	0/62 (0%)	25/62 (40%)	0/62 (0%)
IPA_2016-03-21_002t - 2016-07-24 05_36 PM	Transcriptome (T)	Up- or down-regulated significantly (q < 0.1)	UVB-Induced MAPK Signaling	MAP2K4,MAPK1,BAD,PIK3R1,MAPK13,PIK3R4,FGFR3,FGFR4,PIK3CG,MAPK3,IRS2,FRS2,PRKD3,PRKD1,ATM,TP53,RPS6KB1,PRKCQ,FGFR1,FGFR2,MAPK12,TLR9,PIK3R3,H3F3A/H3F3B,GAB1,PTPN11,PRKCD,IRS1,PIK3R6,MAPK10,PIK3CD,PRKCH,PIK3CA,RPS6KA3,PIK3R5,MAPK11,KLB,EIF4E,PRKCZ,EIF4EBP1,MTOR,JUN,AKT1,KL,PIK3C3,PRKCE,PIK3R2,MAP2K1,EGFR,PRKCA,PIK3C2A,GRB2,MAPK8,PIK3C2G,MAPK9,RPS6KA5,PRKCG,FOS,MAPK14,PRKCI,PIK3CB,PRKCB	0.397192	0.21	1.387	30/62 (48%)	0/62 (0%)	32/62 (52%)	0/62 (0%)
IPA_2016-03-21_002t - 2016-07-24 05_36 PM	Transcriptome (T)	Up- or down-regulated significantly (q < 0.1)	Huntington's Disease Signaling	PIK3R1,SOS2,Ubb,GNB1,NSF,MAP3K10,GNA15,VAMP3,DLG4,TCERG1,ATF4,PRKD1,GNG12,DNM2,ATP5J,TP53,AKT2,PRKCQ,FGFR2,TLR9,RPH3A,GNG10,ATF2,HSPA8,PIK3R6,PIK3CD,CAPN7,BDNF,GNA11,HSPA1L,GNG7,TGM2,CASP6,PIK3C3,SOS1,NTRK1,NCOR1,PIK3R2,GNG5,CASP8,CASP14,SDHA,NEUROD1,YKT6,GRB2,HIP1,HSPA2,HAP1,GOSR2,CASP7,POLR2D,HSPA14,RACK1,HSPA1A/HSPA1B,PDPK1,HDAC10,PIK3R4,HSPA5,AP2A2,HDAC6,HSPA4,CTSD,CASP9,CPLX2,MAPK3,FGFR4,HDA…	0.397192	0.179	1	109/229 (48%)	0/229 (0%)	120/229 (52%)	0/229 (0%)
IPA_2016-03-21_002t - 2016-07-24 05_36 PM	Transcriptome (T)	Up- or down-regulated significantly (q < 0.1)	Docosahexaenoic Acid (DHA) Signaling	BAD,PIK3R1,PDPK1,GSK3A,PIK3R4,FGFR3,CASP9,PIK3CG,FGFR4,IRS2,GSK3B,FRS2,ATM,AKT2,CASP3,FGFR1,FGFR2,TLR9,PIK3R3,BCL2L1,GAB1,PTPN11,IRS1,PIK3R6,PIK3CD,BCL2A1,PIK3CA,PIK3R5,KLB,H2BFM,BCL2,AKT1,KL,PIK3C3,AKT3,BID,PIK3R2,ALOX15,PIK3C2A,GRB2,SERPINF1,APAF1,PIK3C2G,BAX,PNPLA2,APP,FOXO1,BIK,IL1B,PIK3CB,CYCS	0.398107	0.216	NaN	30/51 (59%)	0/51 (0%)	21/51 (41%)	0/51 (0%)
IPA_2016-03-21_002t - 2016-07-24 05_36 PM	Transcriptome (T)	Up- or down-regulated significantly (q < 0.1)	B Cell Activating Factor Signaling	MAP2K4,RELA,TRAF3,MAPK1,NFATC3,NFKBIE,MAPK13,NFKB1,MAPK11,NFATC1,TNFRSF17,IKBKB,IKBKG,NFKBIA,NFAT5,JUN,TRAF5,CHUK,NFKBIB,TNFSF13B,TRAF1,MAP3K14,MAP2K7,MAP3K1,MAPK8,MAPK9,IKBKE,NFATC4,NFKB2,MAPK12,TNFRSF13C,TRAF6,FOS,TRAF2,MAPK14,MAPK10,NFATC2,IKBKAP,TNFRSF13B,ELK1	0.398107	0.225	-1	21/40 (53%)	0/40 (0%)	19/40 (48%)	0/40 (0%)
IPA_2016-03-21_002t - 2016-07-24 05_36 PM	Transcriptome (T)	Up- or down-regulated significantly (q < 0.1)	Role of p14/p19ARF in Tumor Suppression	CDKN2A,NPM1,PIK3CA,PIK3R1,PIK3R5,PIK3R4,NPM2,KLB,FGFR3,RB1,KL,FGFR4,PIK3CG,PIK3C3,SENP3,IRS2,PIK3R2,FRS2,POLR3D,ATM,TP53,PIK3C2A,GRB2,NPM3,FGFR1,RAC1,PIK3C2G,FGFR2,SF3A1,MDM2,TLR9,PIK3R3,PTPN11,GAB1,IRS1,E2F1,PIK3R6,PIK3CB,PIK3CD,UBTF	0.398107	0.225	0.707	21/40 (53%)	0/40 (0%)	19/40 (48%)	0/40 (0%)
IPA_2016-03-21_002t - 2016-07-24 05_36 PM	Transcriptome (T)	Up- or down-regulated significantly (q < 0.1)	p70S6K Signaling	RAF1,F2R,PPP2CA,PIK3R1,SOS2,HRAS,KRAS,PLCH2,PIK3CG,PPM1J,PLCB1,IRS2,PLCL1,PRKD3,FRS2,PRKD1,ATM,CD19,AKT2,IL4R,YWHAG,PRKCQ,EEF2,RRAS,YWHAZ,FGFR2,PLCL2,TLR9,PLD1,RPS6,GAB1,PPP2R4,PPP2R3A,SYK,IRS1,PLCG2,PPP2R2B,PIK3R6,PIK3CD,PIK3CA,F2RL2,PDIA3,PPP2R2A,NOTUM,PRKCZ,PLCD1,MTOR,AKT1,F2RL1,KL,PIK3C3,SOS1,PRKCE,EEF2K,PIK3R2,BCAP31,EGFR,CD79B,GRB2,PPP2R5D,GNAQ,PIK3C2G,PLCG1,PPP2R5A,PRKCG,PLCZ1,GNAI3,LYN,PP…	0.398107	0.189	1.091	60/127 (47%)	0/127 (0%)	67/127 (53%)	0/127 (0%)
IPA_2016-03-21_002t - 2016-07-24 05_36 PM	Transcriptome (T)	Up- or down-regulated significantly (q < 0.1)	NAD Phosphorylation and Dephosphorylation	ACPT,NADK2,ACP2,ACP6,ACP1,Acp5,NADK,PXYLP1,ACPP	0.398107	0.333	NaN	5/9 (56%)	0/9 (0%)	4/9 (44%)	0/9 (0%)
IPA_2016-03-21_002t - 2016-07-24 05_36 PM	Transcriptome (T)	Up- or down-regulated significantly (q < 0.1)	Glycogen Degradation II	PYGM,PGM3,PGM5,PGM1,PYGB,PYGL,AGL,MTAP,PGM2	0.398107	0.333	NaN	3/9 (33%)	0/9 (0%)	6/9 (67%)	0/9 (0%)
IPA_2016-03-21_002t - 2016-07-24 05_36 PM	Transcriptome (T)	Up- or down-regulated significantly (q < 0.1)	Protein Ubiquitination Pathway	CRYAB,USP45,USP20,DNAJC3,Ubb,PAN2,DNAJC22,DNAJC16,DNAJC9,UBE2Q1,DNAJC27,USP19,THOP1,SKP2,USP31,HSPA8,PSMB7,ZBTB12,PSMA5,PSMD12,PSMB1,PSMA4,ANAPC5,PSMD1,CRYAA/LOC102724652,UBE2C,ANAPC2,USP18,PSMD7,HSPB8,DNAJC13,TAP1,USP39,HSPA1L,UBE4A,HSP90AB1,PSMC6,IFNG,DNAJB8,MED20,PSMD13,PSMB6,HSPA2,USP44,USP46,USP37,HSPA14,USP5,UBE3B,HSPA1A/HSPA1B,DNAJC15,HSPA5,TCEB1,UBE2D4,USP8,HSPA4,UBE2B,SUGT1,NEDD4L,BIRC3,…	0.398107	0.177	NaN	126/243 (52%)	0/243 (0%)	117/243 (48%)	0/243 (0%)
IPA_2016-03-21_002t - 2016-07-24 05_36 PM	Transcriptome (T)	Up- or down-regulated significantly (q < 0.1)	Pyridoxal 5'-phosphate Salvage Pathway	MAP2K4,MAPK1,SGK1,CSNK1A1,LIMK2,LIMK1,PAK1,CDK8,MAP2K2,PIM1,MAPK3,PRPF4B,PRKAA1,HIPK1,MAP3K9,CDK18,GRK4,AKT2,DAPK1,PRKCQ,CDK7,CDK6,CSNK1D,GRK5,PKN1,ARAF,PRKCD,GRK6,PRKCH,PAK7,MAP2K3,MAPK7,NEK2,MAK,CDK2,MAP2K6,DMPK,FAM20B,CDK4,TTK,IRAK1,BRAF,PRKX,PNPO,CDK5,PRKAA2,PRKCE,MAP2K1,PDXK,MAP3K6,MAPK8,MAPK6,MAPK9,PLK1,CDK1,PAK3,PAK2,MAP3K8,POMK,G6PC,EIF2AK2,ACVR2A,DYRK1A	0.398107	0.206	NaN	32/63 (51%)	0/63 (0%)	31/63 (49%)	0/63 (0%)
IPA_2016-03-21_002t - 2016-07-24 05_36 PM	Transcriptome (T)	Up- or down-regulated significantly (q < 0.1)	IL-2 Signaling	SOCS1,RAF1,CSNK2A1,JAK1,MAPK1,PIK3R1,SOS2,HRAS,KRAS,PIK3R4,FGFR3,LCK,MAP2K2,FGFR4,PIK3CG,MAPK3,MRAS,IRS2,FRS2,IL2RB,ATM,STAT5A,AKT2,IL2RG,RRAS,FGFR1,FGFR2,TLR9,PIK3R3,GAB1,PTPN11,IRS1,SYK,PIK3R6,PIK3CD,PIK3CA,PTK2B,PIK3R5,KLB,SHC1,JUN,AKT1,KL,IL2,PIK3C3,SOS1,AKT3,PIK3R2,CSNK2B,STAT5B,MAP2K1,NRAS,PIK3C2A,GRB2,MAPK8,PIK3C2G,CSNK2A2,FOS,RRAS2,PIK3CB,IL2RA,ELK1,JAK3	0.398107	0.206	-0.277	36/63 (57%)	0/63 (0%)	27/63 (43%)	0/63 (0%)
IPA_2016-03-21_002t - 2016-07-24 05_36 PM	Transcriptome (T)	Up- or down-regulated significantly (q < 0.1)	Stearate Biosynthesis I (Animals)	THEM5,SLC27A2,GNPAT,ACOT7,SLC27A4,SLC27A5,ACSBG1,CYP2E1,FASN,ACSL5,ACOT1,ACSL4,HNF4A,THEM4,ACOT8,BDH2,ACSL3,ACSL6,ELOVL1,ACSBG2,ELOVL6,Ces1e,DHCR24,FAM213B,ACOT2,SRD5A3,PPT1,SLC27A6,DBT,ELOVL2,ACOT4,SLC27A1,SLC27A3,ACOT9,ACSL1	0.398107	0.229	NaN	20/35 (57%)	0/35 (0%)	15/35 (43%)	0/35 (0%)
IPA_2016-03-21_002t - 2016-07-24 05_36 PM	Transcriptome (T)	Up- or down-regulated significantly (q < 0.1)	1D-myo-inositol Hexakisphosphate Biosynthesis II (Mammalian)	INPP5E,SEC16A,IPPK,INPPL1,ITPKA,INPP5A,OCRL,INPP5D,SYNJ2,ITPK1,IPMK,SYNJ1,INPP5J,ITPKB,INPP5F,INPP5B,ITPKC,INPP5K,PMPCA	0.398107	0.263	NaN	7/19 (37%)	0/19 (0%)	12/19 (63%)	0/19 (0%)
IPA_2016-03-21_002t - 2016-07-24 05_36 PM	Transcriptome (T)	Up- or down-regulated significantly (q < 0.1)	Dendritic Cell Maturation	HLA-DOA,PIK3R1,LTB,MAPK13,HLA-DQB1,IL6,PLCH2,CD1D,IL1RL2,PIK3CG,FSCN2,ATF4,PLCB1,IRS2,PLCL1,NFKBIB,FRS2,ATM,AKT2,CREBBP,CREB3,FGFR2,NFKB2,PLCL2,CREB5,TLR9,ATF2,TRAF6,GAB1,ZBTB12,IRS1,PLCG2,FSCN1,PIK3R6,CD86,PIK3CD,TNF,IFNAR1,COL3A1,PIK3CA,ICAM1,HLA-A,PDIA3,LEPR,HLA-DQA1,NOTUM,IFNB1,COL10A1,JAK2,FCGR2B,EP300,PLCD1,IL36G,AKT1,KL,NGFR,PIK3C3,HLA-DRA,CREB1,LY75,TLR3,PIK3R2,TNFRSF1B,COL18A1,FCGR3A/FCG…	0.398107	0.184	-1.961	95/158 (60%)	0/158 (0%)	63/158 (40%)	0/158 (0%)
IPA_2016-03-21_002t - 2016-07-24 05_36 PM	Transcriptome (T)	Up- or down-regulated significantly (q < 0.1)	Ovarian Cancer Signaling	RAF1,WNT10B,AXIN1,PIK3R1,SUV39H1,HRAS,KRAS,CCND1,VEGFA,RB1,PIK3CG,FIGF,IRS2,FRS2,WNT5B,ATM,TP53,AKT2,TFDP1,RRAS,FGFR2,MMP2,TLR9,TCF3,GAB1,IRS1,E2F1,PIK3R6,PRKACA,PIK3CD,Tcf7,WNT1,PIK3CA,TCF4,CDK4,VEGFB,FZD1,LHB,MTOR,ARRB1,AKT1,WNT7A,KL,PIK3C3,PIK3R2,CTNNB1,EGFR,PMS2,GRB2,PTGS1,PIK3C2G,SIN3A,WNT3A,MSH2,CD44,PTGS2,TCF7L2,FZD7,CDKN2A,PRKACB,WNT3,MAPK1,FZD3,FSHB,LHCGR,WNT16,WNT6,PIK3R4,PTEN,FGFR3,MAP…	0.398107	0.186	NaN	72/140 (51%)	0/140 (0%)	68/140 (49%)	0/140 (0%)
IPA_2016-03-21_002t - 2016-07-24 05_36 PM	Transcriptome (T)	Up- or down-regulated significantly (q < 0.1)	TREM1 Signaling	Naip1 (includes others),MAPK1,NLRP14,LAT2,TLR8,IL6,Tlr12,CXCL3,MAPK3,NLRC3,TLR1,NOD1,NLRP2,STAT5A,AKT2,NLRP5,ITGA5,NFKB2,STAT3,TLR9,TLR2,NLRC5,IL18,NOD2,MPO,CD40,PLCG2,CD86,TNF,SIGIRR,RELA,TREM1,ICAM1,NLRP6,IL1RL1,CIITA,CD83,JAK2,NFKB1,FCGR2B,NLRP9,IRAK1,AKT1,CCL2,CASP1,TLR7,AKT3,TLR3,STAT5B,NLRC4,ITGB1,Tlr11,NLRP3,MYD88,GRB2,IL10,TYROBP,Nlrp1a,NLRP10,PLCG1,TLR4,TLR5,NLRP12,TLR6,NLRP4,Tlr13,IL1B,…	0.398107	0.203	-1.604	49/69 (71%)	0/69 (0%)	20/69 (29%)	0/69 (0%)
IPA_2016-03-21_002t - 2016-07-24 05_36 PM	Transcriptome (T)	Up- or down-regulated significantly (q < 0.1)	Myc Mediated Apoptosis Signaling	MAP2K4,CDKN2A,YWHAH,BAD,PIK3R1,SOS2,HRAS,KRAS,PIK3R4,MYC,YWHAQ,FGFR3,CASP9,PIK3CG,FGFR4,MRAS,IRS2,FRS2,FASLG,ATM,TP53,AKT2,YWHAG,YWHAE,CASP3,YWHAB,RRAS,FGFR1,YWHAZ,FGFR2,TLR9,MAPK12,PIK3R3,GAB1,PTPN11,IRS1,PIK3R6,MAPK10,PIK3CD,PIK3CA,PIK3R5,KLB,PRKCZ,FAS,BCL2,SHC1,AKT1,IGF1,KL,PIK3C3,SOS1,IGF1R,AKT3,BID,PIK3R2,CASP8,NRAS,PIK3C2A,GRB2,MAPK8,APAF1,PIK3C2G,MAPK9,BAX,FADD,RRAS2,PIK3CB,CYCS,SFN	0.398107	0.203	NaN	33/69 (48%)	0/69 (0%)	36/69 (52%)	0/69 (0%)
IPA_2016-03-21_002t - 2016-07-24 05_36 PM	Transcriptome (T)	Up- or down-regulated significantly (q < 0.1)	Urate Biosynthesis/Inosine 5'-phosphate Degradation	IMPDH2,XDH,NT5C,NT5C3B,NT5C3A,NT5E,IMPDH1,NT5C1A,NT5M,PNP,NT5C2,AOX1,NT5C1B,ACPP	0.398107	0.286	NaN	6/14 (43%)	0/14 (0%)	8/14 (57%)	0/14 (0%)
IPA_2016-03-21_002t - 2016-07-24 05_36 PM	Transcriptome (T)	Up- or down-regulated significantly (q < 0.1)	Colanic Acid Building Blocks Biosynthesis	GMPPB,TSTA3,PMM1,GMPPA,GMDS,GPI,UGDH,GALK2,UGP2,GALK1,GALT,GALE,MPI,PMM2	0.398107	0.286	NaN	3/14 (21%)	0/14 (0%)	11/14 (79%)	0/14 (0%)
IPA_2016-03-21_002t - 2016-07-24 05_36 PM	Transcriptome (T)	Up- or down-regulated significantly (q < 0.1)	Vitamin-C Transport	TXNDC2,SLC2A1,GLRX,SLC2A4,GSTO1,SLC2A3,TXNRD1,TXNRD3,SLC23A2,SLC23A1,TXN,GSTO2,NXN,TXNRD2	0.398107	0.286	NaN	8/14 (57%)	0/14 (0%)	6/14 (43%)	0/14 (0%)
IPA_2016-03-21_002t - 2016-07-24 05_36 PM	Transcriptome (T)	Up- or down-regulated significantly (q < 0.1)	Anandamide Degradation	FAAH	0.398107	1	NaN	0/1 (0%)	0/1 (0%)	1/1 (100%)	0/1 (0%)
IPA_2016-03-21_002t - 2016-07-24 05_36 PM	Transcriptome (T)	Up- or down-regulated significantly (q < 0.1)	Sorbitol Degradation I	SORD	0.398107	1	NaN	0/1 (0%)	0/1 (0%)	1/1 (100%)	0/1 (0%)
IPA_2016-03-21_002t - 2016-07-24 05_36 PM	Transcriptome (T)	Up- or down-regulated significantly (q < 0.1)	L-cysteine Degradation II	CTH	0.398107	1	NaN	0/1 (0%)	0/1 (0%)	1/1 (100%)	0/1 (0%)
IPA_2016-03-21_002t - 2016-07-24 05_36 PM	Transcriptome (T)	Up- or down-regulated significantly (q < 0.1)	Adenine and Adenosine Salvage VI	ADK	0.398107	1	NaN	0/1 (0%)	0/1 (0%)	1/1 (100%)	0/1 (0%)
IPA_2016-03-21_002t - 2016-07-24 05_36 PM	Transcriptome (T)	Up- or down-regulated significantly (q < 0.1)	Lanosterol Biosynthesis	LSS	0.398107	1	NaN	0/1 (0%)	0/1 (0%)	1/1 (100%)	0/1 (0%)
IPA_2016-03-21_002t - 2016-07-24 05_36 PM	Transcriptome (T)	Up- or down-regulated significantly (q < 0.1)	Sulfite Oxidation IV	SUOX	0.398107	1	NaN	0/1 (0%)	0/1 (0%)	1/1 (100%)	0/1 (0%)
IPA_2016-03-21_002t - 2016-07-24 05_36 PM	Transcriptome (T)	Up- or down-regulated significantly (q < 0.1)	4-hydroxybenzoate Biosynthesis	TAT	0.398107	1	NaN	1/1 (100%)	0/1 (0%)	0/1 (0%)	0/1 (0%)
IPA_2016-03-21_002t - 2016-07-24 05_36 PM	Transcriptome (T)	Up- or down-regulated significantly (q < 0.1)	Alanine Biosynthesis III	NFS1	0.398107	1	NaN	0/1 (0%)	0/1 (0%)	1/1 (100%)	0/1 (0%)
IPA_2016-03-21_002t - 2016-07-24 05_36 PM	Transcriptome (T)	Up- or down-regulated significantly (q < 0.1)	4-hydroxyphenylpyruvate Biosynthesis	TAT	0.398107	1	NaN	1/1 (100%)	0/1 (0%)	0/1 (0%)	0/1 (0%)
IPA_2016-03-21_002t - 2016-07-24 05_36 PM	Transcriptome (T)	Up- or down-regulated significantly (q < 0.1)	IL-3 Signaling	RAPGEF1,GAB2,RAF1,JAK1,MAPK1,BAD,PIK3R1,HRAS,KRAS,PIK3R4,FGFR3,PAK1,MAP2K2,PIK3CG,FGFR4,MAPK3,PPP3R1,MRAS,IRS2,PRKD3,FRS2,PRKD1,ATM,STAT5A,STAT6,PTPN6,AKT2,PRKCQ,RRAS,FGFR1,CRKL,RAC1,FGFR2,PPP3CC,STAT3,TLR9,PIK3R3,CSF2RB,GAB1,PTPN11,PRKCD,IRS1,PIK3R6,PIK3CD,PRKCH,PIK3CA,PIK3R5,JAK2,KLB,PRKCZ,PPP3R2,SHC1,JUN,AKT1,PPP3CB,KL,PIK3C3,SOS1,AKT3,PRKCE,PIK3R2,STAT5B,STAT1,MAP2K1,PPP3CA,PRKCA,NRAS,IL3RA,P…	0.399025	0.198	0.5	42/81 (52%)	0/81 (0%)	39/81 (48%)	0/81 (0%)
IPA_2016-03-21_002t - 2016-07-24 05_36 PM	Transcriptome (T)	Up- or down-regulated significantly (q < 0.1)	CNTF Signaling	RAF1,JAK1,MAPK1,PIK3R1,HRAS,KRAS,PIK3R4,LIFR,FGFR3,MAP2K2,MAPK3,PIK3CG,FGFR4,MRAS,IRS2,FRS2,ATM,RPS6KB1,RRAS,FGFR1,TYK2,FGFR2,STAT3,TLR9,PIK3R3,RPS6KA6,GAB1,PTPN11,IRS1,PIK3R6,PIK3CD,RPS6KA1,IL6ST,PIK3CA,CNTF,PIK3R5,RPS6KA3,JAK2,KLB,MTOR,AKT1,KL,PIK3C3,SOS1,RPS6KB2,PIK3R2,RPS6KA2,STAT1,MAP2K1,NRAS,PIK3C2A,GRB2,CNTFR,PIK3C2G,RPS6KA5,RRAS2,PIK3CB,RPS6KA4	0.403645	0.207	1.155	28/58 (48%)	0/58 (0%)	30/58 (52%)	0/58 (0%)
IPA_2016-03-21_002t - 2016-07-24 05_36 PM	Transcriptome (T)	Up- or down-regulated significantly (q < 0.1)	Renin-Angiotensin Signaling	RAF1,PIK3R1,ADCY4,SOS2,HRAS,KRAS,MAPK13,PAK1,PIK3CG,IRS2,FRS2,PRKD3,PRKD1,ATM,PRKCQ,RRAS,FGFR2,STAT3,NFKB2,ITPR1,TLR9,ATF2,GAB1,PLCG2,IRS1,ITPR3,PIK3R6,PRKACA,PAK7,PIK3CD,PTGER2,TNF,AGTR2,PIK3CA,PTK2B,CCL5,JAK2,PRKCZ,JUN,CCL2,KL,PIK3C3,SOS1,PRKCE,PIK3R2,GRB2,REN,GNAQ,MAPK8,ADCY6,PIK3C2G,PLCG1,PRKCG,FOS,PAK3,ADCY1,PRKCB,MAP2K4,PRKACB,MAPK1,SHC3,PIK3R4,NOX1,FGFR3,PTK2,MAP2K2,ADCY5,FGFR4,MAPK3,MRAS,…	0.40738	0.188	NaN	61/117 (52%)	0/117 (0%)	56/117 (48%)	0/117 (0%)
IPA_2016-03-21_002t - 2016-07-24 05_36 PM	Transcriptome (T)	Up- or down-regulated significantly (q < 0.1)	3-phosphoinositide Biosynthesis	Dusp21,DUSP8,MTMR9,PIK3R1,PPFIA3,MDP1,ACP1,NUDT14,PPP4C,PPFIA2,PPP1R14B,PTPRC,LCK,ATP1A1,PTPRO,PDCD1,PIK3CG,DUSP11,IRS2,FRS2,RNGTT,PDGFRB,ATM,CD19,PPP1R1B,PPTC7,FGFR2,TLR9,PLPP6,PTPRH,MTMR4,PI4K2A,GAB1,PPP2R4,PIP5K1C,PPP2R3A,IRS1,Ppp2r3d,PPM1H,PIK3R6,DUSP23,CD86,VAV1,PIK3CD,PIP4K2A,PIP4K2C,THTPA,NUDT1,FYN,PIK3CA,PPP1R12C,PTPN2,PTPN13,NUDT9,NT5C,STYX,PPM1K,PTPN12,DUSP2,UBLCP1,MTMR6,CA3,PTPRJ,KL,PI…	0.41783	0.18	NaN	84/172 (49%)	0/172 (0%)	88/172 (51%)	0/172 (0%)
IPA_2016-03-21_002t - 2016-07-24 05_36 PM	Transcriptome (T)	Up- or down-regulated significantly (q < 0.1)	autophagy	STX17,ULK1,VPS39,VPS33B,PIK3R4,BECN1,BCL2,ATG9B,ATG4C,MTOR,ATG9A,WDFY3,PIK3C3,LAMP1,ATG4A,RB1CC1,MAP1LC3A,MAP1LC3B,NBR1,ATG16L1,VPS11,ATG12,ATG5,VPS18,ATG7,VPS16,ATG10,VPS41,ATG4B,ATG3,VPS33A,ATG13,LAMP2,ATG4D,WIPI1,SQSTM1	0.41783	0.222	NaN	12/36 (33%)	0/36 (0%)	24/36 (67%)	0/36 (0%)
IPA_2016-03-21_002t - 2016-07-24 05_36 PM	Transcriptome (T)	Up- or down-regulated significantly (q < 0.1)	Superpathway of Melatonin Degradation	UGT2B28,CYP3A7,UGT2B7,UGT1A6,CYP2U1,CYP2C9,Sult1a1,POR,MAOB,CYP1A2,CYP3A5,CYP2E1,Ugt1a7c,CYP4X1,CYP2A6 (includes others),SULT1C3,UGT3A1,Cyp2c40 (includes others),UGT2B17,UGT1A3,UGT1A4,UGT1A1,SULT2A1,LARGE,CYP2F1,SULT1E1,MPO,SULT4A1,SMOX,CYP4B1,B3GAT3,CYP2B6,CYP4F8,B4GAT1,EXT2,UGT2A3,CYP19A1,CYP51A1,CYP1A1,SULT1C2,CYP2C18,UGT2B10,CSGALNACT1,Sult1d1,CYP1B1,IL4I1,CYP2J2,GYLTL1B,UGT1A7 (includes othe…	0.41783	0.208	NaN	20/53 (38%)	0/53 (0%)	33/53 (62%)	0/53 (0%)
IPA_2016-03-21_002t - 2016-07-24 05_36 PM	Transcriptome (T)	Up- or down-regulated significantly (q < 0.1)	NAD Biosynthesis from 2-amino-3-carboxymuconate Semialdehyde	NADSYN1,NMNAT1,ABL1,NMNAT2,QPRT	0.41783	0.4	NaN	2/5 (40%)	0/5 (0%)	3/5 (60%)	0/5 (0%)
IPA_2016-03-21_002t - 2016-07-24 05_36 PM	Transcriptome (T)	Up- or down-regulated significantly (q < 0.1)	Tetrahydrofolate Salvage from 5,10-methenyltetrahydrofolate	MTHFD1L,MTHFD2,MTHFD1,MTHFD2L,GART	0.41783	0.4	NaN	1/5 (20%)	0/5 (0%)	4/5 (80%)	0/5 (0%)
IPA_2016-03-21_002t - 2016-07-24 05_36 PM	Transcriptome (T)	Up- or down-regulated significantly (q < 0.1)	Rapoport-Luebering Glycolytic Shunt	MINPP1,PGAM1,TIGAR,PGAM2,BPGM	0.41783	0.4	NaN	2/5 (40%)	0/5 (0%)	3/5 (60%)	0/5 (0%)
IPA_2016-03-21_002t - 2016-07-24 05_36 PM	Transcriptome (T)	Up- or down-regulated significantly (q < 0.1)	Tyrosine Degradation I	GSTZ1,HPD,TAT,HGD,FAH	0.41783	0.4	NaN	2/5 (40%)	0/5 (0%)	3/5 (60%)	0/5 (0%)
IPA_2016-03-21_002t - 2016-07-24 05_36 PM	Transcriptome (T)	Up- or down-regulated significantly (q < 0.1)	Folate Polyglutamylation	MTHFD1L,SHMT1,FPGS,MTHFD1,SHMT2	0.41783	0.4	NaN	2/5 (40%)	0/5 (0%)	3/5 (60%)	0/5 (0%)
IPA_2016-03-21_002t - 2016-07-24 05_36 PM	Transcriptome (T)	Up- or down-regulated significantly (q < 0.1)	Fatty Acid α-oxidation	Aldh3b3,ALDH4A1,ALDH1B1,ALOX12B,BCO2,ALOXE3,ALDH9A1,TMLHE,ALDH2,ALDH1L1,ALDH1A1,ALDH1L2,ALDH1A3,ALDH3A2,ALDH1A2,ALDH3B1,Aldh3b2,PTGS2,ALDH3A1,ALDH7A1	0.431519	0.25	NaN	11/20 (55%)	0/20 (0%)	9/20 (45%)	0/20 (0%)
IPA_2016-03-21_002t - 2016-07-24 05_36 PM	Transcriptome (T)	Up- or down-regulated significantly (q < 0.1)	LPS-stimulated MAPK Signaling	MAP2K4,RAF1,MAPK1,PIK3R1,SRF,HRAS,KRAS,MAPK13,PIK3R4,FGFR3,IKBKB,IKBKG,PAK1,MAP2K2,PIK3CG,FGFR4,MAPK3,MRAS,IRS2,NFKBIB,PRKD3,FRS2,PRKD1,ATM,MAP3K14,PRKCQ,RRAS,FGFR1,RAC1,FGFR2,NFKB2,TLR9,MAPK12,ATF2,PIK3R3,GAB1,PTPN11,PRKCD,IRS1,PIK3R6,MAPK10,CD14,PIK3CD,PRKCH,MAP2K3,MAP2K6,RELA,PIK3CA,NFKBIE,PIK3R5,MAP3K5,NFKB1,MAPK11,KLB,PRKCZ,JUN,NFKBIA,KL,PIK3C3,CREB1,PRKCE,PIK3R2,CHUK,LBP,MAP2K1,PRKCA,NRAS,A…	0.436516	0.193	1.5	40/83 (48%)	0/83 (0%)	43/83 (52%)	0/83 (0%)
IPA_2016-03-21_002t - 2016-07-24 05_36 PM	Transcriptome (T)	Up- or down-regulated significantly (q < 0.1)	Acute Myeloid Leukemia Signaling	MAP2K4,RAF1,MAPK1,BAD,PIK3R1,FLT3,SOS2,HRAS,KRAS,PIK3R4,SPI1,CCND1,FGFR3,MYC,CCNA1,MAP2K2,PIM1,PIK3CG,FGFR4,MAPK3,RARA,MRAS,IRS2,JUP,FRS2,ATM,CSF3R,STAT5A,RPS6KB1,AKT2,RRAS,FGFR1,FGFR2,NFKB2,STAT3,TLR9,TCF3,PIK3R3,CSF2RB,GAB1,PTPN11,ARAF,FLT3LG,IRS1,PIK3R6,LEF1,PIK3CD,MAP2K3,IDH2,PML,Tcf7,MAP2K5,RUNX1,MAP2K6,RELA,PIK3CA,TCF4,PIK3R5,NFKB1,HNF1A,KLB,EIF4EBP1,IDH1,BRAF,MTOR,AKT1,CSF2RA,KL,PIK3C3,SOS…	0.436516	0.191	1.291	51/89 (57%)	0/89 (0%)	38/89 (43%)	0/89 (0%)
IPA_2016-03-21_002t - 2016-07-24 05_36 PM	Transcriptome (T)	Up- or down-regulated significantly (q < 0.1)	Assembly of RNA Polymerase II Complex	TAF11,POLR2F,POLR2D,POLR2J,GTF2H2,GTF2E2,TAF7,TAF10,POLR2B,MNAT1,GTF2A1,TAF13,GTF2A2,GTF2B,POLR2C,POLR2A,DR1,GTF2H5,TAF3,TAF2,POLR2L,GTF2H3,POLR2I,TAF12,TAF9,CCNH,TAF6,TAF5L,CDK7,TBP,POLR2H,POLR2K,GTF2F1,ERCC2,TAF7L,TAF9B,POLR2G,TAF4B,TAF6L,TAF1,TAF4,TAF5,GTF2H4,POLR2E,GTF2E1,ERCC3,GTF2H1,TAF15	0.436516	0.208	NaN	17/48 (35%)	0/48 (0%)	31/48 (65%)	0/48 (0%)
IPA_2016-03-21_002t - 2016-07-24 05_36 PM	Transcriptome (T)	Up- or down-regulated significantly (q < 0.1)	SAPK/JNK Signaling	MAP2K4,RAC2,MAP3K11,DUSP8,NFATC3,PIK3R1,SOS2,HRAS,KRAS,MAP3K4,PIK3R4,FGFR3,GNB1,MAP3K10,LCK,GNB3,PIK3CG,FGFR4,MRAS,IRS2,MAP4K1,GNA13,FRS2,TAB1,ATM,MAP3K2,TP53,SH2D2A,MAP3K9,RRAS,MAP3K13,FGFR1,CRKL,GNG2,MAPK8IP2,RAC1,FGFR2,TLR9,MAPK8IP3,MAPK12,RAC3,MAPK8IP1,ATF2,PIK3R3,MAP4K3,DAXX,MAP3K12,PTPN11,GAB1,IRS1,ZAK,MAPK10,PIK3R6,DUSP4,PIK3CD,MAP4K5,PIK3CA,PIK3R5,CRK,MAP3K5,KLB,GNG7,NFATC1,HNRNPK,SHC1,TR…	0.436516	0.189	-0.943	44/95 (46%)	0/95 (0%)	51/95 (54%)	0/95 (0%)
IPA_2016-03-21_002t - 2016-07-24 05_36 PM	Transcriptome (T)	Up- or down-regulated significantly (q < 0.1)	Regulation of Cellular Mechanics by Calpain Protease	MAPK1,HRAS,TLN1,KRAS,CCND1,PTK2,RB1,ITGA3,CCNA1,EZR,MAPK3,MRAS,CAST,ITGA4,CAPN5,CAPN6,RRAS,CDK6,ITGA5,CNGA1,CNGA3,CAPN8,TLN2,CAPN1,CAPN2,ACTN4,CAPN7,CDK2,CAPN3,CAPN11,CDK4,Actn3,EGF,CCNA2,CNGB3,VCL,ACTN1,CAPN10,EGFR,ITGB1,CNGA2,SRC,PXN,NRAS,CNGA4,GRB2,ACTN2,ITGA2,CDK1,CCNE1,CAPNS1,RRAS2,CAPN9,CDKN1B	0.439542	0.204	0.333	25/54 (46%)	0/54 (0%)	29/54 (54%)	0/54 (0%)
IPA_2016-03-21_002t - 2016-07-24 05_36 PM	Transcriptome (T)	Up- or down-regulated significantly (q < 0.1)	Glycogen Degradation III	PYGM,PGM3,GAA,PGM5,PGM1,PYGB,PYGL,AGL,MTAP,PGM2	0.439542	0.3	NaN	3/10 (30%)	0/10 (0%)	7/10 (70%)	0/10 (0%)
IPA_2016-03-21_002t - 2016-07-24 05_36 PM	Transcriptome (T)	Up- or down-regulated significantly (q < 0.1)	Pentose Phosphate Pathway	PGD,RPE,TKT,PGLS,TALDO1,G6PD,TKTL1,H6PD,TKTL2,RPIA	0.439542	0.3	NaN	2/10 (20%)	0/10 (0%)	8/10 (80%)	0/10 (0%)
IPA_2016-03-21_002t - 2016-07-24 05_36 PM	Transcriptome (T)	Up- or down-regulated significantly (q < 0.1)	Histidine Degradation VI	CYP11A1,CYP7B1,MICAL1,UROC1,HAL,MICAL2,CYP2E1,AMDHD1,CYP4F11,MICAL3	0.439542	0.3	NaN	3/10 (30%)	0/10 (0%)	7/10 (70%)	0/10 (0%)
IPA_2016-03-21_002t - 2016-07-24 05_36 PM	Transcriptome (T)	Up- or down-regulated significantly (q < 0.1)	Role of IL-17F in Allergic Inflammatory Airway Diseases	RAF1,RELA,MAPK1,RPS6KA3,IL17RC,MMP13,IL6,IL17RA,NFKB1,EP300,CXCL10,TRAF3IP2,CCL2,IGF1,MAP2K2,MAPK3,CREB1,ATF4,RPS6KA2,IL17F,MAP2K1,CREBBP,CREB3,RPS6KA5,NFKB2,CREB3L4,CREB5,CXCL6,ATF2,TRAF6,RPS6KA6,CCL4,IL1B,RPS6KA4,RPS6KA1,CSF2,IL11	0.442588	0.216	0.378	18/37 (49%)	0/37 (0%)	19/37 (51%)	0/37 (0%)
IPA_2016-03-21_002t - 2016-07-24 05_36 PM	Transcriptome (T)	Up- or down-regulated significantly (q < 0.1)	Chemokine Signaling	CCR3,RAF1,CCR5,PLCB2,CAMK1,MPRIP,MAPK1,CAMK1D,MYL2,CXCL12,HRAS,LIMK2,KRAS,MAPK13,NOX1,LIMK1,ROCK2,PTK2,Ppp1r12b,CAMK2D,CAMK2A,MAP2K2,MAPK3,PIK3CG,MRAS,PLCB1,CFL1,RRAS,MAPK12,CCL4,RHOA,PLCG2,PLCB3,OPN1SW,CAMK2G,CAMK4,Calm1 (includes others),PTK2B,PPP1CB,CCL24,CCL5,MAPK11,JUN,PPP1R12A,CCL2,CAMK1G,MAP2K1,CAMK2B,PRKCA,SRC,CALML5,NRAS,CXCR4,GNAI1,MAPK8,PIK3C2G,GNAQ,PLCG1,CCL11,GNAI2,GNAI3,FOS,PLCB4,RR…	0.445656	0.197	-1.387	32/66 (48%)	0/66 (0%)	34/66 (52%)	0/66 (0%)
IPA_2016-03-21_002t - 2016-07-24 05_36 PM	Transcriptome (T)	Up- or down-regulated significantly (q < 0.1)	Erythropoietin Signaling	SOCS1,RAF1,SOCS3,MAPK1,PIK3R1,SOS2,HRAS,PDPK1,KRAS,PIK3R4,FGFR3,MAP2K2,FGFR4,PIK3CG,MAPK3,MRAS,IRS2,NFKBIB,PRKD3,FRS2,PRKD1,ATM,RPS6KB1,STAT5A,PTPN6,AKT2,PRKCQ,EPOR,RRAS,FGFR1,FGFR2,NFKB2,TLR9,PIK3R3,CBL,GAB1,PTPN11,IRS1,PRKCD,PLCG2,PIK3R6,PIK3CD,PRKCH,EPO,RELA,PIK3CA,NFKBIE,PIK3R5,JAK2,NFKB1,KLB,PRKCZ,SHC1,AKT1,JUN,NFKBIA,KL,PIK3C3,SOS1,PRKCE,AKT3,PIK3R2,STAT5B,MAP2K1,PRKCA,SRC,NRAS,PIK3C2A,GRB2…	0.448745	0.192	NaN	38/78 (49%)	0/78 (0%)	40/78 (51%)	0/78 (0%)
IPA_2016-03-21_002t - 2016-07-24 05_36 PM	Transcriptome (T)	Up- or down-regulated significantly (q < 0.1)	phagosome formation	MRC1,VTN,PIK3R1,PLA2R1,PLCH2,Tlr12,ITGA3,PIK3CG,PLCB1,IRS2,PLCL1,PRKD3,FRS2,PRKD1,ITGA4,ATM,RND2,PRKCQ,ITGA5,FGFR2,PLCL2,TLR9,Fcrls,GAB1,SYK,IRS1,PLCG2,PIK3R6,PIK3CD,PIK3CA,FN1,PDIA3,RHOT2,NOTUM,FCGR2B,PRKCZ,PLCD1,MBL2,KL,RHOD,PIK3C3,RHOU,TLR7,PRKCE,PIK3R2,TLR3,FCGR3A/FCGR3B,FCER2,ITGB1,RHOC,GRB2,FCGR2A,ITGA2,PIK3C2G,PLCG1,INPP5D,PRKCG,PLCZ1,CLEC7A,FCER1G,Tlr13,PRKCB,PLCB2,TLR8,FCER1A,PIK3R4,FCGR…	0.448745	0.185	NaN	62/108 (57%)	0/108 (0%)	46/108 (43%)	0/108 (0%)
IPA_2016-03-21_002t - 2016-07-24 05_36 PM	Transcriptome (T)	Up- or down-regulated significantly (q < 0.1)	iNOS Signaling	RELA,CAMK4,JAK1,Calm1 (includes others),MAPK1,NFKBIE,MAPK13,JAK2,NFKB1,MAPK11,IRAK1,IKBKB,IKBKG,NFKBIA,JUN,CHUK,LBP,NOS2,NFKBIB,STAT1,TAB1,IFNG,CALML5,MYD88,TYK2,CREBBP,IFNGR2,IKBKE,IFNGR1,HMGA1,NFKB2,IRAK3,MAPK12,IRF1,TRAF6,TLR4,FOS,LY96,MAPK14,CD14,JAK3,IRAK4,IRAK2	0.44978	0.209	-1	24/43 (56%)	0/43 (0%)	19/43 (44%)	0/43 (0%)
IPA_2016-03-21_002t - 2016-07-24 05_36 PM	Transcriptome (T)	Up- or down-regulated significantly (q < 0.1)	Leukocyte Extravasation Signaling	RAC2,PIK3R1,Cldn13,MLLT4,CLDN6,CYBA,ARHGAP12,PRKD1,ITGA4,PRKCQ,CRKL,ITGA6,FGFR2,TLR9,RAP1A,NCF1,CDH5,NCF2,PIK3R6,ITGA1,PIK3CD,ACTG1,ICAM1,NOX3,MMP25,CLDN4,PIK3C3,MMP8,PIK3R2,MMP1,CLDN10,GRB2,ITGA2,WIPF1,EDIL3,FER,MMP20,MMP3,JAM2,MMP13,CLDN7,PIK3R4,NOX1,CTNNA2,MAP2K2,FGFR4,ACTG2,ITK,RDX,BMX,RAPGEF3,NCF4,MAPK12,PIK3R3,PTPN11,JAM3,CLDN14,PRKCH,ACTN4,MMP7,PIK3R5,RAPGEF4,RHOH,TIMP1,MMP19,PRKCA,VAV2,TI…	0.464515	0.174	-1.633	107/201 (53%)	0/201 (0%)	94/201 (47%)	0/201 (0%)
IPA_2016-03-21_002t - 2016-07-24 05_36 PM	Transcriptome (T)	Up- or down-regulated significantly (q < 0.1)	Mitotic Roles of Polo-Like Kinase	KIF23,FZR1,PPP2CA,PLK3,PTTG1,PPP2R5B,CDC7,CCNB2,SMC1A,PLK4,TGFB1,PPM1J,PPM1L,CDC16,ANAPC11,CDC25A,SMC3,ESPL1,WEE1,CCNB3,ANAPC7,CCNB1,ANAPC4,PPP2CB,PPP2R1A,PPP2R3A,PPP2R4,PLK5,CAPN1,PPP2R2B,ANAPC5,HSP90AA1,PKMYT1,KIF11,ANAPC2,CDC20,PPP2R2A,ANAPC10,CDC23,ANAPC1,CDC25B,HSP90B1,HSP90AB1,PLK2,PPP2R2C,RAD21,CHEK2,CDC25C,PPP2R5D,PRC1,PLK1,ANAPC13,CDK1,PPP2R5A,SLK,FBXO5,PPP2R5E,CDC26,PPP2R1B,CDC27,STAG2	0.464515	0.197	1	30/61 (49%)	0/61 (0%)	31/61 (51%)	0/61 (0%)
IPA_2016-03-21_002t - 2016-07-24 05_36 PM	Transcriptome (T)	Up- or down-regulated significantly (q < 0.1)	Sphingosine-1-phosphate Signaling	PIK3R1,ADCY4,PLCH2,PIK3CG,CASQ1,PLCB1,IRS2,GNA13,PLCL1,FRS2,ATM,PDGFRB,RND2,AKT2,FGFR2,PLCL2,TLR9,ASAH1,S1PR3,S1PR4,GAB1,PLCG2,IRS1,PIK3R6,PIK3CD,PDGFD,PIK3CA,PTK2B,PDIA3,RHOT2,NOTUM,CASP4,PLCD1,CASP6,AKT1,KL,RHOD,PIK3C3,RHOU,PDGFRA,PIK3R2,CASP8,SMPD3,CASP14,GRB2,RHOC,GNA12,GNAQ,PIK3C2G,ADCY6,PLCG1,PLCZ1,GNAI3,ACER1,ADCY1,S1PR1,CASP7,PLCB2,MAPK1,PIK3R4,PTK2,FGFR3,PLCD3,NAAA,CASP9,PLCE1,RHOG,RHOB,…	0.464515	0.183	0.894	57/115 (50%)	0/115 (0%)	58/115 (50%)	0/115 (0%)
IPA_2016-03-21_002t - 2016-07-24 05_36 PM	Transcriptome (T)	Up- or down-regulated significantly (q < 0.1)	Role of JAK1, JAK2 and TYK2 in Interferon Signaling	IFNG,RELA,SOCS1,RAF1,PTPN6,JAK1,PTPN2,TYK2,IFNB1,IFNGR2,IFNGR1,STAT3,JAK2,NFKB2,CGA,IFNAR2,NFKB1,TSHB,STAT2,STAT1,IFNAR1	0.464515	0.238	NaN	13/21 (62%)	0/21 (0%)	8/21 (38%)	0/21 (0%)
IPA_2016-03-21_002t - 2016-07-24 05_36 PM	Transcriptome (T)	Up- or down-regulated significantly (q < 0.1)	Pyrimidine Deoxyribonucleotides De Novo Biosynthesis I	TYMS,NME1,NME4,DUT,CMPK2,NME5,AK8,RRM2B,NME2,RRM2,PCK1,DTYMK,NME7,RRM1,NME6,NME3,AK1,AK5,AK4,CMPK1,AK7	0.464515	0.238	NaN	12/21 (57%)	0/21 (0%)	9/21 (43%)	0/21 (0%)
IPA_2016-03-21_002t - 2016-07-24 05_36 PM	Transcriptome (T)	Up- or down-regulated significantly (q < 0.1)	EGF Signaling	MAP2K4,RAF1,CSNK2A1,JAK1,MAPK1,PIK3R1,SOS2,SRF,HRAS,MAPK13,PIK3R4,FGFR3,PIK3CG,FGFR4,MAPK3,IRS2,FRS2,RASA1,ATM,RPS6KB1,AKT2,ITPR2,FGFR1,FGFR2,ITPR1,STAT3,TLR9,MAPK12,PIK3R3,GAB1,PTPN11,IRS1,ITPR3,PIK3R6,PIK3CD,PIK3CA,PIK3R5,EGF,KLB,MAPK11,SHC1,MTOR,JUN,AKT1,KL,PIK3C3,SOS1,AKT3,PIK3R2,CSNK2B,STAT1,MAP2K1,EGFR,PRKCA,SRC,MAP2K7,PIK3C2A,GRB2,MAP3K1,MAPK8,PIK3C2G,PLCG1,CSNK2A2,FOS,MAPK14,PIK3CB,ELK1	0.464515	0.194	0.832	36/67 (54%)	0/67 (0%)	31/67 (46%)	0/67 (0%)
IPA_2016-03-21_002t - 2016-07-24 05_36 PM	Transcriptome (T)	Up- or down-regulated significantly (q < 0.1)	Macropinocytosis Signaling	MRC1,PIK3R1,HRAS,KRAS,PIK3R4,ITGB3,FGFR3,PAK1,FGFR4,PIK3CG,INS,MRAS,IRS2,ITGB4,PRKD3,FRS2,ITGB5,PRKD1,ATM,PRKCQ,RRAS,FGFR1,RAC1,FGFR2,ITGA5,TLR9,RAB34,PDGFB,PIK3R3,MET,GAB1,PTPN11,RHOA,PLCG2,PRKCD,IRS1,PIK3R6,CD14,PIK3CD,PRKCH,ACTN4,ITGB6,PDGFD,PIK3CA,PDGFA,USP6NL,PIK3R5,EGF,ITGB8,NGF,KLB,PDGFC,PRKCZ,ITGB7,ARF6,RAB5A,KL,PIK3C3,HGF,PRKCE,PIK3R2,PRKCA,ITGB1,SRC,NRAS,PIK3C2A,GRB2,ANKFY1,PIK3C2G,PLCG…	0.465586	0.19	0.905	38/79 (48%)	0/79 (0%)	41/79 (52%)	0/79 (0%)
IPA_2016-03-21_002t - 2016-07-24 05_36 PM	Transcriptome (T)	Up- or down-regulated significantly (q < 0.1)	Thrombin Signaling	RAF1,ADCY4,PIK3R1,KRAS,PLCH2,GNB1,GNA15,GNA13,PLCL1,MYL3,GNG12,PRKD1,AKT2,PRKCQ,FGFR2,NFKB2,TLR9,GNG10,ITPR3,ARHGEF6,PIK3R6,PIK3CD,ARHGEF9,F2RL2,RHOT2,GNA11,GNG7,PIK3C3,SOS1,CAMK1G,PIK3R2,GNG5,RHOC,GRB2,GNA12,ADCY6,ARHGEF5,GATA3,MPRIP,MYL10,CAMK1D,MYL2,RACK1,PDPK1,MYL6B,PIK3R4,GATA2,F2,PLCD3,RHOG,RHOB,GNAT1,MAP2K2,MAPK3,FGFR4,MYL4,ARHGEF15,GNAZ,MAPK12,PIK3R3,ADCY9,RHOQ,RND3,PTPN11,ARHGEF16,PLCB3,…	0.47863	0.173	1.095	98/196 (50%)	0/196 (0%)	98/196 (50%)	0/196 (0%)
IPA_2016-03-21_002t - 2016-07-24 05_36 PM	Transcriptome (T)	Up- or down-regulated significantly (q < 0.1)	Tec Kinase Signaling	PIK3R1,GNG13,GNB1,GNB4,LCK,ITGA3,PAK1,TXK,GNA15,PIK3CG,IRS2,GNA13,FRS2,PRKD3,FASLG,PRKD1,FGR,GNG12,ITGA4,ATM,RND2,TNFRSF21,STAT5A,STAT6,PRKCQ,ITGA5,FGFR2,STAT3,NFKB2,TLR9,GNG10,GAB1,ACTA2,IRS1,PLCG2,TNFRSF25,GNB2,PIK3R6,VAV1,PAK7,PIK3CD,TNF,ACTG1,GNAL,FYN,PIK3CA,PTK2B,GNA11,RHOT2,TNFSF10,JAK2,GNA14,PRKCZ,GNG7,YES1,KL,RHOD,TNFSF12,PIK3C3,RHOU,PRKCE,PIK3R2,GNG5,GNB1L,GNG4,ITGB1,RHOC,GRB2,ACTB,GNA12…	0.480839	0.176	0.209	85/159 (53%)	0/159 (0%)	74/159 (47%)	0/159 (0%)
IPA_2016-03-21_002t - 2016-07-24 05_36 PM	Transcriptome (T)	Up- or down-regulated significantly (q < 0.1)	RhoA Signaling	MYL6,ARPC5,MYLK2,ARHGEF1,Ppp1r12b,EZR,BAIAP2,ARHGAP12,GNA13,MYL3,SEPT14,ACTR2,CFL1,SEPT7,PLD1,ARHGAP5,ARPC1A,ACTA2,PIP5K1C,ARPC2,ARHGAP35,ARHGAP1,ACTG1,PIP4K2A,SEPT12,PIP4K2C,ARPC1B,PTK2B,SEPT3,RHPN1,MYLK3,SEPT11,ACTR3,IGF1,IGF1R,ARPC3,PFN2,PIP5KL1,PI4KA,MYL12B,MYL12A,PLXNA1,ARHGAP6,SEPT5,NRP2,GNA12,MYLPF,ACTB,ARHGAP4,CDC42EP4,LPAR3,MYL1,RHPN2,ABL2,ARHGAP9,SEPT2,ARPC4,LPAR4,MPRIP,PFN1,MYL10,SEPT9…	0.480839	0.181	0.728	49/116 (42%)	0/116 (0%)	67/116 (58%)	0/116 (0%)
IPA_2016-03-21_002t - 2016-07-24 05_36 PM	Transcriptome (T)	Up- or down-regulated significantly (q < 0.1)	Mismatch Repair in Eukaryotes	PMS2,MSH3,RPA1,RFC1,RFC5,POLD1,MLH1,PCNA,MSH2,RFC4,MSH6,RFC2,SLC19A1,FEN1,EXO1,RFC3	0.481948	0.25	NaN	4/16 (25%)	0/16 (0%)	12/16 (75%)	0/16 (0%)
IPA_2016-03-21_002t - 2016-07-24 05_36 PM	Transcriptome (T)	Up- or down-regulated significantly (q < 0.1)	Natural Killer Cell Signaling	RAC2,RAF1,PIK3R1,KLRB1,SOS2,HRAS,KRAS,NCK1,PAK1,LCK,PIK3CG,IRS2,PRKD3,FRS2,PRKD1,ATM,KLRC1,AKT2,PRKCQ,LAIR1,RRAS,FGFR2,TLR9,SYNJ2,NCR1,GAB1,INPP5F,SYK,PLCG2,IRS1,PIK3R6,PAK7,VAV1,PIK3CD,LCP2,FYN,PIK3CA,OCRL,PRKCZ,AKT1,KL,PIK3C3,INPP5B,SOS1,Klra7 (includes others),PRKCE,PIK3R2,FCGR3A/FCGR3B,GRB2,FCGR2A,TYROBP,PIK3C2G,PLCG1,INPP5D,KIR3DL3,PRKCG,PAK3,CD244,FCER1G,PRKCB,CD247,MAPK1,PIK3R4,CD300A,FGFR…	0.481948	0.183	NaN	56/104 (54%)	0/104 (0%)	48/104 (46%)	0/104 (0%)
IPA_2016-03-21_002t - 2016-07-24 05_36 PM	Transcriptome (T)	Up- or down-regulated significantly (q < 0.1)	Glioma Invasiveness Signaling	MAPK1,F2R,VTN,HMMR,PIK3R1,HRAS,KRAS,PIK3R4,ITGB3,PTK2,FGFR3,RHOG,RHOB,PIK3CG,FGFR4,MAPK3,ITGAV,MRAS,IRS2,FRS2,ITGB5,ATM,TIMP2,RND2,RRAS,FGFR1,FGFR2,RHOJ,MMP2,TLR9,PIK3R3,TIMP4,RHOQ,GAB1,RND3,PTPN11,RHOA,IRS1,PIK3R6,PIK3CD,FNBP1,PIK3CA,RHOT2,PIK3R5,KLB,RHOH,RHOD,KL,TIMP1,RHOT1,PIK3C3,RHOU,PIK3R2,RHOF,TIMP3,NRAS,PIK3C2A,GRB2,RHOC,PIK3C2G,PLAUR,PLG,RHOV,RRAS2,CD44,PIK3CB,PLAU,MMP9	0.486407	0.191	1.387	33/68 (49%)	0/68 (0%)	35/68 (51%)	0/68 (0%)
IPA_2016-03-21_002t - 2016-07-24 05_36 PM	Transcriptome (T)	Up- or down-regulated significantly (q < 0.1)	Cell Cycle Regulation by BTG Family Proteins	PPP2R2A,PPP2CA,PPP2R5B,CDK4,E2F3,CCND1,E2F6,RB1,PPM1J,PPM1L,E2F5,PPP2R2C,E2F2,CCNE2,E2F4,PPP2R5D,BTG1,PPP2R5A,NOCT,PRMT1,PPP2CB,CCNE1,PPP2R1A,CNOT7,PPP2R4,PPP2R3A,PPP2R2B,E2F1,BTG2,HOXB9,PPP2R5E,PPP2R1B,CDK2	0.49204	0.212	1	18/33 (55%)	0/33 (0%)	15/33 (45%)	0/33 (0%)
IPA_2016-03-21_002t - 2016-07-24 05_36 PM	Transcriptome (T)	Up- or down-regulated significantly (q < 0.1)	Estrogen Receptor Signaling	MED13,RAF1,POLR2F,TAF11,SOS2,HRAS,KRAS,MNAT1,THRAP3,MED21,MED16,IGFBP1,POLR2I,MED1,RRAS,CDK7,CREBBP,NR0B1,GTF2F1,PCK1,MED12,TAF9B,TAF4B,TAF5,ERCC3,SPEN,MED31,GTF2H1,MED13L,ESR2,POLR2J,G6PC3,SMARCA4,EP300,KAT2B,NCOA2,SOS1,CTBP2,GTF2H5,NCOR1,TAF3,GTF2H3,MED12L,PRKDC,SRA1,MED20,GRB2,MED30,HNRNPD,TAF7L,MED27,GTF2H4,GTF2E1,TRRAP,NRIP1,NCOR2,MED4,TAF15,PPARGC1A,G6PC2,POLR2D,MAPK1,TAF10,TAF13,PGR,CTBP1,…	0.49204	0.179	NaN	53/123 (43%)	0/123 (0%)	70/123 (57%)	0/123 (0%)
IPA_2016-03-21_002t - 2016-07-24 05_36 PM	Transcriptome (T)	Up- or down-regulated significantly (q < 0.1)	RAR Activation	RDH10,PIK3R1,ADCY4,SMARCD2,Rdh7,ARID2,MAPK13,MNAT1,VEGFA,LRAT,PIK3CG,RARA,RDH16,SMARCB1,SMARCC2,ZBTB16,PRKD3,RDH13,PRKD1,STAT5A,SMAD2,AKT2,PRKCQ,MED1,CDK7,CREBBP,NFKB2,CRABP1,CSF2RB,DHRS9,ERCC3,PRKACA,GTF2H1,PIK3CD,RXRA,PHF10,PIK3CA,DPF1,MAP3K5,JAK2,PRKCZ,SMARCA4,EP300,JUN,AKT1,KAT2B,ALDH1A3,RDH14,PNRC1,RARB,RBP2,PRKCE,GTF2H5,NCOR1,CSNK2B,NT5C1B,PIK3R2,RXRB,CITED2,MMP1,GTF2H3,Aldh1a7,SRA1,RDH11,A…	0.49204	0.173	NaN	93/185 (50%)	0/185 (0%)	92/185 (50%)	0/185 (0%)
IPA_2016-03-21_002t - 2016-07-24 05_36 PM	Transcriptome (T)	Up- or down-regulated significantly (q < 0.1)	Superpathway of Inositol Phosphate Compounds	MINPP1,DUSP8,MTMR9,PIK3R1,PPFIA2,PLCH2,PPP1R14B,PTPRC,LCK,IP6K3,ITPKB,DUSP11,RNGTT,PPP1R1B,PPTC7,FGFR2,TLR9,SYNJ2,TMEM55A,Ppp2r3d,DUSP23,PIK3R6,CD86,PIK3CD,PIP4K2A,PTPN2,DUSP2,PTPRJ,INPP5B,PIK3C3,PI4K2B,PALD1,PIK3R2,GRB2,PPP2R5D,DUSP27,ITPKA,PPP4R1,INPP5D,TNS3,CD80,PPIP5K2,SOCS3,EPHX2,PPP2R5B,PPFIBP2,PIKFYVE,PIP5K1B,STYXL1,PIK3R4,PTEN,PLCD3,CD28,PPP1R13B,FGFR4,MTMR2,PPP1CA,RASA1,PTPN6,SEC16A,PTPN…	0.49204	0.171	NaN	97/210 (46%)	0/210 (0%)	113/210 (54%)	0/210 (0%)
IPA_2016-03-21_002t - 2016-07-24 05_36 PM	Transcriptome (T)	Up- or down-regulated significantly (q < 0.1)	Methylglyoxal Degradation III	AKR7A2,AKR1A1,Akr1b10,AKR1C1/AKR1C2,FAM213B,AKR1C3,CYP2E1,AKR1B1,AKR1B10,ADH4,Akr1b7	0.49204	0.273	NaN	6/11 (55%)	0/11 (0%)	5/11 (45%)	0/11 (0%)
IPA_2016-03-21_002t - 2016-07-24 05_36 PM	Transcriptome (T)	Up- or down-regulated significantly (q < 0.1)	Arginine Degradation VI (Arginase 2 Pathway)	PYCRL,OAT,ARG2,PYCR2,PYCR1,ARG1	0.49204	0.333	NaN	4/6 (67%)	0/6 (0%)	2/6 (33%)	0/6 (0%)
IPA_2016-03-21_002t - 2016-07-24 05_36 PM	Transcriptome (T)	Up- or down-regulated significantly (q < 0.1)	Thioredoxin Pathway	TXNDC2,TXN,NXN,TXNRD2,TXNRD1,TXNRD3	0.49204	0.333	NaN	4/6 (67%)	0/6 (0%)	2/6 (33%)	0/6 (0%)
IPA_2016-03-21_002t - 2016-07-24 05_36 PM	Transcriptome (T)	Up- or down-regulated significantly (q < 0.1)	Pentose Phosphate Pathway (Non-oxidative Branch)	RPE,TKT,TALDO1,TKTL1,TKTL2,RPIA	0.49204	0.333	NaN	1/6 (17%)	0/6 (0%)	5/6 (83%)	0/6 (0%)
IPA_2016-03-21_002t - 2016-07-24 05_36 PM	Transcriptome (T)	Up- or down-regulated significantly (q < 0.1)	Remodeling of Epithelial Adherens Junctions	TUBA1B,RAB5C,ARPC5,TUBB,CLIP1,CTNNA2,CBLL1,EXOC2,TUBA1C,ACTG2,DNM2,ACTA1,ACTR2,TUBB3,TUBB2A,DNM3,APC,MET,CDH1,ARPC1A,ACTA2,ARPC2,ZYX,ACTN4,ACTG1,NME1,RALA,ARPC1B,CTNNA1,Actn3,RAB5B,IQGAP1,TUBB2B,RAB5A,ARF6,ACTR3,TUBA8,HGF,ARPC3,TUBB4A,VCL,TUBA3E,CTNNB1,HGS,ACTC1,ACTN1,SRC,TUBB1,ARPC5L,TUBB4B,MAPRE1,ACTN2,ACTB,TUBG1,TUBA4A,RAB7A,DNM1,TUBA1A,TUBB6,DNM1L,ARPC4,MAPRE3,CTNND1	0.503501	0.19	1	24/63 (38%)	0/63 (0%)	39/63 (62%)	0/63 (0%)
IPA_2016-03-21_002t - 2016-07-24 05_36 PM	Transcriptome (T)	Up- or down-regulated significantly (q < 0.1)	Hypoxia Signaling in the Cardiovascular System	UBE2A,UBE2V2,NOS3,PTEN,ARNT,UBE2D4,VEGFA,UBE2B,SUMO1,ATF4,UBE2E3,NFKBIB,ATM,TP53,P4HB,UBE2Q1,COPS5,CREB3,CREBBP,CSNK1D,BIRC6,UBE2S,CREB3L4,CREB5,SLC2A4,ATF2,UBE2G2,UBE2D2,UBE2L3,UBE2H,UBE2G1,HIF1AN,HSP90AA1,UBE2E1,VHL,UBE2I,UBE2C,UBE2J2,EPO,NFKBIE,UBE2N,HIF1A,UBE2F,EP300,HSP90B1,NFKBIA,AKT1,JUN,EDN1,HSP90AB1,CREB1,UBE2V1,UBE2M,NQO1,UBE2R2,MDM2,UBE2D1,UBE2L6,UBE2J1,UBE2E2,CDC34,LDHA,UBE2D3	0.503501	0.19	-0.816	29/63 (46%)	0/63 (0%)	34/63 (54%)	0/63 (0%)
IPA_2016-03-21_002t - 2016-07-24 05_36 PM	Transcriptome (T)	Up- or down-regulated significantly (q < 0.1)	TWEAK Signaling	RELA,TRAF3,Naip1 (includes others),NFKBIE,NFKB1,TNFRSF12A,TRADD,CASP6,IKBKB,IKBKG,CASP9,NFKBIA,TNFSF12,BID,CHUK,CASP8,NFKBIB,BIRC3,TRAF1,NAIP,MAP3K14,CASP3,APAF1,IKBKE,NFKB2,XIAP,BAG4,FADD,TRAF2,RIPK1,TNFRSF25,CYCS,CASP7,BIRC2	0.526017	0.206	1.134	16/34 (47%)	0/34 (0%)	18/34 (53%)	0/34 (0%)
IPA_2016-03-21_002t - 2016-07-24 05_36 PM	Transcriptome (T)	Up- or down-regulated significantly (q < 0.1)	Hepatic Cholestasis	ABCG8,GCGR,ADCY4,MAP3K4,IL6,ATP8B1,IL1RL2,NR1I2,PPRC1,ABCC1,RARA,NFKBIB,HNF4A,PRKD3,PRKD1,FGF19,CYP7B1,PRKCQ,NR1H3,NFKB2,Ins1,TRAF6,PRKACA,RXRA,TNF,ABCG5,SLC10A1,SLC4A2,NR1H4,IL1RL1,CNTF,ABCC2,SLC22A7,IL25,PRKCZ,SLCO1C1,IL36G,JUN,NGFR,IL17D,PRKCE,LBP,TNFRSF1B,ABCB1,IFNG,MYD88,TNFRSF1A,ADCY6,MAPK8,IRAK3,IL13,IL36B,PRKCG,LY96,TRAF2,ABCB4,IL12B,SREBF1,LTA,ADCY1,NR5A2,ABCC3,TIRAP,CSF2,IRAK4,IRAK2,PRK…	0.52723	0.173	NaN	79/150 (53%)	0/150 (0%)	71/150 (47%)	0/150 (0%)
IPA_2016-03-21_002t - 2016-07-24 05_36 PM	Transcriptome (T)	Up- or down-regulated significantly (q < 0.1)	Cancer Drug Resistance By Drug Efflux	RAF1,FOXO4,PIK3CA,MAPK1,ABCC2,PIK3R1,HRAS,KRAS,ABCC10,NFKB1,PTEN,BRAF,AKT1,MAP2K2,MAPK3,ABCC1,PIK3CG,FOXO3,YBX1,MRAS,AKT3,PIK3R2,PDK1,MAP2K1,TP53,ABCB1,AKT2,NRAS,RRAS,ABCG2,MDM2,FOXG1,PIK3R3,RRAS2,FOXO1,FOXO6,ARAF,PIK3CB,PIK3CD,PTGS2	0.52723	0.2	NaN	17/40 (43%)	0/40 (0%)	23/40 (57%)	0/40 (0%)
IPA_2016-03-21_002t - 2016-07-24 05_36 PM	Transcriptome (T)	Up- or down-regulated significantly (q < 0.1)	Regulation of IL-2 Expression in Activated and Anergic T Lymphocytes	CD247,MAP2K4,RAF1,TGFBR1,MAPK1,CD3E,NFATC3,SMAD3,SOS2,HRAS,KRAS,TGFBR2,IKBKB,CD28,IKBKG,MAP2K2,TGFB1,MAPK3,PPP3R1,MRAS,NFKBIB,SMAD2,RRAS,RAC1,NFKB2,MALT1,PPP3CC,MAPK12,CD3G,CARD11,PLCG2,ZAP70,LAT,TGFB3,MAPK10,VAV1,RELA,FYN,CAMK4,Calm1 (includes others),NFKBIE,NFKB1,NFATC1,PPP3R2,NFKBIA,NFAT5,JUN,PPP3CB,IL2,SOS1,TGFB2,SMAD4,CHUK,MAP2K1,PPP3CA,VAV2,MAP2K7,CALML5,NRAS,GRB2,MAP3K1,CHP1,MAPK8,TOB1,MAP…	0.52723	0.184	NaN	33/76 (43%)	0/76 (0%)	43/76 (57%)	0/76 (0%)
IPA_2016-03-21_002t - 2016-07-24 05_36 PM	Transcriptome (T)	Up- or down-regulated significantly (q < 0.1)	Thrombopoietin Signaling	GAB2,RAF1,THPO,MAPK1,PIK3R1,HRAS,KRAS,PIK3R4,MYC,FGFR3,MAP2K2,PIK3CG,FGFR4,MAPK3,MRAS,IRS2,FRS2,PRKD3,PRKD1,ATM,STAT5A,PRKCQ,RRAS,FGFR1,FGFR2,STAT3,TLR9,PIK3R3,GAB1,PTPN11,PLCG2,PRKCD,IRS1,PIK3R6,PIK3CD,PRKCH,PIK3CA,PIK3R5,JAK2,KLB,PRKCZ,SHC1,MPL,JUN,KL,PIK3C3,SOS1,PRKCE,PIK3R2,STAT5B,STAT1,MAP2K1,PRKCA,NRAS,PIK3C2A,GRB2,PIK3C2G,PLCG1,PRKCG,FOS,RRAS2,PRKCI,PIK3CB,PRKCB	0.52723	0.188	0.577	31/64 (48%)	0/64 (0%)	33/64 (52%)	0/64 (0%)
IPA_2016-03-21_002t - 2016-07-24 05_36 PM	Transcriptome (T)	Up- or down-regulated significantly (q < 0.1)	Nicotine Degradation II	UGT2B28,CYP3A7,Fmo9,UGT2B7,UGT1A6,CYP2U1,CYP2C9,POR,CYP1A2,CYP3A5,CYP2E1,Ugt1a7c,CYP4X1,CYP2A6 (includes others),FMO4,UGT3A1,Cyp2c40 (includes others),UGT2B17,FMO2,UGT1A3,UGT1A4,INMT,UGT1A1,LARGE,Aox4,CYP2F1,ADH7,CYP4B1,B3GAT3,CYP2B6,CYP4F8,FMO5,B4GAT1,EXT2,UGT2A3,CYP19A1,Gm4846,FMO1,CYP51A1,FMO3,CYP1A1,CYP2C18,UGT2B10,CSGALNACT1,CYP1B1,CYP2J2,AOX1,GYLTL1B,UGT1A7 (includes others),CYP2C8,Aox3,CYP…	0.52723	0.192	NaN	19/52 (37%)	0/52 (0%)	33/52 (63%)	0/52 (0%)
IPA_2016-03-21_002t - 2016-07-24 05_36 PM	Transcriptome (T)	Up- or down-regulated significantly (q < 0.1)	Unfolded protein response	HSPA14,INSIG1,HSPA1A/HSPA1B,DNAJC3,HSPA5,EIF2A,CEBPG,HSPA4,UBXN4,ATF4,DNAJA2,PDIA2,P4HB,HSPA9,MBTPS2,HSPA8,SEL1L,MBTPS1,EDEM1,ERO1B,PPP1R15A,SCAP,DDIT3,ERN1,CEBPD,ATF6,OS9,MAP3K5,HSPA1L,BCL2,SYVN1,HSP90B1,VCP,CEBPA,NFE2L2,AMFR,PPARG,CALR,MAP2K7,HSPH1,XBP1,MAPK8,CANX,CEBPB,DNAJB9,HSPA2,CEBPE,TRAF2,SREBF1,SREBF2,CD82,EIF2AK3	0.52723	0.192	NaN	27/52 (52%)	0/52 (0%)	25/52 (48%)	0/52 (0%)
IPA_2016-03-21_002t - 2016-07-24 05_36 PM	Transcriptome (T)	Up- or down-regulated significantly (q < 0.1)	Acetone Degradation I (to Methylglyoxal)	CYP3A7,CYP1A1,CYP4F8,Cyp2c40 (includes others),CYP2U1,CYP2C18,CYP2C9,CYP1B1,POR,CYP2F1,CYP1A2,FAM213B,CYP19A1,CYP2E1,CYP3A5,CYP4B1,CYP4X1,CYP2A6 (includes others),CYP2J2,CYP2B6,CYP51A1,CYP2S1,CYP2C8	0.544503	0.217	NaN	8/23 (35%)	0/23 (0%)	15/23 (65%)	0/23 (0%)
IPA_2016-03-21_002t - 2016-07-24 05_36 PM	Transcriptome (T)	Up- or down-regulated significantly (q < 0.1)	Regulation of Actin-based Motility by Rho	RAC2,MYL10,MPRIP,PFN1,MYL6,MYL2,Wasl,ARPC5,PIKFYVE,PIP4K2B,MYL6B,PIP5K1B,LIMK1,Ppp1r12b,ITGA3,PAK1,RHOG,RHOB,BAIAP2,MYL4,ACTG2,ACTA1,MYL3,ITGA4,RND2,ACTR2,CFL1,RAC1,ITGA5,WASF1,RHOJ,GSN,RAC3,MYL7,PIP5K1A,RHOQ,ARPC1A,ACTA2,RND3,PIP5K1C,RHOA,ARPC2,PAK7,PIP4K2A,PIP4K2C,FNBP1,ARPC1B,RHOT2,PPP1CB,MYLK,RHOH,ACTR3,PPP1R12A,RHOT1,RHOD,PFN4,RHOU,PFN2,PFN3,PIP5KL1,ARPC3,RHOF,ACTC1,PI4KA,MYL12B,MYL12A,ITGB1…	0.547016	0.181	1.291	39/83 (47%)	0/83 (0%)	44/83 (53%)	0/83 (0%)
IPA_2016-03-21_002t - 2016-07-24 05_36 PM	Transcriptome (T)	Up- or down-regulated significantly (q < 0.1)	Rac Signaling	RAF1,PIK3R1,ARPC5,HRAS,KRAS,PAK1,ITGA3,PIK3CG,BAIAP2,IRS2,FRS2,ATM,ITGA4,IQGAP3,ACTR2,CFL1,RRAS,ITGA5,FGFR2,NFKB2,TLR9,PLD1,ARPC1A,GAB1,PIP5K1C,ARPC2,IRS1,NCF2,PIK3R6,PAK7,PIK3CD,PARD3,PIP4K2A,PIP4K2C,PIK3CA,ARPC1B,PTK2B,NOX3,PRKCZ,IQGAP2,ACTR3,JUN,KL,PIK3C3,ARPC3,PIP5KL1,PIK3R2,PI4KA,ITGB1,GRB2,ITGA2,BRK1,MAPK8,PIK3C2G,MCF2L,PAK3,CD44,ARPC4,MAP2K4,MAP3K11,MAPK1,PIKFYVE,PIP4K2B,LIMK2,PIP5K1B,PIK3…	0.547016	0.175	1.414	53/114 (46%)	0/114 (0%)	61/114 (54%)	0/114 (0%)
IPA_2016-03-21_002t - 2016-07-24 05_36 PM	Transcriptome (T)	Up- or down-regulated significantly (q < 0.1)	Thyroid Hormone Metabolism II (via Conjugation and/or Degradation)	UGT2B28,UGT1A6,UGT2B7,Sult1a1,DIO2,B4GAT1,EXT2,UGT2A3,Ugt1a7c,SULT1C3,UGT3A1,SULT1C2,UGT2B17,UGT2B10,UGT1A3,CSGALNACT1,Sult1d1,UGT1A4,UGT1A1,DIO3,SULT2A1,LARGE,SULT1E1,SULT4A1,DIO1,B3GAT3,GYLTL1B,UGT1A7 (includes others),SULT1B1	0.547016	0.207	NaN	13/29 (45%)	0/29 (0%)	16/29 (55%)	0/29 (0%)
IPA_2016-03-21_002t - 2016-07-24 05_36 PM	Transcriptome (T)	Up- or down-regulated significantly (q < 0.1)	Colorectal Cancer Metastasis Signaling	TGFBR1,AXIN1,ADCY4,PIK3R1,SOS2,KRAS,IL6,CCND1,PTGER1,Tlr12,GNB1,GNG12,TP53,SMAD2,AKT2,FGFR2,NFKB2,STAT3,TLR9,TCF3,GNG10,CDH1,PIK3R6,PRKACA,PIK3CD,TNF,SIAH1,RHOT2,VEGFB,JAK2,MMP25,GNG7,APPL1,WNT7A,ARRB1,PIK3C3,MMP8,SOS1,TLR7,TLR3,PIK3R2,GNG5,MMP1,IFNG,RHOC,TNFRSF1A,GRB2,ADCY6,FOS,WNT3A,MSH2,Tlr13,TCF7L2,PRKACB,MMP20,JAK1,MMP3,BAD,WNT3,MSH3,SMAD3,RACK1,TLR8,MMP13,WNT6,PIK3R4,TGFBR2,MYC,CASP9,RHOG,M…	0.547016	0.167	1.151	117/240 (49%)	0/240 (0%)	123/240 (51%)	0/240 (0%)
IPA_2016-03-21_002t - 2016-07-24 05_36 PM	Transcriptome (T)	Up- or down-regulated significantly (q < 0.1)	Lymphotoxin β Receptor Signaling	TRAF3,MAPK1,PIK3R1,PDPK1,LTB,PIK3R4,FGFR3,IKBKB,IKBKG,CASP9,MAPK3,PIK3CG,FGFR4,TRAF4,IRS2,TRAF5,LTBR,FRS2,ATM,MAP3K14,AKT2,CASP3,FGFR1,CREBBP,FGFR2,NFKB2,TLR9,TRAF6,PIK3R3,BCL2L1,NFKBID,GAB1,PTPN11,IRS1,PIK3R6,PIK3CD,RELA,PIK3CA,PIK3R5,NFKB1,KLB,EP300,DIABLO,NFKBIA,AKT1,KL,PIK3C3,AKT3,PIK3R2,CHUK,TRAF1,VCAM1,PIK3C2A,GRB2,RELB,APAF1,PIK3C2G,IKBKE,TRAF2,LTA,PIK3CB,IKBKAP,CYCS,TNFSF14,BIRC2	0.547016	0.185	0	36/65 (55%)	0/65 (0%)	29/65 (45%)	0/65 (0%)
IPA_2016-03-21_002t - 2016-07-24 05_36 PM	Transcriptome (T)	Up- or down-regulated significantly (q < 0.1)	Induction of Apoptosis by HIV1	MAP2K4,Naip1 (includes others),DFFA,IKBKB,IKBKG,BBC3,CASP9,HTRA2,NFKBIB,BIRC3,FASLG,TNFRSF11B,TP53,MAP3K14,CASP3,NFKB2,MAPK12,DAXX,BCL2L1,MAPK10,SLC25A10,TNF,RELA,NFKBIE,MAP3K5,NFKB1,FAS,BCL2,DIABLO,TRADD,NFKBIA,NGFR,BID,CHUK,CASP8,TNFRSF1B,TRAF1,NAIP,SLC25A13,MAP2K7,SLC25A4,CXCR4,TNFRSF1A,APAF1,MAPK8,MAPK9,SLC25A3,IKBKE,BAX,BAK1,XIAP,FADD,TRAF2,RIPK1,DFFB,IKBKAP,CYCS,SLC25A5,BIRC2	0.547016	0.186	1.508	28/59 (47%)	0/59 (0%)	31/59 (53%)	0/59 (0%)
IPA_2016-03-21_002t - 2016-07-24 05_36 PM	Transcriptome (T)	Up- or down-regulated significantly (q < 0.1)	TNFR1 Signaling	MAP2K4,RELA,Naip1 (includes others),NFKBIE,TNFAIP3,NFKB1,TANK,CASP6,IKBKB,TRADD,IKBKG,PAK1,NFKBIA,CASP9,MADD,JUN,CRADD,BID,CHUK,NFKBIB,CASP8,BIRC3,MAP4K2,MAP3K14,NAIP,PAK4,PAK6,CASP3,TNFRSF1A,MAP3K1,APAF1,MAPK8,IKBKE,NFKB2,XIAP,FADD,FOS,TRAF2,RIPK1,PAK3,CASP2,PAK2,PAK7,CYCS,TNF,CASP7,BIRC2	0.547016	0.191	1	28/47 (60%)	0/47 (0%)	19/47 (40%)	0/47 (0%)
IPA_2016-03-21_002t - 2016-07-24 05_36 PM	Transcriptome (T)	Up- or down-regulated significantly (q < 0.1)	VEGF Family Ligand-Receptor Interactions	RAF1,MAPK1,PIK3R1,SOS2,HRAS,KRAS,PIK3R4,NOS3,VEGFA,FGFR3,MAP2K2,PIK3CG,FGFR4,MAPK3,PLA2G5,MRAS,FIGF,IRS2,PLA2G4F,PRKD3,FRS2,PRKD1,ATM,PLA2G12A,AKT2,PRKCQ,RRAS,FGFR1,FGFR2,VEGFC,TLR9,PIK3R3,PLA2G6,GAB1,PTPN11,PLA2G2D,PLCG2,PRKCD,IRS1,PLA2G4B,PIK3R6,PIK3CD,PRKCH,NRP1,PIK3CA,PLA2G10,PIK3R5,VEGFB,KLB,PRKCZ,PGF,SHC1,AKT1,PLA2G2F,KL,PIK3C3,SOS1,AKT3,PRKCE,PIK3R2,PLA2G12B,MAP2K1,PRKCA,NRAS,NRP2,FLT1,PIK…	0.547016	0.179	0.775	42/84 (50%)	0/84 (0%)	42/84 (50%)	0/84 (0%)
IPA_2016-03-21_002t - 2016-07-24 05_36 PM	Transcriptome (T)	Up- or down-regulated significantly (q < 0.1)	UDP-D-xylose and UDP-D-glucuronate Biosynthesis	UXS1,UGDH	0.547016	0.5	NaN	0/2 (0%)	0/2 (0%)	2/2 (100%)	0/2 (0%)
IPA_2016-03-21_002t - 2016-07-24 05_36 PM	Transcriptome (T)	Up- or down-regulated significantly (q < 0.1)	Epoxysqualene Biosynthesis	SQLE,FDFT1	0.547016	0.5	NaN	0/2 (0%)	0/2 (0%)	2/2 (100%)	0/2 (0%)
IPA_2016-03-21_002t - 2016-07-24 05_36 PM	Transcriptome (T)	Up- or down-regulated significantly (q < 0.1)	All-trans-decaprenyl Diphosphate Biosynthesis	PDSS1,PDSS2	0.547016	0.5	NaN	1/2 (50%)	0/2 (0%)	1/2 (50%)	0/2 (0%)
IPA_2016-03-21_002t - 2016-07-24 05_36 PM	Transcriptome (T)	Up- or down-regulated significantly (q < 0.1)	Proline Degradation	ALDH4A1,LOC102724788/PRODH	0.547016	0.5	NaN	2/2 (100%)	0/2 (0%)	0/2 (0%)	0/2 (0%)
IPA_2016-03-21_002t - 2016-07-24 05_36 PM	Transcriptome (T)	Up- or down-regulated significantly (q < 0.1)	L-cysteine Degradation III	MPST,GOT1	0.547016	0.5	NaN	1/2 (50%)	0/2 (0%)	1/2 (50%)	0/2 (0%)
IPA_2016-03-21_002t - 2016-07-24 05_36 PM	Transcriptome (T)	Up- or down-regulated significantly (q < 0.1)	Uridine-5'-phosphate Biosynthesis	CAD,UMPS	0.547016	0.5	NaN	0/2 (0%)	0/2 (0%)	2/2 (100%)	0/2 (0%)
IPA_2016-03-21_002t - 2016-07-24 05_36 PM	Transcriptome (T)	Up- or down-regulated significantly (q < 0.1)	GDP-L-fucose Biosynthesis II (from L-fucose)	FPGT,FUK	0.547016	0.5	NaN	0/2 (0%)	0/2 (0%)	2/2 (100%)	0/2 (0%)
IPA_2016-03-21_002t - 2016-07-24 05_36 PM	Transcriptome (T)	Up- or down-regulated significantly (q < 0.1)	4-hydroxyproline Degradation I	ALDH4A1,HOGA1	0.547016	0.5	NaN	2/2 (100%)	0/2 (0%)	0/2 (0%)	0/2 (0%)
IPA_2016-03-21_002t - 2016-07-24 05_36 PM	Transcriptome (T)	Up- or down-regulated significantly (q < 0.1)	L-glutamine Biosynthesis II (tRNA-dependent)	GATB,QRSL1	0.547016	0.5	NaN	0/2 (0%)	0/2 (0%)	2/2 (100%)	0/2 (0%)
IPA_2016-03-21_002t - 2016-07-24 05_36 PM	Transcriptome (T)	Up- or down-regulated significantly (q < 0.1)	Glycine Degradation (Creatine Biosynthesis)	GAMT,GATM	0.547016	0.5	NaN	1/2 (50%)	0/2 (0%)	1/2 (50%)	0/2 (0%)
IPA_2016-03-21_002t - 2016-07-24 05_36 PM	Transcriptome (T)	Up- or down-regulated significantly (q < 0.1)	Threonine Degradation II	Tdh,GCAT	0.547016	0.5	NaN	1/2 (50%)	0/2 (0%)	1/2 (50%)	0/2 (0%)
IPA_2016-03-21_002t - 2016-07-24 05_36 PM	Transcriptome (T)	Up- or down-regulated significantly (q < 0.1)	Putrescine Biosynthesis III	AZIN2,ODC1	0.547016	0.5	NaN	1/2 (50%)	0/2 (0%)	1/2 (50%)	0/2 (0%)
IPA_2016-03-21_002t - 2016-07-24 05_36 PM	Transcriptome (T)	Up- or down-regulated significantly (q < 0.1)	Epithelial Adherens Junction Signaling	MYH10,MYH4,RAPGEF1,TUBA1B,TGFBR1,MYH9,MYL6,TGFBR3,ARPC5,MLLT4,HRAS,KRAS,CLIP1,KEAP1,BAIAP2,MYL3,ACTR2,AKT2,RRAS,MYH13,TUBB2A,SNAI1,MYH7,TCF3,RAP1A,MET,CDH1,CDH2,ARPC1A,ACTA2,ARPC2,ZYX,PARD3,NOTCH1,ACTG1,Tcf7,RAP1B,TCF4,SNAI2,ARPC1B,MYH8,Actn3,CTNNA1,BMPR2,CRK,ACVR2B,MYH11,TUBB2B,YES1,NOTCH2,AKT1,ACTR3,TUBA8,SORBS1,ARPC3,TUBB4A,VCL,TUBA3E,CTNNB1,ACVR1C,EGFR,MYH1,TUBB1,TUBB4B,ACTB,ACTN2,MYL1,TUBA1A…	0.547016	0.172	NaN	61/134 (46%)	0/134 (0%)	73/134 (54%)	0/134 (0%)
IPA_2016-03-21_002t - 2016-07-24 05_36 PM	Transcriptome (T)	Up- or down-regulated significantly (q < 0.1)	Tryptophan Degradation to 2-amino-3-carboxymuconate Semialdehyde	AFMID,KMO,TDO2,HAAO,IDO1,IDO2,KYNU	0.554626	0.286	NaN	6/7 (86%)	0/7 (0%)	1/7 (14%)	0/7 (0%)
IPA_2016-03-21_002t - 2016-07-24 05_36 PM	Transcriptome (T)	Up- or down-regulated significantly (q < 0.1)	Glycoaminoglycan-protein Linkage Region Biosynthesis	B4GALT7,XYLT2,B3GALT6,XYLT1,B3GAT1,B3GAT3,B3GAT2	0.554626	0.286	NaN	1/7 (14%)	0/7 (0%)	6/7 (86%)	0/7 (0%)
IPA_2016-03-21_002t - 2016-07-24 05_36 PM	Transcriptome (T)	Up- or down-regulated significantly (q < 0.1)	Estrogen-mediated S-phase Entry	E2F4,CCNE2,TFDP1,CDK4,E2F3,RBL1,CCND1,CDK1,SKP2,MYC,CCNA2,E2F6,RB1,CCNE1,CCNA1,CDKN1A,E2F1,E2F5,CDKN1B,ESR2,ESR1,E2F2,CDK2,CDC25A	0.561048	0.208	-0.447	15/24 (63%)	0/24 (0%)	9/24 (38%)	0/24 (0%)
IPA_2016-03-21_002t - 2016-07-24 05_36 PM	Transcriptome (T)	Up- or down-regulated significantly (q < 0.1)	Melatonin Degradation I	UGT2B28,CYP3A7,CYP4F8,UGT2B7,UGT1A6,CYP2U1,Sult1a1,CYP2C9,B4GAT1,POR,EXT2,CYP1A2,UGT2A3,CYP3A5,CYP19A1,CYP2E1,Ugt1a7c,CYP4X1,CYP2A6 (includes others),SULT1C3,CYP51A1,CYP1A1,UGT3A1,UGT2B17,Cyp2c40 (includes others),SULT1C2,CYP2C18,UGT1A3,UGT2B10,CSGALNACT1,Sult1d1,UGT1A4,UGT1A1,SULT2A1,CYP1B1,LARGE,CYP2F1,SULT4A1,SULT1E1,CYP4B1,CYP2J2,B3GAT3,GYLTL1B,CYP2B6,UGT1A7 (includes others),SULT1B1,CYP2S1,C…	0.562341	0.188	NaN	18/48 (38%)	0/48 (0%)	30/48 (63%)	0/48 (0%)
IPA_2016-03-21_002t - 2016-07-24 05_36 PM	Transcriptome (T)	Up- or down-regulated significantly (q < 0.1)	UVC-Induced MAPK Signaling	MAP2K4,RAF1,MAPK1,HRAS,KRAS,SMPD1,MAPK13,MAPK11,PRKCZ,BRAF,JUN,SMPD4,MAP2K2,MAPK3,MRAS,PRKCE,MAP2K1,PRKD3,SMPD3,PRKD1,PRKCA,EGFR,TP53,SRC,PRKCQ,NRAS,RRAS,MAPK8,MAPK9,MAPK12,SMPD2,PRKCG,FOS,PRKCI,MAPK14,RRAS2,ARAF,PRKCD,MAPK10,ATR,PRKCH,PRKCB	0.563638	0.19	2.121	17/42 (40%)	0/42 (0%)	25/42 (60%)	0/42 (0%)
IPA_2016-03-21_002t - 2016-07-24 05_36 PM	Transcriptome (T)	Up- or down-regulated significantly (q < 0.1)	RANK Signaling in Osteoclasts	MAP3K15,RAF1,PIK3R1,TAB2,MAP3K4,MAPK13,MAP3K10,PIK3CG,IRS2,TRAF5,NFKBIB,FRS2,MAP3K2,ATM,MAP3K9,AKT2,MITF,FGFR2,NFKB2,TLR9,TRAF6,MAP3K12,GAB1,IRS1,PIK3R6,PIK3CD,MAP2K6,PIK3CA,Calm1 (includes others),PTK2B,MAP3K5,AKT1,JUN,KL,PIK3C3,PIK3R2,PPP3CA,TNFSF11,CALML5,GRB2,PIK3C2G,MAPK8,FOS,TRAF2,MAP3K8,MAP3K3,BIRC2,MAP2K4,MAP3K11,MAPK1,PIK3R4,FGFR3,IKBKB,IKBKG,MAP2K2,PPP3R1,FGFR4,MAPK3,Map3k7,BIRC3,MAP3K1…	0.576766	0.173	0.5	54/98 (55%)	0/98 (0%)	44/98 (45%)	0/98 (0%)
IPA_2016-03-21_002t - 2016-07-24 05_36 PM	Transcriptome (T)	Up- or down-regulated significantly (q < 0.1)	UVA-Induced MAPK Signaling	PARP6,PIK3R1,HRAS,KRAS,MAPK13,PLCH2,PIK3CG,PLCB1,IRS2,PLCL1,FRS2,ATM,TP53,RRAS,ZC3HAV1,FGFR2,PLCL2,PARP3,TLR9,GAB1,PLCG2,IRS1,PIK3R6,PIK3CD,RPS6KA1,PIK3CA,PDIA3,ART1,NOTUM,PARP9,PLCD1,TNKS,MTOR,JUN,TIPARP,KL,PIK3C3,PARP11,RPS6KA2,PIK3R2,SMPD3,EGFR,GRB2,PARP4,PIK3C2G,MAPK8,PLCG1,PLCZ1,FOS,CYCS,MAP2K4,PLCB2,MAPK1,PARP2,PARP12,PIK3R4,FGFR3,PLCD3,PLCE1,CASP9,SMPD4,FGFR4,MAPK3,MRAS,RPS6KB1,CASP3,FGFR1…	0.576766	0.173	-0.243	56/98 (57%)	0/98 (0%)	42/98 (43%)	0/98 (0%)
IPA_2016-03-21_002t - 2016-07-24 05_36 PM	Transcriptome (T)	Up- or down-regulated significantly (q < 0.1)	PTEN Signaling	RAC2,RAF1,TGFBR1,TGFBR3,PIK3R1,SOS2,HRAS,KRAS,GSK3A,BMPR1B,CCND1,ITGA3,PIK3CG,FASLG,ITGA4,PDGFRB,AKT2,RRAS,ITGA5,FGFR2,NFKB2,FOXG1,DDR1,SYNJ2,INPP5F,PIK3CD,MAGI3,PIK3CA,ILK,BMPR2,OCRL,PRKCZ,AKT1,INPP5B,NGFR,NTRK1,SOS1,PDGFRA,IGF1R,PIK3R2,CSNK2B,EGFR,ITGB1,FLT1,GRB2,ITGA2,FLT4,CNKSR3,IGF2R,INPP5D,MAGI1,NTRK3,CDKN1A,MAGI2,FOXO4,CSNK2A1,YWHAH,MAPK1,BAD,PDPK1,PTEN,TGFBR2,PTK2,FGFR3,IKBKB,IKBKG,CASP9,…	0.579429	0.171	-1.606	48/117 (41%)	0/117 (0%)	69/117 (59%)	0/117 (0%)
IPA_2016-03-21_002t - 2016-07-24 05_36 PM	Transcriptome (T)	Up- or down-regulated significantly (q < 0.1)	Tight Junction Signaling	MYH10,MYH4,TGFBR1,MYH9,MYL6,PPP2CA,NAPG,MLLT4,Cldn13,CLDN6,OCLN,MPDZ,NSF,PPM1J,VAMP3,CSTF2,SAFB,NAPA,MYL3,AKT2,MYH13,RAB13,HSF1,MYH7,NFKB2,CLDN23,CLDN12,CLDN8,ACTA2,PPP2R4,PPP2R3A,PPP2R2B,PRKACA,TNF,ACTG1,CPSF2,F2RL2,CLDN11,PPP2R2A,MYH8,CTNNA1,MPP5,CDK4,SYMPK,MYH11,VTI1B,PRKCZ,CPSF4,SMURF1,AKT1,JUN,CLDN4,LLGL1,NGFR,CEBPA,VCL,GOSR1,CTNNB1,TNFRSF1B,NAPB,MYH1,CLDN10,YKT6,TNFRSF1A,TJP1,ACTB,PPP2R5D,C…	0.579429	0.168	NaN	69/155 (45%)	0/155 (0%)	86/155 (55%)	0/155 (0%)
IPA_2016-03-21_002t - 2016-07-24 05_36 PM	Transcriptome (T)	Up- or down-regulated significantly (q < 0.1)	Fatty Acid Activation	ACSL3,SLC27A2,ACSL6,ACSBG2,SLC27A4,SLC27A5,ACSBG1,ACSL5,SLC27A6,ACSL4,SLC27A1,SLC27A3,ACSL1	0.587489	0.231	NaN	7/13 (54%)	0/13 (0%)	6/13 (46%)	0/13 (0%)
IPA_2016-03-21_002t - 2016-07-24 05_36 PM	Transcriptome (T)	Up- or down-regulated significantly (q < 0.1)	Nitric Oxide Signaling in the Cardiovascular System	KNG1,CACNA1S,PIK3R1,NOS3,ATP2A2,ADRB3,VEGFA,PIK3CG,CAV1,FIGF,IRS2,PRKD3,FRS2,GUCY1B3,PRKD1,ATM,PDE2A,AKT2,PRKCQ,GUCY1A3,GUCY2D,CACNA1C,FGFR2,ITPR1,TLR9,CACNA1A,PDE1C,GAB1,IRS1,PDE1B,ITPR3,PRKACA,PIK3R6,PIK3CD,PIK3CA,Calm1 (includes others),GUCY2C,VEGFB,PRKCZ,BDKRB2,ADRB1,AKT1,HSP90AB1,KL,PDE3B,PIK3C3,PRKCE,PIK3R2,CALML5,CACNA1D,FLT1,GRB2,FLT4,PIK3C2G,PRKCG,GUCY2F,PRKCB,PRKACB,MAPK1,ARG2,PRKG2,PIK…	0.590201	0.171	1.213	59/105 (56%)	0/105 (0%)	46/105 (44%)	0/105 (0%)
IPA_2016-03-21_002t - 2016-07-24 05_36 PM	Transcriptome (T)	Up- or down-regulated significantly (q < 0.1)	Antiproliferative Role of Somatostatin Receptor 2	MAPK1,PIK3R1,RACK1,GNB5,GNG13,HRAS,KRAS,PIK3R4,FGFR3,GNB1,GNB4,GNB3,MAP2K2,FGFR4,PIK3CG,MAPK3,MRAS,IRS2,FRS2,Gucy2g,GUCY1B3,GNG12,ATM,Gucy1b2,PTPN6,GUCY1A3,GUCY2D,RRAS,FGFR1,GNG2,FGFR2,GNG3,TLR9,GNG10,PIK3R3,GAB1,PTPN11,NPR1,IRS1,GNB2,GUCY1A2,PIK3R6,PIK3CD,NPR2,RAP1B,NOS1,PIK3CA,GUCY2C,PIK3R5,KLB,GNG7,BRAF,GNG11,KL,PIK3C3,SST,PIK3R2,GNB1L,GNG5,MAP2K1,GNG4,SRC,NRAS,PIK3C2A,GRB2,Gucy2d,PIK3C2G,RRAS…	0.591562	0.176	0.632	40/74 (54%)	0/74 (0%)	34/74 (46%)	0/74 (0%)
IPA_2016-03-21_002t - 2016-07-24 05_36 PM	Transcriptome (T)	Up- or down-regulated significantly (q < 0.1)	Neurotrophin/TRK Signaling	MAP2K4,RAF1,MAPK1,NTF4,PIK3R1,SOS2,HRAS,PDPK1,KRAS,PIK3R4,FGFR3,MAP2K2,PIK3CG,FGFR4,MAPK3,MRAS,ATF4,IRS2,FRS2,ATM,RRAS,FGFR1,CREB3,CREBBP,FGFR2,CREB3L4,TLR9,CREB5,ATF2,PIK3R3,GAB1,PTPN11,IRS1,PIK3R6,PIK3CD,MAP2K3,RPS6KA1,MAP2K5,MAP2K6,PIK3CA,NTF3,KLK3,BDNF,PIK3R5,MAP3K5,NGF,KLB,EP300,SHC1,AKT1,JUN,KL,PIK3C3,NGFR,SOS1,CREB1,NTRK1,SORCS1,PIK3R2,MAP2K1,MAP2K7,NRAS,SPRY1,PIK3C2A,GRB2,MAPK8,PIK3C2G,PL…	0.591562	0.176	0.832	33/74 (45%)	0/74 (0%)	41/74 (55%)	0/74 (0%)
IPA_2016-03-21_002t - 2016-07-24 05_36 PM	Transcriptome (T)	Up- or down-regulated significantly (q < 0.1)	D-myo-inositol (1,3,4)-trisphosphate Biosynthesis	MINPP1,INPP5E,SEC16A,INPPL1,ITPKA,INPP5A,OCRL,INPP5D,PTEN,SYNJ2,IPMK,SYNJ1,INPP5J,ITPKB,INPP5F,INPP5B,ITPKC,INPP5K,PMPCA	0.591562	0.211	NaN	6/19 (32%)	0/19 (0%)	13/19 (68%)	0/19 (0%)
IPA_2016-03-21_002t - 2016-07-24 05_36 PM	Transcriptome (T)	Up- or down-regulated significantly (q < 0.1)	DNA damage-induced 14-3-3σ Signaling	TP53,CCNE2,AKT2,CCNB3,CCNB2,CDK1,RAD1,CCNB1,CCNE1,AKT1,RAD9A,RAD17,HUS1,AKT3,ATR,SFN,BRCA1,CDK2,ATM	0.591562	0.211	NaN	12/19 (63%)	0/19 (0%)	7/19 (37%)	0/19 (0%)
IPA_2016-03-21_002t - 2016-07-24 05_36 PM	Transcriptome (T)	Up- or down-regulated significantly (q < 0.1)	Inflammasome pathway	NAIP,NLRP3,NLRP1,AIM2,PYCARD,MYD88,NFKB2,NFKB1,PANX1,TLR4,NOD2,IL18,CTSB,CASP1,IL1B,NEK7,CASP8,NLRC4,P2RX7	0.591562	0.211	0	12/19 (63%)	0/19 (0%)	7/19 (37%)	0/19 (0%)
IPA_2016-03-21_002t - 2016-07-24 05_36 PM	Transcriptome (T)	Up- or down-regulated significantly (q < 0.1)	Role of MAPK Signaling in the Pathogenesis of Influenza	MAP2K4,RAF1,MAPK1,PLA2R1,HRAS,KRAS,MAPK13,PLA2G7,PLA2G2C,CXCL10,PLBD1,LCAT,MAP2K2,MAPK3,PLA2G5,MRAS,PLA2G4F,PLA2G12A,AKT2,CASP3,RRAS,MAPK12,ATF2,PLA2G6,PLA2G2D,PLA2G4B,MAPK10,MAP2K3,TNF,MAP2K6,PAFAH1B2,PLA2G10,IFNB1,CCL5,MAP3K5,MAPK11,BCL2,AKT1,CCL2,PLA2G2F,Pla2g2a,PLB1,AKT3,PNPLA3,PLA2G12B,MAP2K1,PRKCA,PNPLA8,PLA2G16,IFNG,MAP2K7,NRAS,ABHD3,PLA2G4C,PLA2G1B,MAPK8,MAPK9,PLA2G3,BAX,RABGEF1,PLA2G4A,M…	0.595662	0.176	NaN	37/68 (54%)	0/68 (0%)	31/68 (46%)	0/68 (0%)
IPA_2016-03-21_002t - 2016-07-24 05_36 PM	Transcriptome (T)	Up- or down-regulated significantly (q < 0.1)	Atherosclerosis Signaling	APOB,APOC4,PLA2R1,IL6,PLA2G2C,PON1,LCAT,PLA2G4F,PLA2G12A,ITGA4,SELE,APOM,PCYOX1,NFKB2,PLA2G6,ALOX5,PDGFD,TNF,COL3A1,APOD,APOE,APOA4,ICAM1,PLA2G10,COL10A1,CCR2,ALOXE3,IL36G,LYZ,CCL2,Pla2g2a,TNFSF12,SERPINA1,PLA2G12B,COL18A1,MMP1,PNPLA8,PLA2G16,ALOX15,IFNG,PLA2G3,CCL11,F3,SELPLG,GLG1,IL36B,PLA2G4A,ITGB2,COL5A3,PLA2G2E,CSF1,PAFAH1B1,CCR3,CD40LG,MMP3,CD36,APOA2,CMA1,CXCL12,MMP13,PLA2G7,PLBD1,TGFB1,PL…	0.595662	0.17	NaN	66/112 (59%)	0/112 (0%)	46/112 (41%)	0/112 (0%)
IPA_2016-03-21_002t - 2016-07-24 05_36 PM	Transcriptome (T)	Up- or down-regulated significantly (q < 0.1)	PI3K Signaling in B Lymphocytes	RAF1,PIK3R1,HRAS,KRAS,PLEKHA4,PLCH2,PLEKHA3,PTPRC,CAMK2A,PIK3CG,ATF4,PLCB1,IRS2,PLCL1,NFKBIB,Irs3,CR2,CD19,AKT2,IL4R,RRAS,ITPR1,PLCL2,NFKB2,ATF2,SYK,IRS1,PLCG2,ITPR3,VAV1,PIK3CD,CAMK2G,FYN,PIK3CA,Calm1 (includes others),ATF7,PDIA3,NOTUM,FCGR2B,PRKCZ,PLCD1,AKT1,JUN,CARD10,CREB1,PIK3R2,PPP3CA,CAMK2B,CALML5,CD79B,Irs4,PLCG1,INPP5D,PLCZ1,FOS,DAPP1,BCL10,SH2B2,LYN,PLEKHA1,PRKCB,CD81,PLCB2,MAPK1,NFATC3…	0.60256	0.168	1.147	60/125 (48%)	0/125 (0%)	65/125 (52%)	0/125 (0%)
IPA_2016-03-21_002t - 2016-07-24 05_36 PM	Transcriptome (T)	Up- or down-regulated significantly (q < 0.1)	Acute Phase Response Signaling	RAF1,SOCS1,PIK3R1,SOS2,HRAS,KRAS,CP,SERPINA3,MAPK13,IL6,FGG,SOD2,ITIH4,APCS,PIK3CG,OSMR,FGB,NFKBIB,SERPINE1,AKT2,RRAS,NFKB2,STAT3,TCF3,HMOX2,CRABP1,TRAF6,KLKB1,MAP2K3,PIK3CD,FGA,TNF,MAP2K6,ECSIT,SERPING1,PIK3CA,TCF4,FN1,C9,MAP3K5,JAK2,C1R,TRADD,IL36G,MTOR,JUN,MBL2,AKT1,NGFR,SOS1,RBP2,SOCS2,SERPINA1,LBP,PIK3R2,TNFRSF1B,TNFRSF1A,GRB2,MYD88,AHSG,MAPK8,SERPINF1,SAA2-SAA4,SERPINF2,IL36B,FOS,FTL,HP,TRA…	0.605341	0.166	1.291	85/157 (54%)	0/157 (0%)	72/157 (46%)	0/157 (0%)
IPA_2016-03-21_002t - 2016-07-24 05_36 PM	Transcriptome (T)	Up- or down-regulated significantly (q < 0.1)	Heparan Sulfate Biosynthesis	Sult3a1/Sult3a2,NDST3,CHST4,LIPE,CHST15,CHST2,HS6ST1,Ces1b/Ces1c,CHST11,HS3ST1,HS6ST3,SULT1C3,Ces2a,XYLT1,NDST4,SULT2A1,HS3ST3B1,SULT4A1,SULT1E1,Ces2e,B3GAT1,EXTL3,HS3ST6,B3GAT3,CHST13,EXTL2,NDST1,HS3ST5,GAL3ST2,B3GALT6,CHST7,HS2ST1,EXT1,PRDX6,HS3ST3A1,AADAC,B4GALT7,EXT2,UST,CHST3,HS6ST2,CHST10,B3GAT2,SULT1C2,CHST12,GLCE,Sult1d1,SULT2B1,PNPLA7,CHST1,Ces1e,XYLT2,HS3ST2,NDST2,SULT1B1,EXTL1	0.605341	0.179	NaN	30/56 (54%)	0/56 (0%)	26/56 (46%)	0/56 (0%)
IPA_2016-03-21_002t - 2016-07-24 05_36 PM	Transcriptome (T)	Up- or down-regulated significantly (q < 0.1)	Renal Cell Carcinoma Signaling	RAPGEF1,RAF1,MAPK1,PIK3R1,SOS2,HRAS,Ubb,KRAS,PIK3R4,TCEB1,ARNT,FGFR3,VEGFA,PAK1,MAP2K2,TGFB1,PIK3CG,FGFR4,MAPK3,MRAS,IRS2,FRS2,ATM,ETS1,AKT2,SLC2A1,RRAS,FGFR1,CREBBP,RAC1,FGFR2,TLR9,RAP1A,PDGFB,PIK3R3,UBD,MET,GAB1,PTPN11,IRS1,PIK3R6,PIK3CD,PAK7,FH,VHL,PIK3CA,PIK3R5,CRK,HIF1A,KLB,EP300,JUN,AKT1,KL,PIK3C3,HGF,SOS1,AKT3,EGLN3,PIK3R2,MAP2K1,PAK4,NRAS,PAK6,PIK3C2A,GRB2,PIK3C2G,FOS,RRAS2,PAK3,CUL2,PAK2…	0.605341	0.173	1	35/75 (47%)	0/75 (0%)	40/75 (53%)	0/75 (0%)
IPA_2016-03-21_002t - 2016-07-24 05_36 PM	Transcriptome (T)	Up- or down-regulated significantly (q < 0.1)	ErbB Signaling	MAP2K4,RAF1,BTC,MAPK1,PIK3R1,SOS2,HRAS,PDPK1,KRAS,MAPK13,NCK1,PIK3R4,FGFR3,NCK2,PAK1,MAP2K2,PIK3CG,FGFR4,MAPK3,MRAS,IRS2,GSK3B,PRKD3,FRS2,PRKD1,ATM,RPS6KB1,PRKCQ,RRAS,FGFR1,HBEGF,FGFR2,NRG4,TLR9,MAPK12,AREG,PIK3R3,GAB1,PTPN11,PLCG2,PRKCD,IRS1,PIK3R6,MAPK10,PIK3CD,PRKCH,MAP2K3,PAK7,EREG,MAP2K6,PIK3CA,NRG2,PIK3R5,EGF,MAPK11,KLB,PRKCZ,SHC1,MTOR,JUN,AKT1,KL,ERBB4,PIK3C3,SOS1,PRKCE,PIK3R2,ERBB2,MAP2K1…	0.605341	0.17	NaN	46/94 (49%)	0/94 (0%)	48/94 (51%)	0/94 (0%)
IPA_2016-03-21_002t - 2016-07-24 05_36 PM	Transcriptome (T)	Up- or down-regulated significantly (q < 0.1)	Nicotine Degradation III	UGT2B28,CYP3A7,CYP4F8,UGT2B7,UGT1A6,CYP2U1,CYP2C9,B4GAT1,POR,EXT2,CYP1A2,UGT2A3,CYP3A5,CYP19A1,CYP2E1,Ugt1a7c,CYP4X1,CYP2A6 (includes others),CYP51A1,CYP1A1,UGT3A1,Cyp2c40 (includes others),UGT2B17,CYP2C18,UGT2B10,UGT1A3,CSGALNACT1,UGT1A4,UGT1A1,CYP1B1,LARGE,CYP2F1,Aox4,ADH7,CYP4B1,CYP2J2,AOX1,B3GAT3,GYLTL1B,CYP2B6,UGT1A7 (includes others),CYP2S1,Aox3,CYP2C8	0.605341	0.182	NaN	14/44 (32%)	0/44 (0%)	30/44 (68%)	0/44 (0%)
IPA_2016-03-21_002t - 2016-07-24 05_36 PM	Transcriptome (T)	Up- or down-regulated significantly (q < 0.1)	Role of JAK1 and JAK3 in γc Cytokine Signaling	SOCS1,SOCS3,IL15RA,JAK1,MAPK1,PIK3R1,HRAS,KRAS,PIK3R4,IL7R,FGFR3,FGFR4,PIK3CG,MAPK3,IL9,MRAS,IRS2,FRS2,Irs3,ATM,IL2RB,STAT6,STAT5A,IL4R,IL2RG,FES,RRAS,FGFR1,FGFR2,STAT3,TLR9,IL7,PIK3R3,GAB1,PTPN11,IRS1,SYK,PIK3R6,PIK3CD,BLNK,PIK3CA,PTK2B,IL21R,PIK3R5,CRLF2,JAK2,KLB,SHC1,IL2,KL,PIK3C3,PIK3R2,STAT5B,STAT1,IL4,IL21,NRAS,PIK3C2A,GRB2,IL9R,IL15,PIK3C2G,Irs4,TSLP,RRAS2,SH2B2,PIK3CB,IL2RA,JAK3	0.605341	0.174	NaN	44/69 (64%)	0/69 (0%)	25/69 (36%)	0/69 (0%)
IPA_2016-03-21_002t - 2016-07-24 05_36 PM	Transcriptome (T)	Up- or down-regulated significantly (q < 0.1)	ErbB4 Signaling	RAF1,MAPK1,PIK3R1,SOS2,HRAS,PDPK1,NCSTN,KRAS,PIK3R4,FGFR3,Nrg1,MAP2K2,PIK3CG,FGFR4,MAPK3,MRAS,IRS2,PRKD3,FRS2,PRKD1,ATM,PRKCQ,YAP1,RRAS,FGFR1,NRG4,FGFR2,TLR9,PIK3R3,GAB1,PTPN11,PLCG2,APH1A,PRKCD,IRS1,PIK3R6,APH1B,PIK3CD,PRKCH,PIK3CA,ADAM17,NRG2,PSENEN,PIK3R5,PSEN2,KLB,PRKCZ,SHC1,AKT1,KL,PIK3C3,ERBB4,SOS1,PRKCE,PIK3R2,MAP2K1,PRKCA,NRAS,PIK3C2A,GRB2,PIK3C2G,PLCG1,PRKCG,PRKCI,RRAS2,NRG3,PIK3CB,PSEN1…	0.605341	0.174	1.155	29/69 (42%)	0/69 (0%)	40/69 (58%)	0/69 (0%)
IPA_2016-03-21_002t - 2016-07-24 05_36 PM	Transcriptome (T)	Up- or down-regulated significantly (q < 0.1)	Adipogenesis pathway	BMP4,PLIN1,WNT10B,MNAT1,EGR2,LPIN1,HDAC7,TBL1XR1,KAT2A,KMT2B,TP53,ATG5,KAT7,ATG7,CDK7,FGFR2,SLC2A4,ZNF423,RUNX1T1,ERCC3,KAT6A,GTF2H1,RPS6KA1,TNF,PER2,DDIT3,FGF2,SAP30L,SIN3B,CEBPD,RBBP7,BMPR2,FZD1,KAT2B,AKT1,SETDB1,CTBP2,CEBPA,FABP4,GTF2H5,GTF2H3,TNFRSF1A,TXNIP,XBP1,SIN3A,Kat6b,NR1D2,SREBF1,GTF2H4,BMP7,SOX9,FZD7,CDKN2A,DGKD,FZD3,SMAD3,NR2F2,FBXW7,HDAC10,RBP1,CTNNBIP1,FGFR3,HDAC6,CTBP1,FOXC2,TGFB1…	0.605341	0.167	NaN	51/126 (40%)	0/126 (0%)	75/126 (60%)	0/126 (0%)
IPA_2016-03-21_002t - 2016-07-24 05_36 PM	Transcriptome (T)	Up- or down-regulated significantly (q < 0.1)	Factors Promoting Cardiogenesis in Vertebrates	BMP15,NODAL,TGFBR1,BMP4,WNT3,MYL2,FZD3,AXIN1,TGFBR3,BMPR1B,TGFBR2,TGFB1,GSK3B,PRKD3,SMAD1,FZD2,PRKD1,TBX5,SMAD2,CCNE2,NOX4,PRKCQ,SMAD9,BMP8A,FZD9,MYH7,TCF3,BMP10,APC,ACVR1B,ATF2,Bmp8b,PRKCD,FZD6,TGFB3,PRKCH,LEF1,FZD5,Tcf7,CDK2,FZD10,TCF4,BMP2,BMP3,LRP6,BMPR2,FZD1,SMAD5,ACVR2B,HNF1A,NOG,PRKCZ,BMPR1A,SMO,TGFB2,SMAD4,PRKCE,CTNNB1,ACVR1C,BMP1,PRKCA,LRP5,CER1,DVL1,CDC6,TDGF1,ACVR1,TCF7L1,BMP5,PRKCG,NK…	0.605341	0.17	NaN	46/88 (52%)	0/88 (0%)	42/88 (48%)	0/88 (0%)
IPA_2016-03-21_002t - 2016-07-24 05_36 PM	Transcriptome (T)	Up- or down-regulated significantly (q < 0.1)	MIF Regulation of Innate Immunity	MAP2K4,RELA,MAPK1,PLA2G10,NFKBIE,CD74,NFKB1,JUN,NFKBIA,PLA2G2F,MAPK3,PLA2G5,PLA2G4F,NOS2,PLA2G12B,NFKBIB,PLA2G12A,TP53,MIF,PLA2G4C,MAPK8,PLA2G1B,PLA2G3,MAPK9,NFKB2,MAPK12,PLA2G4A,PLA2G6,TLR4,FOS,LY96,PLA2G4D,PLA2G2E,PLA2G2D,PLA2G4B,MAPK10,CD14,PTGS2	0.605341	0.184	-0.378	23/38 (61%)	0/38 (0%)	15/38 (39%)	0/38 (0%)
IPA_2016-03-21_002t - 2016-07-24 05_36 PM	Transcriptome (T)	Up- or down-regulated significantly (q < 0.1)	Netrin Signaling	PRKACB,RAC2,UNC5A,NFATC3,UNC5B,NCK1,ABLIM1,NTN1,PRKAG1,NFATC1,ENAH,PPP3R2,NCK2,NFAT5,PPP3CB,PPP3R1,RYR3,ABLIM3,DCC,UNC5D,PRKAR1B,ABLIM2,RYR1,PPP3CA,UNC5C,RYR2,CHP1,RAC1,PRKAR2A,PPP3CC,NFATC4,RAC3,PRKG1,PRKAR2B,PRKACA,PRKAG2,NFATC2,PRKAR1A	0.605341	0.184	NaN	21/38 (55%)	0/38 (0%)	17/38 (45%)	0/38 (0%)
IPA_2016-03-21_002t - 2016-07-24 05_36 PM	Transcriptome (T)	Up- or down-regulated significantly (q < 0.1)	Sucrose Degradation V (Mammalian)	KHK,ALDOB,TPI1,SI,ALDOA,GALM,TKFC,ALDOC	0.605341	0.25	NaN	3/8 (38%)	0/8 (0%)	5/8 (63%)	0/8 (0%)
IPA_2016-03-21_002t - 2016-07-24 05_36 PM	Transcriptome (T)	Up- or down-regulated significantly (q < 0.1)	Citrulline Biosynthesis	LOC102724788/PRODH,OTC,GLS,OAT,ARG2,ALDH18A1,GLS2,ARG1	0.605341	0.25	NaN	7/8 (88%)	0/8 (0%)	1/8 (13%)	0/8 (0%)
IPA_2016-03-21_002t - 2016-07-24 05_36 PM	Transcriptome (T)	Up- or down-regulated significantly (q < 0.1)	Ketolysis	Oxct2a/Oxct2b,BDH2,BDH1,ACAT2,ACAT1,HADHB,OXCT1,HADHA	0.605341	0.25	NaN	3/8 (38%)	0/8 (0%)	5/8 (63%)	0/8 (0%)
IPA_2016-03-21_002t - 2016-07-24 05_36 PM	Transcriptome (T)	Up- or down-regulated significantly (q < 0.1)	GDP-glucose Biosynthesis	HK1,HK2,PGM3,GCK,PGM5,PGM1,HK3,PGM2	0.605341	0.25	NaN	2/8 (25%)	0/8 (0%)	6/8 (75%)	0/8 (0%)
IPA_2016-03-21_002t - 2016-07-24 05_36 PM	Transcriptome (T)	Up- or down-regulated significantly (q < 0.1)	GABA Receptor Signaling	GABRA5,ABAT,ADCY4,Ubb,AP1B1,AP2A2,GABRR3,GABRG3,NSF,KCNN1,GAD2,GABRG1,GPR37,ADCY5,MRAS,GABRB1,GABRD,GABRQ,ALDH9A1,AP2S1,UBD,SLC6A11,ADCY9,GAD1,SLC6A1,ADCY10,SLC6A12,KCNN4,KCNN3,AP2A1,GABRA4,UBQLN1,GPHN,SLC6A13,GABRB2,GABRB3,AP1G2,GABRA6,KCNQ3,GABRA1,ADCY8,GABRA2,GABRA3,ALDH5A1,SLC32A1,AP2M1,ADCY2,GNAS,ADCY3,ADCY6,GABBR1,KCNH2,GABRP,DNM1,GABBR2,GABRG2,GABRR2,KCNQ2,ADCY1,GABARAP,UBC,GABRR1,ADCY7	0.606736	0.175	0	30/63 (48%)	0/63 (0%)	33/63 (52%)	0/63 (0%)
IPA_2016-03-21_002t - 2016-07-24 05_36 PM	Transcriptome (T)	Up- or down-regulated significantly (q < 0.1)	JAK/Stat Signaling	SOCS1,RAF1,SOCS3,PIAS2,JAK1,MAPK1,PIK3R1,SOS2,SOCS6,HRAS,KRAS,IL6,PIK3R4,FGFR3,MAP2K2,PIK3CG,FGFR4,MAPK3,CISH,MRAS,IRS2,FRS2,ATM,STAT5A,STAT6,PTPN6,AKT2,RRAS,FGFR1,TYK2,FGFR2,NFKB2,STAT3,TLR9,PIK3R3,BCL2L1,GAST,PIAS4,GAB1,PTPN11,IRS1,PIK3R6,PIK3CD,STAT2,SOCS5,RELA,PIK3CA,PIAS1,PIK3R5,JAK2,NFKB1,KLB,SHC1,MTOR,AKT1,JUN,KL,PIK3C3,SOS1,PTPN1,AKT3,SOCS2,PIK3R2,STAT5B,STAT1,MAP2K1,CCKBR,NRAS,PIK3C2A,GR…	0.606736	0.171	1.069	39/82 (48%)	0/82 (0%)	43/82 (52%)	0/82 (0%)
IPA_2016-03-21_002t - 2016-07-24 05_36 PM	Transcriptome (T)	Up- or down-regulated significantly (q < 0.1)	IL-17A Signaling in Fibroblasts	RELA,MAPK1,NFKBIE,CEBPD,IL17RC,MAPK13,IL6,NFKB1,IL17RA,MAPK11,IKBKB,IKBKG,NFKBIA,JUN,TRAF3IP2,CCL2,MAPK3,GSK3B,CHUK,NFKBIB,MMP1,LCN2,IKBKE,NFKB2,CEBPB,NFKBIZ,MAPK12,IL17A,TRAF6,NFKBID,FOS,MAPK14	0.606736	0.188	NaN	18/32 (56%)	0/32 (0%)	14/32 (44%)	0/32 (0%)
IPA_2016-03-21_002t - 2016-07-24 05_36 PM	Transcriptome (T)	Up- or down-regulated significantly (q < 0.1)	Antiproliferative Role of TOB in T Cell Signaling	TGFBR1,MAPK1,SMAD3,CUL1,SKP1,TGFBR2,CCNA2,RB1,CCNA1,TGFB1,PABPC4,IL2,TGFB2,SMAD4,PABPC1,SMAD2,CCNE2,TOB1,SKP2,CCNE1,TGFB3,RPS6KA1,TWSG1,CDC34,CDKN1B,CDK2	0.608135	0.192	NaN	12/26 (46%)	0/26 (0%)	14/26 (54%)	0/26 (0%)
IPA_2016-03-21_002t - 2016-07-24 05_36 PM	Transcriptome (T)	Up- or down-regulated significantly (q < 0.1)	Granzyme A Signaling	GZMA,SET,HIST1H1C,Hist1h1e,PRF1,NME1,H1FX,CREBBP,HIST1H1D,HIST1H1T,HMGB2,H1F0,APEX1,EP300	0.608135	0.214	NaN	7/14 (50%)	0/14 (0%)	7/14 (50%)	0/14 (0%)
IPA_2016-03-21_002t - 2016-07-24 05_36 PM	Transcriptome (T)	Up- or down-regulated significantly (q < 0.1)	Superpathway of Citrulline Metabolism	NOS1,GLS,ASS1,OAT,ARG2,NOS3,LOC102724788/PRODH,OTC,ALDH18A1,NOS2,ASL,CPS1,GLS2,ARG1	0.608135	0.214	NaN	12/14 (86%)	0/14 (0%)	2/14 (14%)	0/14 (0%)
IPA_2016-03-21_002t - 2016-07-24 05_36 PM	Transcriptome (T)	Up- or down-regulated significantly (q < 0.1)	Adenosine Nucleotides Degradation II	XDH,NT5C,NT5C3B,NT5C3A,ADAL,NT5E,NT5C1A,NT5M,PNP,ADA,NT5C2,AOX1,NT5C1B,ACPP	0.608135	0.214	NaN	8/14 (57%)	0/14 (0%)	6/14 (43%)	0/14 (0%)
IPA_2016-03-21_002t - 2016-07-24 05_36 PM	Transcriptome (T)	Up- or down-regulated significantly (q < 0.1)	Agranulocyte Adhesion and Diapedesis	MYH10,MYH4,SELL,MYH9,MYL6,CCL20,Cldn13,CLDN6,Cxcl9,MMP24,CXCL10,HRH1,ITGA3,CXCL13,EZR,CCL25,Cxcl3,MYL3,ITGA4,SELE,Ppbp,MYH13,ITGA6,ITGA5,MMP2,MYH7,MMP27,CLDN23,PODXL2,CCL4,CLDN12,CDH5,CLDN8,ACTA2,ITGA1,TNF,CD34,ACTG1,CLDN11,FN1,ICAM1,MYH8,CCL22,MYH11,CCL5,MMP25,ITGB7,IL36G,CLDN4,CCL2,CCL3L3,CXCR2,Ccl8,CCL28,MMP8,XCL1,MMP1,MMP17,CCL1,MYH1,ITGB1,CLDN10,Cxcl11,C5AR1,TNFRSF1A,ACTB,ITGA2,MMP10,CCL11,M…	0.608135	0.164	NaN	93/159 (58%)	0/159 (0%)	66/159 (42%)	0/159 (0%)
IPA_2016-03-21_002t - 2016-07-24 05_36 PM	Transcriptome (T)	Up- or down-regulated significantly (q < 0.1)	Role of Oct4 in Mammalian Embryonic Stem Cell Pluripotency	KDM5B,NR6A1,REST,FOXA1,NR2F2,PHC3,SH3GLB1,FOXD3,IGF2BP1,SOX2,FAM208A,NR2F1,RB1,FGF4,CASP6,AQR,PHB,ETS2,RARA,UTF1,JARID2,NR2F6,BRCA1,RXRB,TP53,SPP1,Tdh,PCGF6,PPP1R8,CDX2,PHC1,TDRD7,MEF2A,HOXB1,WWP2,PARP1,NANOG,FOXA2,CCNF,NR5A2,FBXO15,NR5A1,ASH2L,POU5F1,SALL4	0.616595	0.178	NaN	23/45 (51%)	0/45 (0%)	22/45 (49%)	0/45 (0%)
IPA_2016-03-21_002t - 2016-07-24 05_36 PM	Transcriptome (T)	Up- or down-regulated significantly (q < 0.1)	P2Y Purigenic Receptor Signaling Pathway	RAF1,PIK3R1,ADCY4,HRAS,GNG13,KRAS,PLCH2,ITGB3,GNB1,GNB4,PIK3CG,PLCB1,ATF4,IRS2,PLCL1,PRKD3,FRS2,PRKD1,GNG12,ATM,AKT2,PRKCQ,RRAS,CREB3,CREBBP,FGFR2,NFKB2,PLCL2,CREB5,TLR9,GNG10,ATF2,GAB1,IRS1,PLCG2,GNB2,PIK3R6,PRKACA,PIK3CD,PIK3CA,ITGA2B,PDIA3,NOTUM,GNG7,PRKCZ,EP300,PLCD1,JUN,AKT1,KL,PIK3C3,CREB1,PRKCE,PIK3R2,GNG5,GNB1L,GNG4,GRB2,GNAQ,PIK3C2G,ADCY6,PLCG1,PRKCG,PLCZ1,FOS,GNAI3,ADCY1,P2RY12,PRKCB,PR…	0.616595	0.164	2.065	59/128 (46%)	0/128 (0%)	69/128 (54%)	0/128 (0%)
IPA_2016-03-21_002t - 2016-07-24 05_36 PM	Transcriptome (T)	Up- or down-regulated significantly (q < 0.1)	Serotonin Receptor Signaling	HTR2B,HTR5A,HTR4,ADCY4,DDC,Htr5b,HTR1D,HTR2C,MAOB,TPH1,HTR1B,ADCY5,PTS,TPH2,HTR7,HTR3B,SLC18A1,ADCY8,HTR2A,QDPR,HTR6,GCH1,ADCY2,ADCY3,ADCY6,SLC18A3,SLC18A2,IL4I1,ADCY9,SMOX,HTR3A,ADCY1,SLC6A4,HTR1A,SPR,ADCY10,PCBD1,ADCY7,MAOA	0.616595	0.179	NaN	18/39 (46%)	0/39 (0%)	21/39 (54%)	0/39 (0%)
IPA_2016-03-21_002t - 2016-07-24 05_36 PM	Transcriptome (T)	Up- or down-regulated significantly (q < 0.1)	Oncostatin M Signaling	IL6ST,RAF1,JAK1,MMP3,MAPK1,MMP13,HRAS,KRAS,JAK2,SHC1,MAP2K2,MAPK3,SOS1,MRAS,OSM,OSMR,STAT1,STAT5B,MAP2K1,MMP1,STAT5A,TIMP3,EPAS1,NRAS,GRB2,RRAS,TYK2,STAT3,RRAS2,PLAU,CHI3L1,ELK1,JAK3	0.616595	0.182	0.816	15/33 (45%)	0/33 (0%)	18/33 (55%)	0/33 (0%)
IPA_2016-03-21_002t - 2016-07-24 05_36 PM	Transcriptome (T)	Up- or down-regulated significantly (q < 0.1)	FcγRIIB Signaling in B Lymphocytes	MAP2K4,PIK3R1,PDPK1,HRAS,KRAS,PIK3R4,FGFR3,PIK3CG,FGFR4,MRAS,IRS2,FRS2,ATM,RRAS,FGFR1,FGFR2,CD79A,TLR9,MAPK12,PIK3R3,PTPN11,GAB1,PLCG2,IRS1,SYK,PIK3R6,MAPK10,PIK3CD,DOK1,BLNK,PIK3CA,PIK3R5,FCGR2B,KLB,SHC1,AKT1,KL,PIK3C3,SOS1,PIK3R2,NRAS,PIK3C2A,CD79B,GRB2,MAPK8,PIK3C2G,MAPK9,INPP5D,BTK,RRAS2,LYN,PIK3CB	0.616595	0.173	0.707	28/52 (54%)	0/52 (0%)	24/52 (46%)	0/52 (0%)
IPA_2016-03-21_002t - 2016-07-24 05_36 PM	Transcriptome (T)	Up- or down-regulated significantly (q < 0.1)	VEGF Signaling	RAF1,MAPK1,BAD,PIK3R1,SOS2,HRAS,KRAS,PIK3R4,NOS3,ELAVL1,ARNT,FGFR3,ROCK2,VEGFA,PTK2,MAP2K2,PIK3CG,FGFR4,MAPK3,MRAS,FIGF,IRS2,ACTG2,FRS2,EIF1AY,ACTA1,ATM,SH2D2A,PTPN6,AKT2,YWHAE,RRAS,FGFR1,FGFR2,VEGFC,EIF2B3,EIF2S3,TLR9,EIF2S2,PIK3R3,BCL2L1,ACTA2,GAB1,PTPN11,PLCG2,IRS1,PIK3R6,EIF2B5,PIK3CD,ACTN4,ACTG1,PIK3CA,EIF2B4,PTK2B,PIK3R5,Actn3,VEGFB,HIF1A,EIF2S1,EIF2B2,KLB,PDGFC,BCL2,PGF,SHC1,AKT1,KL,PIK3C3…	0.616595	0.165	0	44/97 (45%)	0/97 (0%)	53/97 (55%)	0/97 (0%)
IPA_2016-03-21_002t - 2016-07-24 05_36 PM	Transcriptome (T)	Up- or down-regulated significantly (q < 0.1)	L-carnitine Biosynthesis	TMLHE,BBOX1,ALDH9A1	0.616595	0.333	NaN	2/3 (67%)	0/3 (0%)	1/3 (33%)	0/3 (0%)
IPA_2016-03-21_002t - 2016-07-24 05_36 PM	Transcriptome (T)	Up- or down-regulated significantly (q < 0.1)	Retinoate Biosynthesis II	RBP7,RBP2,RBP1	0.616595	0.333	NaN	2/3 (67%)	0/3 (0%)	1/3 (33%)	0/3 (0%)
IPA_2016-03-21_002t - 2016-07-24 05_36 PM	Transcriptome (T)	Up- or down-regulated significantly (q < 0.1)	Diphthamide Biosynthesis	EEF2,DPH5,DPH6	0.616595	0.333	NaN	1/3 (33%)	0/3 (0%)	2/3 (67%)	0/3 (0%)
IPA_2016-03-21_002t - 2016-07-24 05_36 PM	Transcriptome (T)	Up- or down-regulated significantly (q < 0.1)	Thyronamine and Iodothyronamine Metabolism	DIO1,DIO3,DIO2	0.616595	0.333	NaN	3/3 (100%)	0/3 (0%)	0/3 (0%)	0/3 (0%)
IPA_2016-03-21_002t - 2016-07-24 05_36 PM	Transcriptome (T)	Up- or down-regulated significantly (q < 0.1)	Ascorbate Recycling (Cytosolic)	GSTO2,GLRX,GSTO1	0.616595	0.333	NaN	1/3 (33%)	0/3 (0%)	2/3 (67%)	0/3 (0%)
IPA_2016-03-21_002t - 2016-07-24 05_36 PM	Transcriptome (T)	Up- or down-regulated significantly (q < 0.1)	Tetrahydrobiopterin Biosynthesis I	GCH1,PTS,SPR	0.616595	0.333	NaN	2/3 (67%)	0/3 (0%)	1/3 (33%)	0/3 (0%)
IPA_2016-03-21_002t - 2016-07-24 05_36 PM	Transcriptome (T)	Up- or down-regulated significantly (q < 0.1)	Methionine Salvage II (Mammalian)	BHMT,MTR,BHMT2	0.616595	0.333	NaN	3/3 (100%)	0/3 (0%)	0/3 (0%)	0/3 (0%)
IPA_2016-03-21_002t - 2016-07-24 05_36 PM	Transcriptome (T)	Up- or down-regulated significantly (q < 0.1)	Inosine-5'-phosphate Biosynthesis II	ADSL,PAICS,ATIC	0.616595	0.333	NaN	2/3 (67%)	0/3 (0%)	1/3 (33%)	0/3 (0%)
IPA_2016-03-21_002t - 2016-07-24 05_36 PM	Transcriptome (T)	Up- or down-regulated significantly (q < 0.1)	Biotin-carboxyl Carrier Protein Assembly	ACACB,HLCS,ACACA	0.616595	0.333	NaN	0/3 (0%)	0/3 (0%)	3/3 (100%)	0/3 (0%)
IPA_2016-03-21_002t - 2016-07-24 05_36 PM	Transcriptome (T)	Up- or down-regulated significantly (q < 0.1)	Thiosulfate Disproportionation III (Rhodanese)	MPST,MOCS3,TST	0.616595	0.333	NaN	0/3 (0%)	0/3 (0%)	3/3 (100%)	0/3 (0%)
IPA_2016-03-21_002t - 2016-07-24 05_36 PM	Transcriptome (T)	Up- or down-regulated significantly (q < 0.1)	Thyroid Hormone Metabolism I (via Deiodination)	DIO1,DIO3,DIO2	0.616595	0.333	NaN	3/3 (100%)	0/3 (0%)	0/3 (0%)	0/3 (0%)
IPA_2016-03-21_002t - 2016-07-24 05_36 PM	Transcriptome (T)	Up- or down-regulated significantly (q < 0.1)	Oxidized GTP and dGTP Detoxification	DDX6,RUVBL2,NUDT1	0.616595	0.333	NaN	0/3 (0%)	0/3 (0%)	3/3 (100%)	0/3 (0%)
IPA_2016-03-21_002t - 2016-07-24 05_36 PM	Transcriptome (T)	Up- or down-regulated significantly (q < 0.1)	Tetrahydrobiopterin Biosynthesis II	GCH1,PTS,SPR	0.616595	0.333	NaN	2/3 (67%)	0/3 (0%)	1/3 (33%)	0/3 (0%)
IPA_2016-03-21_002t - 2016-07-24 05_36 PM	Transcriptome (T)	Up- or down-regulated significantly (q < 0.1)	Lactose Degradation III	GLB1,LCT,GLB1L3	0.616595	0.333	NaN	1/3 (33%)	0/3 (0%)	2/3 (67%)	0/3 (0%)
IPA_2016-03-21_002t - 2016-07-24 05_36 PM	Transcriptome (T)	Up- or down-regulated significantly (q < 0.1)	Glutamate Degradation II	GOT1L1,GOT1,GOT2	0.616595	0.333	NaN	2/3 (67%)	0/3 (0%)	1/3 (33%)	0/3 (0%)
IPA_2016-03-21_002t - 2016-07-24 05_36 PM	Transcriptome (T)	Up- or down-regulated significantly (q < 0.1)	S-adenosyl-L-methionine Biosynthesis	MAT1A,MAT2B,MAT2A	0.616595	0.333	NaN	1/3 (33%)	0/3 (0%)	2/3 (67%)	0/3 (0%)
IPA_2016-03-21_002t - 2016-07-24 05_36 PM	Transcriptome (T)	Up- or down-regulated significantly (q < 0.1)	Tyrosine Biosynthesis IV	PAH,PCBD2,PCBD1	0.616595	0.333	NaN	2/3 (67%)	0/3 (0%)	1/3 (33%)	0/3 (0%)
IPA_2016-03-21_002t - 2016-07-24 05_36 PM	Transcriptome (T)	Up- or down-regulated significantly (q < 0.1)	4-aminobutyrate Degradation I	SUCLG2,ABAT,ALDH5A1	0.616595	0.333	NaN	0/3 (0%)	0/3 (0%)	3/3 (100%)	0/3 (0%)
IPA_2016-03-21_002t - 2016-07-24 05_36 PM	Transcriptome (T)	Up- or down-regulated significantly (q < 0.1)	L-serine Degradation	SRR,SDS,SDSL	0.616595	0.333	NaN	2/3 (67%)	0/3 (0%)	1/3 (33%)	0/3 (0%)
IPA_2016-03-21_002t - 2016-07-24 05_36 PM	Transcriptome (T)	Up- or down-regulated significantly (q < 0.1)	Aspartate Biosynthesis	GOT1L1,GOT1,GOT2	0.616595	0.333	NaN	2/3 (67%)	0/3 (0%)	1/3 (33%)	0/3 (0%)
IPA_2016-03-21_002t - 2016-07-24 05_36 PM	Transcriptome (T)	Up- or down-regulated significantly (q < 0.1)	Growth Hormone Signaling	SOCS1,SOCS3,MAPK1,PIK3R1,SOCS6,SRF,PDPK1,PIK3R4,FGFR3,MAPK3,FGFR4,PIK3CG,IRS2,PRKD3,FRS2,PRKD1,ATM,RPS6KB1,STAT5A,PTPN6,PRKCQ,FGFR1,IGFALS,FGFR2,STAT3,TLR9,SLC2A4,ONECUT1,PIK3R3,IGF2,RPS6KA6,GAB1,PTPN11,PLCG2,PRKCD,IRS1,PIK3R6,IGFBP3,PIK3CD,PRKCH,RPS6KA1,SOCS5,PIK3CA,RPS6KA3,PIK3R5,JAK2,KLB,PRKCZ,IGF1,KL,PIK3C3,RPS6KB2,IGF1R,CEBPA,PRKCE,SOCS2,PIK3R2,RPS6KA2,STAT5B,STAT1,PRKCA,PIK3C2A,GRB2,PIK3C2G…	0.620869	0.167	0	40/78 (51%)	0/78 (0%)	38/78 (49%)	0/78 (0%)
IPA_2016-03-21_002t - 2016-07-24 05_36 PM	Transcriptome (T)	Up- or down-regulated significantly (q < 0.1)	3-phosphoinositide Degradation	Dusp21,DUSP8,MTMR9,PPFIA3,MDP1,ACP1,NUDT14,PPP4C,PPFIA2,PPP1R14B,PTPRC,ATP1A1,PTPRO,PDCD1,DUSP11,RNGTT,TMEM55B,PPP1R1B,PPTC7,SYNJ2,PLPP6,PTPRH,MTMR4,INPP4B,TMEM55A,INPP5F,PPP2R4,PPP2R3A,Ppp2r3d,PPM1H,DUSP23,THTPA,NUDT1,PPP1R12C,PTPN2,PTPN13,NUDT9,MTMR1,NT5C,STYX,PPM1K,OCRL,PTPN12,UBLCP1,DUSP2,MTMR6,CA3,PTPRJ,INPP5B,MTM1,PPM1F,PALD1,PPP3CA,MTMR3,PPFIA1,WBP11,PLPP7,PTPN7,INPP5E,PPP1R8,PPP2R5D,DUSP2…	0.620869	0.162	NaN	60/136 (44%)	0/136 (0%)	76/136 (56%)	0/136 (0%)
IPA_2016-03-21_002t - 2016-07-24 05_36 PM	Transcriptome (T)	Up- or down-regulated significantly (q < 0.1)	Granzyme B Signaling	ENDOG,PRKDC,CASP3,NUMA1,APAF1,LMNB1,DFFA,PARP1,PRF1,CASP9,BID,LMNB2,DFFB,CYCS,CASP8	0.629506	0.2	NaN	7/15 (47%)	0/15 (0%)	8/15 (53%)	0/15 (0%)
IPA_2016-03-21_002t - 2016-07-24 05_36 PM	Transcriptome (T)	Up- or down-regulated significantly (q < 0.1)	Glucose and Glucose-1-phosphate Degradation	HK1,HK2,PGM3,GCK,PGM5,PGM1,RGN,HK3,PGM2	0.632412	0.222	NaN	2/9 (22%)	0/9 (0%)	7/9 (78%)	0/9 (0%)
IPA_2016-03-21_002t - 2016-07-24 05_36 PM	Transcriptome (T)	Up- or down-regulated significantly (q < 0.1)	Heme Biosynthesis II	UROD,PPOX,UROS,FECH,ALAD,ALAS2,ALAS1,CPOX,HMBS	0.632412	0.222	NaN	2/9 (22%)	0/9 (0%)	7/9 (78%)	0/9 (0%)
IPA_2016-03-21_002t - 2016-07-24 05_36 PM	Transcriptome (T)	Up- or down-regulated significantly (q < 0.1)	Gap Junction Signaling	RAF1,DBN1,TUBA1B,BGLAP,HTR2B,PIK3R1,ADCY4,SOS2,HRAS,KRAS,PLCH2,PIK3CG,CAV1,PLCB1,IRS2,PLCL1,FRS2,PRKD3,PRKD1,GUCY1B3,ATM,MAP3K2,AKT2,PRKCQ,GUCY1A3,RRAS,GUCY2D,TUBB2A,CSNK1D,FGFR2,PLCL2,ITPR1,TLR9,GAB1,ACTA2,IRS1,PLCG2,ITPR3,PIK3R6,PRKACA,PIK3CD,MAPK7,NPR2,ACTG1,PIK3CA,GUCY2C,PDIA3,NOTUM,PRKCZ,TUBB2B,PLCD1,ADRB1,AKT1,TUBA8,DRD1,KL,PIK3C3,SOS1,PRKCE,TUBB4A,TUBA3E,PIK3R2,CTNNB1,PPP3CA,HTR2A,EGFR,TUB…	0.636796	0.16	NaN	79/163 (48%)	0/163 (0%)	84/163 (52%)	0/163 (0%)
IPA_2016-03-21_002t - 2016-07-24 05_36 PM	Transcriptome (T)	Up- or down-regulated significantly (q < 0.1)	AMPK Signaling	CAB39,PRKAB2,PRKAB1,PPP2CA,PIK3R1,CHRNB1,SMARCD2,ARID2,MAPK13,NOS3,CCND1,ELAVL1,ADRB3,GYS1,PPM1J,PIK3CG,SMARCB1,TSC2,ATF4,SMARCC2,PPM1A,IRS2,HNF4A,FRS2,CHRNA3,ATM,AKT2,ACACB,SLC2A1,EEF2,CREB3,CREBBP,FGFR2,FOXG1,CREB5,TLR9,SLC2A4,Ins1,ADRA1D,ATF2,GAB1,PPP2R4,PPP2R3A,IRS1,PPP2R2B,PIK3R6,PRKACA,AK4,PIK3CD,MAP2K3,ACACA,PHF10,TSC1,ULK1,PIK3CA,DPF1,PPP2R2A,ADIPOQ,PFKL,SMARCA4,EP300,EIF4EBP1,MTOR,ADRB1,…	0.644169	0.158	-0.426	88/183 (48%)	0/183 (0%)	95/183 (52%)	0/183 (0%)
IPA_2016-03-21_002t - 2016-07-24 05_36 PM	Transcriptome (T)	Up- or down-regulated significantly (q < 0.1)	Dopamine Receptor Signaling	PRKACB,PPP2CA,DDC,ADCY4,PPP2R5B,PPP1R3A,PPP1R14B,TH,MAOB,ADCY5,PPP1R7,PPM1J,COMT,PPM1L,PPP1CA,GCH1,PPP1R14C,PPP1R1B,PPP1R14A,PPP1R11,DRD2,PPP2CB,ADCY9,PPP2R1A,SMOX,PPP2R3A,PPP2R4,PPP2R2B,PRKACA,ADCY10,PCBD1,PRL,PPP2R2A,PPP1R3C,PPP1CB,PRKAG1,SLC6A3,Ppp1cc,PPP1R12A,PPP1R10,DRD1,PTS,NCS1,PRKAR1B,PPP2R2C,SLC18A1,DRD4,ADCY8,DRD3,CALY,QDPR,ADCY2,PPP2R5D,ADCY3,PRKAR2A,ADCY6,DRD5,SLC18A3,SLC18A2,PPP2R5A,…	0.653131	0.164	1	36/73 (49%)	0/73 (0%)	37/73 (51%)	0/73 (0%)
IPA_2016-03-21_002t - 2016-07-24 05_36 PM	Transcriptome (T)	Up- or down-regulated significantly (q < 0.1)	Granulocyte Adhesion and Diapedesis	SELL,CCL20,Cldn13,CLDN6,Cxcl9,MMP24,ITGB3,CXCL10,HRH1,ITGA3,IL1RL2,CXCL13,EZR,CCL25,Cxcl3,ITGA4,SELE,Ppbp,ITGA6,THY1,ITGA5,MMP2,CSF3,MMP27,CCL4,CLDN23,CLDN12,CDH5,CLDN8,ITGA1,TNF,CLDN11,ICAM1,IL1RL1,CCL22,SDC3,CCL5,MMP25,HRH3,IL36G,CCL2,CLDN4,Ccl8,CXCR2,CCL3L3,NGFR,MMP8,CCL28,XCL1,TNFRSF1B,MMP1,MMP17,CCL1,ITGB1,CLDN10,Cxcl11,C5AR1,TNFRSF1A,ITGA2,MMP10,CCL11,CXCL6,GLG1,IL36B,SELPLG,ITGB2,GNAI3,CLD…	0.653131	0.159	NaN	91/151 (60%)	0/151 (0%)	60/151 (40%)	0/151 (0%)
IPA_2016-03-21_002t - 2016-07-24 05_36 PM	Transcriptome (T)	Up- or down-regulated significantly (q < 0.1)	IL-17A Signaling in Gastric Cells	MAP2K4,RELA,MAPK1,MAPK8,IL17RC,CCL20,MAPK9,CCL5,MAPK13,NFKB1,IL17RA,MAPK12,MAPK11,IL17A,CXCL10,FOS,JUN,MAPK14,MAPK3,MAPK10,TNF,EGFR	0.656145	0.182	NaN	15/22 (68%)	0/22 (0%)	7/22 (32%)	0/22 (0%)
IPA_2016-03-21_002t - 2016-07-24 05_36 PM	Transcriptome (T)	Up- or down-regulated significantly (q < 0.1)	Bupropion Degradation	CYP3A7,CYP1A1,CYP4F8,Cyp2c40 (includes others),CYP2U1,CYP2C18,CYP2C9,CYP1B1,POR,CYP2F1,CYP1A2,CYP19A1,CYP2E1,CYP3A5,CYP4B1,CYP4X1,CYP2A6 (includes others),CYP2J2,CYP2B6,CYP51A1,CYP2S1,CYP2C8	0.656145	0.182	NaN	8/22 (36%)	0/22 (0%)	14/22 (64%)	0/22 (0%)
IPA_2016-03-21_002t - 2016-07-24 05_36 PM	Transcriptome (T)	Up- or down-regulated significantly (q < 0.1)	TCA Cycle II (Eukaryotic)	SDHA,SDHB,IDH3G,LIPF,ACO2,SDHC,MDH1,SUCLA2,CS,OGDHL,DHTKD1,SUCLG1,DLST,DLD,SDHD,MDH1B,IDH3A,OGDH,MDH2,FH,ACO1,IDH3B	0.656145	0.182	NaN	8/22 (36%)	0/22 (0%)	14/22 (64%)	0/22 (0%)
IPA_2016-03-21_002t - 2016-07-24 05_36 PM	Transcriptome (T)	Up- or down-regulated significantly (q < 0.1)	D-myo-inositol (1,4,5,6)-Tetrakisphosphate Biosynthesis	Dusp21,DUSP8,MTMR9,PPFIA3,MDP1,ACP1,NUDT14,PPP4C,PPFIA2,PPP1R14B,PTPRC,ATP1A1,IPMK,PTPRO,PDCD1,DUSP11,RNGTT,PPP1R1B,PPTC7,PLPP6,PTPRH,MTMR4,PPP2R3A,PPP2R4,Ppp2r3d,PPM1H,DUSP23,THTPA,NUDT1,PPP1R12C,PTPN2,PTPN13,NUDT9,NT5C,STYX,PPM1K,PTPN12,UBLCP1,DUSP2,MTMR6,CA3,PTPRJ,PPM1F,PALD1,PPP3CA,WBP11,PPFIA1,PLPP7,PTPN7,PPP1R8,PPP2R5D,DUSP27,DOT1L,PP2D1,PPP4R1,DUSP14,PPP2R5A,NUDT5,TNS3,PPP1R16B,PDXP,CILP,P…	0.656145	0.16	NaN	54/119 (45%)	0/119 (0%)	65/119 (55%)	0/119 (0%)
IPA_2016-03-21_002t - 2016-07-24 05_36 PM	Transcriptome (T)	Up- or down-regulated significantly (q < 0.1)	D-myo-inositol (3,4,5,6)-tetrakisphosphate Biosynthesis	Dusp21,DUSP8,MTMR9,PPFIA3,MDP1,ACP1,NUDT14,PPP4C,PPFIA2,PPP1R14B,PTPRC,ATP1A1,IPMK,PTPRO,PDCD1,DUSP11,RNGTT,PPP1R1B,PPTC7,PLPP6,PTPRH,MTMR4,PPP2R3A,PPP2R4,Ppp2r3d,PPM1H,DUSP23,THTPA,NUDT1,PPP1R12C,PTPN2,PTPN13,NUDT9,NT5C,STYX,PPM1K,PTPN12,UBLCP1,DUSP2,MTMR6,CA3,PTPRJ,PPM1F,PALD1,PPP3CA,WBP11,PPFIA1,PLPP7,PTPN7,PPP1R8,PPP2R5D,DUSP27,DOT1L,PP2D1,PPP4R1,DUSP14,PPP2R5A,NUDT5,TNS3,PPP1R16B,PDXP,CILP,P…	0.656145	0.16	NaN	54/119 (45%)	0/119 (0%)	65/119 (55%)	0/119 (0%)
IPA_2016-03-21_002t - 2016-07-24 05_36 PM	Transcriptome (T)	Up- or down-regulated significantly (q < 0.1)	Fc Epsilon RI Signaling	RAC2,RAF1,PIK3R1,SOS2,HRAS,KRAS,MAPK13,PIK3CG,IRS2,PLA2G4F,FRS2,PRKD3,PRKD1,ATM,PLA2G12A,AKT2,PRKCQ,RRAS,FGFR2,TLR9,SYNJ2,PLA2G6,GAB1,INPP5F,SYK,PLCG2,IRS1,PIK3R6,MAP2K3,VAV1,PIK3CD,TNF,LCP2,MAP2K6,FYN,PIK3CA,PLA2G10,OCRL,PRKCZ,AKT1,KL,PIK3C3,INPP5B,SOS1,PRKCE,PIK3R2,PLA2G12B,GRB2,PIK3C2G,MAPK8,PLA2G3,PLCG1,IL13,INPP5D,PRKCG,PLA2G4A,PLA2G2E,LYN,FCER1G,MS4A2,CSF2,PRKCB,MAP2K4,MAPK1,FCER1A,PDPK1,PI…	0.666807	0.159	0.728	57/113 (50%)	0/113 (0%)	56/113 (50%)	0/113 (0%)
IPA_2016-03-21_002t - 2016-07-24 05_36 PM	Transcriptome (T)	Up- or down-regulated significantly (q < 0.1)	Relaxin Signaling	PDE6G,PIK3R1,ADCY4,GNG13,NOS3,VEGFA,GNB1,GNB4,PDE6A,GNA15,RLN1,PIK3CG,TDP2,IRS2,GNA13,NFKBIB,APEX1,FRS2,GUCY1B3,PDE6B,GNG12,ATM,PDE2A,AKT2,GUCY1A3,GUCY2D,PDE6C,FGFR2,NFKB2,TLR9,RAP1A,GNG10,PDE1C,PDE8A,GAB1,IRS1,RXFP1,PDE1B,GNB2,PIK3R6,PRKACA,PIK3CD,RLN3,NPR2,GNAL,PDE6D,RAP1B,PIK3CA,PDE7A,GUCY2C,GNA11,GNA14,PRKCZ,GNG7,MPPE1,JUN,AKT1,KL,PDE3B,PIK3C3,CREB1,PIK3R2,GNG5,GNB1L,GNG4,Gucy2d,GRB2,GNA12,GN…	0.669885	0.158	NaN	85/146 (58%)	0/146 (0%)	61/146 (42%)	0/146 (0%)
IPA_2016-03-21_002t - 2016-07-24 05_36 PM	Transcriptome (T)	Up- or down-regulated significantly (q < 0.1)	γ-linolenate Biosynthesis II (Animals)	ACSL3,SLC27A2,ACSL6,ACSBG2,SLC27A4,SLC27A5,ACSBG1,ACSL5,SLC27A6,FADS2,ACSL4,SLC27A1,CYB5A,SLC27A3,ACSL1,FADS1	0.669885	0.188	NaN	8/16 (50%)	0/16 (0%)	8/16 (50%)	0/16 (0%)
IPA_2016-03-21_002t - 2016-07-24 05_36 PM	Transcriptome (T)	Up- or down-regulated significantly (q < 0.1)	Methionine Degradation I (to Homocysteine)	AHCYL1,SUV39H2,PRMT3,MAT1A,MGMT,FTSJ1,AHCYL2,MAT2B,MRM2,PRMT1,PRMT8,PRMT5,MAT2A,EHMT1,NSUN4,AHCY	0.669885	0.188	NaN	9/16 (56%)	0/16 (0%)	7/16 (44%)	0/16 (0%)
IPA_2016-03-21_002t - 2016-07-24 05_36 PM	Transcriptome (T)	Up- or down-regulated significantly (q < 0.1)	Androgen Signaling	POLR2F,GNG13,GTF2E2,MNAT1,CCND1,GNB1,GNB4,GNA15,GNA13,PRKD3,PRKD1,GNG12,POLR2I,PRKCQ,KAT7,CDK7,CREBBP,GTF2F1,NFKB2,GNG10,ERCC3,GNB2,PRKACA,GTF2H1,GNAL,Calm1 (includes others),GNA11,POLR2J,GNA14,GNG7,PRKCZ,EP300,AR,KAT2B,JUN,NCOA2,GTF2H5,PRKCE,GNB1L,GNG5,GTF2H3,GNG4,CALML5,GNA12,GNAQ,PRKCG,GNAI3,GTF2H4,GTF2E1,PRKCB,PRKACB,POLR2D,MAPK1,SMAD3,RACK1,GNB5,HSPA4,GNB3,GNAT1,MAPK3,MRAS,POLR2L,SHBG,GNG2,T…	0.671429	0.159	1.89	45/107 (42%)	0/107 (0%)	62/107 (58%)	0/107 (0%)
IPA_2016-03-21_002t - 2016-07-24 05_36 PM	Transcriptome (T)	Up- or down-regulated significantly (q < 0.1)	FLT3 Signaling in Hematopoietic Progenitor Cells	GAB2,RAF1,MAPK1,BAD,PIK3R1,FLT3,SOS2,HRAS,PDPK1,KRAS,MAPK13,PIK3R4,FGFR3,MAP2K2,PIK3CG,FGFR4,MAPK3,MRAS,ATF4,IRS2,FRS2,ATM,STAT6,STAT5A,RPS6KB1,AKT2,RRAS,FGFR1,CREBBP,CREB3,FGFR2,CREB3L4,STAT3,TLR9,CREB5,MAPK12,ATF2,PIK3R3,RPS6KA6,CBL,GAB1,PTPN11,FLT3LG,IRS1,PIK3R6,PIK3CD,STAT2,RPS6KA1,PIK3CA,PIK3R5,RPS6KA3,MAPK11,KLB,EIF4E,EP300,EIF4EBP1,SHC1,MTOR,AKT1,KL,PIK3C3,CREB1,SOS1,AKT3,PIK3R2,RPS6KA2,ST…	0.671429	0.16	0.277	40/81 (49%)	0/81 (0%)	41/81 (51%)	0/81 (0%)
IPA_2016-03-21_002t - 2016-07-24 05_36 PM	Transcriptome (T)	Up- or down-regulated significantly (q < 0.1)	Prolactin Signaling	SOCS1,RAF1,SOCS3,MAPK1,PIK3R1,SOS2,SOCS6,HRAS,PDPK1,KRAS,PIK3R4,FGFR3,MYC,MAP2K2,PIK3CG,FGFR4,MAPK3,MRAS,IRS2,PRLR,PRKD3,FRS2,PRKD1,ATM,STAT5A,PRKCQ,RRAS,FGFR1,CREBBP,FGFR2,STAT3,TLR9,IRF1,PIK3R3,GAB1,PTPN11,PLCG2,PRKCD,IRS1,PIK3R6,PIK3CD,PRKCH,SOCS5,FYN,PIK3CA,PRL,PIK3R5,JAK2,KLB,NR3C1,PRKCZ,EP300,SHC1,JUN,SP1,KL,PIK3C3,SOS1,PRKCE,SOCS2,PIK3R2,STAT5B,STAT1,MAP2K1,PRKCA,NRAS,PIK3C2A,GRB2,PIK3C2G,…	0.671429	0.16	0.277	37/81 (46%)	0/81 (0%)	44/81 (54%)	0/81 (0%)
IPA_2016-03-21_002t - 2016-07-24 05_36 PM	Transcriptome (T)	Up- or down-regulated significantly (q < 0.1)	TNFR2 Signaling	MAP2K4,RELA,Naip1 (includes others),NFKBIE,TNFAIP3,NFKB1,TANK,IKBKB,IKBKG,JUN,NFKBIA,CHUK,TNFRSF1B,NFKBIB,BIRC3,TRAF1,NAIP,MAP3K14,MAP3K1,MAPK8,IKBKE,TBK1,NFKB2,XIAP,FOS,TRAF2,LTA,TNF,BIRC2	0.671429	0.172	2.236	19/29 (66%)	0/29 (0%)	10/29 (34%)	0/29 (0%)
IPA_2016-03-21_002t - 2016-07-24 05_36 PM	Transcriptome (T)	Up- or down-regulated significantly (q < 0.1)	Human Embryonic Stem Cell Pluripotency	BMP4,TGFBR1,WNT10B,AXIN1,PIK3R1,GSK3A,PIK3CG,IRS2,FRS2,WNT5B,ATM,PDGFRB,SMAD2,AKT2,FGFR2,TLR9,TCF3,S1PR3,S1PR4,GAB1,Bmp8b,IRS1,PIK3R6,PIK3CD,PDGFD,Tcf7,WNT1,PIK3CA,TCF4,KLK3,FGF2,BDNF,BMPR2,FZD1,LEFTY2,WNT7A,AKT1,KL,PIK3C3,UTF1,NTRK1,LEFTY1,PDGFRA,PIK3R2,CTNNB1,BMP1,GRB2,PIK3C2G,WNT3A,NTRK3,S1PR1,BMP7,BMP6,TCF7L2,FZD7,SALL4,POU5F1,BMP15,NODAL,WNT3,NTF4,FZD3,SMAD3,PDPK1,WNT16,WNT6,PIK3R4,TGFBR2,SO…	0.671429	0.157	NaN	77/140 (55%)	0/140 (0%)	63/140 (45%)	0/140 (0%)
IPA_2016-03-21_002t - 2016-07-24 05_36 PM	Transcriptome (T)	Up- or down-regulated significantly (q < 0.1)	ERK/MAPK Signaling	RAPGEF1,RAF1,RAC2,PPP2CA,HSPB2,PIK3R1,SOS2,SRF,HRAS,KRAS,PPP1R14B,LAMTOR3,PAK1,ITGA3,ELF3,PPM1J,MOS,PIK3CG,ATF4,PLA2G4F,IRS2,FRS2,ATM,PLA2G12A,ITGA4,ETS1,YWHAG,RRAS,CRKL,VRK2,CREB3,CREBBP,YWHAZ,ITGA5,FGFR2,STAT3,CREB5,TLR9,RAP1A,ATF2,PLA2G6,DOCK1,ARAF,GAB1,PPP2R4,PPP2R3A,PLCG2,IRS1,PPP2R2B,PRKACA,PIK3R6,PIK3CD,HSPB7,PAK7,DUSP4,RPS6KA1,RAP1B,FYN,PIK3CA,PTK2B,PPP2R2A,PLA2G10,PPP1R3C,DUSP6,CRK,DUSP2…	0.671429	0.156	0.2	87/186 (47%)	0/186 (0%)	99/186 (53%)	0/186 (0%)
IPA_2016-03-21_002t - 2016-07-24 05_36 PM	Transcriptome (T)	Up- or down-regulated significantly (q < 0.1)	CD40 Signaling	MAP2K4,TRAF3,CD40LG,MAPK1,PIK3R1,MAPK13,PIK3R4,FGFR3,IKBKB,IKBKG,MAP2K2,PIK3CG,FGFR4,MAPK3,IRS2,TRAF5,NFKBIB,FRS2,ATM,MAP3K14,FGFR1,FGFR2,STAT3,NFKB2,TLR9,MAPK12,PIK3R3,TRAF6,GAB1,CD40,PTPN11,IRS1,PIK3R6,MAPK10,PIK3CD,MAP2K3,MAP2K5,MAP2K6,RELA,PIK3CA,ICAM1,NFKBIE,PIK3R5,TNFAIP3,NFKB1,KLB,MAPK11,TANK,JUN,NFKBIA,KL,PIK3C3,PIK3R2,CHUK,MAPKAPK2,MAP2K1,FCER2,TRAF1,MAP2K7,ATF1,PIK3C2A,GRB2,PTGS1,MAPK8,…	0.682339	0.16	1.155	43/75 (57%)	0/75 (0%)	32/75 (43%)	0/75 (0%)
IPA_2016-03-21_002t - 2016-07-24 05_36 PM	Transcriptome (T)	Up- or down-regulated significantly (q < 0.1)	CCR3 Signaling in Eosinophils	RAF1,PIK3R1,HRAS,GNG13,KRAS,MAPK13,GNB1,Ppp1r12b,GNB4,PAK1,PIK3CG,PLCB1,IRS2,PLA2G4F,PRKD3,FRS2,PRKD1,GNG12,ATM,PLA2G12A,PRKCQ,CFL1,RRAS,FGFR2,ITPR1,TLR9,GNG10,PLA2G6,GAB1,IRS1,ITPR3,GNB2,PIK3R6,PAK7,PIK3CD,PIK3CA,Calm1 (includes others),PLA2G10,GNG7,PRKCZ,KL,PIK3C3,PRKCE,PIK3R2,GNB1L,PLA2G12B,GNG5,GNG4,CALML5,GRB2,PIK3C2G,PLA2G3,CCL11,PRKCG,GNAI3,PLA2G4A,PLA2G2E,PAK3,PRKCB,CCR3,PLCB2,MPRIP,MAPK1…	0.682339	0.157	NaN	61/121 (50%)	0/121 (0%)	60/121 (50%)	0/121 (0%)
IPA_2016-03-21_002t - 2016-07-24 05_36 PM	Transcriptome (T)	Up- or down-regulated significantly (q < 0.1)	Heparan Sulfate Biosynthesis (Late Stages)	Sult3a1/Sult3a2,NDST3,CHST4,LIPE,CHST15,CHST2,HS6ST1,Ces1b/Ces1c,CHST11,HS3ST1,HS6ST3,SULT1C3,Ces2a,NDST4,SULT2A1,HS3ST3B1,SULT1E1,SULT4A1,Ces2e,EXTL3,HS3ST6,EXTL2,CHST13,NDST1,HS3ST5,GAL3ST2,CHST7,HS2ST1,EXT1,HS3ST3A1,PRDX6,AADAC,EXT2,UST,CHST3,HS6ST2,CHST10,SULT1C2,CHST12,GLCE,Sult1d1,SULT2B1,PNPLA7,Ces1e,CHST1,HS3ST2,NDST2,SULT1B1,EXTL1	0.683912	0.163	NaN	29/49 (59%)	0/49 (0%)	20/49 (41%)	0/49 (0%)
IPA_2016-03-21_002t - 2016-07-24 05_36 PM	Transcriptome (T)	Up- or down-regulated significantly (q < 0.1)	Germ Cell-Sertoli Cell Junction Signaling	RAC2,MAP3K15,TUBA1B,TGFBR1,AXIN1,PIK3R1,MLLT4,HRAS,KRAS,MAP3K4,MAP3K10,PAK1,ITGA3,KEAP1,PIK3CG,IRS2,FRS2,ATM,MAP3K2,RND2,MAP3K9,CFL1,RRAS,TUBB2A,ITGA6,FGFR2,LAMC3,TLR9,PLS1,MAP3K12,CDH1,CDH2,GAB1,ACTA2,IRS1,PIK3R6,ZYX,PAK7,MAP2K3,PIK3CD,TNF,ACTG1,MAP2K6,PIK3CA,RHOT2,CTNNA1,Actn3,ILK,MAP3K5,TUBB2B,AKT1,TUBA8,SORBS1,KL,RHOD,PIK3C3,RHOU,TUBB4A,VCL,PIK3R2,TUBA3E,CTNNB1,ITGB1,TUBB1,RHOC,TNFRSF1A,TJP1,…	0.688652	0.155	NaN	80/161 (50%)	0/161 (0%)	81/161 (50%)	0/161 (0%)
IPA_2016-03-21_002t - 2016-07-24 05_36 PM	Transcriptome (T)	Up- or down-regulated significantly (q < 0.1)	MIF-mediated Glucocorticoid Regulation	RELA,MAPK1,PLA2G10,NFKBIE,CD74,NFKB1,NR3C1,NFKBIA,PLA2G2F,MAPK3,PLA2G5,PLA2G4F,PLA2G12B,NFKBIB,PLA2G12A,MIF,PLA2G4C,PLA2G1B,PLA2G3,NFKB2,PLA2G6,TLR4,PLA2G4A,LY96,PLA2G2E,PLA2G4D,PLA2G2D,PLA2G4B,CD14,PTGS2	0.693426	0.167	0.447	18/30 (60%)	0/30 (0%)	12/30 (40%)	0/30 (0%)
IPA_2016-03-21_002t - 2016-07-24 05_36 PM	Transcriptome (T)	Up- or down-regulated significantly (q < 0.1)	Arsenate Detoxification I (Glutaredoxin)	GLRX2,AS3MT,PNP,GSTO1	0.693426	0.25	NaN	3/4 (75%)	0/4 (0%)	1/4 (25%)	0/4 (0%)
IPA_2016-03-21_002t - 2016-07-24 05_36 PM	Transcriptome (T)	Up- or down-regulated significantly (q < 0.1)	Uracil Degradation II (Reductive)	DPYSL2,DPYS,DPYD,UPB1	0.693426	0.25	NaN	2/4 (50%)	0/4 (0%)	2/4 (50%)	0/4 (0%)
IPA_2016-03-21_002t - 2016-07-24 05_36 PM	Transcriptome (T)	Up- or down-regulated significantly (q < 0.1)	Pentose Phosphate Pathway (Oxidative Branch)	PGD,PGLS,G6PD,H6PD	0.693426	0.25	NaN	1/4 (25%)	0/4 (0%)	3/4 (75%)	0/4 (0%)
IPA_2016-03-21_002t - 2016-07-24 05_36 PM	Transcriptome (T)	Up- or down-regulated significantly (q < 0.1)	Heme Biosynthesis from Uroporphyrinogen-III I	UROD,PPOX,FECH,CPOX	0.693426	0.25	NaN	1/4 (25%)	0/4 (0%)	3/4 (75%)	0/4 (0%)
IPA_2016-03-21_002t - 2016-07-24 05_36 PM	Transcriptome (T)	Up- or down-regulated significantly (q < 0.1)	Thymine Degradation	DPYSL2,DPYS,DPYD,UPB1	0.693426	0.25	NaN	2/4 (50%)	0/4 (0%)	2/4 (50%)	0/4 (0%)
IPA_2016-03-21_002t - 2016-07-24 05_36 PM	Transcriptome (T)	Up- or down-regulated significantly (q < 0.1)	Geranylgeranyldiphosphate Biosynthesis	FDPS,COX10,FNTB,GGPS1	0.693426	0.25	NaN	2/4 (50%)	0/4 (0%)	2/4 (50%)	0/4 (0%)
IPA_2016-03-21_002t - 2016-07-24 05_36 PM	Transcriptome (T)	Up- or down-regulated significantly (q < 0.1)	Trans, trans-farnesyl Diphosphate Biosynthesis	FDPS,IDI1,Idi2,GGPS1	0.693426	0.25	NaN	2/4 (50%)	0/4 (0%)	2/4 (50%)	0/4 (0%)
IPA_2016-03-21_002t - 2016-07-24 05_36 PM	Transcriptome (T)	Up- or down-regulated significantly (q < 0.1)	Fatty Acid β-oxidation III (Unsaturated, Odd Number)	Eci3,ECI2,EHHADH,ECI1	0.693426	0.25	NaN	3/4 (75%)	0/4 (0%)	1/4 (25%)	0/4 (0%)
IPA_2016-03-21_002t - 2016-07-24 05_36 PM	Transcriptome (T)	Up- or down-regulated significantly (q < 0.1)	Role of Wnt/GSK-3β Signaling in the Pathogenesis of Influenza	WNT10B,WNT3,CSNK1G1,AXIN1,FZD3,CSNK1A1,WNT16,WNT6,WNT7B,WNT4,GSK3B,FZD2,WNT5B,CSNK1G2,WNT9A,CSNK1D,FZD9,IFNA4,TCF3,APC,NCOA3,DVL2,NCOA1,FZD6,LEF1,FZD5,Tcf7,IFNAR1,WNT1,Ifnz (includes others),SIAH1,FZD10,TCF4,IFNB1,FZD1,WNT8B,HNF1A,WNT2,NCOA4,CSNK1E,WNT7A,NCOA2,SMO,CTNNB1,IFNK,IFNG,WNT9B,CSNK1G3,WNT2B,DVL1,TCF7L1,FZD8,WNT8A,FZD4,Ifna4,WNT3A,WNT10A,APC2,DVL3,TCF7L2,WNT11,FZD7,WNT5A	0.693426	0.159	NaN	34/63 (54%)	0/63 (0%)	29/63 (46%)	0/63 (0%)
IPA_2016-03-21_002t - 2016-07-24 05_36 PM	Transcriptome (T)	Up- or down-regulated significantly (q < 0.1)	Cardiomyocyte Differentiation via BMP Receptors	BMP4,MYL2,BMP2,SMAD6,BMPR2,MYH7,BMPR1B,BMP5,BMP10,ATF2,NKX2-5,BMPR1A,SMAD4,MEF2C,BMP7,NPPA,GATA4	0.695024	0.176	NaN	10/17 (59%)	0/17 (0%)	7/17 (41%)	0/17 (0%)
IPA_2016-03-21_002t - 2016-07-24 05_36 PM	Transcriptome (T)	Up- or down-regulated significantly (q < 0.1)	Activation of IRF by Cytosolic Pattern Recognition Receptors	MAP2K4,TRAF3,ZBP1,IL6,IFIH1,IKBKB,IKBKG,SIKE1,NFKBIB,CREBBP,IRF9,TBK1,NFKB2,IFNA4,ADAR,MAPK12,ATF2,TRAF6,IRF7,CD40,DDX58,MAPK10,STAT2,IFIT2,TNF,IFNAR1,RELA,PPIB,NFKBIE,IFNB1,IRF3,NFKB1,TANK,JUN,NFKBIA,CHUK,STAT1,DHX58,IL10,MAPK8,MAPK9,IKBKE,ISG15,FADD,RIPK1,Ifna4,LTA,MAVS,IKBKAP,PIN1	0.695024	0.16	0	30/50 (60%)	0/50 (0%)	20/50 (40%)	0/50 (0%)
IPA_2016-03-21_002t - 2016-07-24 05_36 PM	Transcriptome (T)	Up- or down-regulated significantly (q < 0.1)	Insulin Receptor Signaling	RAF1,RAPGEF1,ASIC2,SGK1,PIK3R1,ASIC3,SOS2,HRAS,KRAS,GSK3A,NCK1,PPP1R14B,SCNN1A,GYS1,PIK3CG,TSC2,IRS2,FRS2,Irs3,ATM,AKT2,RRAS,CRKL,FGFR2,VAMP2,TLR9,SLC2A4,Ins1,SYNJ2,SCNN1G,INPP5F,GAB1,IRS1,PIK3R6,PRKACA,PIK3CD,FYN,TSC1,PIK3CA,EIF2B4,TRIP10,PPP1R3C,CRK,JAK2,OCRL,EIF2B2,PRKCZ,EIF4E,EIF4EBP1,MTOR,AKT1,KL,PDE3B,INPP5B,PIK3C3,SOS1,PIK3R2,SCNN1B,GRB2,PIK3C2G,MAPK8,Irs4,ACLY,INPP5D,PPP1R14D,SH2B2,EIF2B1…	0.695024	0.154	1.091	55/136 (40%)	0/136 (0%)	81/136 (60%)	0/136 (0%)
IPA_2016-03-21_002t - 2016-07-24 05_36 PM	Transcriptome (T)	Up- or down-regulated significantly (q < 0.1)	Protein Kinase A Signaling	SHH,MYH10,RAF1,PDE6G,PHKG2,TGFBR1,DUSP8,ADCY4,GSK3A,PLCH2,PPP1R14B,NTN1,PTPRC,GNB1,GYS1,PDE6A,DUSP11,ATF4,DUSP7,GNA13,CDC16,PLCL1,PDE6B,PRKD1,MYL3,GNG12,YWHAG,PRKCQ,ADD2,PPP1R1B,PDE6C,PTPN18,PTPN3,NFKB2,TCF3,RAP1A,PTP4A1,ATF2,GNG10,ITPR3,EYA3,ANAPC5,PRKACA,HIST1H1D,DUSP4,PTPRA,PDE6D,ANAPC2,FLNB,Calm1 (includes others),AKAP8,PTPN2,PTPN9,MYLK3,DUSP22,GRK1,GNG7,DUSP2,MPPE1,CDKN3,PTPN4,DUSP5,PTPRJ,NG…	0.703072	0.152	-0.457	183/362 (51%)	0/362 (0%)	179/362 (49%)	0/362 (0%)
IPA_2016-03-21_002t - 2016-07-24 05_36 PM	Transcriptome (T)	Up- or down-regulated significantly (q < 0.1)	Superpathway of D-myo-inositol (1,4,5)-trisphosphate Metabolism	MINPP1,INPP1,IMPA1,IMPAD1,INPP5E,SEC16A,INPPL1,ITPKA,INPP5A,OCRL,INPP5D,PTEN,SYNJ2,IPMK,INPP5J,SYNJ1,ITPKB,INPP5F,INPP5B,ITPKC,BPNT1,IMPA2,INPP5K,PMPCA	0.709578	0.167	NaN	9/24 (38%)	0/24 (0%)	15/24 (63%)	0/24 (0%)
IPA_2016-03-21_002t - 2016-07-24 05_36 PM	Transcriptome (T)	Up- or down-regulated significantly (q < 0.1)	D-myo-inositol-5-phosphate Metabolism	Dusp21,DUSP8,MTMR9,PPFIA3,MDP1,ACP1,NUDT14,PPP4C,PLCH2,PPFIA2,PPP1R14B,PTPRC,ATP1A1,PTPRO,PDCD1,DUSP11,PLCB1,RNGTT,TMEM55B,PPP1R1B,PPTC7,PLPP6,PTPRH,MTMR4,TMEM55A,PPP2R4,PPP2R3A,PLCG2,Ppp2r3d,PPM1H,DUSP23,PIP4K2A,PIP4K2C,THTPA,NUDT1,PPP1R12C,PTPN2,PTPN13,NUDT9,NT5C,STYX,PPM1K,PTPN12,PLCH1,UBLCP1,DUSP2,PLCD1,MTMR6,CA3,PTPRJ,PPM1F,PALD1,PPP3CA,PPFIA1,WBP11,PLPP7,PTPN7,PPP1R8,PPP2R5D,DUSP27,DOT1L,PP…	0.709578	0.153	NaN	62/137 (45%)	0/137 (0%)	75/137 (55%)	0/137 (0%)
IPA_2016-03-21_002t - 2016-07-24 05_36 PM	Transcriptome (T)	Up- or down-regulated significantly (q < 0.1)	Neuregulin Signaling	RAF1,BTC,MAPK1,BAD,PIK3R1,SOS2,HRAS,PDPK1,TMEFF2,KRAS,CDK5R1,PTEN,MYC,ITGA3,MAP2K2,MAPK3,GRB7,MRAS,DLG4,PRKD3,RNF41,PRKD1,ITGA4,MATK,STAT5A,RPS6KB1,AKT2,PRKCQ,RRAS,DCN,CRKL,HBEGF,NRG4,ITGA5,AREG,PIK3R3,RPS6,PTPN11,PLCG2,PRKCD,HSP90AA1,PRKCH,EREG,ADAM17,NRG2,EGF,CRK,PRKCZ,SHC1,HSP90B1,MTOR,AKT1,CDK5,HSP90AB1,ERBB4,SOS1,RPS6KB2,AKT3,PRKCE,ERRFI1,PIK3R2,ERBB2,STAT5B,MAP2K1,EGFR,PRKCA,ITGB1,SRC,NRAS,…	0.709578	0.155	1.387	39/84 (46%)	0/84 (0%)	45/84 (54%)	0/84 (0%)
IPA_2016-03-21_002t - 2016-07-24 05_36 PM	Transcriptome (T)	Up- or down-regulated significantly (q < 0.1)	α-Adrenergic Signaling	PRKACB,RAF1,PHKG2,MAPK1,ADCY4,RACK1,GNB5,GNG13,HRAS,KRAS,GNB1,GNB4,GYS1,GNB3,PHKB,MAP2K2,ADCY5,MAPK3,MRAS,PRKD3,GNG12,PRKD1,PHKG1,PRKCQ,ITPR2,RRAS,GNG2,SLC8A2,GNG3,ITPR1,GYS2,GNG10,ADCY9,PYGM,ADRA2A,PLCG2,PRKCD,ITPR3,PRKACA,GNB2,PRKCH,SLC8A1,ADCY10,OPN1SW,CAMK4,Calm1 (includes others),GNG7,PHKA2,PRKAG1,PRKCZ,GNG11,PRKAR1B,PRKCE,ADCY8,GNB1L,GNG5,MAP2K1,PRKCA,GNG4,CALML5,ADCY2,NRAS,GNAS,ADCY3,GNAI1…	0.709578	0.155	2.53	33/84 (39%)	0/84 (0%)	51/84 (61%)	0/84 (0%)
IPA_2016-03-21_002t - 2016-07-24 05_36 PM	Transcriptome (T)	Up- or down-regulated significantly (q < 0.1)	Mouse Embryonic Stem Cell Pluripotency	RAF1,BMP4,ERAS,AXIN1,PIK3R1,SOS2,HRAS,KRAS,MAPK13,LIFR,PIK3CG,IRS2,FRS2,ATM,TP53,AKT2,RRAS,CREBBP,FGFR2,STAT3,TCF3,TLR9,DVL2,GAB1,IRS1,PIK3R6,PIK3CD,Tcf7,TCF4,PIK3CA,BMPR2,JAK2,FZD1,ID1,AKT1,KL,PIK3C3,SOS1,PIK3R2,CTNNB1,GRB2,PIK3C2G,ID3,WNT3A,DVL3,JAK3,TCF7L2,ID4,POU5F1,FZD7,JAK1,LIF,T,MAPK1,FZD3,PIK3R4,MYC,FGFR3,SOX2,MAP2K2,FGFR4,MAPK3,MRAS,GSK3B,SMAD1,FZD2,TAB1,SMAD9,FGFR1,TYK2,FZD9,MAPK12,APC,…	0.709578	0.154	1	53/104 (51%)	0/104 (0%)	51/104 (49%)	0/104 (0%)
IPA_2016-03-21_002t - 2016-07-24 05_36 PM	Transcriptome (T)	Up- or down-regulated significantly (q < 0.1)	Type II Diabetes Mellitus Signaling	SOCS1,PRKAB1,PRKAB2,SLC27A2,PIK3R1,ADIPOR1,PIK3CG,IRS2,NFKBIB,FRS2,PRKD3,Irs3,PRKD1,ATM,AKT2,PRKCQ,FGFR2,NFKB2,TLR9,SLC2A4,GAB1,IRS1,SLC27A6,PIK3R6,SLC27A1,PIK3CD,MAFA,ADIPOR2,TNF,PIK3CA,ADIPOQ,MAP3K5,PRKCZ,TRADD,SLC27A5,MTOR,AKT1,KL,PIK3C3,NGFR,ACSL4,PRKCE,SOCS2,PIK3R2,TNFRSF1B,SMPD3,GRB2,TNFRSF1A,PIK3C2G,MAPK8,Irs4,PRKCG,TRAF2,SH2B2,PRKCB,MAP2K4,SOCS3,MAPK1,CD36,SOCS6,PDPK1,PIK3R4,SLC27A4,SMPD5…	0.709578	0.153	1.291	60/124 (48%)	0/124 (0%)	64/124 (52%)	0/124 (0%)
IPA_2016-03-21_002t - 2016-07-24 05_36 PM	Transcriptome (T)	Up- or down-regulated significantly (q < 0.1)	Semaphorin Signaling in Neurons	DPYSL2,MAPK1,DPYSL4,LIMK2,LIMK1,PTK2,ROCK2,PAK1,RHOG,RHOB,CFL2,MAPK3,RND2,CFL1,FES,RAC1,RHOJ,DPYSL5,MET,RHOQ,RND3,RHOA,PAK7,ARHGAP1,FNBP1,NRP1,FYN,RND1,DPYSL3,RHOT2,RHOH,CDK5,RHOT1,RHOD,RHOU,PLXNB1,RHOF,ITGB1,PLXNA1,PAK4,ARHGEF12,PAK6,RHOC,ROCK1,SEMA3A,CRMP1,RHOV,SEMA4D,PAK3,PAK2,SEMA7A	0.709578	0.157	NaN	27/51 (53%)	0/51 (0%)	24/51 (47%)	0/51 (0%)
IPA_2016-03-21_002t - 2016-07-24 05_36 PM	Transcriptome (T)	Up- or down-regulated significantly (q < 0.1)	Retinoate Biosynthesis I	AKR1C3,RDH10,BMP2,ADH1C,DHRS7C,Rdh7,RBP1,SDR9C7,Akr1b10,ALDH1A1,ALDH1A3,RDH14,RDH16,RBP2,NT5C1B,RDH13,DHRS3,RDH11,SDR16C5,ALDH8A1,RDH8,AKR1B10,ADH7,RBP7,DHRS9,ALDH1A2,RDH12,RDH5,AKR1C4,DHRS4,ADH4	0.709578	0.161	NaN	15/31 (48%)	0/31 (0%)	16/31 (52%)	0/31 (0%)
IPA_2016-03-21_002t - 2016-07-24 05_36 PM	Transcriptome (T)	Up- or down-regulated significantly (q < 0.1)	Pyrimidine Ribonucleotides De Novo Biosynthesis	NME1,ENTPD8,AK8,NUDT9,NME2,CTPS2,NME7,NME6,DDX3X,SLC25A42,AK1,ENTPD6,ENTPD3,CMPK1,AK7,NME4,ENTPD1,CMPK2,NME5,PCK1,UMPS,NUDT15,CTPS1,NME3,NUDT5,AK5,ENTPD2,AK4,CAD,CANT1,ENTPD7	0.709578	0.161	NaN	17/31 (55%)	0/31 (0%)	14/31 (45%)	0/31 (0%)
IPA_2016-03-21_002t - 2016-07-24 05_36 PM	Transcriptome (T)	Up- or down-regulated significantly (q < 0.1)	Oleate Biosynthesis II (Animals)	SCD,UFSP2,UFSP1,FADS6,Scd2,FADS2,CYB5A,PTPRT,ALDH6A1,Scd4,FADS1	0.709578	0.182	NaN	3/11 (27%)	0/11 (0%)	8/11 (73%)	0/11 (0%)
IPA_2016-03-21_002t - 2016-07-24 05_36 PM	Transcriptome (T)	Up- or down-regulated significantly (q < 0.1)	Leukotriene Biosynthesis	LTA4H,DPEP1,DPEP3,MGST2,LTC4S,GGT6,GGT5,ALOX5,GGT1,GGT7,DPEP2	0.709578	0.182	NaN	4/11 (36%)	0/11 (0%)	7/11 (64%)	0/11 (0%)
IPA_2016-03-21_002t - 2016-07-24 05_36 PM	Transcriptome (T)	Up- or down-regulated significantly (q < 0.1)	Signaling by Rho Family GTPases	RAF1,PIK3R1,SLC9A1,CLIP1,GNB1,MAP3K10,GNA15,BAIAP2,GNA13,MYL3,GNG12,ITGA4,SEPT14,MAP3K9,FGFR2,NFKB2,TLR9,DES,KIAA1804,PLD1,GNG10,CDH1,ARPC1A,CDH5,ARPC2,NCF2,ARHGEF6,PIK3R6,PIK3CD,ARHGEF18,PARD3,ACTG1,ARHGEF9,PIP4K2A,ARPC1B,CDH18,SEPT3,NOX3,GNA11,RHOT2,SEPT11,GNG7,ACTR3,CDH3,PIK3C3,PIK3R2,GNG5,SEPT5,CDH4,GRB2,RHOC,GNA12,ITGA2,CDH6,VIM,CDC42EP4,CDH19,FOS,ARHGEF5,WIPF1,ARPC4,MYL10,MAP3K11,MYL2,SEPT9…	0.714496	0.151	1.095	122/238 (51%)	0/238 (0%)	116/238 (49%)	0/238 (0%)
IPA_2016-03-21_002t - 2016-07-24 05_36 PM	Transcriptome (T)	Up- or down-regulated significantly (q < 0.1)	Ephrin A Signaling	PIK3R1,PIK3R4,LIMK1,FGFR3,ROCK2,PTK2,PAK1,CFL2,PIK3CG,FGFR4,IRS2,FRS2,ATM,EPHA7,EFNA2,NGEF,CFL1,EPHA1,FGFR1,RAC1,FGFR2,TLR9,PIK3R3,EPHA6,GAB1,PTPN11,RHOA,IRS1,PIK3R6,PIK3CD,VAV1,EPHA2,FYN,PIK3CA,PIK3R5,EPHA4,BCAR1,KLB,EPHA8,KL,NGFR,EFNA5,PIK3C3,PIK3R2,VAV2,PIK3C2A,GRB2,PIK3C2G,EFNA3,EPHA3,EFNA4,EFNA1,ROCK1,EPHA10,VAV3,ADAM10,EPHA5,PIK3CB	0.714496	0.155	NaN	30/58 (52%)	0/58 (0%)	28/58 (48%)	0/58 (0%)
IPA_2016-03-21_002t - 2016-07-24 05_36 PM	Transcriptome (T)	Up- or down-regulated significantly (q < 0.1)	D-myo-inositol (1,4,5)-trisphosphate Degradation	IMPA1,INPP1,IMPAD1,INPP5E,SEC16A,INPPL1,INPP5A,OCRL,INPP5D,SYNJ2,SYNJ1,INPP5F,INPP5J,INPP5B,BPNT1,IMPA2,INPP5K,PMPCA	0.719449	0.167	NaN	6/18 (33%)	0/18 (0%)	12/18 (67%)	0/18 (0%)
IPA_2016-03-21_002t - 2016-07-24 05_36 PM	Transcriptome (T)	Up- or down-regulated significantly (q < 0.1)	IL-10 Signaling	MAP2K4,SOCS3,CCR5,JAK1,MAPK1,ARG2,IL6,MAPK13,IL1R2,IKBKB,IKBKG,IL1RL2,NFKBIB,IL1RAP,TAB1,MAP3K14,IL4R,BLVRA,TYK2,IL36A,BLVRB,NFKB2,STAT3,MAPK12,IL33,TRAF6,IL18,IL1RN,IL36RN,IL10RA,CD14,MAP2K3,IL1RAPL1,TNF,MAP2K6,RELA,IL1A,IL1RL1,NFKBIE,IL1F10,NFKB1,FCGR2B,MAPK11,HMOX1,IL36G,NFKBIA,JUN,SP1,CHUK,LBP,CCR1,IL1RAPL2,FCGR2A,IL10,MAPK8,IKBKE,IL1R1,IL18RAP,IL36B,FOS,MAPK14,IL10RB,IL1B,ELK1,MAP4K4	0.719449	0.154	NaN	38/65 (58%)	0/65 (0%)	27/65 (42%)	0/65 (0%)
IPA_2016-03-21_002t - 2016-07-24 05_36 PM	Transcriptome (T)	Up- or down-regulated significantly (q < 0.1)	Ephrin B Signaling	RAC2,MAPK1,ITSN1,EPHB2,AXIN1,RACK1,CXCL12,GNB5,ACP1,GNG13,HRAS,LIMK1,GNB1,PTK2,ROCK2,NCK2,GNB4,EPHB1,PAK1,GNB3,GNAT1,CFL2,GNA15,MAPK3,MRAS,EFNB3,GNA13,GNG12,CFL1,KALRN,GNG2,RAC1,GNG3,GNAZ,RAC3,GNG10,CBL,RHOA,GNAO1,GNB2,GNAT2,VAV1,GNAL,RGS3,GNA11,GNA14,HNRNPK,GNG7,EPHB6,EFNB2,GNG11,EFNB1,ITSN2,GNB1L,CTNNB1,GNG5,GNG4,VAV2,PXN,EPHB4,GNAS,CXCR4,GNA12,GNAI1,GNAQ,GNAI2,ROCK1,GNAI3,ABI1,VAV3,CAP1,EPHB3	0.726106	0.153	0	29/72 (40%)	0/72 (0%)	43/72 (60%)	0/72 (0%)
IPA_2016-03-21_002t - 2016-07-24 05_36 PM	Transcriptome (T)	Up- or down-regulated significantly (q < 0.1)	Role of NANOG in Mammalian Embryonic Stem Cell Pluripotency	RAF1,BMP4,WNT10B,AXIN1,PIK3R1,SOS2,HRAS,KRAS,BMPR1B,LIFR,PIK3CG,IRS2,FRS2,WNT5B,ATM,TP53,AKT2,RRAS,FGFR2,STAT3,TLR9,GAB1,Bmp8b,IRS1,PIK3R6,PIK3CD,WNT1,PIK3CA,BMPR2,JAK2,FZD1,RIF1,AKT1,WNT7A,KL,PIK3C3,SOS1,PIK3R2,CTNNB1,BMP1,GRB2,PIK3C2G,WNT3A,BMP7,BMP6,JAK3,FZD7,POU5F1,SALL4,BMP15,JAK1,LIF,WNT3,MAPK1,T,FZD3,WNT16,WNT6,PIK3R4,FGFR3,SOX2,MAP2K2,FGFR4,WNT7B,MAPK3,MRAS,WNT4,GSK3B,FZD2,SMAD1,SMAD9,BMP…	0.726106	0.151	0.333	64/119 (54%)	0/119 (0%)	55/119 (46%)	0/119 (0%)
IPA_2016-03-21_002t - 2016-07-24 05_36 PM	Transcriptome (T)	Up- or down-regulated significantly (q < 0.1)	RhoGDI Signaling	MYL6,ARHGDIG,ARPC5,GNG13,ARHGEF1,GNB1,GNB4,ITGA3,PAK1,GNA15,EZR,ARHGAP12,GNA13,CDH13,MYL3,GNG12,ITGA4,RND2,ACTR2,ARHGEF4,CFL1,CREBBP,ITGA5,ARHGEF17,ARHGDIB,GNG10,ARHGAP5,CDH1,CDH2,CDH12,ARPC1A,CDH5,ACTA2,PIP5K1C,ARPC2,ARHGEF6,GNB2,ARHGAP35,PAK7,ARHGEF18,ARHGAP1,ARHGEF9,ESR2,PIP4K2A,ARHGEF10,ACTG1,PIP4K2C,GNAL,PPP1R12C,CDH18,ARPC1B,ARHGEF7,GNA11,RHOT2,GNA14,CDH11,GNG7,EP300,ARHGEF19,CDH7,ACTR3,RHO…	0.726106	0.151	-1.528	82/166 (49%)	0/166 (0%)	84/166 (51%)	0/166 (0%)
IPA_2016-03-21_002t - 2016-07-24 05_36 PM	Transcriptome (T)	Up- or down-regulated significantly (q < 0.1)	Actin Nucleation by ARP-WASP Complex	ARPC5,SOS2,HRAS,KRAS,NCK1,NCK2,ROCK2,ITGA3,RHOG,RHOB,BAIAP2,MRAS,ITGA4,RND2,ACTR2,RRAS,RAC1,ITGA5,RHOJ,WASF1,RHOQ,ARPC1A,RND3,ARPC2,RHOA,FNBP1,PPP1R12C,ARPC1B,RHOT2,RHOH,ACTR3,PPP1R12A,RHOT1,RHOD,SOS1,RHOU,ARPC3,RHOF,VASP,ITGB1,NRAS,RHOC,ARPC5L,GRB2,GNA12,ITGA2,ROCK1,WIPF1,RHOV,RRAS2,WAS,ARPC4	0.726106	0.154	2.121	19/52 (37%)	0/52 (0%)	33/52 (63%)	0/52 (0%)
IPA_2016-03-21_002t - 2016-07-24 05_36 PM	Transcriptome (T)	Up- or down-regulated significantly (q < 0.1)	G Protein Signaling Mediated by Tubby	PLCB2,RACK1,GNB5,ABL1,GNG13,JAK2,GNG7,GNB1,GNB4,LCK,GNB3,GNG11,INS,MRAS,TUB,PLCB1,GNG5,GNB1L,GNG12,GNG4,GNAS,GNG2,GNAQ,PLCG1,GNG3,Ins1,GNG10,PLCB4,PLCG2,GNB2,PLCB3,INSR	0.732825	0.156	NaN	14/32 (44%)	0/32 (0%)	18/32 (56%)	0/32 (0%)
IPA_2016-03-21_002t - 2016-07-24 05_36 PM	Transcriptome (T)	Up- or down-regulated significantly (q < 0.1)	Mechanisms of Viral Exit from Host Cells	SNF8,VPS28,SH3GLB1,SH3GL2,VPS37C,LMNB1,PRKCZ,VPS4A,VPS25,CHMP2B,CHMP2A,XPO1,PRKCE,SH3GLB2,ACTG2,PDCD6IP,ACTC1,PRKD3,PRKD1,CHMP3,ACTA1,PRKCA,PRKCQ,SH3GL3,CHMP4B,ACTB,TSG101,PRKCG,SH3GL1,CHMP6,PRKCI,ACTA2,PRKCD,VPS36,CHMP4C,LMNB2,PRKCH,ACTG1,PRKCB	0.737904	0.154	NaN	15/39 (38%)	0/39 (0%)	24/39 (62%)	0/39 (0%)
IPA_2016-03-21_002t - 2016-07-24 05_36 PM	Transcriptome (T)	Up- or down-regulated significantly (q < 0.1)	Trehalose Degradation II (Trehalase)	HK1,HK2,GCK,HK3,TREH	0.737904	0.2	NaN	2/5 (40%)	0/5 (0%)	3/5 (60%)	0/5 (0%)
IPA_2016-03-21_002t - 2016-07-24 05_36 PM	Transcriptome (T)	Up- or down-regulated significantly (q < 0.1)	Serine Biosynthesis	PSAT1,PSPH,DUSP26,PHGDH,UBAC2	0.737904	0.2	NaN	3/5 (60%)	0/5 (0%)	2/5 (40%)	0/5 (0%)
IPA_2016-03-21_002t - 2016-07-24 05_36 PM	Transcriptome (T)	Up- or down-regulated significantly (q < 0.1)	Tetrapyrrole Biosynthesis II	UROS,ALAD,ALAS2,ALAS1,HMBS	0.737904	0.2	NaN	1/5 (20%)	0/5 (0%)	4/5 (80%)	0/5 (0%)
IPA_2016-03-21_002t - 2016-07-24 05_36 PM	Transcriptome (T)	Up- or down-regulated significantly (q < 0.1)	CMP-N-acetylneuraminate Biosynthesis I (Eukaryotes)	GNE,NAGK,CMAS,NANP,NANS	0.737904	0.2	NaN	2/5 (40%)	0/5 (0%)	3/5 (60%)	0/5 (0%)
IPA_2016-03-21_002t - 2016-07-24 05_36 PM	Transcriptome (T)	Up- or down-regulated significantly (q < 0.1)	Ceramide Degradation	NAAA,ACER1,ACER2,ASAH1,ASAH2	0.737904	0.2	NaN	2/5 (40%)	0/5 (0%)	3/5 (60%)	0/5 (0%)
IPA_2016-03-21_002t - 2016-07-24 05_36 PM	Transcriptome (T)	Up- or down-regulated significantly (q < 0.1)	Lysine Degradation V	AASDH,AASDHPPT,AADAT,PIPOX,ALDH7A1	0.737904	0.2	NaN	3/5 (60%)	0/5 (0%)	2/5 (40%)	0/5 (0%)
IPA_2016-03-21_002t - 2016-07-24 05_36 PM	Transcriptome (T)	Up- or down-regulated significantly (q < 0.1)	Glycogen Biosynthesis II (from UDP-D-Glucose)	GYS1,UGP2,GYG1,GBE1,GYS2	0.737904	0.2	NaN	1/5 (20%)	0/5 (0%)	4/5 (80%)	0/5 (0%)
IPA_2016-03-21_002t - 2016-07-24 05_36 PM	Transcriptome (T)	Up- or down-regulated significantly (q < 0.1)	Citrulline-Nitric Oxide Cycle	NOS1,ASS1,NOS3,NOS2,ASL	0.737904	0.2	NaN	4/5 (80%)	0/5 (0%)	1/5 (20%)	0/5 (0%)
IPA_2016-03-21_002t - 2016-07-24 05_36 PM	Transcriptome (T)	Up- or down-regulated significantly (q < 0.1)	Galactose Degradation I (Leloir Pathway)	GALK2,GALT,GALE,GALK1,GALM	0.737904	0.2	NaN	2/5 (40%)	0/5 (0%)	3/5 (60%)	0/5 (0%)
IPA_2016-03-21_002t - 2016-07-24 05_36 PM	Transcriptome (T)	Up- or down-regulated significantly (q < 0.1)	Glutamate Degradation III (via 4-aminobutyrate)	GAD2,SUCLG2,ABAT,GAD1,ALDH5A1	0.737904	0.2	NaN	1/5 (20%)	0/5 (0%)	4/5 (80%)	0/5 (0%)
IPA_2016-03-21_002t - 2016-07-24 05_36 PM	Transcriptome (T)	Up- or down-regulated significantly (q < 0.1)	Molybdenum Cofactor Biosynthesis	MOCS2,Mocs1,GPHN,NFS1,MOCS3	0.737904	0.2	NaN	2/5 (40%)	0/5 (0%)	3/5 (60%)	0/5 (0%)
IPA_2016-03-21_002t - 2016-07-24 05_36 PM	Transcriptome (T)	Up- or down-regulated significantly (q < 0.1)	BER pathway	LIG1,PCNA,PNKP,POLE,POLG,FEN1,APEX1,OGG1,PARP1,XRCC1,POLB,LIG3	0.737904	0.167	NaN	4/12 (33%)	0/12 (0%)	8/12 (67%)	0/12 (0%)
IPA_2016-03-21_002t - 2016-07-24 05_36 PM	Transcriptome (T)	Up- or down-regulated significantly (q < 0.1)	The Visual Cycle	DHRS3,AKR1C3,RDH10,RDH11,RLBP1,RBP3,RDH8,RBP1,Akr1b10,LRAT,RBP7,DHRS9,RDH14,RBP2,RDH12,RDH5,RDH13,RPE65,DHRS4	0.739605	0.158	NaN	8/19 (42%)	0/19 (0%)	11/19 (58%)	0/19 (0%)
IPA_2016-03-21_002t - 2016-07-24 05_36 PM	Transcriptome (T)	Up- or down-regulated significantly (q < 0.1)	γ-glutamyl Cycle	GCLC,GGCT,GGT6,GGT1,ANPEP,GSS,GGACT,OPLAH,CHAC1,GGT5,GCLM,CHAC2,GGT7	0.794328	0.154	NaN	5/13 (38%)	0/13 (0%)	8/13 (62%)	0/13 (0%)
IPA_2016-03-21_002t - 2016-07-24 05_36 PM	Transcriptome (T)	Up- or down-regulated significantly (q < 0.1)	Proline Biosynthesis II (from Arginine)	PADI4,PYCRL,OTC,OAT,PYCR2,PYCR1	0.808165	0.167	NaN	5/6 (83%)	0/6 (0%)	1/6 (17%)	0/6 (0%)
IPA_2016-03-21_002t - 2016-07-24 05_36 PM	Transcriptome (T)	Up- or down-regulated significantly (q < 0.1)	Urea Cycle	OTC,ASS1,ARG2,ASL,CPS1,ARG1	0.808165	0.167	NaN	5/6 (83%)	0/6 (0%)	1/6 (17%)	0/6 (0%)
IPA_2016-03-21_002t - 2016-07-24 05_36 PM	Transcriptome (T)	Up- or down-regulated significantly (q < 0.1)	Glycerol Degradation I	GK5,GK2,GPD1,Gk,GK,GPD2	0.808165	0.167	NaN	3/6 (50%)	0/6 (0%)	3/6 (50%)	0/6 (0%)
IPA_2016-03-21_002t - 2016-07-24 05_36 PM	Transcriptome (T)	Up- or down-regulated significantly (q < 0.1)	Glycine Cleavage Complex	T,GCSH,DLD,GLDC,OCA2,AMT	0.808165	0.167	NaN	4/6 (67%)	0/6 (0%)	2/6 (33%)	0/6 (0%)
IPA_2016-03-21_002t - 2016-07-24 05_36 PM	Transcriptome (T)	Up- or down-regulated significantly (q < 0.1)	Selenocysteine Biosynthesis II (Archaea and Eukaryotes)	SEPHS2,PSTK,SEPHS1,SARS2,SARS,SEPSECS	0.808165	0.167	NaN	1/6 (17%)	0/6 (0%)	5/6 (83%)	0/6 (0%)
IPA_2016-03-21_002t - 2016-07-24 05_36 PM	Transcriptome (T)	Up- or down-regulated significantly (q < 0.1)	UDP-N-acetyl-D-glucosamine Biosynthesis II	GNPNAT1,GFPT1,FMO3,PGM3,UAP1,GFPT2	0.808165	0.167	NaN	5/6 (83%)	0/6 (0%)	1/6 (17%)	0/6 (0%)
IPA_2016-03-21_002t - 2016-07-24 05_36 PM	Transcriptome (T)	Up- or down-regulated significantly (q < 0.1)	GDP-mannose Biosynthesis	GMPPB,GPI,GMPPA,PMM1,PMM2,MPI	0.808165	0.167	NaN	2/6 (33%)	0/6 (0%)	4/6 (67%)	0/6 (0%)
IPA_2016-03-21_002t -DOWN- 2016-07-24 05_43 PM	Transcriptome (T)	Down-regulated significantly (GF/C < 1, q < 0.1)	Antigen Presentation Pathway	B2M,HLA-DOA,PDIA3,HLA-A,HLA-DQA1,CIITA,PSMB8,CD74,TAP1,HLA-G,HLA-DMA,HLA-DMB,HLA-DRA,TAPBP,PSMB9,CALR,IFNG,PSMB5,CANX,PSMB6,MR1,NLRC5,HLA-DOB,TAP2,HLA-E,HLA-DRB5	1e-14	0.654	NaN	23/26 (88%)	0/26 (0%)	3/26 (12%)	0/26 (0%)
IPA_2016-03-21_002t -DOWN- 2016-07-24 05_43 PM	Transcriptome (T)	Down-regulated significantly (GF/C < 1, q < 0.1)	OX40 Signaling Pathway	MAP2K4,CD247,TRAF3,HLA-DOA,TNFRSF4,CD3E,CD4,H2-M11,HLA-DQB1,TRAF5,NFKBIB,H2-Q8,H2-T9,NFKB2,MAPK12,CD3G,BCL2L1,MAPK10,HLA-E,B2M,RELA,H2-T22,H2-T24,TNFSF4,H2-T10,H2-T3,HLA-A,NFKBIE,HLA-DQA1,NFKB1,BCL2,HLA-G,JUN,NFKBIA,HLA-DMA,H2-M2,IL2,HLA-DMB,HLA-DRA,H2-M1/H2-M9,H2-M10.1 (includes others),MAPK8,MAPK9,CD3D,TRAF2,H2-Eb2,H2-M5,FCER1G,HLA-DOB,HLA-DRB5	1.99526e-13	0.42	1.633	37/50 (74%)	0/50 (0%)	13/50 (26%)	0/50 (0%)
IPA_2016-03-21_002t -DOWN- 2016-07-24 05_43 PM	Transcriptome (T)	Down-regulated significantly (GF/C < 1, q < 0.1)	Communication between Innate and Adaptive Immune Cells	CD40LG,CD4,TLR8,IL6,CD8A,CD8B,TNFRSF17,Tlr12,CXCL10,CD28,TLR1,TNFSF13B,IL36A,TLR9,IL33,TLR2,IL18,CCL4,CD40,IL1RN,IL36RN,CD86,TNF,CCR7,HLA-E,B2M,IL1A,IL12A,IL5,HLA-A,IFNB1,CD83,IL1F10,CCL5,HLA-G,IL36G,CCL3L3,IL2,HLA-DRA,TLR7,TLR3,IL4,IFNG,Tlr11,IL10,IL15,TNFRSF13C,IL36B,Ccl9,TLR4,CD80,TLR5,IL12B,TNFSF13,TLR6,FCER1G,Tlr13,IL1B,TNFRSF13B,CSF2,HLA-DRB5	1.25893e-11	0.344	NaN	46/61 (75%)	0/61 (0%)	15/61 (25%)	0/61 (0%)
IPA_2016-03-21_002t -DOWN- 2016-07-24 05_43 PM	Transcriptome (T)	Down-regulated significantly (GF/C < 1, q < 0.1)	Allograft Rejection Signaling	B2M,CD40LG,H2-T24,H2-T22,HLA-DOA,H2-T10,H2-T3,IL5,HLA-A,HLA-DQA1,H2-M11,HLA-DQB1,FAS,HLA-G,CD28,PRF1,HLA-DMA,H2-M2,IL2,HLA-DMB,HLA-DRA,H2-M1/H2-M9,FASLG,IL4,H2-Q8,H2-T9,IFNG,IL10,H2-M10.1 (includes others),CD80,CD40,H2-Eb2,H2-M5,FCER1G,HLA-DOB,CD86,TNF,HLA-DRB5,HLA-E	2.51189e-11	0.436	NaN	33/39 (85%)	0/39 (0%)	6/39 (15%)	0/39 (0%)
IPA_2016-03-21_002t -DOWN- 2016-07-24 05_43 PM	Transcriptome (T)	Down-regulated significantly (GF/C < 1, q < 0.1)	iCOS-iCOSL Signaling in T Helper Cells	HLA-DOA,PIK3R1,HLA-DQB1,PLEKHA4,PLEKHA3,PTPRC,LCK,CAMK2A,PIK3CG,IRS2,NFKBIB,FRS2,ICOSLG/LOC102723996,ATM,IL2RB,AKT2,PRKCQ,FGFR2,NFKB2,ITPR1,TLR9,GAB1,IRS1,ITPR3,PIK3R6,VAV1,PIK3CD,LCP2,CAMK2G,PIK3CA,Calm1 (includes others),HLA-DQA1,AKT1,KL,PIK3C3,HLA-DRA,PIK3R2,PPP3CA,CAMK2B,CALML5,GRB2,CSK,PIK3C2G,PLCG1,INPP5D,CD80,H2-Eb2,ICOS,FCER1G,IL2RA,PLEKHA1,CD247,GAB2,CD40LG,BAD,CD3E,NFATC3,CD4,TRAT1,PDPK…	4.0738e-08	0.211	-3.606	66/109 (61%)	0/109 (0%)	43/109 (39%)	0/109 (0%)
IPA_2016-03-21_002t -DOWN- 2016-07-24 05_43 PM	Transcriptome (T)	Down-regulated significantly (GF/C < 1, q < 0.1)	Type I Diabetes Mellitus Signaling	CD247,MAP2K4,SOCS1,SOCS3,HLA-DOA,JAK1,MAPK1,CD3E,SOCS6,HLA-DQB1,MAPK13,IKBKB,CD28,PRF1,GAD2,IKBKG,CASP9,INS,NFKBIB,IL1RAP,FASLG,TNFRSF11B,MAP3K14,ICA1,CASP3,IFNGR1,NFKB2,MAPK12,IRF1,TRAF6,CD3G,GAD1,MAPK10,CD86,MAP2K3,SOCS5,TNF,HLA-E,CPE,MAP2K6,RELA,IL12A,HLA-A,NFKBIE,PIAS1,HLA-DQA1,JAK2,MAP3K5,NFKB1,MAPK11,FAS,BCL2,IRAK1,HLA-G,TRADD,NFKBIA,IL2,HLA-DMA,NGFR,HLA-DRA,HLA-DMB,BID,SOCS2,CHUK,CASP8,STA…	9.77237e-08	0.219	0	61/96 (64%)	0/96 (0%)	35/96 (36%)	0/96 (0%)
IPA_2016-03-21_002t -DOWN- 2016-07-24 05_43 PM	Transcriptome (T)	Down-regulated significantly (GF/C < 1, q < 0.1)	Crosstalk between Dendritic Cells and Natural Killer Cells	IL15RA,CD40LG,LTB,TLN1,IL6,CD28,PRF1,CAMK2A,CAMK2D,CD226,FSCN2,ACTG2,LTBR,ACTA1,FASLG,IL2RB,IL2RG,NFKB2,TLR9,FSCN3,CSF2RB,IL18,TLN2,ACTA2,CD40,FSCN1,CD86,ACTG1,TNF,CCR7,HLA-E,CAMK2G,RELA,IL12A,HLA-A,KLRD1,IFNB1,TNFSF10,CD83,NFKB1,FAS,HLA-G,MICB,IL2,HLA-DRA,TLR7,TLR3,TNFRSF1B,ACTC1,CAMK2B,IL4,CD209,IFNG,IL3RA,TYROBP,CD69,ACTB,IL15,ITGAL,KIR3DL3,TLR4,CD80,IL12B,LTA,TREM2,CSF2,HLA-DRB5	2.81838e-07	0.254	NaN	48/67 (72%)	0/67 (0%)	19/67 (28%)	0/67 (0%)
IPA_2016-03-21_002t -DOWN- 2016-07-24 05_43 PM	Transcriptome (T)	Down-regulated significantly (GF/C < 1, q < 0.1)	Primary Immunodeficiency Signaling	BLNK,RFXANK,CD40LG,RFXAP,CD3E,CD4,IGLL1/IGLL5,CIITA,CD8A,TAP1,AICDA,IL7R,PTPRC,LCK,IKBKG,AIRE,RAG2,ADA,IGHM,UNG,CD19,IL2RG,CD79A,TNFRSF13C,CD3D,BTK,DCLRE1C,CD40,ICOS,ZAP70,RAG1,TNFRSF13B,JAK3,TAP2	7.76247e-07	0.353	NaN	24/34 (71%)	0/34 (0%)	10/34 (29%)	0/34 (0%)
IPA_2016-03-21_002t -DOWN- 2016-07-24 05_43 PM	Transcriptome (T)	Down-regulated significantly (GF/C < 1, q < 0.1)	Cdc42 Signaling	RAF1,HLA-DOA,MYL6,ARPC5,MAPK13,HLA-DQB1,CLIP1,Ppp1r12b,ITGA3,PAK1,BAIAP2,EXOC2,EXOC5,EXOC3,MYL3,ITGA4,IQGAP3,ACTR2,CFL1,ITGA5,FGD1,TNK2,ATF2,ARPC1A,ARPC2,ARHGEF6,VAV1,PARD3,FGD3,RALA,ARPC1B,HLA-A,HLA-DQA1,PRKCZ,IQGAP2,ACTR3,JUN,H2-M2,LLGL1,HLA-DRA,ARPC3,MYL12B,MYL12A,ITGB1,EXOC1,MYLPF,ITGA2,MAPK8,MYL1,FOS,CDC42BPA,WIPF1,PAK3,WAS,H2-Eb2,H2-M5,FCER1G,ARPC4,MAP2K4,CD247,MAP3K11,MPRIP,MYL10,CD3E,MYL2…	8.51138e-07	0.183	0.816	71/120 (59%)	0/120 (0%)	49/120 (41%)	0/120 (0%)
IPA_2016-03-21_002t -DOWN- 2016-07-24 05_43 PM	Transcriptome (T)	Down-regulated significantly (GF/C < 1, q < 0.1)	Interferon Signaling	SOCS1,RELA,JAK1,PTPN2,PIAS1,IFNB1,IFI35,JAK2,PSMB8,TAP1,BCL2,IFIT1,STAT1,IFNG,IFIT3,OAS1,TYK2,IFNGR2,IRF9,IFNGR1,BAX,IFNAR2,IFITM2,IRF1,BAK1,MED14,ISG15,IFITM3,STAT2,IFNAR1	1.58489e-06	0.367	-3.317	21/30 (70%)	0/30 (0%)	9/30 (30%)	0/30 (0%)
IPA_2016-03-21_002t -DOWN- 2016-07-24 05_43 PM	Transcriptome (T)	Down-regulated significantly (GF/C < 1, q < 0.1)	Calcium-induced T Lymphocyte Apoptosis	CD247,HLA-DOA,CD3E,CD4,HLA-DQB1,ATP2A2,CABIN1,LCK,PPP3R1,PRKD3,PRKD1,PRKCQ,HDAC2,ITPR2,ATP2A3,ITPR1,PPP3CC,CD3G,PRKCD,ITPR3,ZAP70,CAPN2,PRKCH,CAMK4,Calm1 (includes others),HLA-DQA1,PRKCZ,EP300,ATP2A1,PPP3R2,PPP3CB,HLA-DMA,HLA-DRA,HLA-DMB,PRKCE,PPP3CA,PRKCA,ORAI1,CALML5,CHP1,HDAC1,PLCG1,CD3D,PRKCG,PRKCI,MEF2D,H2-Eb2,FCER1G,NR4A1,NFATC2,HLA-DOB,HLA-DRB5,PRKCB	2.34423e-06	0.264	-2.828	30/53 (57%)	0/53 (0%)	23/53 (43%)	0/53 (0%)
IPA_2016-03-21_002t -DOWN- 2016-07-24 05_43 PM	Transcriptome (T)	Down-regulated significantly (GF/C < 1, q < 0.1)	T Helper Cell Differentiation	HLA-DOA,CD40LG,TGFBR1,IL12RB1,FOXP3,IL6,HLA-DQB1,BCL6,TBX21,IL18R1,TGFBR2,CD28,TGFB1,IL17F,ICOSLG/LOC102723996,TNFRSF11B,STAT6,IL4R,IL2RG,IL6R,IFNGR1,IL12RB2,STAT3,RORC,IL18,CD40,IL23R,IL10RA,CD86,TNF,IL6ST,IL12A,IL5,IL21R,HLA-DQA1,HLA-DMA,IL2,NGFR,HLA-DMB,HLA-DRA,TNFRSF1B,STAT1,IL4,IL21,IFNG,TNFRSF1A,IL10,IFNGR2,IL13,IL17A,STAT4,CD80,IL12B,H2-Eb2,ICOS,IL10RB,FCER1G,HLA-DOB,IL2RA,CXCR5,GATA3,HLA-…	2.45471e-06	0.242	NaN	41/62 (66%)	0/62 (0%)	21/62 (34%)	0/62 (0%)
IPA_2016-03-21_002t -DOWN- 2016-07-24 05_43 PM	Transcriptome (T)	Down-regulated significantly (GF/C < 1, q < 0.1)	Nur77 Signaling in T Lymphocytes	CD247,HLA-DOA,CAMK4,Calm1 (includes others),CD3E,SIN3B,HLA-DQA1,HLA-DQB1,NFATC1,BCL2,CABIN1,EP300,PPP3R2,CD28,CASP9,PPP3CB,HLA-DMA,PPP3R1,HLA-DMB,HLA-DRA,PPP3CA,MAP3K2,HDAC9,CALML5,CASP3,HDAC2,HDAC1,CHP1,APAF1,PPP3CC,CD3D,SIN3A,CD3G,CD80,H2-Eb2,MEF2D,NR4A1,FCER1G,HLA-DOB,CD86,CYCS,MAPK7,RXRA,MAP3K3,MAP2K5,HLA-DRB5	2.45471e-06	0.283	NaN	30/46 (65%)	0/46 (0%)	16/46 (35%)	0/46 (0%)
IPA_2016-03-21_002t -DOWN- 2016-07-24 05_43 PM	Transcriptome (T)	Down-regulated significantly (GF/C < 1, q < 0.1)	Hematopoiesis from Pluripotent Stem Cells	EPO,CD247,IL1A,LIF,IL12A,CD3E,IL5,CD4,IL6,CD8A,CD8B,IL2,IL9,IGHM,IL4,IL10,CSF3,IL7,CD3D,KITLG,CD3G,CSF1,IL12B,FCER1G,CSF2,IL11	2.81838e-06	0.385	NaN	19/26 (73%)	0/26 (0%)	7/26 (27%)	0/26 (0%)
IPA_2016-03-21_002t -DOWN- 2016-07-24 05_43 PM	Transcriptome (T)	Down-regulated significantly (GF/C < 1, q < 0.1)	Graft-versus-Host Disease Signaling	IL1A,HLA-DOA,HLA-A,HLA-DQA1,IL1F10,HLA-DQB1,IL6,FAS,HLA-G,CD28,IL36G,PRF1,HLA-DMA,IL2,HLA-DMB,HLA-DRA,FASLG,IFNG,IL36A,IL36B,IL33,IL18,CD80,IL1RN,H2-Eb2,IL36RN,FCER1G,HLA-DOB,CD86,IL1B,TNF,HLA-E,HLA-DRB5	3.31131e-06	0.333	NaN	28/33 (85%)	0/33 (0%)	5/33 (15%)	0/33 (0%)
IPA_2016-03-21_002t -DOWN- 2016-07-24 05_43 PM	Transcriptome (T)	Down-regulated significantly (GF/C < 1, q < 0.1)	CTLA4 Signaling in Cytotoxic T Lymphocytes	CD247,CD3E,PPP2CA,PIK3R1,PPP2R5B,CLTB,TRAT1,AP1B1,PIK3R4,CD8A,AP2A2,CD8B,FGFR3,CD28,LCK,PIK3CG,FGFR4,PPM1J,PPM1L,IRS2,FRS2,ATM,AKT2,PTPN6,FGFR1,CLTC,FGFR2,TLR9,AP2S1,PIK3R3,AP1S1,PPP2CB,CD3G,PPP2R1A,GAB1,PTPN11,PPP2R3A,ZBTB12,PPP2R4,CLTA,IRS1,SYK,ZAP70,LAT,PPP2R2B,PIK3R6,CD86,PIK3CD,LCP2,B2M,FYN,PIK3CA,AP2A1,HLA-A,PPP2R2A,PIK3R5,JAK2,CTLA4,KLB,AKT1,AP1G2,KL,PIK3C3,AKT3,PPP2R2C,PIK3R2,AP2M1,AP1M2,…	6.45654e-06	0.198	NaN	57/86 (66%)	0/86 (0%)	29/86 (34%)	0/86 (0%)
IPA_2016-03-21_002t -DOWN- 2016-07-24 05_43 PM	Transcriptome (T)	Down-regulated significantly (GF/C < 1, q < 0.1)	CD28 Signaling in T Helper Cells	HLA-DOA,PIK3R1,ARPC5,HLA-DQB1,PTPRC,LCK,PAK1,PIK3CG,IRS2,NFKBIB,FRS2,ATM,ACTR2,AKT2,PRKCQ,FGFR2,NFKB2,ITPR1,TLR9,ARPC1A,GAB1,IRS1,ARPC2,SYK,ITPR3,PIK3R6,CD86,VAV1,PIK3CD,LCP2,FYN,PIK3CA,Calm1 (includes others),ARPC1B,HLA-DQA1,ACTR3,AKT1,JUN,KL,PIK3C3,HLA-DRA,ARPC3,PIK3R2,PPP3CA,CALML5,GRB2,CSK,MAPK8,PIK3C2G,PLCG1,FOS,CD80,BCL10,WAS,H2-Eb2,FCER1G,ARPC4,CD247,MAP2K4,CD3E,NFATC3,CD4,PDPK1,PIK3R4,FGF…	6.60693e-06	0.171	-2.53	69/117 (59%)	0/117 (0%)	48/117 (41%)	0/117 (0%)
IPA_2016-03-21_002t -DOWN- 2016-07-24 05_43 PM	Transcriptome (T)	Down-regulated significantly (GF/C < 1, q < 0.1)	Autoimmune Thyroid Disease Signaling	HLA-DOA,CD40LG,IL5,HLA-A,HLA-DQA1,HLA-DQB1,FAS,HLA-G,CD28,PRF1,IL2,HLA-DMA,HLA-DMB,HLA-DRA,TPO,FASLG,IL4,IL10,CGA,CD80,CD40,H2-Eb2,TSHR,FCER1G,HLA-DOB,CD86,HLA-E,HLA-DRB5,TG	7.24436e-06	0.345	NaN	22/29 (76%)	0/29 (0%)	7/29 (24%)	0/29 (0%)
IPA_2016-03-21_002t -DOWN- 2016-07-24 05_43 PM	Transcriptome (T)	Down-regulated significantly (GF/C < 1, q < 0.1)	Cytotoxic T Lymphocyte-mediated Apoptosis of Target Cells	CD247,B2M,CD3E,CASP3,HLA-A,APAF1,CD3D,DFFA,FAS,BCL2,FADD,CD3G,CASP6,PRF1,CASP9,ZBTB12,FCER1G,DFFB,BID,CYCS,CASP8,CASP7,FASLG	7.4131e-06	0.391	0.816	16/23 (70%)	0/23 (0%)	7/23 (30%)	0/23 (0%)
IPA_2016-03-21_002t -DOWN- 2016-07-24 05_43 PM	Transcriptome (T)	Down-regulated significantly (GF/C < 1, q < 0.1)	PKCθ Signaling in T Lymphocytes	RAC2,MAP3K15,HLA-DOA,PIK3R1,SOS2,HRAS,KRAS,MAP3K4,HLA-DQB1,MAP3K10,LCK,CAMK2A,PIK3CG,IRS2,NFKBIB,FRS2,MAP3K2,ATM,MAP3K9,PRKCQ,RRAS,FGFR2,NFKB2,TLR9,MAP3K12,POU2F1,GAB1,PLCG2,IRS1,PIK3R6,CD86,VAV1,PIK3CD,LCP2,CAMK2G,FYN,PIK3CA,HLA-DQA1,MAP3K5,JUN,KL,PIK3C3,SOS1,HLA-DRA,PIK3R2,PPP3CA,CAMK2B,GRB2,MAPK8,PIK3C2G,PLCG1,FOS,CD80,BCL10,H2-Eb2,FCER1G,MAP3K8,MAP3K3,CD247,MAP2K4,MAP3K11,MAPK1,CD3E,NFATC3,CD…	7.4131e-06	0.168	-4	67/119 (56%)	0/119 (0%)	52/119 (44%)	0/119 (0%)
IPA_2016-03-21_002t -DOWN- 2016-07-24 05_43 PM	Transcriptome (T)	Down-regulated significantly (GF/C < 1, q < 0.1)	Role of NFAT in Regulation of the Immune Response	RAF1,HLA-DOA,PIK3R1,SOS2,HRAS,GNG13,KRAS,GSK3A,HLA-DQB1,CABIN1,GNB1,GNB4,LCK,GNA15,PIK3CG,PLCB1,IRS2,GNA13,NFKBIB,FRS2,GNG12,ATM,AKT2,PRKCQ,RRAS,CSNK1D,FGFR2,NFKB2,ITPR1,TLR9,GNG10,ATF2,GAB1,SYK,IRS1,PLCG2,ITPR3,GNB2,PIK3R6,CD86,RCAN3,PIK3CD,LCP2,GNAL,FYN,PIK3CA,Calm1 (includes others),GNA11,HLA-DQA1,GNA14,FCGR2B,GNG7,AKT1,JUN,KL,PIK3C3,SOS1,HLA-DRA,PIK3R2,GNG5,GNB1L,PPP3CA,FCGR3A/FCGR3B,ORAI1,GN…	1.25893e-05	0.142	-3.5	88/169 (52%)	0/169 (0%)	81/169 (48%)	0/169 (0%)
IPA_2016-03-21_002t -DOWN- 2016-07-24 05_43 PM	Transcriptome (T)	Down-regulated significantly (GF/C < 1, q < 0.1)	T Cell Receptor Signaling	RAF1,PIK3R1,SOS2,HRAS,KRAS,PTPRC,LCK,TXK,PIK3CG,IRS2,FRS2,ATM,PRKCQ,RRAS,FGFR2,NFKB2,TLR9,PTPRH,GAB1,IRS1,PIK3R6,PIK3CD,VAV1,LCP2,FYN,PIK3CA,Calm1 (includes others),JUN,KL,PIK3C3,SOS1,PIK3R2,PPP3CA,PTPN7,CALML5,GRB2,CSK,PIK3C2G,MAPK8,PLCG1,FOS,BCL10,RASGRP1,CD247,MAP2K4,MAPK1,CD3E,NFATC3,CD4,CD8A,PIK3R4,CD8B,FGFR3,CD28,IKBKB,IKBKG,MAP2K2,PPP3R1,FGFR4,MAPK3,MRAS,RASA1,ITK,FGFR1,RAC1,BMX,PPP3CC,MAL…	1.94984e-05	0.171	NaN	58/105 (55%)	0/105 (0%)	47/105 (45%)	0/105 (0%)
IPA_2016-03-21_002t -DOWN- 2016-07-24 05_43 PM	Transcriptome (T)	Down-regulated significantly (GF/C < 1, q < 0.1)	Pathogenesis of Multiple Sclerosis	CXCL10,CCR1,CCR5,CCL4,CXCR3,CCL5	1.99526e-05	0.833	NaN	6/6 (100%)	0/6 (0%)	0/6 (0%)	0/6 (0%)
IPA_2016-03-21_002t -DOWN- 2016-07-24 05_43 PM	Transcriptome (T)	Down-regulated significantly (GF/C < 1, q < 0.1)	Altered T Cell and B Cell Signaling in Rheumatoid Arthritis	HLA-DOA,TRAF3,CD40LG,TLR8,LTB,IL22,IL6,HLA-DQB1,Tlr12,TNFRSF17,CD28,CXCL13,TGFB1,TLR1,IL23A,TNFSF13B,FASLG,MAP3K14,SPP1,IL36A,CD79A,NFKB2,TLR9,IL33,TLR2,IL18,CD40,PRTN3,IL1RN,IL36RN,CD86,TNF,RELA,IL1A,SLAMF1,IL12A,HLA-DQA1,IL1F10,NFKB1,FAS,IL36G,HLA-DMA,IL2,HLA-DMB,HLA-DRA,TLR7,TLR3,CHUK,IL4,IL21,Tlr11,IFNG,TNFSF11,CD79B,IL10,RELB,IL15,TNFRSF13C,IL17A,IL36B,TLR4,CD80,TLR5,CSF1,IL12B,LTA,TNFSF13,H…	2.69153e-05	0.195	NaN	55/77 (71%)	0/77 (0%)	22/77 (29%)	0/77 (0%)
IPA_2016-03-21_002t -DOWN- 2016-07-24 05_43 PM	Transcriptome (T)	Down-regulated significantly (GF/C < 1, q < 0.1)	Role of Hypercytokinemia/hyperchemokinemia in the Pathogenesis of Influenza	CCR1,IFNG,CCR5,IL1A,IL12A,IL15,IL36A,IFNB1,IFNA4,IL1F10,CCL5,IL6,IL36B,IL17A,IL33,CXCL10,IL18,IL36G,CCL4,Ifna4,CCL2,IL12B,IL1RN,IL36RN,IL9,IL1B,TNF	2.88403e-05	0.333	NaN	22/27 (81%)	0/27 (0%)	5/27 (19%)	0/27 (0%)
IPA_2016-03-21_002t -DOWN- 2016-07-24 05_43 PM	Transcriptome (T)	Down-regulated significantly (GF/C < 1, q < 0.1)	Retinoic acid Mediated Apoptosis Signaling	PARP6,ART1,PARP2,IFNB1,TNFSF10,PARP12,RARG,PARP9,TNKS,CASP9,TIPARP,RARA,RARB,DAP3,BID,PARP11,RXRB,IFNK,CASP8,TNFRSF10A,PARP14,IFNG,PARP16,CASP3,PARP10,PARP4,APAF1,ZC3HAV1,PARP8,IFNA4,PARP3,IRF1,CRABP1,PARP1,FADD,RXRG,Ifna4,CYCS,CFLAR,RXRA,CRABP2,IFNAR1,Ifnz (includes others)	3.71535e-05	0.256	-2.714	32/43 (74%)	0/43 (0%)	11/43 (26%)	0/43 (0%)
IPA_2016-03-21_002t -DOWN- 2016-07-24 05_43 PM	Transcriptome (T)	Down-regulated significantly (GF/C < 1, q < 0.1)	IL-4 Signaling	SOCS1,HLA-DOA,JAK1,NFATC3,PIK3R1,SOS2,HRAS,KRAS,HLA-DQB1,PIK3R4,FGFR3,PIK3CG,FGFR4,MRAS,IRS2,FRS2,ATM,RPS6KB1,STAT6,AKT2,IL2RG,IL4R,PTPN6,RRAS,FGFR1,TYK2,FGFR2,HMGA1,TLR9,PIK3R3,SYNJ2,GAB1,INPP5F,PTPN11,IRS1,PIK3R6,PIK3CD,NR3C2,INPP5K,PIK3CA,PIK3R5,HLA-DQA1,INPPL1,JAK2,NR3C1,KLB,OCRL,NFATC1,SHC1,MTOR,AKT1,NFAT5,KL,HLA-DMA,INPP5B,PIK3C3,HLA-DRA,SOS1,HLA-DMB,RPS6KB2,AKT3,PIK3R2,FCER2,IL4,NRAS,IRF4,…	4.67735e-05	0.185	NaN	42/81 (52%)	0/81 (0%)	39/81 (48%)	0/81 (0%)
IPA_2016-03-21_002t -DOWN- 2016-07-24 05_43 PM	Transcriptome (T)	Down-regulated significantly (GF/C < 1, q < 0.1)	Differential Regulation of Cytokine Production in Intestinal Epithelial Cells by IL-17A and IL-17F	IFNG,IL1A,IL12A,IL10,LCN2,CCL5,IL13,CSF3,IL17A,CCL4,CCL2,IL12B,IL9,IL1B,CSF2,IL17F,TNF	7.58578e-05	0.412	NaN	14/17 (82%)	0/17 (0%)	3/17 (18%)	0/17 (0%)
IPA_2016-03-21_002t -DOWN- 2016-07-24 05_43 PM	Transcriptome (T)	Down-regulated significantly (GF/C < 1, q < 0.1)	MSP-RON Signaling Pathway	F12,PIK3R1,MST1,PIK3R4,FGFR3,F11,PIK3CG,FGFR4,IRS2,ACTG2,FRS2,ACTA1,ATM,FGFR1,FGFR2,TLR9,PIK3R3,TLR2,KLKB1,CSF2RB,ITGAM,PTPN11,GAB1,ACTA2,IRS1,PIK3R6,PIK3CD,ACTG1,TNF,PIK3CA,IL12A,KLK3,PIK3R5,CCR2,JAK2,KLB,PRKCZ,CCL2,KL,PIK3C3,PIK3R2,RPS6KA2,NOS2,ACTC1,IFNG,PIK3C2A,IL3RA,GRB2,ACTB,PIK3C2G,TLR4,ITGB2,IL12B,CSF1,PIK3CB,MST1R	8.70964e-05	0.214	NaN	34/56 (61%)	0/56 (0%)	22/56 (39%)	0/56 (0%)
IPA_2016-03-21_002t -DOWN- 2016-07-24 05_43 PM	Transcriptome (T)	Down-regulated significantly (GF/C < 1, q < 0.1)	Dendritic Cell Maturation	HLA-DOA,PIK3R1,LTB,MAPK13,HLA-DQB1,IL6,PLCH2,CD1D,IL1RL2,PIK3CG,FSCN2,ATF4,PLCB1,IRS2,PLCL1,NFKBIB,FRS2,ATM,AKT2,CREBBP,CREB3,FGFR2,NFKB2,PLCL2,CREB5,TLR9,ATF2,TRAF6,GAB1,ZBTB12,IRS1,PLCG2,FSCN1,PIK3R6,CD86,PIK3CD,TNF,IFNAR1,COL3A1,PIK3CA,ICAM1,HLA-A,PDIA3,LEPR,HLA-DQA1,NOTUM,IFNB1,COL10A1,JAK2,FCGR2B,EP300,PLCD1,IL36G,AKT1,KL,NGFR,PIK3C3,HLA-DRA,CREB1,LY75,TLR3,PIK3R2,TNFRSF1B,COL18A1,FCGR3A/FCG…	0.000128825	0.133	-4.243	95/158 (60%)	0/158 (0%)	63/158 (40%)	0/158 (0%)
IPA_2016-03-21_002t -DOWN- 2016-07-24 05_43 PM	Transcriptome (T)	Down-regulated significantly (GF/C < 1, q < 0.1)	Systemic Lupus Erythematosus Signaling	KNG1,PIK3R1,SOS2,TXNL4A,HRAS,KRAS,IL6,PTPRC,SNRNP48,LCK,PIK3CG,PRPF4B,PRPF40A,IRS2,LSM3,PRPF40B,FRS2,LSM4,ATM,AKT2,RRAS,FGFR2,TLR9,SNRNP35,PPIH,GAB1,SNRNP25,IRS1,PLCG2,CD72,CREM,PIK3R6,CD86,ZCRB1,PIK3CD,TNF,PIK3CA,CD2BP2,PRPF3,HLA-A,PRPF8,HNRNPA2B1,C9,C8A,FCGR2B,BDKRB2,IL36G,MTOR,AKT1,JUN,KL,EFTUD2,PIK3C3,SOS1,TLR7,SNRPD3,PIK3R2,PRPF31,FCGR3A/FCGR3B,SNRNP40,LSM14B,CD79B,IL10,GRB2,FCGR2A,PIK3C2G,P…	0.000199526	0.129	NaN	93/163 (57%)	0/163 (0%)	70/163 (43%)	0/163 (0%)
IPA_2016-03-21_002t -DOWN- 2016-07-24 05_43 PM	Transcriptome (T)	Down-regulated significantly (GF/C < 1, q < 0.1)	Role of Pattern Recognition Receptors in Recognition of Bacteria and Viruses	PIK3R1,Oas1b,C1QA,C1QC,C1QB,IL6,IFIH1,PIK3CG,IRS2,FRS2,PRKD3,RIPK2,PRKD1,ATM,PRKCQ,FGFR2,NFKB2,TLR9,Oas1f,TRAF6,NOD2,GAB1,SYK,PLCG2,IRS1,PIK3R6,PIK3CD,TNF,C3AR1,PIK3CA,CNTF,IFNB1,CCL5,IL25,PRKCZ,MBL2,KL,PIK3C3,IL17D,CREB1,TLR7,PRKCE,CLEC6A,PIK3R2,TLR3,IFNG,OAS1,C5AR1,OAS2,IL10,GRB2,MYD88,PIK3C2G,MAPK8,IL13,OAS3,PRKCG,CLEC7A,IL12B,LTA,Oas1d (includes others),CSF2,PRKCB,MAP2K4,Oas1h,LIF,MAPK1,TLR8,…	0.000213796	0.142	-3.162	79/127 (62%)	0/127 (0%)	48/127 (38%)	0/127 (0%)
IPA_2016-03-21_002t -DOWN- 2016-07-24 05_43 PM	Transcriptome (T)	Down-regulated significantly (GF/C < 1, q < 0.1)	VDR/RXR Activation	CSNK2A1,BGLAP,CYP24A1,TRPV5,KLK6,HES1,PSMC5,CXCL10,CASR,RUNX2,HOXA10,IGFBP1,CYP27B1,CALB1,PRKD3,PRKD1,IGFBP6,WT1,PRKCQ,SPP1,MED1,IGFBP5,HR,THBD,KLF4,NCOA3,SULT2A1,COL13A1,PRKCD,NCOA1,IGFBP3,CD14,PRKCH,Defb2,CST6,RXRA,S100G,HSD17B2,SERPINB1,IL12A,CCNC,IL1RL1,PDGFA,CCL5,PRKCZ,EP300,YY1,GTF2B,SP1,NCOA2,GADD45A,IL2,TRPV6,MXD1,CEBPA,TGFB2,PRKCE,NCOR1,VDR,SEMA3B,RXRB,PRKCA,IFNG,TNFSF11,LRP5,PPARD,CEBPB…	0.000562341	0.167	-2.333	44/78 (56%)	0/78 (0%)	34/78 (44%)	0/78 (0%)
IPA_2016-03-21_002t -DOWN- 2016-07-24 05_43 PM	Transcriptome (T)	Down-regulated significantly (GF/C < 1, q < 0.1)	B Cell Development	HLA-DOA,CD19,SPN,CD79B,HLA-DQA1,DNTT,CD79A,HLA-DQB1,IL7,PTPRC,IL7R,CD80,CD40,HLA-DMA,H2-Eb2,RAG2,HLA-DRA,HLA-DMB,HLA-DOB,CD86,IGHM,RAG1,HLA-DRB5	0.000616595	0.304	NaN	16/23 (70%)	0/23 (0%)	7/23 (30%)	0/23 (0%)
IPA_2016-03-21_002t -DOWN- 2016-07-24 05_43 PM	Transcriptome (T)	Down-regulated significantly (GF/C < 1, q < 0.1)	Caveolar-mediated Endocytosis Signaling	ARCN1,RAB5C,ITSN1,ITGA8,COPB2,DYRK3,ITGB3,ITGAE,ITGA3,ITGA11,ITGA9,INS,CAV1,ITGAV,ACTG2,ITGB4,ACTA1,ITGB5,DNM2,MAP3K2,ITGA4,ITGAD,ITGA6,ITGA5,FLOT1,COPG2,COPB1,FLOT2,ITGAM,ACTA2,ZBTB12,ITGA1,INSR,ITGB6,ACTG1,ITGA7,B2M,FYN,COPZ1,FLNB,ITGA2B,HLA-A,COPA,ABL1,COPE,EGF,ITGA10,RAB5B,ITGB8,ITGB7,CD55,RAB5A,FLNA,PTPN1,ACTC1,EGFR,PRKCA,ITGB1,SRC,ACTB,ITGA2,CD48,ITGAL,COPG1,ITGB2,ALB,FLNC,PTRF,ITGAX	0.000660693	0.174	NaN	41/69 (59%)	0/69 (0%)	28/69 (41%)	0/69 (0%)
IPA_2016-03-21_002t -DOWN- 2016-07-24 05_43 PM	Transcriptome (T)	Down-regulated significantly (GF/C < 1, q < 0.1)	IL-12 Signaling and Production in Macrophages	APOB,PIK3R1,APOC4,MAF,MST1,MAPK13,SPI1,JMJD6,PON1,PIK3CG,IRS2,NFKBIB,PRKD3,FRS2,PRKD1,ATM,STAT6,AKT2,APOM,PRKCQ,FGFR2,IL12RB2,PCYOX1,NFKB2,TLR9,IRF1,TRAF6,GAB1,IRS1,PIK3R6,PIK3CD,RXRA,TNF,APOD,APOE,PIK3CA,APOA4,PRKCZ,EP300,LYZ,AKT1,JUN,KL,PIK3C3,PRKCE,SERPINA1,PIK3R2,IFNG,ALOX15,IL10,GRB2,MYD88,PIK3C2G,MAPK8,PRKCG,STAT4,FOS,Ifna4,IL12B,MAP3K8,PRKCB,MAP2K4,CD40LG,MAPK1,IL12RB1,APOA2,PIK3R4,FGFR3,I…	0.00190546	0.128	NaN	64/125 (51%)	0/125 (0%)	61/125 (49%)	0/125 (0%)
IPA_2016-03-21_002t -DOWN- 2016-07-24 05_43 PM	Transcriptome (T)	Down-regulated significantly (GF/C < 1, q < 0.1)	Glucocorticoid Receptor Signaling	RAF1,TGFBR1,PRKAB2,PRKAB1,PIK3R1,SOS2,SMARCD2,KRAS,IL6,KRT32,MNAT1,KRT36,FGG,SUMO1,SMARCB1,SERPINE1,SMAD2,AKT2,SELE,MED1,CDK7,FGFR2,TAT,STAT3,TLR9,HSPA8,ERCC3,PRKACA,PIK3R6,GTF2H1,PIK3CD,TNF,PHF10,ICAM1,JAK2,CCL5,SMARCA4,HSPA1L,AR,HSP90AB1,CCL2,PIK3C3,SOS1,GTF2H5,NCOR1,PIK3R2,MMP1,GTF2H3,IFNG,SRA1,GRB2,CCL11,HSPA2,TAF7L,FOS,BRD7,SCGB1A1,GTF2H4,GTF2E1,CDKN1A,CSN2,NRIP1,PRKACB,POLR2D,JAK1,HSPA14,YW…	0.00275423	0.0963	NaN	132/270 (49%)	0/270 (0%)	138/270 (51%)	0/270 (0%)
IPA_2016-03-21_002t -DOWN- 2016-07-24 05_43 PM	Transcriptome (T)	Down-regulated significantly (GF/C < 1, q < 0.1)	Differential Regulation of Cytokine Production in Macrophages and T Helper Cells by IL-17A and IL-17F	IL12A,IL10,IL6,CCL5,CSF3,IL13,IL17A,CCL4,CCL2,IL12B,IL9,IL1B,CSF2,IL17F,TNF	0.00436516	0.333	NaN	13/15 (87%)	0/15 (0%)	2/15 (13%)	0/15 (0%)
IPA_2016-03-21_002t -DOWN- 2016-07-24 05_43 PM	Transcriptome (T)	Down-regulated significantly (GF/C < 1, q < 0.1)	Complement System	CFD,SERPING1,MASP2,Scgb2b27 (includes others),C9,C1QC,C1QA,C1QB,CD46,C8A,C1R,C4A/C4B,CD55,MBL2,C7,CFI,CFB,C1QBP,CFH,CR2,CD59,C5AR1,C3,C1S,C5,ITGB2,ITGAM,C8B,C6,C3AR1,C2,C8G,ITGAX	0.00616595	0.212	-2.236	21/33 (64%)	0/33 (0%)	12/33 (36%)	0/33 (0%)
IPA_2016-03-21_002t -DOWN- 2016-07-24 05_43 PM	Transcriptome (T)	Down-regulated significantly (GF/C < 1, q < 0.1)	Death Receptor Signaling	MAP2K4,PARP6,Naip1 (includes others),HSPB2,PARP2,PARP12,DFFA,LIMK1,ACIN1,IKBKB,IKBKG,CASP9,CRADD,HTRA2,ACTG2,NFKBIB,BIRC3,ACTA1,FASLG,TNFRSF21,MAP3K14,CASP3,ZC3HAV1,LMNA,TBK1,NFKB2,PARP3,ARHGDIB,DAXX,ACTA2,CASP2,TNFRSF25,HSPB7,CFLAR,SPTAN1,ACTG1,TNF,HSPB1,GAS2,HSPB3,RELA,NFKBIE,ART1,TNFSF10,MAP3K5,NFKB1,PARP9,FAS,BCL2,TANK,DIABLO,CASP6,TRADD,TNKS,NFKBIA,TIPARP,TNFSF12,BID,PARP11,TNFSF15,CHUK,CASP…	0.00616595	0.136	-1.732	53/88 (60%)	0/88 (0%)	35/88 (40%)	0/88 (0%)
IPA_2016-03-21_002t -DOWN- 2016-07-24 05_43 PM	Transcriptome (T)	Down-regulated significantly (GF/C < 1, q < 0.1)	Agranulocyte Adhesion and Diapedesis	MYH10,MYH4,SELL,MYH9,MYL6,CCL20,Cldn13,CLDN6,Cxcl9,MMP24,CXCL10,HRH1,ITGA3,CXCL13,EZR,CCL25,Cxcl3,MYL3,ITGA4,SELE,Ppbp,MYH13,ITGA6,ITGA5,MMP2,MYH7,MMP27,CLDN23,PODXL2,CCL4,CLDN12,CDH5,CLDN8,ACTA2,ITGA1,TNF,CD34,ACTG1,CLDN11,FN1,ICAM1,MYH8,CCL22,MYH11,CCL5,MMP25,ITGB7,IL36G,CLDN4,CCL2,CCL3L3,CXCR2,Ccl8,CCL28,MMP8,XCL1,MMP1,MMP17,CCL1,MYH1,ITGB1,CLDN10,Cxcl11,C5AR1,TNFRSF1A,ACTB,ITGA2,MMP10,CCL11,M…	0.00912011	0.107	NaN	94/159 (59%)	0/159 (0%)	65/159 (41%)	0/159 (0%)
IPA_2016-03-21_002t -DOWN- 2016-07-24 05_43 PM	Transcriptome (T)	Down-regulated significantly (GF/C < 1, q < 0.1)	Virus Entry via Endocytic Pathways	RAC2,ITSN1,PIK3R1,CLTB,HRAS,KRAS,AP1B1,PIK3R4,AP2A2,ITGB3,FGFR3,ITGA3,PIK3CG,FGFR4,CAV1,MRAS,IRS2,ITGB4,ACTG2,PRKD3,FRS2,ACTA1,PRKD1,DNM2,ITGB5,ITGA4,ATM,PRKCQ,RRAS,FGFR1,CLTC,ITGA6,RAC1,FGFR2,ITGA5,TLR9,RAC3,AP2S1,PIK3R3,ACTA2,GAB1,PTPN11,ZBTB12,PLCG2,CLTA,PRKCD,IRS1,PIK3R6,TFRC,ITGA1,PRKCH,PIK3CD,ITGB6,ACTG1,B2M,FYN,FLNB,PIK3CA,AP2A1,HLA-A,PIK3R5,ABL1,ITGB8,KLB,PRKCZ,ITGB7,CD55,AP1G2,KL,FLNA,PI…	0.0128825	0.125	NaN	47/96 (49%)	0/96 (0%)	49/96 (51%)	0/96 (0%)
IPA_2016-03-21_002t -DOWN- 2016-07-24 05_43 PM	Transcriptome (T)	Down-regulated significantly (GF/C < 1, q < 0.1)	CCR5 Signaling in Macrophages	CD247,MAP2K4,CCR5,MAPK1,CD3E,CD4,RACK1,GNB5,GNG13,MAPK13,GNB1,GNB4,GNB3,MRAS,PRKD3,GNG12,PRKD1,FASLG,PRKCQ,GNG2,GNG3,MAPK12,GNG10,CD3G,CCL4,PRKCD,PLCG2,GNB2,MAPK10,PRKCH,OPN1SW,CAMK4,Calm1 (includes others),PTK2B,CCL5,MAPK11,PRKCZ,GNG7,FAS,JUN,GNG11,PRKCE,GNG5,GNB1L,PRKCA,GNG4,CALML5,GNAS,GNAI1,MAPK8,MAPK9,PLCG1,CD3D,PRKCG,GNAI2,GNAI3,FOS,MAPK14,PRKCI,FCER1G,PRKCB	0.0158489	0.148	NaN	35/61 (57%)	0/61 (0%)	26/61 (43%)	0/61 (0%)
IPA_2016-03-21_002t -DOWN- 2016-07-24 05_43 PM	Transcriptome (T)	Down-regulated significantly (GF/C < 1, q < 0.1)	Role of PKR in Interferon Induction and Antiviral Response	MAP2K6,RELA,TRAF3,NFKBIE,TAB2,IFNB1,EIF2S1,NFKB1,FCGR1A,RNASEL,IKBKB,IKBKG,NFKBIA,CASP9,AKT1,BID,TLR3,CHUK,TRAF5,CASP8,STAT1,NFKBIB,TP53,IFNG,CASP3,TNFRSF1A,APAF1,IKBKE,NFKB2,IRF1,ATF2,TRAF6,FADD,TRAF2,MAPK14,MAP2K3,CYCS,EIF2AK2,TNF	0.0158489	0.179	NaN	19/39 (49%)	0/39 (0%)	20/39 (51%)	0/39 (0%)
IPA_2016-03-21_002t -DOWN- 2016-07-24 05_43 PM	Transcriptome (T)	Down-regulated significantly (GF/C < 1, q < 0.1)	Leukocyte Extravasation Signaling	RAC2,PIK3R1,Cldn13,MLLT4,CLDN6,CYBA,ARHGAP12,PRKD1,ITGA4,PRKCQ,CRKL,ITGA6,FGFR2,TLR9,RAP1A,NCF1,CDH5,NCF2,PIK3R6,ITGA1,PIK3CD,ACTG1,ICAM1,NOX3,MMP25,CLDN4,PIK3C3,MMP8,PIK3R2,MMP1,CLDN10,GRB2,ITGA2,WIPF1,EDIL3,FER,MMP20,MMP3,JAM2,MMP13,CLDN7,PIK3R4,NOX1,CTNNA2,MAP2K2,FGFR4,ACTG2,ITK,RDX,BMX,RAPGEF3,NCF4,MAPK12,PIK3R3,PTPN11,JAM3,CLDN14,PRKCH,ACTN4,MMP7,PIK3R5,RAPGEF4,RHOH,TIMP1,MMP19,PRKCA,VAV2,TI…	0.0186209	0.0945	-3.742	107/201 (53%)	0/201 (0%)	94/201 (47%)	0/201 (0%)
IPA_2016-03-21_002t -DOWN- 2016-07-24 05_43 PM	Transcriptome (T)	Down-regulated significantly (GF/C < 1, q < 0.1)	Chemokine Signaling	CCR3,RAF1,CCR5,PLCB2,CAMK1,MPRIP,MAPK1,CAMK1D,MYL2,CXCL12,HRAS,LIMK2,KRAS,MAPK13,NOX1,LIMK1,ROCK2,PTK2,Ppp1r12b,CAMK2D,CAMK2A,MAP2K2,MAPK3,PIK3CG,MRAS,PLCB1,CFL1,RRAS,MAPK12,CCL4,RHOA,PLCG2,PLCB3,OPN1SW,CAMK2G,CAMK4,Calm1 (includes others),PTK2B,PPP1CB,CCL24,CCL5,MAPK11,JUN,PPP1R12A,CCL2,CAMK1G,MAP2K1,CAMK2B,PRKCA,SRC,CALML5,NRAS,CXCR4,GNAI1,MAPK8,PIK3C2G,GNAQ,PLCG1,CCL11,GNAI2,GNAI3,FOS,PLCB4,RR…	0.025704	0.136	-3	32/66 (48%)	0/66 (0%)	34/66 (52%)	0/66 (0%)
IPA_2016-03-21_002t -DOWN- 2016-07-24 05_43 PM	Transcriptome (T)	Down-regulated significantly (GF/C < 1, q < 0.1)	Protein Ubiquitination Pathway	CRYAB,USP45,USP20,DNAJC3,Ubb,PAN2,DNAJC22,DNAJC16,DNAJC9,UBE2Q1,DNAJC27,USP19,THOP1,SKP2,USP31,HSPA8,PSMB7,ZBTB12,PSMA5,PSMD12,PSMB1,PSMA4,ANAPC5,PSMD1,CRYAA/LOC102724652,UBE2C,ANAPC2,USP18,PSMD7,HSPB8,DNAJC13,TAP1,USP39,HSPA1L,UBE4A,HSP90AB1,PSMC6,IFNG,DNAJB8,MED20,PSMD13,PSMB6,HSPA2,USP44,USP46,USP37,HSPA14,USP5,UBE3B,HSPA1A/HSPA1B,DNAJC15,HSPA5,TCEB1,UBE2D4,USP8,HSPA4,UBE2B,SUGT1,NEDD4L,BIRC3,…	0.030903	0.0864	NaN	128/243 (53%)	0/243 (0%)	115/243 (47%)	0/243 (0%)
IPA_2016-03-21_002t -DOWN- 2016-07-24 05_43 PM	Transcriptome (T)	Down-regulated significantly (GF/C < 1, q < 0.1)	Granulocyte Adhesion and Diapedesis	SELL,CCL20,Cldn13,CLDN6,Cxcl9,MMP24,ITGB3,CXCL10,HRH1,ITGA3,IL1RL2,CXCL13,EZR,CCL25,Cxcl3,ITGA4,SELE,Ppbp,ITGA6,THY1,ITGA5,MMP2,CSF3,MMP27,CCL4,CLDN23,CLDN12,CDH5,CLDN8,ITGA1,TNF,CLDN11,ICAM1,IL1RL1,CCL22,SDC3,CCL5,MMP25,HRH3,IL36G,CCL2,CLDN4,Ccl8,CXCR2,CCL3L3,NGFR,MMP8,CCL28,XCL1,TNFRSF1B,MMP1,MMP17,CCL1,ITGB1,CLDN10,Cxcl11,C5AR1,TNFRSF1A,ITGA2,MMP10,CCL11,CXCL6,GLG1,IL36B,SELPLG,ITGB2,GNAI3,CLD…	0.030903	0.0993	NaN	92/151 (61%)	0/151 (0%)	59/151 (39%)	0/151 (0%)
IPA_2016-03-21_002t -DOWN- 2016-07-24 05_43 PM	Transcriptome (T)	Down-regulated significantly (GF/C < 1, q < 0.1)	Role of Macrophages, Fibroblasts and Endothelial Cells in Rheumatoid Arthritis	RAF1,AXIN1,PIK3R1,KRAS,IL6,PLCH2,CCND1,Tlr12,TRAF4,ATF4,PLCL1,PRKD1,AKT2,SELE,PRKCQ,FGFR2,STAT3,TCF3,TLR9,IL7,ATF2,PIK3R6,PIK3CD,TNF,Calm1 (includes others),ICAM1,IL1RL1,FGF2,CEBPD,VEGFB,JAK2,CCL5,IL36G,WNT7A,CCL2,NGFR,PIK3C3,TLR7,TLR3,PIK3R2,MMP1,FCGR3A/FCGR3B,TRAF1,TNFSF11,CALML5,TNFRSF1A,GRB2,MYD88,IL15,IRAK3,IL36B,FOS,WNT3A,CSF1,Tlr13,SOST,TCF7L2,RYK,IRAK2,SOCS3,TRAF3,MMP3,WNT3,TLR8,CSNK1A1,M…	0.0323594	0.0819	NaN	158/293 (54%)	0/293 (0%)	135/293 (46%)	0/293 (0%)
IPA_2016-03-21_002t -DOWN- 2016-07-24 05_43 PM	Transcriptome (T)	Down-regulated significantly (GF/C < 1, q < 0.1)	TREM1 Signaling	Naip1 (includes others),MAPK1,NLRP14,LAT2,TLR8,IL6,Tlr12,CXCL3,MAPK3,NLRC3,TLR1,NOD1,NLRP2,STAT5A,AKT2,NLRP5,ITGA5,NFKB2,STAT3,TLR9,TLR2,NLRC5,IL18,NOD2,MPO,CD40,PLCG2,CD86,TNF,SIGIRR,RELA,TREM1,ICAM1,NLRP6,IL1RL1,CIITA,CD83,JAK2,NFKB1,FCGR2B,NLRP9,IRAK1,AKT1,CCL2,CASP1,TLR7,AKT3,TLR3,STAT5B,NLRC4,ITGB1,Tlr11,NLRP3,MYD88,GRB2,IL10,TYROBP,Nlrp1a,NLRP10,PLCG1,TLR4,TLR5,NLRP12,TLR6,NLRP4,Tlr13,IL1B,…	0.0323594	0.13	-3	49/69 (71%)	0/69 (0%)	20/69 (29%)	0/69 (0%)
IPA_2016-03-21_002t -DOWN- 2016-07-24 05_43 PM	Transcriptome (T)	Down-regulated significantly (GF/C < 1, q < 0.1)	NF-κB Activation by Viruses	RAF1,CCR5,MAPK1,CD4,PIK3R1,HRAS,KRAS,PIK3R4,ITGB3,FGFR3,IKBKB,LCK,IKBKG,ITGA3,PIK3CG,FGFR4,MAPK3,MRAS,ITGAV,IRS2,NFKBIB,PRKD3,FRS2,PRKD1,ITGB5,CR2,ITGA4,ATM,MAP3K14,AKT2,PRKCQ,RRAS,FGFR1,TBP,ITGA6,FGFR2,ITGA5,NFKB2,TLR9,PIK3R3,GAB1,PTPN11,PRKCD,IRS1,PIK3R6,PIK3CD,PRKCH,ITGA1,RELA,PIK3CA,NFKBIE,PIK3R5,NFKB1,KLB,PRKCZ,AKT1,NFKBIA,KL,PIK3C3,AKT3,PRKCE,PIK3R2,CHUK,PRKCA,ITGB1,NRAS,PIK3C2A,GRB2,MAP3K1…	0.0416869	0.118	-3	46/85 (54%)	0/85 (0%)	39/85 (46%)	0/85 (0%)
IPA_2016-03-21_002t -DOWN- 2016-07-24 05_43 PM	Transcriptome (T)	Down-regulated significantly (GF/C < 1, q < 0.1)	FXR/RXR Activation	KNG1,ABCG8,APOB,LIPC,APOC4,VTN,PON1,LCAT,NR1I2,SLC51A,ITIH4,RARA,HNF4A,FGF19,BAAT,AKT2,MLXIPL,APOM,CREBBP,NR1H3,PCYOX1,VLDLR,Ins1,PLTP,RXRA,FGA,TNF,APOD,APOE,ABCG5,APOA4,SLC4A2,SLC10A1,NR1H4,FOXA1,ABCC2,C9,SLC22A7,G6PC3,SLC27A5,IL36G,AKT1,SERPINA1,GC,PON3,FETUB,AHSG,MAPK8,SERPINF1,SERPINF2,IL36B,TF,ABCB4,SREBF1,NR5A2,FBP1,PPARGC1A,PPARA,MAP2K4,G6PC2,APOA2,MTTP,CYP8B1,NR0B2,SCARB1,FGFR4,FASN,LPL,I…	0.0416869	0.106	NaN	64/113 (57%)	0/113 (0%)	49/113 (43%)	0/113 (0%)
IPA_2016-03-21_002t -DOWN- 2016-07-24 05_43 PM	Transcriptome (T)	Down-regulated significantly (GF/C < 1, q < 0.1)	April Mediated Signaling	MAP2K4,RELA,TRAF3,MAPK1,NFATC3,NFKBIE,MAPK13,NFKB1,MAPK11,NFATC1,TNFRSF17,IKBKB,IKBKG,NFKBIA,NFAT5,JUN,TRAF5,CHUK,NFKBIB,TRAF1,MAP3K14,MAP2K7,MAP3K1,MAPK8,MAPK9,IKBKE,NFATC4,NFKB2,MAPK12,TRAF6,FOS,TRAF2,MAPK14,TNFSF13,MAPK10,NFATC2,TNFRSF13B,ELK1	0.0549541	0.158	-2.449	21/38 (55%)	0/38 (0%)	17/38 (45%)	0/38 (0%)
IPA_2016-03-21_002t -DOWN- 2016-07-24 05_43 PM	Transcriptome (T)	Down-regulated significantly (GF/C < 1, q < 0.1)	Natural Killer Cell Signaling	RAC2,RAF1,PIK3R1,KLRB1,SOS2,HRAS,KRAS,NCK1,PAK1,LCK,PIK3CG,IRS2,PRKD3,FRS2,PRKD1,ATM,KLRC1,AKT2,PRKCQ,LAIR1,RRAS,FGFR2,TLR9,SYNJ2,NCR1,GAB1,INPP5F,SYK,PLCG2,IRS1,PIK3R6,PAK7,VAV1,PIK3CD,LCP2,FYN,PIK3CA,OCRL,PRKCZ,AKT1,KL,PIK3C3,INPP5B,SOS1,Klra7 (includes others),PRKCE,PIK3R2,FCGR3A/FCGR3B,GRB2,FCGR2A,TYROBP,PIK3C2G,PLCG1,INPP5D,KIR3DL3,PRKCG,PAK3,CD244,FCER1G,PRKCB,CD247,MAPK1,PIK3R4,CD300A,FGFR…	0.057544	0.106	NaN	56/104 (54%)	0/104 (0%)	48/104 (46%)	0/104 (0%)
IPA_2016-03-21_002t -DOWN- 2016-07-24 05_43 PM	Transcriptome (T)	Down-regulated significantly (GF/C < 1, q < 0.1)	Fcγ Receptor-mediated Phagocytosis in Macrophages and Monocytes	RAC2,GAB2,PLD2,MAPK1,PIK3R1,ARPC5,TLN1,NCK1,FCGR1A,PTEN,NCK2,PAK1,RAB11B,PIK3CG,EZR,MAPK3,VAMP3,ACTG2,PRKD3,FGR,ACTA1,PRKD1,RPS6KB1,ACTR2,AKT2,PRKCQ,PLD3,RAC1,FYB,RAC3,PLD1,PIK3R3,DOCK1,PLA2G6,NCF1,PIP5K1A,CBL,ARPC1A,TLN2,ACTA2,SYK,ARPC2,PRKCD,RAB11A,PRKCH,VAV1,ACTG1,LCP2,FYN,NAPEPLD,ARPC1B,PTK2B,DGKB,CRK,PRKCZ,HMOX1,YES1,ARF6,AKT1,ACTR3,GPLD1,HCK,RPS6KB2,AKT3,PRKCE,ARPC3,PIK3R2,ACTC1,VASP,FCGR3A…	0.057544	0.111	-3.162	43/90 (48%)	0/90 (0%)	47/90 (52%)	0/90 (0%)
IPA_2016-03-21_002t -DOWN- 2016-07-24 05_43 PM	Transcriptome (T)	Down-regulated significantly (GF/C < 1, q < 0.1)	ILK Signaling	MYH10,MYH4,MYH9,MYL6,PPP2CA,PIK3R1,GSK3A,RICTOR,CCND1,PPP1R14B,ITGB3,VEGFA,NCK2,PPM1J,PIK3CG,FIGF,ATF4,IRS2,ITGB4,FRS2,Irs3,TESK1,ITGB5,MYL3,ATM,RND2,AKT2,CFL1,MYH13,FERMT2,CREB3,SNAI1,CREBBP,FGFR2,MYH7,NFKB2,CREB5,TLR9,ATF2,DOCK1,CDH1,GAB1,ACTA2,PPP2R4,PPP2R3A,IRS1,PPP2R2B,ARHGEF6,PIK3R6,PIK3CD,RSU1,KRT18,ITGB6,ACTG1,TNF,MAP2K6,FLNB,PIK3CA,SNAI2,FN1,PPP2R2A,MYH8,RHOT2,ILK,Actn3,VEGFB,ITGB8,MYH11…	0.0616595	0.0884	-3.742	93/181 (51%)	0/181 (0%)	88/181 (49%)	0/181 (0%)
IPA_2016-03-21_002t -DOWN- 2016-07-24 05_43 PM	Transcriptome (T)	Down-regulated significantly (GF/C < 1, q < 0.1)	IL-17 Signaling	MAP2K4,JAK1,MAPK1,MMP3,PIK3R1,HRAS,IL17RC,KRAS,IL6,MAPK13,PIK3R4,FGFR3,CXCL10,TRAF3IP2,MAP2K2,FGFR4,PIK3CG,MAPK3,MRAS,IRS2,MUC5B,GSK3B,IL17F,FRS2,ATM,MAP3K14,AKT2,RRAS,FGFR1,FGFR2,TLR9,MAPK12,ATF2,PIK3R3,TRAF6,IL19,GAB1,PTPN11,IRS1,PIK3R6,MAPK10,PIK3CD,MAP2K3,MAP2K6,RELA,PIK3CA,PIK3R5,JAK2,IL17RA,NFKB1,MAPK11,KLB,AKT1,JUN,CCL2,KL,TIMP1,PIK3C3,AKT3,PIK3R2,MAPKAPK2,NOS2,MAP2K1,NRAS,PIK3C2A,GRB2,MAP…	0.0630957	0.115	NaN	46/78 (59%)	0/78 (0%)	32/78 (41%)	0/78 (0%)
IPA_2016-03-21_002t -DOWN- 2016-07-24 05_43 PM	Transcriptome (T)	Down-regulated significantly (GF/C < 1, q < 0.1)	B Cell Activating Factor Signaling	MAP2K4,RELA,TRAF3,MAPK1,NFATC3,NFKBIE,MAPK13,NFKB1,MAPK11,NFATC1,TNFRSF17,IKBKB,IKBKG,NFKBIA,NFAT5,JUN,TRAF5,CHUK,NFKBIB,TNFSF13B,TRAF1,MAP3K14,MAP2K7,MAP3K1,MAPK8,MAPK9,IKBKE,NFATC4,NFKB2,MAPK12,TNFRSF13C,TRAF6,FOS,TRAF2,MAPK14,MAPK10,NFATC2,IKBKAP,TNFRSF13B,ELK1	0.0645654	0.15	-2.449	21/40 (53%)	0/40 (0%)	19/40 (48%)	0/40 (0%)
IPA_2016-03-21_002t -DOWN- 2016-07-24 05_43 PM	Transcriptome (T)	Down-regulated significantly (GF/C < 1, q < 0.1)	Paxillin Signaling	PIK3R1,ITGA8,SOS2,HRAS,KRAS,MAPK13,NCK1,ITGB3,ITGAE,NCK2,PAK1,ITGA3,ITGA9,PIK3CG,IRS2,ITGB4,FRS2,ITGB5,ATM,ITGA4,ITGAD,RRAS,ITGA6,FGFR2,ITGA5,TLR9,DOCK1,GAB1,ACTA2,IRS1,ARHGEF6,PIK3R6,PAK7,ITGA1,PIK3CD,ITGB6,ITGA7,ACTG1,PIK3CA,ITGA2B,PTK2B,ARHGEF7,Actn3,CRK,ITGB8,PTPN12,ITGB7,ARF6,KL,PIK3C3,SOS1,VCL,PIK3R2,ITGB1,GRB2,ACTB,ACTN2,CSK,ITGA2,MAPK8,PIK3C2G,GIT2,ITGB2,PAK3,MAP2K4,MAPK1,ARF1,TLN1,PIK3R4…	0.0691831	0.102	-2.236	60/108 (56%)	0/108 (0%)	48/108 (44%)	0/108 (0%)
IPA_2016-03-21_002t -DOWN- 2016-07-24 05_43 PM	Transcriptome (T)	Down-regulated significantly (GF/C < 1, q < 0.1)	phagosome formation	MRC1,VTN,PIK3R1,PLA2R1,PLCH2,Tlr12,ITGA3,PIK3CG,PLCB1,IRS2,PLCL1,PRKD3,FRS2,PRKD1,ITGA4,ATM,RND2,PRKCQ,ITGA5,FGFR2,PLCL2,TLR9,Fcrls,GAB1,SYK,IRS1,PLCG2,PIK3R6,PIK3CD,PIK3CA,FN1,PDIA3,RHOT2,NOTUM,FCGR2B,PRKCZ,PLCD1,MBL2,KL,RHOD,PIK3C3,RHOU,TLR7,PRKCE,PIK3R2,TLR3,FCGR3A/FCGR3B,FCER2,ITGB1,RHOC,GRB2,FCGR2A,ITGA2,PIK3C2G,PLCG1,INPP5D,PRKCG,PLCZ1,CLEC7A,FCER1G,Tlr13,PRKCB,PLCB2,TLR8,FCER1A,PIK3R4,FCGR…	0.0691831	0.102	NaN	62/108 (57%)	0/108 (0%)	46/108 (43%)	0/108 (0%)
IPA_2016-03-21_002t -DOWN- 2016-07-24 05_43 PM	Transcriptome (T)	Down-regulated significantly (GF/C < 1, q < 0.1)	SAPK/JNK Signaling	MAP2K4,RAC2,MAP3K11,DUSP8,NFATC3,PIK3R1,SOS2,HRAS,KRAS,MAP3K4,PIK3R4,FGFR3,GNB1,MAP3K10,LCK,GNB3,PIK3CG,FGFR4,MRAS,IRS2,MAP4K1,GNA13,FRS2,TAB1,ATM,MAP3K2,TP53,SH2D2A,MAP3K9,RRAS,MAP3K13,FGFR1,CRKL,GNG2,MAPK8IP2,RAC1,FGFR2,TLR9,MAPK8IP3,MAPK12,RAC3,MAPK8IP1,ATF2,PIK3R3,MAP4K3,DAXX,MAP3K12,PTPN11,GAB1,IRS1,ZAK,MAPK10,PIK3R6,DUSP4,PIK3CD,MAP4K5,PIK3CA,PIK3R5,CRK,MAP3K5,KLB,GNG7,NFATC1,HNRNPK,SHC1,TR…	0.074131	0.105	-3.162	44/95 (46%)	0/95 (0%)	51/95 (54%)	0/95 (0%)
IPA_2016-03-21_002t -DOWN- 2016-07-24 05_43 PM	Transcriptome (T)	Down-regulated significantly (GF/C < 1, q < 0.1)	Role of JAK1 and JAK3 in γc Cytokine Signaling	SOCS1,SOCS3,IL15RA,JAK1,MAPK1,PIK3R1,HRAS,KRAS,PIK3R4,IL7R,FGFR3,FGFR4,PIK3CG,MAPK3,IL9,MRAS,IRS2,FRS2,Irs3,ATM,IL2RB,STAT6,STAT5A,IL4R,IL2RG,FES,RRAS,FGFR1,FGFR2,STAT3,TLR9,IL7,PIK3R3,GAB1,PTPN11,IRS1,SYK,PIK3R6,PIK3CD,BLNK,PIK3CA,PTK2B,IL21R,PIK3R5,CRLF2,JAK2,KLB,SHC1,IL2,KL,PIK3C3,PIK3R2,STAT5B,STAT1,IL4,IL21,NRAS,PIK3C2A,GRB2,IL9R,IL15,PIK3C2G,Irs4,TSLP,RRAS2,SH2B2,PIK3CB,IL2RA,JAK3	0.0851138	0.116	NaN	44/69 (64%)	0/69 (0%)	25/69 (36%)	0/69 (0%)
IPA_2016-03-21_002t -DOWN- 2016-07-24 05_43 PM	Transcriptome (T)	Down-regulated significantly (GF/C < 1, q < 0.1)	Atherosclerosis Signaling	APOB,APOC4,PLA2R1,IL6,PLA2G2C,PON1,LCAT,PLA2G4F,PLA2G12A,ITGA4,SELE,APOM,PCYOX1,NFKB2,PLA2G6,ALOX5,PDGFD,TNF,COL3A1,APOD,APOE,APOA4,ICAM1,PLA2G10,COL10A1,CCR2,ALOXE3,IL36G,LYZ,CCL2,Pla2g2a,TNFSF12,SERPINA1,PLA2G12B,COL18A1,MMP1,PNPLA8,PLA2G16,ALOX15,IFNG,PLA2G3,CCL11,F3,SELPLG,GLG1,IL36B,PLA2G4A,ITGB2,COL5A3,PLA2G2E,CSF1,PAFAH1B1,CCR3,CD40LG,MMP3,CD36,APOA2,CMA1,CXCL12,MMP13,PLA2G7,PLBD1,TGFB1,PL…	0.0851138	0.0982	NaN	66/112 (59%)	0/112 (0%)	46/112 (41%)	0/112 (0%)
IPA_2016-03-21_002t -DOWN- 2016-07-24 05_43 PM	Transcriptome (T)	Down-regulated significantly (GF/C < 1, q < 0.1)	HER-2 Signaling in Breast Cancer	BAD,PIK3R1,SOS2,HRAS,GSK3A,PARD6G,KRAS,PIK3R4,PARD6A,CCND1,ITGB3,FGFR3,CASP9,PIK3CG,FGFR4,TSC2,MRAS,IRS2,ITGB4,GSK3B,PRKD3,FRS2,ITGB5,PRKD1,ATM,TP53,CCNE2,AKT2,PRKCQ,RRAS,FGFR1,CDK6,FGFR2,MMP2,TLR9,AREG,PIK3R3,GAB1,PTPN11,PRKCD,IRS1,PIK3R6,PIK3CD,PRKCH,ITGB6,PARD3,TSC1,PIK3CA,PIK3R5,PARD6B,EGF,MAP3K5,ITGB8,KLB,PRKCZ,H2BFM,ITGB7,AKT1,KL,PIK3C3,SOS1,AKT3,PRKCE,PIK3R2,ERBB2,EGFR,PRKCA,ITGB1,NRAS,PIK…	0.0977237	0.106	NaN	45/85 (53%)	0/85 (0%)	40/85 (47%)	0/85 (0%)
IPA_2016-03-21_002t -DOWN- 2016-07-24 05_43 PM	Transcriptome (T)	Down-regulated significantly (GF/C < 1, q < 0.1)	GM-CSF Signaling	RAF1,MAPK1,PIK3R1,SOS2,RACK1,HRAS,KRAS,PIK3R4,CCND1,FGFR3,CAMK2A,CAMK2D,MAP2K2,PIM1,PIK3CG,FGFR4,MAPK3,PPP3R1,CISH,MRAS,IRS2,FRS2,ATM,ETS1,AKT2,RRAS,FGFR1,FGFR2,PPP3CC,STAT3,TLR9,PIK3R3,BCL2L1,CSF2RB,GAB1,PTPN11,IRS1,PIK3R6,PIK3CD,BCL2A1,CAMK2G,RUNX1,PIK3CA,PIK3R5,JAK2,KLB,PPP3R2,SHC1,AKT1,PPP3CB,KL,CSF2RA,PIK3C3,SOS1,HCK,AKT3,PIK3R2,STAT5B,STAT1,MAP2K1,PPP3CA,CAMK2B,NRAS,PIK3C2A,GRB2,PIK3C2G,RRA…	0.101859	0.111	-2.828	37/72 (51%)	0/72 (0%)	35/72 (49%)	0/72 (0%)
IPA_2016-03-21_002t -DOWN- 2016-07-24 05_43 PM	Transcriptome (T)	Down-regulated significantly (GF/C < 1, q < 0.1)	Production of Nitric Oxide and Reactive Oxygen Species in Macrophages	MAP3K15,APOB,PPP2CA,APOC4,PIK3R1,MAPK13,MAP3K4,SPI1,PPP1R14B,MAP3K10,PON1,CYBA,PPM1J,PIK3CG,IRS2,NFKBIB,FRS2,PRKD3,PRKD1,ATM,MAP3K2,RND2,MAP3K9,AKT2,PRKCQ,APOM,CREBBP,FGFR2,PCYOX1,NFKB2,TLR9,RAP1A,IRF1,MAP3K12,NCF1,MPO,GAB1,PPP2R4,PPP2R3A,IRS1,PLCG2,NCF2,PPP2R2B,PIK3R6,PIK3CD,TNF,APOD,RAP1B,APOE,PIK3CA,APOA4,PPP2R2A,PPP1R3C,RHOT2,JAK2,MAP3K5,PRKCZ,LYZ,AKT1,JUN,RHOD,KL,PIK3C3,NGFR,RHOU,PRKCE,SERPI…	0.101859	0.0838	-3.873	95/179 (53%)	0/179 (0%)	84/179 (47%)	0/179 (0%)
IPA_2016-03-21_002t -DOWN- 2016-07-24 05_43 PM	Transcriptome (T)	Down-regulated significantly (GF/C < 1, q < 0.1)	Tumoricidal Function of Hepatic Natural Killer Cells	M6PR,ENDOG,ICAM1,CASP3,APAF1,BAX,ITGAL,DFFA,FAS,FADD,CASP6,SERPINB9,PRF1,CASP9,DFFB,BID,CYCS,LYVE1,CASP8,CASP7,FASLG,AIFM1	0.101859	0.182	NaN	12/22 (55%)	0/22 (0%)	10/22 (45%)	0/22 (0%)
IPA_2016-03-21_002t -DOWN- 2016-07-24 05_43 PM	Transcriptome (T)	Down-regulated significantly (GF/C < 1, q < 0.1)	IL-15 Signaling	RAF1,IL15RA,JAK1,MAPK1,PIK3R1,HRAS,KRAS,IL6,MAPK13,PIK3R4,PTK2,FGFR3,LCK,MAP2K2,PIK3CG,FGFR4,MAPK3,MRAS,IRS2,FRS2,FASLG,ATM,IL2RB,STAT5A,STAT6,IL2RG,AKT2,RRAS,FGFR1,TYK2,FGFR2,NFKB2,STAT3,TLR9,MAPK12,RAC3,PIK3R3,BCL2L1,GAB1,PTPN11,IRS1,SYK,PIK3R6,PIK3CD,TNF,RELA,PIK3CA,PIK3R5,JAK2,NFKB1,MAPK11,KLB,SHC1,AKT1,KL,PIK3C3,AKT3,PIK3R2,STAT5B,MAP2K1,IL4,VCAM1,NRAS,PIK3C2A,GRB2,IL15,PIK3C2G,PLCG1,IL17A,M…	0.115611	0.108	NaN	41/74 (55%)	0/74 (0%)	33/74 (45%)	0/74 (0%)
IPA_2016-03-21_002t -DOWN- 2016-07-24 05_43 PM	Transcriptome (T)	Down-regulated significantly (GF/C < 1, q < 0.1)	Salvage Pathways of Pyrimidine Deoxyribonucleotides	APOBEC3B,TK2,CDA,AICDA,TK1	0.115611	0.4	NaN	3/5 (60%)	0/5 (0%)	2/5 (40%)	0/5 (0%)
IPA_2016-03-21_002t -DOWN- 2016-07-24 05_43 PM	Transcriptome (T)	Down-regulated significantly (GF/C < 1, q < 0.1)	Guanosine Nucleotides Degradation III	NT5C3B,NT5C3A,GDA,NT5E,NT5C1A,XDH,NT5M,PNP,NT5C2,NT5C,NT5C1B,AOX1,ACPP	0.115611	0.231	NaN	7/13 (54%)	0/13 (0%)	6/13 (46%)	0/13 (0%)
IPA_2016-03-21_002t -DOWN- 2016-07-24 05_43 PM	Transcriptome (T)	Down-regulated significantly (GF/C < 1, q < 0.1)	Regulation of IL-2 Expression in Activated and Anergic T Lymphocytes	CD247,MAP2K4,RAF1,TGFBR1,MAPK1,CD3E,NFATC3,SMAD3,SOS2,HRAS,KRAS,TGFBR2,IKBKB,CD28,IKBKG,MAP2K2,TGFB1,MAPK3,PPP3R1,MRAS,NFKBIB,SMAD2,RRAS,RAC1,NFKB2,MALT1,PPP3CC,MAPK12,CD3G,CARD11,PLCG2,ZAP70,LAT,TGFB3,MAPK10,VAV1,RELA,FYN,CAMK4,Calm1 (includes others),NFKBIE,NFKB1,NFATC1,PPP3R2,NFKBIA,NFAT5,JUN,PPP3CB,IL2,SOS1,TGFB2,SMAD4,CHUK,MAP2K1,PPP3CA,VAV2,MAP2K7,CALML5,NRAS,GRB2,MAP3K1,CHP1,MAPK8,TOB1,MAP…	0.127644	0.105	NaN	33/76 (43%)	0/76 (0%)	43/76 (57%)	0/76 (0%)
IPA_2016-03-21_002t -DOWN- 2016-07-24 05_43 PM	Transcriptome (T)	Down-regulated significantly (GF/C < 1, q < 0.1)	Role of PI3K/AKT Signaling in the Pathogenesis of Influenza	CCR5,MAPK1,PIK3R1,PIK3R4,FGFR3,CASP9,MAP2K2,PIK3CG,FGFR4,MAPK3,IRS2,GSK3B,NFKBIB,FRS2,ATM,AKT2,FGFR1,CRKL,FGFR2,NFKB2,IFNA4,TLR9,PIK3R3,GAB1,PTPN11,IRS1,PIK3R6,PIK3CD,IFNAR1,OPN1SW,Ifnz (includes others),RELA,PIK3CA,NFKBIE,PIK3R5,IFNB1,CRK,CCL5,IRF3,NFKB1,KLB,MLH1,NFKBIA,AKT1,KL,PIK3C3,AKT3,PIK3R2,IFNK,MAP2K1,PLAC8,KPNA3,IFNG,PIK3C2A,GRB2,PIK3C2G,GNAI1,GNAI2,GNAI3,Ifna4,ZNF346,PIK3CB	0.127644	0.113	-2.646	35/62 (56%)	0/62 (0%)	27/62 (44%)	0/62 (0%)
IPA_2016-03-21_002t -DOWN- 2016-07-24 05_43 PM	Transcriptome (T)	Down-regulated significantly (GF/C < 1, q < 0.1)	Amyotrophic Lateral Sclerosis Signaling	CACNA1S,Naip1 (includes others),RAB5C,PIK3R1,GRIA4,VEGFA,PAK1,PIK3CG,FIGF,IRS2,FRS2,ATM,GRIK1,TP53,CAPN5,CAPN6,CACNA1C,NEFH,FGFR2,TLR9,CACNA1A,GRIN3A,CCS,GAB1,CAPN1,IRS1,PIK3R6,GLUL,PIK3CD,CAPN7,PIK3CA,GRID2,GRIN2D,GRIA1,GPX1,VEGFB,GRINA,IGF1,HECW1,KL,PIK3C3,BID,GRIK2,PIK3R2,RNF19A,PPP3CA,CAPN10,PRPH,GRIN3B,CACNA1D,GRB2,PIK3C2G,GRIK4,CYCS,CASP7,BIRC2,GRIN2A,PIK3R4,FGFR3,CACNA1E,GRIK5,CASP9,GRIN2C…	0.134276	0.0935	NaN	58/107 (54%)	0/107 (0%)	49/107 (46%)	0/107 (0%)
IPA_2016-03-21_002t -DOWN- 2016-07-24 05_43 PM	Transcriptome (T)	Down-regulated significantly (GF/C < 1, q < 0.1)	IL-2 Signaling	SOCS1,RAF1,CSNK2A1,JAK1,MAPK1,PIK3R1,SOS2,HRAS,KRAS,PIK3R4,FGFR3,LCK,MAP2K2,FGFR4,PIK3CG,MAPK3,MRAS,IRS2,FRS2,IL2RB,ATM,STAT5A,AKT2,IL2RG,RRAS,FGFR1,FGFR2,TLR9,PIK3R3,GAB1,PTPN11,IRS1,SYK,PIK3R6,PIK3CD,PIK3CA,PTK2B,PIK3R5,KLB,SHC1,JUN,AKT1,KL,IL2,PIK3C3,SOS1,AKT3,PIK3R2,CSNK2B,STAT5B,MAP2K1,NRAS,PIK3C2A,GRB2,MAPK8,PIK3C2G,CSNK2A2,FOS,RRAS2,PIK3CB,IL2RA,ELK1,JAK3	0.134276	0.111	-2.646	36/63 (57%)	0/63 (0%)	27/63 (43%)	0/63 (0%)
IPA_2016-03-21_002t -DOWN- 2016-07-24 05_43 PM	Transcriptome (T)	Down-regulated significantly (GF/C < 1, q < 0.1)	LXR/RXR Activation	KNG1,ABCG8,APOB,ABCG4,APOC4,VTN,IL6,PON1,LCAT,IL1RL2,ITIH4,MLXIPL,APOM,NR1H3,UGT1A3,PCYOX1,NFKB2,ACACA,PLTP,FGA,RXRA,TNF,APOD,APOE,ABCG5,APOA4,NR1H4,IL1RL1,C9,IL36G,LYZ,CCL2,NGFR,NCOR1,SERPINA1,LBP,TLR3,GC,TNFRSF1B,RXRB,CYP51A1,PON3,ECHS1,TNFRSF1A,AHSG,SERPINF1,SERPINF2,IL36B,LY96,LDLR,TF,SREBF1,NCOR2,PTGS2,CD36,APOA2,ABCG1,ARG2,ABCA1,IL1R2,FDFT1,FASN,LPL,IL1RAP,TNFRSF11B,TTR,C3,IL36A,APOA5,IL33,…	0.138995	0.0926	-1.414	63/108 (58%)	0/108 (0%)	45/108 (42%)	0/108 (0%)
IPA_2016-03-21_002t -DOWN- 2016-07-24 05_43 PM	Transcriptome (T)	Down-regulated significantly (GF/C < 1, q < 0.1)	HMGB1 Signaling	AGER,PIK3R1,HRAS,KRAS,MAPK13,IL6,PIK3CG,IRS2,SERPINE1,FRS2,KAT2A,ATM,RND2,SELE,AKT2,KAT7,RRAS,FGFR2,NFKB2,TLR9,GAB1,KAT6A,IRS1,PIK3R6,MAP2K3,PIK3CD,TNF,MAP2K6,PIK3CA,ICAM1,CNTF,RHOT2,RBBP7,IL25,KAT2B,AKT1,JUN,CCL2,RHOD,KL,PIK3C3,NGFR,IL17D,RHOU,PIK3R2,TNFRSF1B,PLAT,IFNG,RHOC,TNFRSF1A,GRB2,PIK3C2G,MAPK8,IFNGR2,IL13,Kat6b,FOS,IL12B,LTA,CSF2,MAP2K4,LIF,MAPK1,PIK3R4,FGFR3,RHOG,RHOB,MAP2K2,TGFB1,FGFR4…	0.147571	0.088	-3.317	66/125 (53%)	0/125 (0%)	59/125 (47%)	0/125 (0%)
IPA_2016-03-21_002t -DOWN- 2016-07-24 05_43 PM	Transcriptome (T)	Down-regulated significantly (GF/C < 1, q < 0.1)	Docosahexaenoic Acid (DHA) Signaling	BAD,PIK3R1,PDPK1,GSK3A,PIK3R4,FGFR3,CASP9,PIK3CG,FGFR4,IRS2,GSK3B,FRS2,ATM,AKT2,CASP3,FGFR1,FGFR2,TLR9,PIK3R3,BCL2L1,GAB1,PTPN11,IRS1,PIK3R6,PIK3CD,BCL2A1,PIK3CA,PIK3R5,KLB,H2BFM,BCL2,AKT1,KL,PIK3C3,AKT3,BID,PIK3R2,ALOX15,PIK3C2A,GRB2,SERPINF1,APAF1,PIK3C2G,BAX,PNPLA2,APP,FOXO1,BIK,IL1B,PIK3CB,CYCS	0.149624	0.118	NaN	30/51 (59%)	0/51 (0%)	21/51 (41%)	0/51 (0%)
IPA_2016-03-21_002t -DOWN- 2016-07-24 05_43 PM	Transcriptome (T)	Down-regulated significantly (GF/C < 1, q < 0.1)	Netrin Signaling	PRKACB,RAC2,UNC5A,NFATC3,UNC5B,NCK1,ABLIM1,NTN1,PRKAG1,NFATC1,ENAH,PPP3R2,NCK2,NFAT5,PPP3CB,PPP3R1,RYR3,ABLIM3,DCC,UNC5D,PRKAR1B,ABLIM2,RYR1,PPP3CA,UNC5C,RYR2,CHP1,RAC1,PRKAR2A,PPP3CC,NFATC4,RAC3,PRKG1,PRKAR2B,PRKACA,PRKAG2,NFATC2,PRKAR1A	0.150314	0.132	NaN	21/38 (55%)	0/38 (0%)	17/38 (45%)	0/38 (0%)
IPA_2016-03-21_002t -DOWN- 2016-07-24 05_43 PM	Transcriptome (T)	Down-regulated significantly (GF/C < 1, q < 0.1)	UVA-Induced MAPK Signaling	PARP6,PIK3R1,HRAS,KRAS,MAPK13,PLCH2,PIK3CG,PLCB1,IRS2,PLCL1,FRS2,ATM,TP53,RRAS,ZC3HAV1,FGFR2,PLCL2,PARP3,TLR9,GAB1,PLCG2,IRS1,PIK3R6,PIK3CD,RPS6KA1,PIK3CA,PDIA3,ART1,NOTUM,PARP9,PLCD1,TNKS,MTOR,JUN,TIPARP,KL,PIK3C3,PARP11,RPS6KA2,PIK3R2,SMPD3,EGFR,GRB2,PARP4,PIK3C2G,MAPK8,PLCG1,PLCZ1,FOS,CYCS,MAP2K4,PLCB2,MAPK1,PARP2,PARP12,PIK3R4,FGFR3,PLCD3,PLCE1,CASP9,SMPD4,FGFR4,MAPK3,MRAS,RPS6KB1,CASP3,FGFR1…	0.180302	0.0918	-3	57/98 (58%)	0/98 (0%)	41/98 (42%)	0/98 (0%)
IPA_2016-03-21_002t -DOWN- 2016-07-24 05_43 PM	Transcriptome (T)	Down-regulated significantly (GF/C < 1, q < 0.1)	Clathrin-mediated Endocytosis Signaling	APOB,RAB5C,F2R,APOC4,PIK3R1,ARPC5,Ubb,SH3GLB1,ITGB3,VEGFA,PON1,CD2AP,SNX9,PIK3CG,FGF12,FIGF,STAM,IRS2,ITGB4,FRS2,DNM2,ITGB5,FGF19,ATM,ACTR2,APOM,USP9X,ITGA5,FGFR2,PCYOX1,TLR9,AP2S1,MET,UBD,SH3GL1,HSPA8,ARPC1A,GAB1,ACTA2,PIP5K1C,IRS1,ARPC2,PIK3R6,RAB11A,TFRC,PIK3CD,PDGFD,ITGB6,ACTG1,APOD,APOE,AP2A1,PIK3CA,STON2,APOA4,ARPC1B,FGF2,GAK,VEGFB,ITGB8,ITGB7,ARF6,LYZ,ARRB1,ACTR3,IGF1,KL,PIK3C3,FGF23,AAK1,…	0.197242	0.0769	NaN	84/182 (46%)	0/182 (0%)	98/182 (54%)	0/182 (0%)
IPA_2016-03-21_002t -DOWN- 2016-07-24 05_43 PM	Transcriptome (T)	Down-regulated significantly (GF/C < 1, q < 0.1)	Tryptophan Degradation to 2-amino-3-carboxymuconate Semialdehyde	AFMID,KMO,TDO2,HAAO,IDO1,IDO2,KYNU	0.197242	0.286	NaN	6/7 (86%)	0/7 (0%)	1/7 (14%)	0/7 (0%)
IPA_2016-03-21_002t -DOWN- 2016-07-24 05_43 PM	Transcriptome (T)	Down-regulated significantly (GF/C < 1, q < 0.1)	Toll-like Receptor Signaling	MAP2K4,PPARA,MAPK1,TICAM2,TAB2,TLR8,Ubb,MAPK13,IKBKB,IKBKG,TLR1,TRAF4,TAB1,MAP3K14,IL36A,NFKB2,MAPK12,TLR9,TRAF6,IL33,UBD,TLR2,IL18,IL1RN,IL36RN,CD14,MAP2K3,TNF,ECSIT,SIGIRR,MAP2K6,RELA,IL1A,TOLLIP,IL12A,IL1RL1,TNFAIP3,IL1F10,NFKB1,MAPK11,IRAK1,IL36G,NFKBIA,JUN,TICAM1,TLR7,CHUK,TLR3,LBP,TRAF1,MYD88,MAP3K1,MAPK8,IRAK3,IL36B,TLR4,FOS,LY96,MAPK14,TLR5,IL12B,TLR6,IL1B,EIF2AK2,UBC,TIRAP,ELK1,MAP4K4,IR…	0.201372	0.1	-2	43/70 (61%)	0/70 (0%)	27/70 (39%)	0/70 (0%)
IPA_2016-03-21_002t -DOWN- 2016-07-24 05_43 PM	Transcriptome (T)	Down-regulated significantly (GF/C < 1, q < 0.1)	Purine Nucleotides Degradation II (Aerobic)	GDA,IMPDH2,XDH,NT5C,NT5C3B,NT5C3A,NT5E,ADAL,IMPDH1,NT5C1A,NT5M,PNP,ADA,NT5C2,AOX1,NT5C1B,ACPP	0.201837	0.176	NaN	9/17 (53%)	0/17 (0%)	8/17 (47%)	0/17 (0%)
IPA_2016-03-21_002t -DOWN- 2016-07-24 05_43 PM	Transcriptome (T)	Down-regulated significantly (GF/C < 1, q < 0.1)	Hepatic Cholestasis	ABCG8,GCGR,ADCY4,MAP3K4,IL6,ATP8B1,IL1RL2,NR1I2,PPRC1,ABCC1,RARA,NFKBIB,HNF4A,PRKD3,PRKD1,FGF19,CYP7B1,PRKCQ,NR1H3,NFKB2,Ins1,TRAF6,PRKACA,RXRA,TNF,ABCG5,SLC10A1,SLC4A2,NR1H4,IL1RL1,CNTF,ABCC2,SLC22A7,IL25,PRKCZ,SLCO1C1,IL36G,JUN,NGFR,IL17D,PRKCE,LBP,TNFRSF1B,ABCB1,IFNG,MYD88,TNFRSF1A,ADCY6,MAPK8,IRAK3,IL13,IL36B,PRKCG,LY96,TRAF2,ABCB4,IL12B,SREBF1,LTA,ADCY1,NR5A2,ABCC3,TIRAP,CSF2,IRAK4,IRAK2,PRK…	0.201837	0.08	NaN	80/150 (53%)	0/150 (0%)	70/150 (47%)	0/150 (0%)
IPA_2016-03-21_002t -DOWN- 2016-07-24 05_43 PM	Transcriptome (T)	Down-regulated significantly (GF/C < 1, q < 0.1)	iNOS Signaling	RELA,CAMK4,JAK1,Calm1 (includes others),MAPK1,NFKBIE,MAPK13,JAK2,NFKB1,MAPK11,IRAK1,IKBKB,IKBKG,NFKBIA,JUN,CHUK,LBP,NOS2,NFKBIB,STAT1,TAB1,IFNG,CALML5,MYD88,TYK2,CREBBP,IFNGR2,IKBKE,IFNGR1,HMGA1,NFKB2,IRAK3,MAPK12,IRF1,TRAF6,TLR4,FOS,LY96,MAPK14,CD14,JAK3,IRAK4,IRAK2	0.2208	0.116	NaN	24/43 (56%)	0/43 (0%)	19/43 (44%)	0/43 (0%)
IPA_2016-03-21_002t -DOWN- 2016-07-24 05_43 PM	Transcriptome (T)	Down-regulated significantly (GF/C < 1, q < 0.1)	IL-8 Signaling	RAF1,RAC2,PLD2,PIK3R1,HRAS,GNG13,KRAS,CCND1,ITGB3,VEGFA,GNB1,GNB4,CCND3,PIK3CG,IL9,FIGF,IRS2,GNA13,NFKBIB,FRS2,PRKD3,PRKD1,ITGB5,GNG12,ATM,CR2,RND2,AKT2,PRKCQ,PLD3,RRAS,FGFR2,HBEGF,MMP2,TLR9,PLD1,GNG10,TRAF6,CDH1,CCND2,MPO,ARAF,GAB1,IRS1,NCF2,GNB2,PIK3R6,PIK3CD,NAPEPLD,PIK3CA,ICAM1,PTK2B,NOX3,RHOT2,VEGFB,GNG7,PRKCZ,EIF4EBP1,MTOR,AKT1,JUN,CXCR2,RHOD,KL,PIK3C3,GPLD1,RHOU,PRKCE,PIK3R2,GNG5,GNB1L,MYL…	0.222331	0.0749	-3.742	96/187 (51%)	0/187 (0%)	91/187 (49%)	0/187 (0%)
IPA_2016-03-21_002t -DOWN- 2016-07-24 05_43 PM	Transcriptome (T)	Down-regulated significantly (GF/C < 1, q < 0.1)	4-hydroxybenzoate Biosynthesis	TAT	0.222844	1	NaN	1/1 (100%)	0/1 (0%)	0/1 (0%)	0/1 (0%)
IPA_2016-03-21_002t -DOWN- 2016-07-24 05_43 PM	Transcriptome (T)	Down-regulated significantly (GF/C < 1, q < 0.1)	4-hydroxyphenylpyruvate Biosynthesis	TAT	0.222844	1	NaN	1/1 (100%)	0/1 (0%)	0/1 (0%)	0/1 (0%)
IPA_2016-03-21_002t -DOWN- 2016-07-24 05_43 PM	Transcriptome (T)	Down-regulated significantly (GF/C < 1, q < 0.1)	IL-9 Signaling	SOCS3,RELA,PIK3CA,JAK1,PIK3R1,PIK3R5,NFKB1,PIK3R4,KLB,FGFR3,KL,PIK3CG,FGFR4,PIK3C3,CISH,IL9,SOCS2,IRS2,PIK3R2,STAT1,STAT5B,FRS2,ATM,STAT5A,IL2RG,PIK3C2A,GRB2,FGFR1,IL9R,PIK3C2G,FGFR2,BCL3,STAT3,NFKB2,TLR9,PIK3R3,PTPN11,GAB1,IRS1,PIK3R6,PIK3CB,PIK3CD,JAK3,TNF	0.229087	0.114	-2.236	29/44 (66%)	0/44 (0%)	15/44 (34%)	0/44 (0%)
IPA_2016-03-21_002t -DOWN- 2016-07-24 05_43 PM	Transcriptome (T)	Down-regulated significantly (GF/C < 1, q < 0.1)	PDGF Signaling	MAP2K4,RAF1,CSNK2A1,JAK1,MAPK1,PIK3R1,SOS2,SPHK2,SRF,ACP1,HRAS,KRAS,PIK3R4,FGFR3,MYC,MAP2K2,PIK3CG,FGFR4,MAPK3,CAV1,MRAS,IRS2,FRS2,RASA1,CAV3,PDGFRB,ATM,RRAS,FGFR1,CRKL,TYK2,FGFR2,STAT3,TLR9,PDGFB,PIK3R3,SYNJ2,GAB1,INPP5F,PTPN11,PLCG2,IRS1,PIK3R6,PIK3CD,INPP5K,PDGFD,PIK3CA,PDGFA,PIK3R5,ABL1,CRK,INPPL1,JAK2,OCRL,KLB,PDGFC,SHC1,JUN,KL,INPP5B,PIK3C3,SOS1,PDGFRA,SPHK1,PIK3R2,CSNK2B,STAT1,MAP2K1,PRKCA…	0.229087	0.0899	-2.828	39/89 (44%)	0/89 (0%)	50/89 (56%)	0/89 (0%)
IPA_2016-03-21_002t -DOWN- 2016-07-24 05_43 PM	Transcriptome (T)	Down-regulated significantly (GF/C < 1, q < 0.1)	Integrin Signaling	RAPGEF1,RAF1,RAC2,PIK3R1,SOS2,KRAS,NCK2,ARF4,CAV1,ITGB4,ITGA4,AKT2,CRKL,ITGA6,FGFR2,TLR9,RAP1A,ARPC1A,ARPC2,PIK3R6,ZYX,ITGA1,PIK3CD,CAPN7,ITGB6,ACTG1,RAP2A,ARPC1B,RHOT2,MYLK3,ILK,ITGB8,ITGB7,ARF6,ACTR3,PIK3C3,SOS1,PFN2,PIK3R2,RHOC,GRB2,ITGA2,WIPF1,ARPC4,MAP3K11,MPRIP,MYL2,PIKFYVE,TLN1,PIK3R4,PTEN,RHOG,MAP2K2,RHOB,MAPK3,FGFR4,ACTG2,TSPAN5,TTN,PDGFB,PIK3R3,RHOQ,TLN2,RND3,PTPN11,ARF3,CAPN2,ACTN4,FNB…	0.238781	0.0721	-3.873	100/208 (48%)	0/208 (0%)	108/208 (52%)	0/208 (0%)
IPA_2016-03-21_002t -DOWN- 2016-07-24 05_43 PM	Transcriptome (T)	Down-regulated significantly (GF/C < 1, q < 0.1)	GADD45 Signaling	TP53,CCNE2,GADD45B,GADD45G,CDK4,MAP3K4,CCND1,CDK1,CCNB1,CCNE1,PCNA,CCND2,GADD45A,CCND3,CDKN1A,ATR,BRCA1,CDK2,ATM	0.24322	0.158	NaN	11/19 (58%)	0/19 (0%)	8/19 (42%)	0/19 (0%)
IPA_2016-03-21_002t -DOWN- 2016-07-24 05_43 PM	Transcriptome (T)	Down-regulated significantly (GF/C < 1, q < 0.1)	Acute Phase Response Signaling	RAF1,SOCS1,PIK3R1,SOS2,HRAS,KRAS,CP,SERPINA3,MAPK13,IL6,FGG,SOD2,ITIH4,APCS,PIK3CG,OSMR,FGB,NFKBIB,SERPINE1,AKT2,RRAS,NFKB2,STAT3,TCF3,HMOX2,CRABP1,TRAF6,KLKB1,MAP2K3,PIK3CD,FGA,TNF,MAP2K6,ECSIT,SERPING1,PIK3CA,TCF4,FN1,C9,MAP3K5,JAK2,C1R,TRADD,IL36G,MTOR,JUN,MBL2,AKT1,NGFR,SOS1,RBP2,SOCS2,SERPINA1,LBP,PIK3R2,TNFRSF1B,TNFRSF1A,GRB2,MYD88,AHSG,MAPK8,SERPINF1,SAA2-SAA4,SERPINF2,IL36B,FOS,FTL,HP,TRA…	0.24322	0.0764	-1	85/157 (54%)	0/157 (0%)	72/157 (46%)	0/157 (0%)
IPA_2016-03-21_002t -DOWN- 2016-07-24 05_43 PM	Transcriptome (T)	Down-regulated significantly (GF/C < 1, q < 0.1)	Reelin Signaling in Neurons	MAP2K4,MAP3K11,PIK3R1,ARHGEF1,PIK3R4,DAB1,CDK5R1,ITGB3,FGFR3,MAP3K10,ITGA3,LCK,PIK3CG,FGFR4,CNR2,IRS2,MAP4K1,ARHGEF11,GSK3B,FRS2,FGR,ATM,ITGA4,MAP3K9,ARHGEF4,CNR1,FGFR1,ARHGEF15,CRKL,MAPK8IP2,ITGA6,FGFR2,ITGA5,TLR9,VLDLR,MAPK8IP3,MAPK12,MAPK8IP1,PIK3R3,APBB1,GAB1,PTPN11,ARHGEF16,MAPT,IRS1,ARHGEF6,PIK3R6,MAPK10,ITGA1,LRP8,PIK3CD,ARHGEF9,ARHGEF10,PAFAH1B2,FYN,APOE,PIK3CA,PIK3R5,KLB,BLK,YES1,AKT1,CD…	0.244343	0.0879	NaN	57/91 (63%)	0/91 (0%)	34/91 (37%)	0/91 (0%)
IPA_2016-03-21_002t -DOWN- 2016-07-24 05_43 PM	Transcriptome (T)	Down-regulated significantly (GF/C < 1, q < 0.1)	TR/RXR Activation	AKR1C3,PIK3R1,UCP1,PIK3R4,DIO2,FGFR3,TSHB,SCARB1,FASN,FGFR4,PIK3CG,SLC16A2,IRS2,SYT2,TBL1XR1,FRS2,ATM,AKT2,GPS2,SLC2A1,MED1,FGFR1,APOA5,FGFR2,THRA,PCK1,TLR9,DIO3,NCOA3,PIK3R3,F10,HDAC3,GAB1,PTPN11,COL6A3,IRS1,DIO1,PIK3R6,NCOA1,PIK3CD,ACACA,RXRA,FGA,THRB,RAB3B,PIK3CA,CAMK4,TRH,NXPH2,PIK3R5,HIF1A,ME1,KLB,EP300,ATP2A1,NCOA4,KLF9,MTOR,SLC16A3,AKT1,ADRB1,NCOA2,PDE3B,KL,PIK3C3,CYP7A1,AKT3,NCOR1,PIK3R2,…	0.254683	0.087	NaN	52/92 (57%)	0/92 (0%)	40/92 (43%)	0/92 (0%)
IPA_2016-03-21_002t -DOWN- 2016-07-24 05_43 PM	Transcriptome (T)	Down-regulated significantly (GF/C < 1, q < 0.1)	Tec Kinase Signaling	PIK3R1,GNG13,GNB1,GNB4,LCK,ITGA3,PAK1,TXK,GNA15,PIK3CG,IRS2,GNA13,FRS2,PRKD3,FASLG,PRKD1,FGR,GNG12,ITGA4,ATM,RND2,TNFRSF21,STAT5A,STAT6,PRKCQ,ITGA5,FGFR2,STAT3,NFKB2,TLR9,GNG10,GAB1,ACTA2,IRS1,PLCG2,TNFRSF25,GNB2,PIK3R6,VAV1,PAK7,PIK3CD,TNF,ACTG1,GNAL,FYN,PIK3CA,PTK2B,GNA11,RHOT2,TNFSF10,JAK2,GNA14,PRKCZ,GNG7,YES1,KL,RHOD,TNFSF12,PIK3C3,RHOU,PRKCE,PIK3R2,GNG5,GNB1L,GNG4,ITGB1,RHOC,GRB2,ACTB,GNA12…	0.254683	0.0755	-3.317	85/159 (53%)	0/159 (0%)	74/159 (47%)	0/159 (0%)
IPA_2016-03-21_002t -DOWN- 2016-07-24 05_43 PM	Transcriptome (T)	Down-regulated significantly (GF/C < 1, q < 0.1)	Phospholipase C Signaling	RAF1,ADCY4,SOS2,KRAS,GNB1,LCK,ATF4,PLA2G4F,GNA13,MYL3,GNG12,PRKD1,PLA2G12A,ITGA4,PRKCQ,PLD3,NFKB2,RAP1A,PLD1,GNG10,ATF2,SYK,ITPR3,ARHGEF6,ARHGEF18,ARHGEF9,NAPEPLD,Calm1 (includes others),PLA2G10,RHOT2,FCGR2B,GNG7,TGM2,SOS1,GNG5,PLA2G12B,CALML5,CD79B,RHOC,GRB2,FCGR2A,ITGA2,ADCY6,ARHGEF5,PLA2G4A,PLA2G2E,MEF2D,LYN,MYL10,MPRIP,MYL2,RACK1,HDAC10,MYL6B,HDAC6,RHOG,MAP2K2,RHOB,MAPK3,HDAC11,PPP3R1,MYL4,IT…	0.255859	0.0708	-3.162	107/212 (50%)	0/212 (0%)	105/212 (50%)	0/212 (0%)
IPA_2016-03-21_002t -DOWN- 2016-07-24 05_43 PM	Transcriptome (T)	Down-regulated significantly (GF/C < 1, q < 0.1)	Tryptophan Degradation III (Eukaryotic)	AFMID,HSD17B10,L3HYPDH,KMO,ACAT2,TDO2,HAAO,IDO2,GCDH,HSD17B8,ACMSD,ACAT1,HADHB,IDO1,EHHADH,CA1,HSD17B4,HADHA,HADH,KYNU	0.258821	0.15	NaN	10/20 (50%)	0/20 (0%)	10/20 (50%)	0/20 (0%)
IPA_2016-03-21_002t -DOWN- 2016-07-24 05_43 PM	Transcriptome (T)	Down-regulated significantly (GF/C < 1, q < 0.1)	Role of Lipids/Lipid Rafts in the Pathogenesis of Influenza	FDPS,IFNG,Ifna4,RSAD2,IFNB1,IFNA4,IFNK,IFNAR1,Ifnz (includes others)	0.258821	0.222	NaN	4/9 (44%)	0/9 (0%)	5/9 (56%)	0/9 (0%)
IPA_2016-03-21_002t -DOWN- 2016-07-24 05_43 PM	Transcriptome (T)	Down-regulated significantly (GF/C < 1, q < 0.1)	TNFR1 Signaling	MAP2K4,RELA,Naip1 (includes others),NFKBIE,TNFAIP3,NFKB1,TANK,CASP6,IKBKB,TRADD,IKBKG,PAK1,NFKBIA,CASP9,MADD,JUN,CRADD,BID,CHUK,NFKBIB,CASP8,BIRC3,MAP4K2,MAP3K14,NAIP,PAK4,PAK6,CASP3,TNFRSF1A,MAP3K1,APAF1,MAPK8,IKBKE,NFKB2,XIAP,FADD,FOS,TRAF2,RIPK1,PAK3,CASP2,PAK2,PAK7,CYCS,TNF,CASP7,BIRC2	0.258821	0.106	-0.447	28/47 (60%)	0/47 (0%)	19/47 (40%)	0/47 (0%)
IPA_2016-03-21_002t -DOWN- 2016-07-24 05_43 PM	Transcriptome (T)	Down-regulated significantly (GF/C < 1, q < 0.1)	Role of IL-17A in Arthritis	MAP2K4,MAPK1,PIK3R1,MMP13,CCL20,IL17RC,MAPK13,PIK3R4,FGFR3,CXCL3,MAP2K2,MAPK3,FGFR4,PIK3CG,IRS2,NFKBIB,FRS2,ATM,FGFR1,FGFR2,NFKB2,TLR9,MAPK12,ATF2,PIK3R3,GAB1,PTPN11,IRS1,PIK3R6,MAPK10,PIK3CD,MAP2K3,RPS6KA1,MAP2K6,RELA,PIK3CA,NFKBIE,PIK3R5,CCL5,NFKB1,IL17RA,MAPK11,KLB,NFKBIA,CCL2,KL,PIK3C3,PIK3R2,MAPKAPK2,NOS2,MAP2K1,MMP1,PIK3C2A,GRB2,PIK3C2G,MAPK8,MAPK9,CXCL6,IL17A,MAPK14,PIK3CB,PTGS2	0.258821	0.0968	NaN	37/62 (60%)	0/62 (0%)	25/62 (40%)	0/62 (0%)
IPA_2016-03-21_002t -DOWN- 2016-07-24 05_43 PM	Transcriptome (T)	Down-regulated significantly (GF/C < 1, q < 0.1)	Macropinocytosis Signaling	MRC1,PIK3R1,HRAS,KRAS,PIK3R4,ITGB3,FGFR3,PAK1,FGFR4,PIK3CG,INS,MRAS,IRS2,ITGB4,PRKD3,FRS2,ITGB5,PRKD1,ATM,PRKCQ,RRAS,FGFR1,RAC1,FGFR2,ITGA5,TLR9,RAB34,PDGFB,PIK3R3,MET,GAB1,PTPN11,RHOA,PLCG2,PRKCD,IRS1,PIK3R6,CD14,PIK3CD,PRKCH,ACTN4,ITGB6,PDGFD,PIK3CA,PDGFA,USP6NL,PIK3R5,EGF,ITGB8,NGF,KLB,PDGFC,PRKCZ,ITGB7,ARF6,RAB5A,KL,PIK3C3,HGF,PRKCE,PIK3R2,PRKCA,ITGB1,SRC,NRAS,PIK3C2A,GRB2,ANKFY1,PIK3C2G,PLCG…	0.272898	0.0886	-2	38/79 (48%)	0/79 (0%)	41/79 (52%)	0/79 (0%)
IPA_2016-03-21_002t -DOWN- 2016-07-24 05_43 PM	Transcriptome (T)	Down-regulated significantly (GF/C < 1, q < 0.1)	Neuroprotective Role of THOP1 in Alzheimer's Disease	PRKACB,KNG1,MME,HLA-A,NTS,TAC1,SERPINA3,IDE,PRKAG1,HLA-G,NFYA,ECE2,CREB1,PRKAR1B,SST,ECE1,ACE,AGT,IFNG,YWHAE,PDYN,PRKAR2A,THOP1,APP,PLG,PRKAR2B,MAPT,GNRH1,PRKACA,PRKAG2,PNOC,HLA-E,MMP9,PRKAR1A	0.272898	0.118	NaN	20/34 (59%)	0/34 (0%)	14/34 (41%)	0/34 (0%)
IPA_2016-03-21_002t -DOWN- 2016-07-24 05_43 PM	Transcriptome (T)	Down-regulated significantly (GF/C < 1, q < 0.1)	TWEAK Signaling	RELA,TRAF3,Naip1 (includes others),NFKBIE,NFKB1,TNFRSF12A,TRADD,CASP6,IKBKB,IKBKG,CASP9,NFKBIA,TNFSF12,BID,CHUK,CASP8,NFKBIB,BIRC3,TRAF1,NAIP,MAP3K14,CASP3,APAF1,IKBKE,NFKB2,XIAP,BAG4,FADD,TRAF2,RIPK1,TNFRSF25,CYCS,CASP7,BIRC2	0.272898	0.118	0	16/34 (47%)	0/34 (0%)	18/34 (53%)	0/34 (0%)
IPA_2016-03-21_002t -DOWN- 2016-07-24 05_43 PM	Transcriptome (T)	Down-regulated significantly (GF/C < 1, q < 0.1)	Fc Epsilon RI Signaling	RAC2,RAF1,PIK3R1,SOS2,HRAS,KRAS,MAPK13,PIK3CG,PLA2G4F,IRS2,FRS2,PRKD3,PRKD1,ATM,PLA2G12A,AKT2,PRKCQ,RRAS,FGFR2,TLR9,SYNJ2,PLA2G6,GAB1,INPP5F,SYK,PLCG2,IRS1,PIK3R6,MAP2K3,VAV1,PIK3CD,TNF,LCP2,MAP2K6,FYN,PIK3CA,PLA2G10,OCRL,PRKCZ,AKT1,KL,PIK3C3,INPP5B,SOS1,PRKCE,PIK3R2,PLA2G12B,GRB2,PIK3C2G,MAPK8,PLA2G3,PLCG1,IL13,INPP5D,PRKCG,PLA2G4A,PLA2G2E,LYN,FCER1G,MS4A2,CSF2,PRKCB,MAP2K4,MAPK1,FCER1A,PDPK1,PI…	0.287078	0.0796	-2.121	57/113 (50%)	0/113 (0%)	56/113 (50%)	0/113 (0%)
IPA_2016-03-21_002t -DOWN- 2016-07-24 05_43 PM	Transcriptome (T)	Down-regulated significantly (GF/C < 1, q < 0.1)	IL-3 Signaling	RAPGEF1,GAB2,RAF1,JAK1,MAPK1,BAD,PIK3R1,HRAS,KRAS,PIK3R4,FGFR3,PAK1,MAP2K2,PIK3CG,FGFR4,MAPK3,PPP3R1,MRAS,IRS2,PRKD3,FRS2,PRKD1,ATM,STAT5A,STAT6,PTPN6,AKT2,PRKCQ,RRAS,FGFR1,CRKL,RAC1,FGFR2,PPP3CC,STAT3,TLR9,PIK3R3,CSF2RB,GAB1,PTPN11,PRKCD,IRS1,PIK3R6,PIK3CD,PRKCH,PIK3CA,PIK3R5,JAK2,KLB,PRKCZ,PPP3R2,SHC1,JUN,AKT1,PPP3CB,KL,PIK3C3,SOS1,AKT3,PRKCE,PIK3R2,STAT5B,STAT1,MAP2K1,PPP3CA,PRKCA,NRAS,IL3RA,P…	0.297852	0.0864	-2.646	42/81 (52%)	0/81 (0%)	39/81 (48%)	0/81 (0%)
IPA_2016-03-21_002t -DOWN- 2016-07-24 05_43 PM	Transcriptome (T)	Down-regulated significantly (GF/C < 1, q < 0.1)	Polyamine Regulation in Colon Cancer	PPARG,TCF4,AZIN1,PSMF1,PSME2,SAT1,SAT2,PSMB11,OAZ2,KRAS,PSME3,ODC1,APC,OAZ3,MYC,PSMA8,PSME1,MAX,MXD1,OAZ1,PSME4,CTNNB1	0.301995	0.136	NaN	9/22 (41%)	0/22 (0%)	13/22 (59%)	0/22 (0%)
IPA_2016-03-21_002t -DOWN- 2016-07-24 05_43 PM	Transcriptome (T)	Down-regulated significantly (GF/C < 1, q < 0.1)	RANK Signaling in Osteoclasts	MAP3K15,RAF1,PIK3R1,TAB2,MAP3K4,MAPK13,MAP3K10,PIK3CG,IRS2,TRAF5,NFKBIB,FRS2,MAP3K2,ATM,MAP3K9,AKT2,MITF,FGFR2,NFKB2,TLR9,TRAF6,MAP3K12,GAB1,IRS1,PIK3R6,PIK3CD,MAP2K6,PIK3CA,Calm1 (includes others),PTK2B,MAP3K5,AKT1,JUN,KL,PIK3C3,PIK3R2,PPP3CA,TNFSF11,CALML5,GRB2,PIK3C2G,MAPK8,FOS,TRAF2,MAP3K8,MAP3K3,BIRC2,MAP2K4,MAP3K11,MAPK1,PIK3R4,FGFR3,IKBKB,IKBKG,MAP2K2,PPP3R1,FGFR4,MAPK3,Map3k7,BIRC3,MAP3K1…	0.301995	0.0816	-2.646	54/98 (55%)	0/98 (0%)	44/98 (45%)	0/98 (0%)
IPA_2016-03-21_002t -DOWN- 2016-07-24 05_43 PM	Transcriptome (T)	Down-regulated significantly (GF/C < 1, q < 0.1)	Role of Tissue Factor in Cancer	CTGF,PIK3R1,HRAS,F7,KRAS,MAPK13,FGG,ITGB3,VEGFA,ITGA3,LCK,PAK1,GNA15,PIK3CG,PLCB1,IRS2,FGB,GNA13,FRS2,ITGB5,FGR,ATM,TP53,PDIA2,STAT5A,AKT2,CFL1,RRAS,ITGA6,HBEGF,FGFR2,TLR9,GAB1,IRS1,PIK3R6,PIK3CD,RPS6KA1,FGA,CYR61,FYN,PIK3CA,PTK2B,GNA11,JAK2,GNA14,EIF4E,YES1,MTOR,AKT1,ARRB1,F2RL1,KL,PIK3C3,PIK3R2,RPS6KA2,MMP1,EGFR,ITGB1,GRB2,GNA12,EGR1,GNAQ,PIK3C2G,F3,FRK,PDXP,CSF1,LYN,CSF2,MAPK1,MMP13,LIMK2,PIK3…	0.301995	0.0783	NaN	58/115 (50%)	0/115 (0%)	57/115 (50%)	0/115 (0%)
IPA_2016-03-21_002t -DOWN- 2016-07-24 05_43 PM	Transcriptome (T)	Down-regulated significantly (GF/C < 1, q < 0.1)	PEDF Signaling	RAF1,MAPK1,PIK3R1,SRF,HRAS,KRAS,MAPK13,PIK3R4,ROCK2,FGFR3,IKBKB,IKBKG,SOD2,PIK3CG,FGFR4,MAPK3,MRAS,IRS2,NFKBIB,FRS2,FASLG,ATM,TP53,AKT2,RRAS,FGFR1,RAC1,FGFR2,NFKB2,ZEB1,TLR9,MAPK12,PIK3R3,BCL2L1,GAB1,PTPN11,RHOA,IRS1,PIK3R6,PIK3CD,CFLAR,RELA,TCF4,PIK3CA,GDNF,BDNF,NFKBIE,PIK3R5,NGF,NFKB1,HNF1A,MAPK11,KLB,FAS,BCL2,TCF12,AKT1,NFKBIA,KL,PIK3C3,AKT3,PIK3R2,CHUK,CASP8,PPARG,ARHGAP22,NRAS,WASF2,PIK3C2A,…	0.302691	0.0854	-1.89	38/82 (46%)	0/82 (0%)	44/82 (54%)	0/82 (0%)
IPA_2016-03-21_002t -DOWN- 2016-07-24 05_43 PM	Transcriptome (T)	Down-regulated significantly (GF/C < 1, q < 0.1)	Role of Cytokines in Mediating Communication between Immune Cells	IL1A,IL12A,IL5,IFNB1,IL22,IL1F10,IL6,IL25,IL36G,IL2,IL20,TGFB1,IL17F,IL23A,IL4,IL21,IFNG,IL10,IL15,IL36A,IL27,IFNA4,IL13,CSF3,IL24,IL17A,IL36B,IL33,IL18,Ifna4,IL12B,IL1RN,IL36RN,IL1B,CSF2,TNF	0.303389	0.111	NaN	24/36 (67%)	0/36 (0%)	12/36 (33%)	0/36 (0%)
IPA_2016-03-21_002t -DOWN- 2016-07-24 05_43 PM	Transcriptome (T)	Down-regulated significantly (GF/C < 1, q < 0.1)	Small Cell Lung Cancer Signaling	TRAF3,SUV39H1,PIK3R1,PIK3R4,CCND1,PTEN,MYC,PTK2,FGFR3,RB1,IKBKB,IKBKG,CASP9,PIK3CG,FGFR4,TRAF4,IRS2,TRAF5,NFKBIB,FRS2,ATM,TP53,AKT2,CCNE2,TFDP1,FGFR1,CDK6,FGFR2,NFKB2,TLR9,SKP2,PIK3R3,TRAF6,BCL2L1,MAX,GAB1,PTPN11,IRS1,E2F1,PIK3R6,PIK3CD,RXRA,CDK2,NOS1,RELA,PIK3CA,PA2G4,NFKBIE,PIK3R5,CDK4,ABL1,NFKB1,CDKN2B,KLB,BCL2,AKT1,NFKBIA,KL,PIK3C3,RARB,AKT3,BID,PIK3R2,CHUK,RXRB,TRAF1,FHIT,PIK3C2A,GRB2,APAF1,…	0.311172	0.0843	NaN	42/83 (51%)	0/83 (0%)	41/83 (49%)	0/83 (0%)
IPA_2016-03-21_002t -DOWN- 2016-07-24 05_43 PM	Transcriptome (T)	Down-regulated significantly (GF/C < 1, q < 0.1)	ErbB2-ErbB3 Signaling	RAF1,MAPK1,BAD,PIK3R1,SOS2,HRAS,PDPK1,GSK3A,KRAS,PIK3R4,CCND1,PTEN,FGFR3,MYC,MAP2K2,Nrg1,MAPK3,FGFR4,PIK3CG,MRAS,IRS2,GSK3B,FRS2,ATM,STAT5A,RRAS,FGFR1,TYK2,NRG4,FGFR2,STAT3,TLR9,PIK3R3,GAB1,PTPN11,ETV4,IRS1,PIK3R6,PIK3CD,PIK3CA,NRG2,PIK3R5,KLB,H2BFM,SHC1,JUN,AKT1,SP1,KL,PIK3C3,SOS1,PIK3R2,ERBB2,STAT5B,MAP2K1,NRAS,PIK3C2A,GRB2,PIK3C2G,ERBB3,RRAS2,FOXO1,NRG3,PIK3CB,CDKN1B,ELK1,JAK3	0.311172	0.0896	NaN	34/67 (51%)	0/67 (0%)	33/67 (49%)	0/67 (0%)
IPA_2016-03-21_002t -DOWN- 2016-07-24 05_43 PM	Transcriptome (T)	Down-regulated significantly (GF/C < 1, q < 0.1)	fMLP Signaling in Neutrophils	RAF1,PIK3R1,ARPC5,HRAS,GNG13,KRAS,GNB1,GNB4,PIK3CG,PLCB1,IRS2,NFKBIB,PRKD3,FRS2,PRKD1,GNG12,ATM,ACTR2,PRKCQ,RRAS,FGFR2,NFKB2,ITPR1,TLR9,GNG10,NCF1,ARPC1A,GAB1,ARPC2,IRS1,NCF2,ITPR3,PIK3R6,GNB2,PIK3CD,PIK3CA,Calm1 (includes others),ARPC1B,NOX3,GNG7,PRKCZ,ACTR3,KL,PIK3C3,ARPC3,PRKCE,PIK3R2,GNG5,GNB1L,PPP3CA,GNG4,CALML5,GRB2,PIK3C2G,PRKCG,GNAI3,WAS,ARPC4,PRKCB,PLCB2,MAPK1,NFATC3,RACK1,GNB5,PIK3R4,NO…	0.311172	0.0769	-3	56/117 (48%)	0/117 (0%)	61/117 (52%)	0/117 (0%)
IPA_2016-03-21_002t -DOWN- 2016-07-24 05_43 PM	Transcriptome (T)	Down-regulated significantly (GF/C < 1, q < 0.1)	Renin-Angiotensin Signaling	RAF1,PIK3R1,ADCY4,SOS2,HRAS,KRAS,MAPK13,PAK1,PIK3CG,IRS2,FRS2,PRKD3,PRKD1,ATM,PRKCQ,RRAS,FGFR2,STAT3,NFKB2,ITPR1,TLR9,ATF2,GAB1,PLCG2,IRS1,ITPR3,PIK3R6,PRKACA,PAK7,PIK3CD,PTGER2,TNF,AGTR2,PIK3CA,PTK2B,CCL5,JAK2,PRKCZ,JUN,CCL2,KL,PIK3C3,SOS1,PRKCE,PIK3R2,GRB2,REN,GNAQ,MAPK8,ADCY6,PIK3C2G,PLCG1,PRKCG,FOS,PAK3,ADCY1,PRKCB,MAP2K4,PRKACB,MAPK1,SHC3,PIK3R4,NOX1,FGFR3,PTK2,MAP2K2,ADCY5,FGFR4,MAPK3,MRAS,…	0.311172	0.0769	NaN	62/117 (53%)	0/117 (0%)	55/117 (47%)	0/117 (0%)
IPA_2016-03-21_002t -DOWN- 2016-07-24 05_43 PM	Transcriptome (T)	Down-regulated significantly (GF/C < 1, q < 0.1)	Role of IL-17F in Allergic Inflammatory Airway Diseases	RAF1,RELA,MAPK1,RPS6KA3,IL17RC,MMP13,IL6,IL17RA,NFKB1,EP300,CXCL10,TRAF3IP2,CCL2,IGF1,MAP2K2,MAPK3,CREB1,ATF4,RPS6KA2,IL17F,MAP2K1,CREBBP,CREB3,RPS6KA5,NFKB2,CREB3L4,CREB5,CXCL6,ATF2,TRAF6,RPS6KA6,CCL4,IL1B,RPS6KA4,RPS6KA1,CSF2,IL11	0.314051	0.108	NaN	18/37 (49%)	0/37 (0%)	19/37 (51%)	0/37 (0%)
IPA_2016-03-21_002t -DOWN- 2016-07-24 05_43 PM	Transcriptome (T)	Down-regulated significantly (GF/C < 1, q < 0.1)	Role of Osteoblasts, Osteoclasts and Chondrocytes in Rheumatoid Arthritis	Naip1 (includes others),AXIN1,PIK3R1,TAB2,IL6,AKT2,FGFR2,TCF3,TLR9,IL7,PIK3R6,PIK3CD,TNF,Calm1 (includes others),IL1RL1,IL36G,WNT7A,MMP8,PIK3C3,NGFR,PIK3R2,MMP1,IFNG,TNFSF11,CALML5,GRB2,TNFRSF1A,ITGA2,IL36B,FOS,WNT3A,CSF1,BMP7,SOST,BMP6,TCF7L2,WNT3,BAD,MMP3,CSNK1A1,MMP13,SP7,WNT6,PIK3R4,IL18R1,WIF1,CASP9,RUNX2,TGFB1,MAPK3,FGFR4,PPP3R1,WNT4,IL1RAP,SMAD1,BIRC3,ADAMTS5,TNFRSF11B,MAP3K14,SMAD9,IL36A,…	0.316228	0.0667	NaN	122/225 (54%)	0/225 (0%)	103/225 (46%)	0/225 (0%)
IPA_2016-03-21_002t -DOWN- 2016-07-24 05_43 PM	Transcriptome (T)	Down-regulated significantly (GF/C < 1, q < 0.1)	Role of MAPK Signaling in the Pathogenesis of Influenza	MAP2K4,RAF1,MAPK1,PLA2R1,HRAS,KRAS,MAPK13,PLA2G7,PLA2G2C,CXCL10,PLBD1,LCAT,MAP2K2,MAPK3,PLA2G5,MRAS,PLA2G4F,PLA2G12A,AKT2,CASP3,RRAS,MAPK12,ATF2,PLA2G6,PLA2G2D,PLA2G4B,MAPK10,MAP2K3,TNF,MAP2K6,PAFAH1B2,PLA2G10,IFNB1,CCL5,MAP3K5,MAPK11,BCL2,AKT1,CCL2,PLA2G2F,Pla2g2a,PLB1,AKT3,PNPLA3,PLA2G12B,MAP2K1,PRKCA,PNPLA8,PLA2G16,IFNG,MAP2K7,NRAS,ABHD3,PLA2G4C,PLA2G1B,MAPK8,MAPK9,PLA2G3,BAX,RABGEF1,PLA2G4A,M…	0.316228	0.0882	NaN	37/68 (54%)	0/68 (0%)	31/68 (46%)	0/68 (0%)
IPA_2016-03-21_002t -DOWN- 2016-07-24 05_43 PM	Transcriptome (T)	Down-regulated significantly (GF/C < 1, q < 0.1)	Proline Degradation	ALDH4A1,LOC102724788/PRODH	0.316957	0.5	NaN	2/2 (100%)	0/2 (0%)	0/2 (0%)	0/2 (0%)
IPA_2016-03-21_002t -DOWN- 2016-07-24 05_43 PM	Transcriptome (T)	Down-regulated significantly (GF/C < 1, q < 0.1)	L-cysteine Degradation III	MPST,GOT1	0.316957	0.5	NaN	1/2 (50%)	0/2 (0%)	1/2 (50%)	0/2 (0%)
IPA_2016-03-21_002t -DOWN- 2016-07-24 05_43 PM	Transcriptome (T)	Down-regulated significantly (GF/C < 1, q < 0.1)	4-hydroxyproline Degradation I	ALDH4A1,HOGA1	0.316957	0.5	NaN	2/2 (100%)	0/2 (0%)	0/2 (0%)	0/2 (0%)
IPA_2016-03-21_002t -DOWN- 2016-07-24 05_43 PM	Transcriptome (T)	Down-regulated significantly (GF/C < 1, q < 0.1)	IL-15 Production	RELA,MAP3K11,TWF1,JAK1,PTK2B,TYK2,IL15,IFNB1,IL6,JAK2,NFKB2,IRF3,NFKB1,FRK,IRF1,PRKCZ,PTK2,PRKCI,TXK,PTK6,MST1R,STAT1,JAK3,PTK7	0.326588	0.125	NaN	11/24 (46%)	0/24 (0%)	13/24 (54%)	0/24 (0%)
IPA_2016-03-21_002t -DOWN- 2016-07-24 05_43 PM	Transcriptome (T)	Down-regulated significantly (GF/C < 1, q < 0.1)	B Cell Receptor Signaling	RAP2B,RAC2,RAF1,MAP3K15,PIK3R1,SOS2,HRAS,KRAS,GSK3A,MAPK13,MAP3K4,PTPRC,MAP3K10,CAMK2A,PIK3CG,ATF4,IRS2,NFKBIB,FRS2,ATM,MAP3K2,ETS1,MAP3K9,AKT2,CD19,PRKCQ,CFL1,RRAS,CREB3,CREBBP,FGFR2,NFKB2,TCF3,CREB5,TLR9,RAP1A,ATF2,SYNJ2,MAP3K12,INPP5F,GAB1,SYK,IRS1,PLCG2,PIK3R6,VAV1,MAP2K3,PIK3CD,BCL2A1,CAMK2G,MAP2K6,RAP1B,RAP2A,PIK3CA,Calm1 (includes others),PTK2B,POU2F2,MAP3K5,FCGR2B,OCRL,EP300,MTOR,AKT1,JUN…	0.336512	0.069	-2.111	86/174 (49%)	0/174 (0%)	88/174 (51%)	0/174 (0%)
IPA_2016-03-21_002t -DOWN- 2016-07-24 05_43 PM	Transcriptome (T)	Down-regulated significantly (GF/C < 1, q < 0.1)	Apoptosis Signaling	MAP2K4,RAF1,Naip1 (includes others),MAPK1,BAD,HRAS,KRAS,DFFA,ACIN1,IKBKB,IKBKG,CASP9,MAP2K2,MAPK3,MRAS,HTRA2,NFKBIB,BIRC3,FASLG,MCL1,CAPN5,TP53,MAP3K14,CAPN6,PRKCQ,CASP3,RRAS,BIRC6,LMNA,BCL2L10,NFKB2,CAPN8,BCL2L1,CAPN1,CASP2,PLCG2,CAPN2,RPS6KA1,CAPN7,SPTAN1,BCL2A1,TNF,CAPN3,GAS2,RELA,CAPN11,NFKBIE,MAP3K5,NFKB1,FAS,BCL2,DIABLO,CASP6,NFKBIA,PRKCE,BID,CHUK,CASP8,TNFRSF1B,MAP2K1,CAPN10,PRKCA,AIFM1,EN…	0.341979	0.0805	-0.378	34/87 (39%)	0/87 (0%)	53/87 (61%)	0/87 (0%)
IPA_2016-03-21_002t -DOWN- 2016-07-24 05_43 PM	Transcriptome (T)	Down-regulated significantly (GF/C < 1, q < 0.1)	NAD biosynthesis II (from tryptophan)	AFMID,KMO,TDO2,NADSYN1,HAAO,NMNAT1,ABL1,NMNAT2,QPRT,IDO1,IDO2,KYNU	0.345939	0.167	NaN	8/12 (67%)	0/12 (0%)	4/12 (33%)	0/12 (0%)
IPA_2016-03-21_002t -DOWN- 2016-07-24 05_43 PM	Transcriptome (T)	Down-regulated significantly (GF/C < 1, q < 0.1)	Factors Promoting Cardiogenesis in Vertebrates	BMP15,NODAL,TGFBR1,BMP4,WNT3,MYL2,FZD3,AXIN1,TGFBR3,BMPR1B,TGFBR2,TGFB1,GSK3B,PRKD3,SMAD1,FZD2,PRKD1,TBX5,SMAD2,CCNE2,NOX4,PRKCQ,SMAD9,BMP8A,FZD9,MYH7,TCF3,BMP10,APC,ACVR1B,ATF2,Bmp8b,PRKCD,FZD6,TGFB3,PRKCH,LEF1,FZD5,Tcf7,CDK2,FZD10,TCF4,BMP2,BMP3,LRP6,BMPR2,FZD1,SMAD5,ACVR2B,HNF1A,NOG,PRKCZ,BMPR1A,SMO,TGFB2,SMAD4,PRKCE,CTNNB1,ACVR1C,BMP1,PRKCA,LRP5,CER1,DVL1,CDC6,TDGF1,ACVR1,TCF7L1,BMP5,PRKCG,NK…	0.352371	0.0795	NaN	46/88 (52%)	0/88 (0%)	42/88 (48%)	0/88 (0%)
IPA_2016-03-21_002t -DOWN- 2016-07-24 05_43 PM	Transcriptome (T)	Down-regulated significantly (GF/C < 1, q < 0.1)	Actin Cytoskeleton Signaling	MYH10,RAF1,RAC2,MYH9,PIK3R1,SOS2,KRAS,SLC9A1,BAIAP2,GNA13,SSH2,GNG12,MYL3,FGF19,IQGAP3,ITGA4,MYH13,CRKL,FGFR2,TLR9,ARPC1A,TIAM2,ARPC2,ARHGEF6,PIK3R6,PIK3CD,ACTG1,PIP4K2A,FGD3,ARPC1B,MYH8,FGF2,MYLK3,IQGAP2,ACTR3,PIK3C3,SOS1,PFN2,PIK3R2,GRB2,GNA12,ITGA2,BRK1,ARPC4,MPRIP,MYL10,MYL2,PIKFYVE,TLN1,MYL6B,PIP5K1B,PIK3R4,F2,LIMK1,CYFIP2,MAP2K2,MAPK3,FGFR4,MYL4,ACTG2,TIAM1,MYH14,RDX,WASF1,TTN,APC,PDGFB,PIK…	0.359749	0.0654	-2.53	100/214 (47%)	0/214 (0%)	114/214 (53%)	0/214 (0%)
IPA_2016-03-21_002t -DOWN- 2016-07-24 05_43 PM	Transcriptome (T)	Down-regulated significantly (GF/C < 1, q < 0.1)	p53 Signaling	PIK3R1,RRM2B,CCND1,CCNG1,SCO2,RB1,BBC3,PIK3CG,IRS2,HIPK2,FRS2,ATM,TP53,WT1,AKT2,TP53INP1,MED1,TOPBP1,CSNK1D,FGFR2,TLR9,PCNA,CCND2,GAB1,IRS1,E2F1,PIK3R6,PIK3CD,DRAM1,PIK3CA,SNAI2,GADD45B,PLAGL1,CDK4,EP300,CHEK1,CASP6,KAT2B,AKT1,JUN,GADD45A,KL,PIK3C3,PIK3R2,TRIM29,CTNNB1,PRKDC,GRB2,MAPK8,PIK3C2G,MDM2,CDKN1A,SFN,CDKN2A,JMY,TP73,PIK3R4,PTEN,FGFR3,STAG1,PPP1R13B,FGFR4,CCNK,SERPINB5,GSK3B,BRCA1,FGFR1,T…	0.359749	0.0755	0.447	53/106 (50%)	0/106 (0%)	53/106 (50%)	0/106 (0%)
IPA_2016-03-21_002t -DOWN- 2016-07-24 05_43 PM	Transcriptome (T)	Down-regulated significantly (GF/C < 1, q < 0.1)	Fatty Acid Activation	ACSL3,SLC27A2,ACSL6,ACSBG2,SLC27A4,SLC27A5,ACSBG1,ACSL5,SLC27A6,ACSL4,SLC27A1,SLC27A3,ACSL1	0.384592	0.154	NaN	7/13 (54%)	0/13 (0%)	6/13 (46%)	0/13 (0%)
IPA_2016-03-21_002t -DOWN- 2016-07-24 05_43 PM	Transcriptome (T)	Down-regulated significantly (GF/C < 1, q < 0.1)	5-aminoimidazole Ribonucleotide Biosynthesis I	PFAS,PPAT,GART	0.401791	0.333	NaN	2/3 (67%)	0/3 (0%)	1/3 (33%)	0/3 (0%)
IPA_2016-03-21_002t -DOWN- 2016-07-24 05_43 PM	Transcriptome (T)	Down-regulated significantly (GF/C < 1, q < 0.1)	Thyronamine and Iodothyronamine Metabolism	DIO1,DIO3,DIO2	0.401791	0.333	NaN	3/3 (100%)	0/3 (0%)	0/3 (0%)	0/3 (0%)
IPA_2016-03-21_002t -DOWN- 2016-07-24 05_43 PM	Transcriptome (T)	Down-regulated significantly (GF/C < 1, q < 0.1)	S-methyl-5-thio-α-D-ribose 1-phosphate Degradation	APIP,ADI1,MRI1	0.401791	0.333	NaN	1/3 (33%)	0/3 (0%)	2/3 (67%)	0/3 (0%)
IPA_2016-03-21_002t -DOWN- 2016-07-24 05_43 PM	Transcriptome (T)	Down-regulated significantly (GF/C < 1, q < 0.1)	Methionine Salvage II (Mammalian)	BHMT,MTR,BHMT2	0.401791	0.333	NaN	3/3 (100%)	0/3 (0%)	0/3 (0%)	0/3 (0%)
IPA_2016-03-21_002t -DOWN- 2016-07-24 05_43 PM	Transcriptome (T)	Down-regulated significantly (GF/C < 1, q < 0.1)	Thyroid Hormone Metabolism I (via Deiodination)	DIO1,DIO3,DIO2	0.401791	0.333	NaN	3/3 (100%)	0/3 (0%)	0/3 (0%)	0/3 (0%)
IPA_2016-03-21_002t -DOWN- 2016-07-24 05_43 PM	Transcriptome (T)	Down-regulated significantly (GF/C < 1, q < 0.1)	1D-myo-inositol Hexakisphosphate Biosynthesis V (from Ins(1,3,4)P3)	ITPK1,IPMK,IPPK	0.401791	0.333	NaN	1/3 (33%)	0/3 (0%)	2/3 (67%)	0/3 (0%)
IPA_2016-03-21_002t -DOWN- 2016-07-24 05_43 PM	Transcriptome (T)	Down-regulated significantly (GF/C < 1, q < 0.1)	Glutamate Degradation II	GOT1L1,GOT1,GOT2	0.401791	0.333	NaN	2/3 (67%)	0/3 (0%)	1/3 (33%)	0/3 (0%)
IPA_2016-03-21_002t -DOWN- 2016-07-24 05_43 PM	Transcriptome (T)	Down-regulated significantly (GF/C < 1, q < 0.1)	Aspartate Biosynthesis	GOT1L1,GOT1,GOT2	0.401791	0.333	NaN	2/3 (67%)	0/3 (0%)	1/3 (33%)	0/3 (0%)
IPA_2016-03-21_002t -DOWN- 2016-07-24 05_43 PM	Transcriptome (T)	Down-regulated significantly (GF/C < 1, q < 0.1)	Superpathway of Citrulline Metabolism	NOS1,GLS,ASS1,OAT,ARG2,NOS3,LOC102724788/PRODH,OTC,ALDH18A1,NOS2,ASL,CPS1,GLS2,ARG1	0.401791	0.143	NaN	12/14 (86%)	0/14 (0%)	2/14 (14%)	0/14 (0%)
IPA_2016-03-21_002t -DOWN- 2016-07-24 05_43 PM	Transcriptome (T)	Down-regulated significantly (GF/C < 1, q < 0.1)	Urate Biosynthesis/Inosine 5'-phosphate Degradation	IMPDH2,XDH,NT5C,NT5C3B,NT5C3A,NT5E,IMPDH1,NT5C1A,NT5M,PNP,NT5C2,AOX1,NT5C1B,ACPP	0.401791	0.143	NaN	6/14 (43%)	0/14 (0%)	8/14 (57%)	0/14 (0%)
IPA_2016-03-21_002t -DOWN- 2016-07-24 05_43 PM	Transcriptome (T)	Down-regulated significantly (GF/C < 1, q < 0.1)	Adenosine Nucleotides Degradation II	XDH,NT5C,NT5C3B,NT5C3A,ADAL,NT5E,NT5C1A,NT5M,PNP,ADA,NT5C2,AOX1,NT5C1B,ACPP	0.401791	0.143	NaN	8/14 (57%)	0/14 (0%)	6/14 (43%)	0/14 (0%)
IPA_2016-03-21_002t -DOWN- 2016-07-24 05_43 PM	Transcriptome (T)	Down-regulated significantly (GF/C < 1, q < 0.1)	Aryl Hydrocarbon Receptor Signaling	TFF1,HSPB2,POLA1,GSTA5,IL6,RBL1,CCND1,ARNT,RB1,ALDH1L1,NCOA7,CCNA1,CCND3,Gstm3,RARA,ALDH3A1,FASLG,ALDH6A1,AHR,ALDH7A1,GSTK1,ATM,TP53,ALDH1B1,CCNE2,TFDP1,MED1,GSTM3,NFKB2,CCND2,E2F1,HSPB7,DHFR,RXRA,ALDH16A1,TNF,ESR2,GSTP1,ALDH4A1,GSTM5,NQO2,CDK4,SMARCA4,EP300,CHEK1,TGM2,JUN,HSP90AB1,NCOA2,ALDH1A3,RARB,RXRB,NFE2L2,ALDH5A1,GSTM1,CYP1A1,NFIC,TYR,MAPK8,MDM2,CYP1B1,AIP,FOS,CCNE1,ALDH1L2,NFIA,CDKN1A,NRI…	0.41115	0.0692	1.633	65/130 (50%)	0/130 (0%)	65/130 (50%)	0/130 (0%)
IPA_2016-03-21_002t -DOWN- 2016-07-24 05_43 PM	Transcriptome (T)	Down-regulated significantly (GF/C < 1, q < 0.1)	NF-κB Signaling	RAF1,BMP4,TGFBR1,PIK3R1,TGFBR3,TAB2,HRAS,KRAS,BMPR1B,LCK,PIK3CG,TDP2,IRS2,TRAF5,NFKBIB,FRS2,PDGFRB,ATM,AKT2,PRKCQ,RRAS,CREBBP,FGFR2,TBK1,NFKB2,TLR9,DDR1,Ins1,TRAF6,ARAF,GAB1,IRS1,PLCG2,PIK3R6,PRKACA,PIK3CD,TNF,SIGIRR,MAP2K6,AZI2,PIK3CA,BMPR2,PRKCZ,EP300,TANK,TRADD,IL36G,AKT1,CARD10,KL,NGFR,PIK3C3,NTRK1,IGF1R,TLR7,PDGFRA,TLR3,CSNK2B,PIK3R2,CASP8,TNFRSF1B,EGFR,TNFSF11,FLT1,TNFRSF1A,GRB2,MYD88,FLT4,…	0.412098	0.0659	-3.317	87/167 (52%)	0/167 (0%)	80/167 (48%)	0/167 (0%)
IPA_2016-03-21_002t -DOWN- 2016-07-24 05_43 PM	Transcriptome (T)	Down-regulated significantly (GF/C < 1, q < 0.1)	Growth Hormone Signaling	SOCS1,SOCS3,MAPK1,PIK3R1,SOCS6,SRF,PDPK1,PIK3R4,FGFR3,MAPK3,FGFR4,PIK3CG,IRS2,PRKD3,FRS2,PRKD1,ATM,RPS6KB1,STAT5A,PTPN6,PRKCQ,FGFR1,IGFALS,FGFR2,STAT3,TLR9,SLC2A4,ONECUT1,PIK3R3,IGF2,RPS6KA6,GAB1,PTPN11,PLCG2,PRKCD,IRS1,PIK3R6,IGFBP3,PIK3CD,PRKCH,RPS6KA1,SOCS5,PIK3CA,RPS6KA3,PIK3R5,JAK2,KLB,PRKCZ,IGF1,KL,PIK3C3,RPS6KB2,IGF1R,CEBPA,PRKCE,SOCS2,PIK3R2,RPS6KA2,STAT5B,STAT1,PRKCA,PIK3C2A,GRB2,PIK3C2G…	0.42462	0.0769	-2.449	40/78 (51%)	0/78 (0%)	38/78 (49%)	0/78 (0%)
IPA_2016-03-21_002t -DOWN- 2016-07-24 05_43 PM	Transcriptome (T)	Down-regulated significantly (GF/C < 1, q < 0.1)	Pancreatic Adenocarcinoma Signaling	RAF1,PLD2,TGFBR1,PIK3R1,SUV39H1,KRAS,CCND1,VEGFA,RB1,PIK3CG,FIGF,IRS2,FRS2,ATM,TP53,SMAD2,AKT2,PLD3,TFDP1,FGFR2,HBEGF,STAT3,NFKB2,TLR9,PLD1,GAB1,IRS1,E2F1,PIK3R6,PIK3CD,NOTCH1,NAPEPLD,PIK3CA,RALA,CDK4,VEGFB,JAK2,AKT1,KL,PIK3C3,GPLD1,E2F5,PIK3R2,EGFR,GRB2,PIK3C2G,MAPK8,MDM2,SIN3A,CCNE1,CDKN1A,PTGS2,JAK3,CDKN2A,MAP2K4,JAK1,BAD,MAPK1,SMAD3,PIK3R4,TGFBR2,FGFR3,E2F6,CASP9,MAP2K2,CYP2E1,TGFB1,FGFR4,MAP…	0.432514	0.0702	-2.121	54/114 (47%)	0/114 (0%)	60/114 (53%)	0/114 (0%)
IPA_2016-03-21_002t -DOWN- 2016-07-24 05_43 PM	Transcriptome (T)	Down-regulated significantly (GF/C < 1, q < 0.1)	Sphingosine-1-phosphate Signaling	PIK3R1,ADCY4,PLCH2,PIK3CG,CASQ1,PLCB1,IRS2,GNA13,PLCL1,FRS2,ATM,PDGFRB,RND2,AKT2,FGFR2,PLCL2,TLR9,ASAH1,S1PR3,S1PR4,GAB1,PLCG2,IRS1,PIK3R6,PIK3CD,PDGFD,PIK3CA,PTK2B,PDIA3,RHOT2,NOTUM,CASP4,PLCD1,CASP6,AKT1,KL,RHOD,PIK3C3,RHOU,PDGFRA,PIK3R2,CASP8,SMPD3,CASP14,GRB2,RHOC,GNA12,GNAQ,PIK3C2G,ADCY6,PLCG1,PLCZ1,GNAI3,ACER1,ADCY1,S1PR1,CASP7,PLCB2,MAPK1,PIK3R4,PTK2,FGFR3,PLCD3,NAAA,CASP9,PLCE1,RHOG,RHOB,…	0.444631	0.0696	-1.414	58/115 (50%)	0/115 (0%)	57/115 (50%)	0/115 (0%)
IPA_2016-03-21_002t -DOWN- 2016-07-24 05_43 PM	Transcriptome (T)	Down-regulated significantly (GF/C < 1, q < 0.1)	Epithelial Adherens Junction Signaling	MYH10,MYH4,RAPGEF1,TUBA1B,TGFBR1,MYH9,MYL6,TGFBR3,ARPC5,MLLT4,HRAS,KRAS,CLIP1,KEAP1,BAIAP2,MYL3,ACTR2,AKT2,RRAS,MYH13,TUBB2A,SNAI1,MYH7,TCF3,RAP1A,MET,CDH1,CDH2,ARPC1A,ACTA2,ARPC2,ZYX,PARD3,NOTCH1,ACTG1,Tcf7,RAP1B,TCF4,SNAI2,ARPC1B,MYH8,Actn3,CTNNA1,BMPR2,CRK,ACVR2B,MYH11,TUBB2B,YES1,NOTCH2,AKT1,ACTR3,TUBA8,SORBS1,ARPC3,TUBB4A,VCL,TUBA3E,CTNNB1,ACVR1C,EGFR,MYH1,TUBB1,TUBB4B,ACTB,ACTN2,MYL1,TUBA1A…	0.451856	0.0672	NaN	62/134 (46%)	0/134 (0%)	72/134 (54%)	0/134 (0%)
IPA_2016-03-21_002t -DOWN- 2016-07-24 05_43 PM	Transcriptome (T)	Down-regulated significantly (GF/C < 1, q < 0.1)	Endometrial Cancer Signaling	RAF1,MAPK1,BAD,AXIN1,PIK3R1,SOS2,HRAS,PDPK1,KRAS,PIK3R4,CCND1,PTEN,FGFR3,MYC,CTNNA2,CASP9,MAP2K2,MAPK3,FGFR4,PIK3CG,MRAS,IRS2,GSK3B,FRS2,ATM,TP53,AKT2,RRAS,FGFR1,FGFR2,TLR9,PIK3R3,CDH1,GAB1,PTPN11,IRS1,PIK3R6,PIK3CD,LEF1,PIK3CA,ILK,PIK3R5,CTNNA1,KLB,MLH1,AKT1,KL,PIK3C3,SOS1,FOXO3,AKT3,PIK3R2,ERBB2,CTNNB1,MAP2K1,NRAS,PIK3C2A,GRB2,PIK3C2G,RRAS2,APC2,PIK3CB,ELK1	0.452898	0.0794	NaN	29/63 (46%)	0/63 (0%)	34/63 (54%)	0/63 (0%)
IPA_2016-03-21_002t -DOWN- 2016-07-24 05_43 PM	Transcriptome (T)	Down-regulated significantly (GF/C < 1, q < 0.1)	Role of Wnt/GSK-3β Signaling in the Pathogenesis of Influenza	WNT10B,WNT3,CSNK1G1,AXIN1,FZD3,CSNK1A1,WNT16,WNT6,WNT7B,WNT4,GSK3B,FZD2,WNT5B,CSNK1G2,WNT9A,CSNK1D,FZD9,IFNA4,TCF3,APC,NCOA3,DVL2,NCOA1,FZD6,LEF1,FZD5,Tcf7,IFNAR1,WNT1,Ifnz (includes others),SIAH1,FZD10,TCF4,IFNB1,FZD1,WNT8B,HNF1A,WNT2,NCOA4,CSNK1E,WNT7A,NCOA2,SMO,CTNNB1,IFNK,IFNG,WNT9B,CSNK1G3,WNT2B,DVL1,TCF7L1,FZD8,WNT8A,FZD4,Ifna4,WNT3A,WNT10A,APC2,DVL3,TCF7L2,WNT11,FZD7,WNT5A	0.452898	0.0794	NaN	34/63 (54%)	0/63 (0%)	29/63 (46%)	0/63 (0%)
IPA_2016-03-21_002t -DOWN- 2016-07-24 05_43 PM	Transcriptome (T)	Down-regulated significantly (GF/C < 1, q < 0.1)	FLT3 Signaling in Hematopoietic Progenitor Cells	GAB2,RAF1,MAPK1,BAD,PIK3R1,FLT3,SOS2,HRAS,PDPK1,KRAS,MAPK13,PIK3R4,FGFR3,MAP2K2,PIK3CG,FGFR4,MAPK3,MRAS,ATF4,IRS2,FRS2,ATM,STAT6,STAT5A,RPS6KB1,AKT2,RRAS,FGFR1,CREBBP,CREB3,FGFR2,CREB3L4,STAT3,TLR9,CREB5,MAPK12,ATF2,PIK3R3,RPS6KA6,CBL,GAB1,PTPN11,FLT3LG,IRS1,PIK3R6,PIK3CD,STAT2,RPS6KA1,PIK3CA,PIK3R5,RPS6KA3,MAPK11,KLB,EIF4E,EP300,EIF4EBP1,SHC1,MTOR,AKT1,KL,PIK3C3,CREB1,SOS1,AKT3,PIK3R2,RPS6KA2,ST…	0.456037	0.0741	-2.449	40/81 (49%)	0/81 (0%)	41/81 (51%)	0/81 (0%)
IPA_2016-03-21_002t -DOWN- 2016-07-24 05_43 PM	Transcriptome (T)	Down-regulated significantly (GF/C < 1, q < 0.1)	Prolactin Signaling	SOCS1,RAF1,SOCS3,MAPK1,PIK3R1,SOS2,SOCS6,HRAS,PDPK1,KRAS,PIK3R4,FGFR3,MYC,MAP2K2,PIK3CG,FGFR4,MAPK3,MRAS,IRS2,PRLR,PRKD3,FRS2,PRKD1,ATM,STAT5A,PRKCQ,RRAS,FGFR1,CREBBP,FGFR2,STAT3,TLR9,IRF1,PIK3R3,GAB1,PTPN11,PLCG2,PRKCD,IRS1,PIK3R6,PIK3CD,PRKCH,SOCS5,FYN,PIK3CA,PRL,PIK3R5,JAK2,KLB,NR3C1,PRKCZ,EP300,SHC1,JUN,SP1,KL,PIK3C3,SOS1,PRKCE,SOCS2,PIK3R2,STAT5B,STAT1,MAP2K1,PRKCA,NRAS,PIK3C2A,GRB2,PIK3C2G,…	0.456037	0.0741	-2.449	37/81 (46%)	0/81 (0%)	44/81 (54%)	0/81 (0%)
IPA_2016-03-21_002t -DOWN- 2016-07-24 05_43 PM	Transcriptome (T)	Down-regulated significantly (GF/C < 1, q < 0.1)	Lipid Antigen Presentation by CD1	B2M,CALR,AP2M1,AP2A1,CD3E,PDIA3,CANX,AP1B1,AP2A2,AP2S1,CD1D,ARF6,AP1G2,Cd1d2,FCER1G,PSAP	0.456037	0.125	NaN	9/16 (56%)	0/16 (0%)	7/16 (44%)	0/16 (0%)
IPA_2016-03-21_002t -DOWN- 2016-07-24 05_43 PM	Transcriptome (T)	Down-regulated significantly (GF/C < 1, q < 0.1)	γ-linolenate Biosynthesis II (Animals)	ACSL3,SLC27A2,ACSL6,ACSBG2,SLC27A4,SLC27A5,ACSBG1,ACSL5,SLC27A6,FADS2,ACSL4,SLC27A1,CYB5A,SLC27A3,ACSL1,FADS1	0.456037	0.125	NaN	8/16 (50%)	0/16 (0%)	8/16 (50%)	0/16 (0%)
IPA_2016-03-21_002t -DOWN- 2016-07-24 05_43 PM	Transcriptome (T)	Down-regulated significantly (GF/C < 1, q < 0.1)	Thrombopoietin Signaling	GAB2,RAF1,THPO,MAPK1,PIK3R1,HRAS,KRAS,PIK3R4,MYC,FGFR3,MAP2K2,PIK3CG,FGFR4,MAPK3,MRAS,IRS2,FRS2,PRKD3,PRKD1,ATM,STAT5A,PRKCQ,RRAS,FGFR1,FGFR2,STAT3,TLR9,PIK3R3,GAB1,PTPN11,PLCG2,PRKCD,IRS1,PIK3R6,PIK3CD,PRKCH,PIK3CA,PIK3R5,JAK2,KLB,PRKCZ,SHC1,MPL,JUN,KL,PIK3C3,SOS1,PRKCE,PIK3R2,STAT5B,STAT1,MAP2K1,PRKCA,NRAS,PIK3C2A,GRB2,PIK3C2G,PLCG1,PRKCG,FOS,RRAS2,PRKCI,PIK3CB,PRKCB	0.456037	0.0781	-2.236	31/64 (48%)	0/64 (0%)	33/64 (52%)	0/64 (0%)
IPA_2016-03-21_002t -DOWN- 2016-07-24 05_43 PM	Transcriptome (T)	Down-regulated significantly (GF/C < 1, q < 0.1)	Superpathway of Methionine Degradation	AHCYL1,BHMT,SUV39H2,PRMT3,PCCB,MTR,MRM2,GOT1,EHMT1,GOT2,BHMT2,AHCY,NSUN4,MAT1A,MGMT,FTSJ1,MUT,CDO1,AHCYL2,MAT2B,PRMT1,PCCA,CBS/CBSL,PRMT8,DLD,PRMT5,MCEE,GOT1L1,MAT2A,CTH,SUOX	0.456037	0.0968	NaN	16/31 (52%)	0/31 (0%)	15/31 (48%)	0/31 (0%)
IPA_2016-03-21_002t -DOWN- 2016-07-24 05_43 PM	Transcriptome (T)	Down-regulated significantly (GF/C < 1, q < 0.1)	Uracil Degradation II (Reductive)	DPYSL2,DPYS,DPYD,UPB1	0.456037	0.25	NaN	2/4 (50%)	0/4 (0%)	2/4 (50%)	0/4 (0%)
[truncated: 4,293 more rows]
