# Supplementary material for: Multi-omics Comparative Analysis Reveals Multiple Layers of Host Signaling Pathway Regulation by the Gut Microbiota
Source: mSystems. 2017 Oct 24;2(5):e00107-17. doi: 10.1128/mSystems.00107-17 (PMC5655592; doi:10.1128/mSystems.00107-17)
Supplement: TABLE S7 [file sys005172143sd8.xlsx]

## Sheet: Table_S7
MULTI-OMICS COMPARATIVE ANALYSIS REVEALS MULTIPLE LAYERS OF HOST SIGNALING PATHWAY REGULATION BY THE GUT MICROBIOTA
Nathan P. Manes, Natalia Shulzhenko, Arthur G. Nuccio, Sara Azeem, Andrey Morgun, Aleksandra Nita-Lazar
Table S7. IPA Canonical Pathway Crosstab
These Ingenuity pathways were all significantly enriched (qe < 0.1) in at least one of the thirty IPA analyses. For each of the ten gene sets (columns), each pathway was classified as upregulated, downregulated, intra-set discordant, or not significantly enriched.
Ingenuity Pathway	Transcriptome (T)	Proteome (P)	Meta-analysis (M)	Concordant[T,P,M]	Concordant[T,P]	Concordant[T,M]	Discordant[T≠P]	Discordant[T\P]	Discordant[P\T]	Invariant[P]
14-3-3-mediated Signaling	Not-Sig	Not-Sig	Discordant	Not-Sig	Not-Sig	Not-Sig	Not-Sig	Not-Sig	Not-Sig	Not-Sig
2-oxobutanoate Degradation I	Not-Sig	Not-Sig	Discordant	Not-Sig	Not-Sig	Discordant	Not-Sig	Not-Sig	Not-Sig	Not-Sig
3-phosphoinositide Biosynthesis	Not-Sig	Not-Sig	Discordant	Not-Sig	Not-Sig	Not-Sig	Not-Sig	Not-Sig	Not-Sig	Not-Sig
4-1BB Signaling in T Lymphocytes	Not-Sig	Not-Sig	Discordant	Not-Sig	Not-Sig	Not-Sig	Not-Sig	Not-Sig	Not-Sig	Not-Sig
5-aminoimidazole Ribonucleotide Biosynthesis I	Not-Sig	Not-Sig	Not-Sig	Not-Sig	Not-Sig	Down-Reg	Not-Sig	Not-Sig	Not-Sig	Not-Sig
Acetone Degradation I (to Methylglyoxal)	Not-Sig	Not-Sig	Up-Reg	Not-Sig	Not-Sig	Not-Sig	Not-Sig	Not-Sig	Not-Sig	Not-Sig
Actin Cytoskeleton Signaling	Not-Sig	Not-Sig	Up-Reg	Not-Sig	Not-Sig	Down-Reg	Not-Sig	Not-Sig	Not-Sig	Not-Sig
Activation of IRF by Cytosolic Pattern Recognition Receptors	Not-Sig	Not-Sig	Down-Reg	Not-Sig	Not-Sig	Not-Sig	Not-Sig	Not-Sig	Not-Sig	Not-Sig
Acute Myeloid Leukemia Signaling	Not-Sig	Not-Sig	Discordant	Not-Sig	Not-Sig	Not-Sig	Not-Sig	Not-Sig	Not-Sig	Not-Sig
Acute Phase Response Signaling	Not-Sig	Not-Sig	Discordant	Not-Sig	Not-Sig	Not-Sig	Not-Sig	Not-Sig	Not-Sig	Not-Sig
Adenine and Adenosine Salvage VI	Not-Sig	Not-Sig	Not-Sig	Not-Sig	Up-Reg	Not-Sig	Not-Sig	Not-Sig	Not-Sig	Not-Sig
Adenosine Nucleotides Degradation II	Not-Sig	Not-Sig	Discordant	Not-Sig	Down-Reg	Not-Sig	Not-Sig	Not-Sig	Not-Sig	Not-Sig
Adipogenesis pathway	Not-Sig	Not-Sig	Up-Reg	Not-Sig	Not-Sig	Not-Sig	Not-Sig	Not-Sig	Not-Sig	Not-Sig
Agranulocyte Adhesion and Diapedesis	Down-Reg	Not-Sig	Down-Reg	Not-Sig	Not-Sig	Down-Reg	Not-Sig	Not-Sig	Not-Sig	Not-Sig
Aldosterone Signaling in Epithelial Cells	Not-Sig	Down-Reg	Discordant	Not-Sig	Not-Sig	Not-Sig	Down-Reg	Not-Sig	Down-Reg	Not-Sig
Allograft Rejection Signaling	Down-Reg	Down-Reg	Not-Sig	Down-Reg	Down-Reg	Not-Sig	Not-Sig	Not-Sig	Not-Sig	Not-Sig
Altered T Cell and B Cell Signaling in Rheumatoid Arthritis	Down-Reg	Down-Reg	Down-Reg	Not-Sig	Down-Reg	Not-Sig	Not-Sig	Not-Sig	Not-Sig	Not-Sig
AMPK Signaling	Not-Sig	Not-Sig	Discordant	Not-Sig	Not-Sig	Not-Sig	Not-Sig	Not-Sig	Not-Sig	Not-Sig
Amyotrophic Lateral Sclerosis Signaling	Not-Sig	Not-Sig	Discordant	Not-Sig	Not-Sig	Discordant	Not-Sig	Not-Sig	Not-Sig	Not-Sig
Androgen Biosynthesis	Discordant	Not-Sig	Not-Sig	Not-Sig	Not-Sig	Not-Sig	Not-Sig	Not-Sig	Not-Sig	Not-Sig
Androgen Signaling	Not-Sig	Not-Sig	Discordant	Not-Sig	Not-Sig	Not-Sig	Not-Sig	Not-Sig	Not-Sig	Not-Sig
Angiopoietin Signaling	Not-Sig	Not-Sig	Discordant	Not-Sig	Not-Sig	Not-Sig	Not-Sig	Not-Sig	Not-Sig	Not-Sig
Antigen Presentation Pathway	Down-Reg	Down-Reg	Down-Reg	Down-Reg	Down-Reg	Down-Reg	Down-Reg	Not-Sig	Down-Reg	Not-Sig
Antioxidant Action of Vitamin C	Not-Sig	Not-Sig	Discordant	Not-Sig	Not-Sig	Not-Sig	Not-Sig	Not-Sig	Not-Sig	Not-Sig
Antiproliferative Role of Somatostatin Receptor 2	Not-Sig	Not-Sig	Up-Reg	Not-Sig	Not-Sig	Not-Sig	Not-Sig	Not-Sig	Not-Sig	Not-Sig
Antiproliferative Role of TOB in T Cell Signaling	Not-Sig	Not-Sig	Discordant	Not-Sig	Not-Sig	Not-Sig	Not-Sig	Not-Sig	Not-Sig	Not-Sig
Apoptosis Signaling	Discordant	Not-Sig	Discordant	Not-Sig	Not-Sig	Not-Sig	Not-Sig	Not-Sig	Not-Sig	Not-Sig
April Mediated Signaling	Down-Reg	Not-Sig	Not-Sig	Not-Sig	Not-Sig	Not-Sig	Not-Sig	Not-Sig	Not-Sig	Not-Sig
Aryl Hydrocarbon Receptor Signaling	Discordant	Discordant	Discordant	Up-Reg	Discordant	Discordant	Not-Sig	Not-Sig	Not-Sig	Up-Reg
Ascorbate Recycling (Cytosolic)	Not-Sig	Not-Sig	Not-Sig	Not-Sig	Up-Reg	Not-Sig	Not-Sig	Not-Sig	Not-Sig	Not-Sig
Aspartate Biosynthesis	Not-Sig	Not-Sig	Not-Sig	Not-Sig	Not-Sig	Down-Reg	Down-Reg	Not-Sig	Not-Sig	Not-Sig
Aspartate Degradation II	Not-Sig	Down-Reg	Not-Sig	Not-Sig	Not-Sig	Not-Sig	Down-Reg	Not-Sig	Down-Reg	Not-Sig
Atherosclerosis Signaling	Down-Reg	Not-Sig	Discordant	Not-Sig	Not-Sig	Not-Sig	Not-Sig	Not-Sig	Not-Sig	Not-Sig
ATM Signaling	Not-Sig	Not-Sig	Discordant	Not-Sig	Not-Sig	Not-Sig	Not-Sig	Not-Sig	Not-Sig	Not-Sig
Autoimmune Thyroid Disease Signaling	Down-Reg	Down-Reg	Not-Sig	Down-Reg	Down-Reg	Not-Sig	Not-Sig	Not-Sig	Not-Sig	Not-Sig
Axonal Guidance Signaling	Not-Sig	Not-Sig	Discordant	Not-Sig	Not-Sig	Not-Sig	Not-Sig	Not-Sig	Not-Sig	Not-Sig
B Cell Activating Factor Signaling	Down-Reg	Not-Sig	Not-Sig	Not-Sig	Not-Sig	Not-Sig	Not-Sig	Not-Sig	Not-Sig	Not-Sig
B Cell Development	Down-Reg	Down-Reg	Down-Reg	Down-Reg	Down-Reg	Not-Sig	Not-Sig	Not-Sig	Not-Sig	Not-Sig
B Cell Receptor Signaling	Not-Sig	Not-Sig	Discordant	Not-Sig	Not-Sig	Not-Sig	Not-Sig	Not-Sig	Not-Sig	Not-Sig
Basal Cell Carcinoma Signaling	Not-Sig	Not-Sig	Up-Reg	Not-Sig	Not-Sig	Not-Sig	Not-Sig	Not-Sig	Not-Sig	Not-Sig
Bladder Cancer Signaling	Not-Sig	Not-Sig	Discordant	Not-Sig	Not-Sig	Not-Sig	Not-Sig	Not-Sig	Not-Sig	Not-Sig
BMP signaling pathway	Not-Sig	Not-Sig	Discordant	Not-Sig	Not-Sig	Not-Sig	Not-Sig	Not-Sig	Not-Sig	Not-Sig
Breast Cancer Regulation by Stathmin1	Not-Sig	Not-Sig	Discordant	Not-Sig	Not-Sig	Not-Sig	Not-Sig	Not-Sig	Not-Sig	Not-Sig
Bupropion Degradation	Not-Sig	Not-Sig	Up-Reg	Not-Sig	Not-Sig	Not-Sig	Not-Sig	Not-Sig	Not-Sig	Not-Sig
Calcium Signaling	Not-Sig	Not-Sig	Not-Sig	Not-Sig	Not-Sig	Not-Sig	Not-Sig	Not-Sig	Down-Reg	Not-Sig
Calcium-induced T Lymphocyte Apoptosis	Down-Reg	Down-Reg	Down-Reg	Not-Sig	Down-Reg	Down-Reg	Not-Sig	Not-Sig	Not-Sig	Not-Sig
Cancer Drug Resistance By Drug Efflux	Not-Sig	Not-Sig	Discordant	Not-Sig	Not-Sig	Not-Sig	Not-Sig	Not-Sig	Not-Sig	Not-Sig
Cardiac Hypertrophy Signaling	Not-Sig	Not-Sig	Up-Reg	Not-Sig	Not-Sig	Not-Sig	Not-Sig	Not-Sig	Not-Sig	Not-Sig
Cardiac β-adrenergic Signaling	Not-Sig	Not-Sig	Discordant	Not-Sig	Not-Sig	Not-Sig	Not-Sig	Not-Sig	Not-Sig	Not-Sig
Cardiomyocyte Differentiation via BMP Receptors	Not-Sig	Not-Sig	Discordant	Not-Sig	Not-Sig	Not-Sig	Not-Sig	Not-Sig	Not-Sig	Not-Sig
Caveolar-mediated Endocytosis Signaling	Down-Reg	Not-Sig	Discordant	Not-Sig	Not-Sig	Down-Reg	Not-Sig	Not-Sig	Not-Sig	Not-Sig
CCR3 Signaling in Eosinophils	Not-Sig	Not-Sig	Discordant	Not-Sig	Not-Sig	Down-Reg	Not-Sig	Not-Sig	Not-Sig	Not-Sig
CCR5 Signaling in Macrophages	Down-Reg	Not-Sig	Discordant	Not-Sig	Not-Sig	Down-Reg	Not-Sig	Not-Sig	Not-Sig	Not-Sig
CD27 Signaling in Lymphocytes	Not-Sig	Not-Sig	Discordant	Not-Sig	Not-Sig	Not-Sig	Not-Sig	Not-Sig	Not-Sig	Not-Sig
CD28 Signaling in T Helper Cells	Down-Reg	Down-Reg	Down-Reg	Not-Sig	Down-Reg	Down-Reg	Not-Sig	Not-Sig	Not-Sig	Not-Sig
CD40 Signaling	Not-Sig	Not-Sig	Discordant	Not-Sig	Not-Sig	Not-Sig	Not-Sig	Not-Sig	Not-Sig	Not-Sig
Cdc42 Signaling	Down-Reg	Down-Reg	Not-Sig	Not-Sig	Down-Reg	Down-Reg	Not-Sig	Not-Sig	Not-Sig	Not-Sig
CDK5 Signaling	Not-Sig	Not-Sig	Up-Reg	Not-Sig	Not-Sig	Not-Sig	Not-Sig	Not-Sig	Not-Sig	Not-Sig
Cell Cycle Control of Chromosomal Replication	Not-Sig	Not-Sig	Down-Reg	Not-Sig	Not-Sig	Not-Sig	Not-Sig	Not-Sig	Not-Sig	Not-Sig
Cell Cycle Regulation by BTG Family Proteins	Not-Sig	Not-Sig	Discordant	Not-Sig	Not-Sig	Discordant	Not-Sig	Not-Sig	Not-Sig	Not-Sig
Cell Cycle: G1/S Checkpoint Regulation	Not-Sig	Not-Sig	Discordant	Not-Sig	Not-Sig	Not-Sig	Not-Sig	Not-Sig	Not-Sig	Not-Sig
Cell Cycle: G2/M DNA Damage Checkpoint Regulation	Up-Reg	Not-Sig	Discordant	Not-Sig	Not-Sig	Not-Sig	Not-Sig	Not-Sig	Not-Sig	Not-Sig
Ceramide Biosynthesis	Up-Reg	Not-Sig	Not-Sig	Not-Sig	Not-Sig	Not-Sig	Not-Sig	Not-Sig	Not-Sig	Not-Sig
Ceramide Signaling	Not-Sig	Not-Sig	Discordant	Not-Sig	Not-Sig	Not-Sig	Not-Sig	Not-Sig	Not-Sig	Not-Sig
Chemokine Signaling	Down-Reg	Not-Sig	Discordant	Not-Sig	Not-Sig	Down-Reg	Not-Sig	Not-Sig	Not-Sig	Not-Sig
Cholecystokinin/Gastrin-mediated Signaling	Not-Sig	Not-Sig	Up-Reg	Not-Sig	Not-Sig	Not-Sig	Not-Sig	Not-Sig	Not-Sig	Not-Sig
Cholesterol Biosynthesis I	Up-Reg	Not-Sig	Discordant	Not-Sig	Not-Sig	Not-Sig	Not-Sig	Not-Sig	Not-Sig	Not-Sig
Cholesterol Biosynthesis II (via 24,25-dihydrolanosterol)	Up-Reg	Not-Sig	Discordant	Not-Sig	Not-Sig	Not-Sig	Not-Sig	Not-Sig	Not-Sig	Not-Sig
Cholesterol Biosynthesis III (via Desmosterol)	Up-Reg	Not-Sig	Discordant	Not-Sig	Not-Sig	Not-Sig	Not-Sig	Not-Sig	Not-Sig	Not-Sig
Chronic Myeloid Leukemia Signaling	Not-Sig	Not-Sig	Discordant	Not-Sig	Not-Sig	Not-Sig	Not-Sig	Not-Sig	Not-Sig	Not-Sig
Citrulline Degradation	Not-Sig	Not-Sig	Not-Sig	Not-Sig	Not-Sig	Not-Sig	Not-Sig	Not-Sig	Up-Reg	Not-Sig
Clathrin-mediated Endocytosis Signaling	Discordant	Not-Sig	Discordant	Not-Sig	Not-Sig	Not-Sig	Not-Sig	Not-Sig	Not-Sig	Not-Sig
CNTF Signaling	Not-Sig	Not-Sig	Discordant	Not-Sig	Not-Sig	Not-Sig	Not-Sig	Not-Sig	Not-Sig	Not-Sig
Coagulation System	Not-Sig	Not-Sig	Discordant	Not-Sig	Not-Sig	Not-Sig	Not-Sig	Not-Sig	Not-Sig	Not-Sig
Colanic Acid Building Blocks Biosynthesis	Not-Sig	Not-Sig	Discordant	Not-Sig	Not-Sig	Not-Sig	Not-Sig	Not-Sig	Not-Sig	Not-Sig
Colorectal Cancer Metastasis Signaling	Not-Sig	Not-Sig	Discordant	Not-Sig	Not-Sig	Not-Sig	Not-Sig	Not-Sig	Not-Sig	Not-Sig
Communication between Innate and Adaptive Immune Cells	Down-Reg	Down-Reg	Down-Reg	Down-Reg	Down-Reg	Down-Reg	Not-Sig	Not-Sig	Not-Sig	Not-Sig
Complement System	Down-Reg	Not-Sig	Down-Reg	Not-Sig	Not-Sig	Not-Sig	Not-Sig	Not-Sig	Not-Sig	Not-Sig
Corticotropin Releasing Hormone Signaling	Not-Sig	Not-Sig	Discordant	Not-Sig	Not-Sig	Not-Sig	Not-Sig	Not-Sig	Not-Sig	Not-Sig
Creatine-phosphate Biosynthesis	Not-Sig	Not-Sig	Up-Reg	Not-Sig	Not-Sig	Not-Sig	Not-Sig	Not-Sig	Not-Sig	Not-Sig
CREB Signaling in Neurons	Not-Sig	Not-Sig	Discordant	Not-Sig	Not-Sig	Not-Sig	Not-Sig	Not-Sig	Not-Sig	Not-Sig
Crosstalk between Dendritic Cells and Natural Killer Cells	Down-Reg	Down-Reg	Down-Reg	Not-Sig	Down-Reg	Down-Reg	Not-Sig	Not-Sig	Not-Sig	Not-Sig
CTLA4 Signaling in Cytotoxic T Lymphocytes	Down-Reg	Not-Sig	Discordant	Not-Sig	Down-Reg	Down-Reg	Not-Sig	Not-Sig	Not-Sig	Not-Sig
CXCR4 Signaling	Not-Sig	Not-Sig	Up-Reg	Not-Sig	Not-Sig	Not-Sig	Not-Sig	Not-Sig	Not-Sig	Not-Sig
Cyclins and Cell Cycle Regulation	Not-Sig	Not-Sig	Discordant	Not-Sig	Not-Sig	Discordant	Not-Sig	Not-Sig	Not-Sig	Not-Sig
Cysteine Biosynthesis/Homocysteine Degradation	Not-Sig	Not-Sig	Not-Sig	Not-Sig	Up-Reg	Not-Sig	Not-Sig	Not-Sig	Not-Sig	Up-Reg
Cytotoxic T Lymphocyte-mediated Apoptosis of Target Cells	Down-Reg	Down-Reg	Discordant	Not-Sig	Down-Reg	Down-Reg	Not-Sig	Not-Sig	Not-Sig	Down-Reg
Death Receptor Signaling	Down-Reg	Not-Sig	Discordant	Not-Sig	Not-Sig	Not-Sig	Not-Sig	Not-Sig	Not-Sig	Not-Sig
Dendritic Cell Maturation	Down-Reg	Down-Reg	Down-Reg	Not-Sig	Down-Reg	Down-Reg	Not-Sig	Not-Sig	Not-Sig	Not-Sig
Differential Regulation of Cytokine Production in Intestinal Epithelial Cells by IL-17A and IL-17F	Down-Reg	Not-Sig	Not-Sig	Not-Sig	Not-Sig	Down-Reg	Not-Sig	Not-Sig	Not-Sig	Not-Sig
Differential Regulation of Cytokine Production in Macrophages and T Helper Cells by IL-17A and IL-17F	Down-Reg	Not-Sig	Not-Sig	Not-Sig	Not-Sig	Not-Sig	Not-Sig	Not-Sig	Not-Sig	Not-Sig
D-myo-inositol (1,4,5)-Trisphosphate Biosynthesis	Not-Sig	Not-Sig	Discordant	Not-Sig	Not-Sig	Not-Sig	Not-Sig	Not-Sig	Not-Sig	Not-Sig
D-myo-inositol (1,4,5)-trisphosphate Degradation	Not-Sig	Not-Sig	Discordant	Not-Sig	Not-Sig	Not-Sig	Not-Sig	Not-Sig	Not-Sig	Not-Sig
D-myo-inositol-5-phosphate Metabolism	Not-Sig	Not-Sig	Discordant	Not-Sig	Not-Sig	Not-Sig	Not-Sig	Not-Sig	Not-Sig	Not-Sig
DNA damage-induced 14-3-3σ Signaling	Not-Sig	Not-Sig	Down-Reg	Not-Sig	Not-Sig	Not-Sig	Not-Sig	Not-Sig	Not-Sig	Not-Sig
DNA Double-Strand Break Repair by Homologous Recombination	Not-Sig	Not-Sig	Down-Reg	Not-Sig	Not-Sig	Not-Sig	Not-Sig	Not-Sig	Not-Sig	Not-Sig
DNA Methylation and Transcriptional Repression Signaling	Not-Sig	Not-Sig	Discordant	Not-Sig	Not-Sig	Not-Sig	Not-Sig	Not-Sig	Not-Sig	Not-Sig
Docosahexaenoic Acid (DHA) Signaling	Not-Sig	Not-Sig	Discordant	Not-Sig	Not-Sig	Not-Sig	Not-Sig	Not-Sig	Not-Sig	Not-Sig
Dopamine Degradation	Not-Sig	Up-Reg	Up-Reg	Up-Reg	Up-Reg	Up-Reg	Not-Sig	Not-Sig	Up-Reg	Up-Reg
Dopamine Receptor Signaling	Not-Sig	Not-Sig	Up-Reg	Up-Reg	Not-Sig	Not-Sig	Not-Sig	Not-Sig	Not-Sig	Not-Sig
Dopamine-DARPP32 Feedback in cAMP Signaling	Not-Sig	Not-Sig	Discordant	Not-Sig	Not-Sig	Not-Sig	Not-Sig	Not-Sig	Not-Sig	Not-Sig
EGF Signaling	Not-Sig	Not-Sig	Discordant	Not-Sig	Not-Sig	Not-Sig	Not-Sig	Not-Sig	Not-Sig	Not-Sig
Eicosanoid Signaling	Not-Sig	Not-Sig	Down-Reg	Not-Sig	Not-Sig	Not-Sig	Not-Sig	Not-Sig	Not-Sig	Not-Sig
EIF2 Signaling	Up-Reg	Not-Sig	Not-Sig	Not-Sig	Not-Sig	Not-Sig	Up-Reg	Up-Reg	Not-Sig	Not-Sig
Endometrial Cancer Signaling	Not-Sig	Not-Sig	Up-Reg	Not-Sig	Not-Sig	Not-Sig	Not-Sig	Not-Sig	Not-Sig	Not-Sig
Endoplasmic Reticulum Stress Pathway	Not-Sig	Down-Reg	Discordant	Not-Sig	Not-Sig	Not-Sig	Not-Sig	Not-Sig	Down-Reg	Not-Sig
Endothelin-1 Signaling	Not-Sig	Not-Sig	Discordant	Not-Sig	Not-Sig	Down-Reg	Not-Sig	Not-Sig	Not-Sig	Not-Sig
eNOS Signaling	Not-Sig	Down-Reg	Discordant	Not-Sig	Not-Sig	Not-Sig	Not-Sig	Not-Sig	Down-Reg	Not-Sig
Ephrin A Signaling	Not-Sig	Not-Sig	Up-Reg	Not-Sig	Not-Sig	Not-Sig	Not-Sig	Not-Sig	Not-Sig	Not-Sig
Ephrin Receptor Signaling	Not-Sig	Not-Sig	Discordant	Not-Sig	Not-Sig	Not-Sig	Not-Sig	Not-Sig	Not-Sig	Not-Sig
Epithelial Adherens Junction Signaling	Not-Sig	Not-Sig	Discordant	Not-Sig	Not-Sig	Not-Sig	Not-Sig	Not-Sig	Not-Sig	Not-Sig
ErbB Signaling	Not-Sig	Not-Sig	Discordant	Not-Sig	Not-Sig	Not-Sig	Not-Sig	Not-Sig	Not-Sig	Not-Sig
ErbB2-ErbB3 Signaling	Not-Sig	Not-Sig	Discordant	Not-Sig	Not-Sig	Not-Sig	Not-Sig	Not-Sig	Not-Sig	Not-Sig
ErbB4 Signaling	Not-Sig	Not-Sig	Discordant	Not-Sig	Not-Sig	Not-Sig	Not-Sig	Not-Sig	Not-Sig	Not-Sig
ERK/MAPK Signaling	Not-Sig	Not-Sig	Discordant	Not-Sig	Not-Sig	Not-Sig	Not-Sig	Not-Sig	Not-Sig	Not-Sig
ERK5 Signaling	Not-Sig	Not-Sig	Discordant	Not-Sig	Not-Sig	Not-Sig	Not-Sig	Not-Sig	Not-Sig	Not-Sig
Erythropoietin Signaling	Not-Sig	Not-Sig	Discordant	Not-Sig	Not-Sig	Not-Sig	Not-Sig	Not-Sig	Not-Sig	Not-Sig
Estrogen Biosynthesis	Not-Sig	Not-Sig	Up-Reg	Not-Sig	Up-Reg	Not-Sig	Not-Sig	Not-Sig	Not-Sig	Not-Sig
Estrogen-Dependent Breast Cancer Signaling	Not-Sig	Not-Sig	Discordant	Not-Sig	Not-Sig	Not-Sig	Not-Sig	Not-Sig	Not-Sig	Not-Sig
Estrogen-mediated S-phase Entry	Not-Sig	Not-Sig	Discordant	Not-Sig	Not-Sig	Not-Sig	Not-Sig	Not-Sig	Not-Sig	Not-Sig
Ethanol Degradation II	Discordant	Up-Reg	Up-Reg	Up-Reg	Up-Reg	Up-Reg	Not-Sig	Not-Sig	Up-Reg	Up-Reg
Ethanol Degradation IV	Not-Sig	Up-Reg	Up-Reg	Up-Reg	Up-Reg	Up-Reg	Not-Sig	Not-Sig	Up-Reg	Up-Reg
Extrinsic Prothrombin Activation Pathway	Not-Sig	Not-Sig	Up-Reg	Not-Sig	Not-Sig	Not-Sig	Not-Sig	Not-Sig	Not-Sig	Not-Sig
Factors Promoting Cardiogenesis in Vertebrates	Not-Sig	Not-Sig	Discordant	Not-Sig	Not-Sig	Not-Sig	Not-Sig	Not-Sig	Not-Sig	Not-Sig
FAK Signaling	Not-Sig	Not-Sig	Discordant	Not-Sig	Not-Sig	Not-Sig	Not-Sig	Not-Sig	Not-Sig	Not-Sig
Fatty Acid Activation	Not-Sig	Not-Sig	Discordant	Not-Sig	Not-Sig	Not-Sig	Not-Sig	Not-Sig	Not-Sig	Not-Sig
Fatty Acid α-oxidation	Not-Sig	Up-Reg	Discordant	Up-Reg	Up-Reg	Up-Reg	Not-Sig	Not-Sig	Up-Reg	Up-Reg
Fatty Acid β-oxidation I	Not-Sig	Up-Reg	Up-Reg	Up-Reg	Up-Reg	Up-Reg	Not-Sig	Not-Sig	Not-Sig	Not-Sig
Fc Epsilon RI Signaling	Not-Sig	Not-Sig	Discordant	Not-Sig	Not-Sig	Down-Reg	Not-Sig	Not-Sig	Not-Sig	Not-Sig
Fcγ Receptor-mediated Phagocytosis in Macrophages and Monocytes	Down-Reg	Not-Sig	Discordant	Not-Sig	Not-Sig	Down-Reg	Not-Sig	Not-Sig	Not-Sig	Not-Sig
FcγRIIB Signaling in B Lymphocytes	Not-Sig	Not-Sig	Discordant	Not-Sig	Not-Sig	Not-Sig	Not-Sig	Not-Sig	Not-Sig	Not-Sig
FGF Signaling	Not-Sig	Not-Sig	Discordant	Not-Sig	Not-Sig	Not-Sig	Not-Sig	Not-Sig	Not-Sig	Not-Sig
FLT3 Signaling in Hematopoietic Progenitor Cells	Not-Sig	Not-Sig	Discordant	Not-Sig	Not-Sig	Down-Reg	Not-Sig	Not-Sig	Not-Sig	Not-Sig
fMLP Signaling in Neutrophils	Not-Sig	Not-Sig	Discordant	Not-Sig	Not-Sig	Not-Sig	Not-Sig	Not-Sig	Not-Sig	Not-Sig
FXR/RXR Activation	Down-Reg	Up-Reg	Up-Reg	Not-Sig	Not-Sig	Up-Reg	Not-Sig	Not-Sig	Up-Reg	Not-Sig
G Beta Gamma Signaling	Not-Sig	Not-Sig	Discordant	Not-Sig	Not-Sig	Not-Sig	Not-Sig	Not-Sig	Not-Sig	Not-Sig
G Protein Signaling Mediated by Tubby	Not-Sig	Not-Sig	Up-Reg	Not-Sig	Not-Sig	Not-Sig	Not-Sig	Not-Sig	Not-Sig	Not-Sig
GADD45 Signaling	Not-Sig	Not-Sig	Discordant	Not-Sig	Not-Sig	Not-Sig	Not-Sig	Not-Sig	Not-Sig	Not-Sig
Galactose Degradation I (Leloir Pathway)	Not-Sig	Not-Sig	Discordant	Not-Sig	Not-Sig	Not-Sig	Not-Sig	Not-Sig	Not-Sig	Not-Sig
Gap Junction Signaling	Not-Sig	Not-Sig	Up-Reg	Not-Sig	Not-Sig	Not-Sig	Not-Sig	Not-Sig	Not-Sig	Not-Sig
GDNF Family Ligand-Receptor Interactions	Not-Sig	Not-Sig	Up-Reg	Not-Sig	Not-Sig	Not-Sig	Not-Sig	Not-Sig	Not-Sig	Not-Sig
GDP-glucose Biosynthesis	Not-Sig	Not-Sig	Discordant	Not-Sig	Not-Sig	Not-Sig	Not-Sig	Not-Sig	Not-Sig	Not-Sig
Geranylgeranyldiphosphate Biosynthesis	Not-Sig	Not-Sig	Not-Sig	Not-Sig	Up-Reg	Not-Sig	Not-Sig	Not-Sig	Not-Sig	Up-Reg
Germ Cell-Sertoli Cell Junction Signaling	Not-Sig	Not-Sig	Up-Reg	Not-Sig	Not-Sig	Not-Sig	Not-Sig	Not-Sig	Not-Sig	Not-Sig
Glioblastoma Multiforme Signaling	Not-Sig	Not-Sig	Up-Reg	Not-Sig	Not-Sig	Not-Sig	Not-Sig	Not-Sig	Not-Sig	Not-Sig
Glioma Invasiveness Signaling	Not-Sig	Not-Sig	Discordant	Not-Sig	Not-Sig	Not-Sig	Not-Sig	Not-Sig	Not-Sig	Not-Sig
Glioma Signaling	Not-Sig	Not-Sig	Discordant	Not-Sig	Not-Sig	Discordant	Not-Sig	Not-Sig	Not-Sig	Not-Sig
Glucocorticoid Receptor Signaling	Down-Reg	Not-Sig	Discordant	Not-Sig	Not-Sig	Down-Reg	Not-Sig	Not-Sig	Down-Reg	Not-Sig
Gluconeogenesis I	Not-Sig	Not-Sig	Up-Reg	Not-Sig	Not-Sig	Not-Sig	Not-Sig	Not-Sig	Not-Sig	Not-Sig
Glucose and Glucose-1-phosphate Degradation	Not-Sig	Not-Sig	Discordant	Not-Sig	Not-Sig	Not-Sig	Not-Sig	Not-Sig	Not-Sig	Not-Sig
Glutamate Degradation II	Not-Sig	Not-Sig	Not-Sig	Not-Sig	Not-Sig	Down-Reg	Down-Reg	Not-Sig	Not-Sig	Not-Sig
Glutaryl-CoA Degradation	Discordant	Not-Sig	Up-Reg	Not-Sig	Not-Sig	Up-Reg	Not-Sig	Not-Sig	Not-Sig	Not-Sig
Glutathione Biosynthesis	Not-Sig	Not-Sig	Up-Reg	Not-Sig	Not-Sig	Not-Sig	Not-Sig	Not-Sig	Not-Sig	Not-Sig
Glutathione Redox Reactions I	Discordant	Not-Sig	Discordant	Not-Sig	Not-Sig	Not-Sig	Not-Sig	Not-Sig	Not-Sig	Not-Sig
Glutathione Redox Reactions II	Not-Sig	Not-Sig	Down-Reg	Not-Sig	Not-Sig	Not-Sig	Not-Sig	Not-Sig	Not-Sig	Not-Sig
Glutathione-mediated Detoxification	Up-Reg	Up-Reg	Up-Reg	Up-Reg	Up-Reg	Up-Reg	Up-Reg	Not-Sig	Not-Sig	Not-Sig
Glycine Degradation (Creatine Biosynthesis)	Not-Sig	Not-Sig	Discordant	Not-Sig	Not-Sig	Not-Sig	Not-Sig	Not-Sig	Not-Sig	Not-Sig
Glycogen Degradation II	Not-Sig	Not-Sig	Up-Reg	Not-Sig	Not-Sig	Not-Sig	Not-Sig	Not-Sig	Not-Sig	Not-Sig
Glycogen Degradation III	Not-Sig	Not-Sig	Up-Reg	Not-Sig	Not-Sig	Not-Sig	Not-Sig	Not-Sig	Not-Sig	Not-Sig
Glycolysis I	Not-Sig	Not-Sig	Up-Reg	Not-Sig	Not-Sig	Not-Sig	Not-Sig	Not-Sig	Not-Sig	Not-Sig
GM-CSF Signaling	Not-Sig	Not-Sig	Discordant	Not-Sig	Not-Sig	Down-Reg	Not-Sig	Not-Sig	Not-Sig	Not-Sig
GNRH Signaling	Not-Sig	Not-Sig	Discordant	Not-Sig	Not-Sig	Not-Sig	Not-Sig	Not-Sig	Not-Sig	Not-Sig
GPCR-Mediated Integration of Enteroendocrine Signaling Exemplified by an L Cell	Not-Sig	Not-Sig	Up-Reg	Not-Sig	Not-Sig	Not-Sig	Not-Sig	Not-Sig	Not-Sig	Not-Sig
GPCR-Mediated Nutrient Sensing in Enteroendocrine Cells	Not-Sig	Not-Sig	Discordant	Not-Sig	Not-Sig	Not-Sig	Not-Sig	Not-Sig	Not-Sig	Not-Sig
G-Protein Coupled Receptor Signaling	Not-Sig	Not-Sig	Discordant	Not-Sig	Not-Sig	Not-Sig	Not-Sig	Not-Sig	Not-Sig	Not-Sig
Graft-versus-Host Disease Signaling	Down-Reg	Down-Reg	Down-Reg	Down-Reg	Down-Reg	Not-Sig	Not-Sig	Not-Sig	Not-Sig	Not-Sig
Granulocyte Adhesion and Diapedesis	Down-Reg	Not-Sig	Down-Reg	Not-Sig	Not-Sig	Down-Reg	Not-Sig	Not-Sig	Not-Sig	Not-Sig
Granzyme B Signaling	Not-Sig	Not-Sig	Down-Reg	Not-Sig	Not-Sig	Not-Sig	Not-Sig	Not-Sig	Not-Sig	Not-Sig
Growth Hormone Signaling	Not-Sig	Not-Sig	Discordant	Not-Sig	Not-Sig	Down-Reg	Not-Sig	Not-Sig	Not-Sig	Not-Sig
Guanosine Nucleotides Degradation III	Not-Sig	Down-Reg	Discordant	Not-Sig	Down-Reg	Not-Sig	Not-Sig	Not-Sig	Not-Sig	Down-Reg
Gαi Signaling	Not-Sig	Not-Sig	Discordant	Not-Sig	Not-Sig	Not-Sig	Not-Sig	Not-Sig	Not-Sig	Not-Sig
Gαq Signaling	Not-Sig	Not-Sig	Discordant	Not-Sig	Not-Sig	Not-Sig	Not-Sig	Not-Sig	Not-Sig	Not-Sig
Gαs Signaling	Not-Sig	Not-Sig	Up-Reg	Not-Sig	Not-Sig	Not-Sig	Not-Sig	Not-Sig	Not-Sig	Not-Sig
Hematopoiesis from Pluripotent Stem Cells	Down-Reg	Not-Sig	Down-Reg	Not-Sig	Not-Sig	Down-Reg	Not-Sig	Not-Sig	Not-Sig	Not-Sig
Heme Biosynthesis from Uroporphyrinogen-III I	Not-Sig	Not-Sig	Up-Reg	Not-Sig	Not-Sig	Not-Sig	Not-Sig	Not-Sig	Not-Sig	Not-Sig
Heme Biosynthesis II	Not-Sig	Not-Sig	Discordant	Not-Sig	Not-Sig	Not-Sig	Not-Sig	Not-Sig	Not-Sig	Not-Sig
Hepatic Cholestasis	Not-Sig	Not-Sig	Discordant	Not-Sig	Not-Sig	Not-Sig	Not-Sig	Not-Sig	Not-Sig	Not-Sig
Hepatic Fibrosis / Hepatic Stellate Cell Activation	Not-Sig	Not-Sig	Discordant	Not-Sig	Not-Sig	Down-Reg	Not-Sig	Not-Sig	Not-Sig	Not-Sig
HER-2 Signaling in Breast Cancer	Discordant	Not-Sig	Discordant	Not-Sig	Not-Sig	Down-Reg	Not-Sig	Not-Sig	Not-Sig	Not-Sig
Hereditary Breast Cancer Signaling	Not-Sig	Not-Sig	Down-Reg	Not-Sig	Not-Sig	Not-Sig	Not-Sig	Not-Sig	Not-Sig	Not-Sig
HGF Signaling	Not-Sig	Not-Sig	Discordant	Not-Sig	Not-Sig	Not-Sig	Not-Sig	Not-Sig	Not-Sig	Not-Sig
HIF1α Signaling	Not-Sig	Not-Sig	Discordant	Not-Sig	Not-Sig	Not-Sig	Not-Sig	Not-Sig	Not-Sig	Not-Sig
HIPPO signaling	Not-Sig	Not-Sig	Discordant	Not-Sig	Not-Sig	Not-Sig	Not-Sig	Not-Sig	Not-Sig	Not-Sig
Histamine Degradation	Not-Sig	Up-Reg	Up-Reg	Up-Reg	Up-Reg	Up-Reg	Not-Sig	Not-Sig	Up-Reg	Up-Reg
HMGB1 Signaling	Not-Sig	Not-Sig	Discordant	Not-Sig	Not-Sig	Not-Sig	Not-Sig	Not-Sig	Not-Sig	Not-Sig
Human Embryonic Stem Cell Pluripotency	Not-Sig	Not-Sig	Up-Reg	Not-Sig	Not-Sig	Not-Sig	Not-Sig	Not-Sig	Not-Sig	Not-Sig
Huntington's Disease Signaling	Not-Sig	Down-Reg	Discordant	Down-Reg	Down-Reg	Down-Reg	Not-Sig	Not-Sig	Not-Sig	Not-Sig
Hypoxia Signaling in the Cardiovascular System	Not-Sig	Down-Reg	Discordant	Not-Sig	Not-Sig	Discordant	Not-Sig	Not-Sig	Down-Reg	Not-Sig
iCOS-iCOSL Signaling in T Helper Cells	Down-Reg	Down-Reg	Down-Reg	Not-Sig	Down-Reg	Down-Reg	Not-Sig	Not-Sig	Not-Sig	Not-Sig
IGF-1 Signaling	Not-Sig	Not-Sig	Discordant	Not-Sig	Not-Sig	Not-Sig	Not-Sig	Not-Sig	Not-Sig	Not-Sig
IL-1 Signaling	Not-Sig	Not-Sig	Discordant	Not-Sig	Not-Sig	Not-Sig	Not-Sig	Not-Sig	Not-Sig	Not-Sig
IL-10 Signaling	Not-Sig	Not-Sig	Discordant	Not-Sig	Not-Sig	Down-Reg	Not-Sig	Not-Sig	Not-Sig	Not-Sig
IL-12 Signaling and Production in Macrophages	Down-Reg	Not-Sig	Discordant	Not-Sig	Not-Sig	Down-Reg	Not-Sig	Not-Sig	Not-Sig	Not-Sig
IL-15 Production	Not-Sig	Not-Sig	Down-Reg	Not-Sig	Not-Sig	Down-Reg	Not-Sig	Not-Sig	Not-Sig	Not-Sig
IL-15 Signaling	Not-Sig	Not-Sig	Discordant	Not-Sig	Not-Sig	Not-Sig	Not-Sig	Not-Sig	Not-Sig	Not-Sig
IL-17 Signaling	Down-Reg	Not-Sig	Discordant	Not-Sig	Not-Sig	Down-Reg	Not-Sig	Not-Sig	Not-Sig	Not-Sig
IL-17A Signaling in Airway Cells	Not-Sig	Not-Sig	Discordant	Not-Sig	Not-Sig	Not-Sig	Not-Sig	Not-Sig	Not-Sig	Not-Sig
IL-17A Signaling in Fibroblasts	Not-Sig	Not-Sig	Discordant	Not-Sig	Not-Sig	Not-Sig	Not-Sig	Not-Sig	Not-Sig	Not-Sig
IL-17A Signaling in Gastric Cells	Not-Sig	Not-Sig	Discordant	Not-Sig	Not-Sig	Down-Reg	Not-Sig	Not-Sig	Not-Sig	Not-Sig
IL-2 Signaling	Not-Sig	Not-Sig	Discordant	Not-Sig	Not-Sig	Not-Sig	Not-Sig	Not-Sig	Not-Sig	Not-Sig
IL-22 Signaling	Not-Sig	Not-Sig	Discordant	Not-Sig	Not-Sig	Not-Sig	Not-Sig	Not-Sig	Not-Sig	Not-Sig
IL-3 Signaling	Not-Sig	Not-Sig	Discordant	Not-Sig	Not-Sig	Down-Reg	Not-Sig	Not-Sig	Not-Sig	Not-Sig
IL-4 Signaling	Down-Reg	Down-Reg	Discordant	Not-Sig	Down-Reg	Down-Reg	Not-Sig	Not-Sig	Not-Sig	Not-Sig
IL-6 Signaling	Not-Sig	Not-Sig	Discordant	Not-Sig	Not-Sig	Not-Sig	Not-Sig	Not-Sig	Not-Sig	Not-Sig
IL-8 Signaling	Not-Sig	Not-Sig	Discordant	Not-Sig	Not-Sig	Down-Reg	Not-Sig	Not-Sig	Not-Sig	Not-Sig
IL-9 Signaling	Not-Sig	Not-Sig	Discordant	Not-Sig	Not-Sig	Not-Sig	Not-Sig	Not-Sig	Not-Sig	Not-Sig
ILK Signaling	Down-Reg	Not-Sig	Discordant	Not-Sig	Not-Sig	Down-Reg	Not-Sig	Not-Sig	Not-Sig	Not-Sig
Induction of Apoptosis by HIV1	Not-Sig	Not-Sig	Down-Reg	Not-Sig	Not-Sig	Not-Sig	Not-Sig	Not-Sig	Not-Sig	Not-Sig
Inflammasome pathway	Not-Sig	Not-Sig	Down-Reg	Not-Sig	Not-Sig	Not-Sig	Down-Reg	Not-Sig	Not-Sig	Not-Sig
Inhibition of Angiogenesis by TSP1	Not-Sig	Not-Sig	Discordant	Not-Sig	Not-Sig	Not-Sig	Not-Sig	Not-Sig	Not-Sig	Not-Sig
Inhibition of Matrix Metalloproteases	Not-Sig	Not-Sig	Discordant	Not-Sig	Not-Sig	Not-Sig	Not-Sig	Not-Sig	Not-Sig	Not-Sig
iNOS Signaling	Not-Sig	Not-Sig	Discordant	Not-Sig	Not-Sig	Down-Reg	Not-Sig	Not-Sig	Not-Sig	Not-Sig
Insulin Receptor Signaling	Not-Sig	Not-Sig	Up-Reg	Not-Sig	Not-Sig	Not-Sig	Not-Sig	Not-Sig	Not-Sig	Not-Sig
Integrin Signaling	Not-Sig	Not-Sig	Discordant	Not-Sig	Not-Sig	Down-Reg	Not-Sig	Not-Sig	Not-Sig	Not-Sig
Interferon Signaling	Down-Reg	Down-Reg	Down-Reg	Not-Sig	Down-Reg	Down-Reg	Not-Sig	Not-Sig	Not-Sig	Not-Sig
Isoleucine Degradation I	Up-Reg	Not-Sig	Not-Sig	Not-Sig	Not-Sig	Not-Sig	Not-Sig	Not-Sig	Not-Sig	Not-Sig
JAK/Stat Signaling	Not-Sig	Not-Sig	Discordant	Not-Sig	Not-Sig	Down-Reg	Not-Sig	Not-Sig	Not-Sig	Not-Sig
Ketogenesis	Not-Sig	Not-Sig	Not-Sig	Up-Reg	Not-Sig	Not-Sig	Not-Sig	Not-Sig	Not-Sig	Not-Sig
L-carnitine Biosynthesis	Not-Sig	Not-Sig	Not-Sig	Up-Reg	Up-Reg	Not-Sig	Not-Sig	Not-Sig	Not-Sig	Not-Sig
L-cysteine Degradation I	Not-Sig	Not-Sig	Not-Sig	Not-Sig	Not-Sig	Not-Sig	Down-Reg	Not-Sig	Not-Sig	Not-Sig
L-cysteine Degradation II	Not-Sig	Not-Sig	Not-Sig	Not-Sig	Up-Reg	Not-Sig	Not-Sig	Not-Sig	Not-Sig	Up-Reg
L-cysteine Degradation III	Not-Sig	Not-Sig	Not-Sig	Not-Sig	Not-Sig	Down-Reg	Not-Sig	Not-Sig	Not-Sig	Not-Sig
Leptin Signaling in Obesity	Not-Sig	Not-Sig	Discordant	Not-Sig	Not-Sig	Not-Sig	Not-Sig	Not-Sig	Not-Sig	Not-Sig
Leucine Degradation I	Not-Sig	Not-Sig	Not-Sig	Up-Reg	Not-Sig	Not-Sig	Not-Sig	Not-Sig	Not-Sig	Not-Sig
Leukocyte Extravasation Signaling	Down-Reg	Not-Sig	Discordant	Not-Sig	Not-Sig	Down-Reg	Not-Sig	Not-Sig	Not-Sig	Not-Sig
Leukotriene Biosynthesis	Not-Sig	Not-Sig	Not-Sig	Not-Sig	Up-Reg	Not-Sig	Not-Sig	Not-Sig	Not-Sig	Not-Sig
Lipid Antigen Presentation by CD1	Not-Sig	Down-Reg	Not-Sig	Not-Sig	Not-Sig	Not-Sig	Not-Sig	Not-Sig	Down-Reg	Not-Sig
LPS/IL-1 Mediated Inhibition of RXR Function	Discordant	Up-Reg	Up-Reg	Up-Reg	Up-Reg	Up-Reg	Not-Sig	Not-Sig	Up-Reg	Up-Reg
LPS-stimulated MAPK Signaling	Not-Sig	Not-Sig	Discordant	Not-Sig	Not-Sig	Not-Sig	Not-Sig	Not-Sig	Not-Sig	Not-Sig
LXR/RXR Activation	Discordant	Up-Reg	Discordant	Not-Sig	Not-Sig	Up-Reg	Not-Sig	Not-Sig	Up-Reg	Not-Sig
Lymphotoxin β Receptor Signaling	Not-Sig	Not-Sig	Discordant	Not-Sig	Not-Sig	Not-Sig	Not-Sig	Not-Sig	Not-Sig	Not-Sig
Macropinocytosis Signaling	Not-Sig	Not-Sig	Discordant	Not-Sig	Not-Sig	Down-Reg	Not-Sig	Not-Sig	Not-Sig	Not-Sig
Maturity Onset Diabetes of Young (MODY) Signaling	Not-Sig	Up-Reg	Up-Reg	Not-Sig	Not-Sig	Not-Sig	Not-Sig	Not-Sig	Up-Reg	Not-Sig
Mechanisms of Viral Exit from Host Cells	Not-Sig	Not-Sig	Discordant	Not-Sig	Not-Sig	Not-Sig	Not-Sig	Not-Sig	Not-Sig	Not-Sig
Melanocyte Development and Pigmentation Signaling	Not-Sig	Not-Sig	Discordant	Not-Sig	Not-Sig	Not-Sig	Not-Sig	Not-Sig	Not-Sig	Not-Sig
Melanoma Signaling	Not-Sig	Not-Sig	Discordant	Not-Sig	Not-Sig	Discordant	Not-Sig	Not-Sig	Not-Sig	Not-Sig
Melatonin Degradation I	Not-Sig	Up-Reg	Up-Reg	Not-Sig	Not-Sig	Not-Sig	Not-Sig	Not-Sig	Up-Reg	Not-Sig
Melatonin Degradation II	Not-Sig	Not-Sig	Not-Sig	Up-Reg	Up-Reg	Not-Sig	Not-Sig	Not-Sig	Not-Sig	Not-Sig
Melatonin Signaling	Not-Sig	Not-Sig	Discordant	Not-Sig	Not-Sig	Not-Sig	Not-Sig	Not-Sig	Not-Sig	Not-Sig
Methylglyoxal Degradation III	Not-Sig	Not-Sig	Up-Reg	Not-Sig	Not-Sig	Not-Sig	Not-Sig	Not-Sig	Not-Sig	Not-Sig
Methylmalonyl Pathway	Not-Sig	Not-Sig	Up-Reg	Not-Sig	Not-Sig	Up-Reg	Not-Sig	Not-Sig	Not-Sig	Not-Sig
MIF Regulation of Innate Immunity	Not-Sig	Not-Sig	Discordant	Not-Sig	Not-Sig	Down-Reg	Not-Sig	Not-Sig	Not-Sig	Not-Sig
MIF-mediated Glucocorticoid Regulation	Not-Sig	Down-Reg	Down-Reg	Not-Sig	Not-Sig	Down-Reg	Not-Sig	Not-Sig	Not-Sig	Not-Sig
Mismatch Repair in Eukaryotes	Not-Sig	Not-Sig	Discordant	Not-Sig	Not-Sig	Not-Sig	Not-Sig	Not-Sig	Not-Sig	Not-Sig
Mitochondrial Dysfunction	Up-Reg	Not-Sig	Not-Sig	Not-Sig	Not-Sig	Not-Sig	Up-Reg	Up-Reg	Not-Sig	Not-Sig
Mitotic Roles of Polo-Like Kinase	Not-Sig	Down-Reg	Discordant	Not-Sig	Not-Sig	Not-Sig	Not-Sig	Not-Sig	Down-Reg	Not-Sig
Molecular Mechanisms of Cancer	Not-Sig	Not-Sig	Discordant	Not-Sig	Not-Sig	Down-Reg	Not-Sig	Not-Sig	Not-Sig	Not-Sig
Mouse Embryonic Stem Cell Pluripotency	Not-Sig	Not-Sig	Up-Reg	Not-Sig	Not-Sig	Not-Sig	Not-Sig	Not-Sig	Not-Sig	Not-Sig
MSP-RON Signaling Pathway	Down-Reg	Not-Sig	Discordant	Not-Sig	Not-Sig	Down-Reg	Not-Sig	Not-Sig	Not-Sig	Not-Sig
mTOR Signaling	Up-Reg	Not-Sig	Discordant	Not-Sig	Not-Sig	Not-Sig	Up-Reg	Up-Reg	Not-Sig	Not-Sig
Myc Mediated Apoptosis Signaling	Not-Sig	Not-Sig	Discordant	Not-Sig	Not-Sig	Not-Sig	Not-Sig	Not-Sig	Not-Sig	Not-Sig
NAD Phosphorylation and Dephosphorylation	Not-Sig	Not-Sig	Up-Reg	Not-Sig	Not-Sig	Not-Sig	Not-Sig	Not-Sig	Not-Sig	Not-Sig
NAD Salvage Pathway II	Not-Sig	Not-Sig	Up-Reg	Not-Sig	Not-Sig	Not-Sig	Not-Sig	Not-Sig	Not-Sig	Not-Sig
Natural Killer Cell Signaling	Down-Reg	Not-Sig	Discordant	Not-Sig	Not-Sig	Not-Sig	Not-Sig	Not-Sig	Not-Sig	Not-Sig
Neuregulin Signaling	Not-Sig	Not-Sig	Discordant	Not-Sig	Not-Sig	Not-Sig	Not-Sig	Not-Sig	Down-Reg	Not-Sig
Neuropathic Pain Signaling In Dorsal Horn Neurons	Not-Sig	Not-Sig	Discordant	Not-Sig	Not-Sig	Not-Sig	Not-Sig	Not-Sig	Not-Sig	Not-Sig
Neuroprotective Role of THOP1 in Alzheimer's Disease	Not-Sig	Not-Sig	Discordant	Not-Sig	Not-Sig	Not-Sig	Not-Sig	Not-Sig	Not-Sig	Not-Sig
Neurotrophin/TRK Signaling	Not-Sig	Not-Sig	Up-Reg	Not-Sig	Not-Sig	Not-Sig	Not-Sig	Not-Sig	Not-Sig	Not-Sig
NF-κB Activation by Viruses	Down-Reg	Not-Sig	Down-Reg	Not-Sig	Not-Sig	Down-Reg	Not-Sig	Not-Sig	Not-Sig	Not-Sig
NF-κB Signaling	Not-Sig	Not-Sig	Discordant	Not-Sig	Not-Sig	Not-Sig	Not-Sig	Not-Sig	Not-Sig	Not-Sig
NGF Signaling	Not-Sig	Not-Sig	Up-Reg	Not-Sig	Not-Sig	Not-Sig	Not-Sig	Not-Sig	Not-Sig	Not-Sig
Nicotine Degradation II	Not-Sig	Up-Reg	Up-Reg	Not-Sig	Not-Sig	Not-Sig	Not-Sig	Not-Sig	Up-Reg	Not-Sig
Nicotine Degradation III	Not-Sig	Up-Reg	Up-Reg	Not-Sig	Not-Sig	Not-Sig	Not-Sig	Not-Sig	Up-Reg	Not-Sig
Nitric Oxide Signaling in the Cardiovascular System	Not-Sig	Not-Sig	Discordant	Not-Sig	Not-Sig	Not-Sig	Not-Sig	Not-Sig	Not-Sig	Not-Sig
nNOS Signaling in Neurons	Not-Sig	Not-Sig	Discordant	Not-Sig	Not-Sig	Not-Sig	Not-Sig	Not-Sig	Not-Sig	Not-Sig
Non-Small Cell Lung Cancer Signaling	Not-Sig	Not-Sig	Discordant	Not-Sig	Not-Sig	Discordant	Not-Sig	Not-Sig	Not-Sig	Not-Sig
Noradrenaline and Adrenaline Degradation	Discordant	Up-Reg	Up-Reg	Up-Reg	Up-Reg	Up-Reg	Not-Sig	Not-Sig	Up-Reg	Up-Reg
Notch Signaling	Not-Sig	Not-Sig	Up-Reg	Not-Sig	Not-Sig	Not-Sig	Not-Sig	Not-Sig	Not-Sig	Not-Sig
NRF2-mediated Oxidative Stress Response	Discordant	Not-Sig	Discordant	Not-Sig	Up-Reg	Discordant	Not-Sig	Not-Sig	Not-Sig	Not-Sig
Nur77 Signaling in T Lymphocytes	Down-Reg	Down-Reg	Discordant	Not-Sig	Down-Reg	Down-Reg	Not-Sig	Not-Sig	Not-Sig	Not-Sig
Oncostatin M Signaling	Not-Sig	Not-Sig	Down-Reg	Not-Sig	Not-Sig	Not-Sig	Not-Sig	Not-Sig	Not-Sig	Not-Sig
Ovarian Cancer Signaling	Not-Sig	Not-Sig	Discordant	Not-Sig	Not-Sig	Discordant	Not-Sig	Not-Sig	Not-Sig	Not-Sig
OX40 Signaling Pathway	Down-Reg	Down-Reg	Down-Reg	Not-Sig	Down-Reg	Down-Reg	Not-Sig	Not-Sig	Not-Sig	Not-Sig
Oxidative Ethanol Degradation III	Not-Sig	Up-Reg	Up-Reg	Up-Reg	Up-Reg	Up-Reg	Not-Sig	Not-Sig	Up-Reg	Up-Reg
Oxidative Phosphorylation	Up-Reg	Not-Sig	Not-Sig	Not-Sig	Not-Sig	Not-Sig	Not-Sig	Up-Reg	Not-Sig	Not-Sig
P2Y Purigenic Receptor Signaling Pathway	Not-Sig	Not-Sig	Discordant	Not-Sig	Not-Sig	Not-Sig	Not-Sig	Not-Sig	Not-Sig	Not-Sig
p38 MAPK Signaling	Not-Sig	Not-Sig	Discordant	Not-Sig	Not-Sig	Not-Sig	Not-Sig	Not-Sig	Not-Sig	Not-Sig
p53 Signaling	Not-Sig	Not-Sig	Discordant	Not-Sig	Not-Sig	Not-Sig	Not-Sig	Not-Sig	Not-Sig	Not-Sig
p70S6K Signaling	Not-Sig	Not-Sig	Discordant	Not-Sig	Not-Sig	Not-Sig	Not-Sig	Not-Sig	Not-Sig	Not-Sig
PAK Signaling	Not-Sig	Not-Sig	Up-Reg	Not-Sig	Not-Sig	Not-Sig	Not-Sig	Not-Sig	Not-Sig	Not-Sig
Pancreatic Adenocarcinoma Signaling	Not-Sig	Not-Sig	Discordant	Not-Sig	Not-Sig	Discordant	Not-Sig	Not-Sig	Not-Sig	Not-Sig
Parkinson's Signaling	Not-Sig	Not-Sig	Discordant	Not-Sig	Not-Sig	Not-Sig	Not-Sig	Not-Sig	Not-Sig	Not-Sig
Pathogenesis of Multiple Sclerosis	Down-Reg	Not-Sig	Down-Reg	Not-Sig	Not-Sig	Down-Reg	Not-Sig	Not-Sig	Not-Sig	Not-Sig
Paxillin Signaling	Down-Reg	Not-Sig	Discordant	Not-Sig	Not-Sig	Down-Reg	Not-Sig	Not-Sig	Not-Sig	Not-Sig
PCP pathway	Not-Sig	Not-Sig	Up-Reg	Not-Sig	Not-Sig	Not-Sig	Not-Sig	Not-Sig	Not-Sig	Not-Sig
PDGF Signaling	Not-Sig	Not-Sig	Discordant	Not-Sig	Not-Sig	Not-Sig	Not-Sig	Not-Sig	Not-Sig	Not-Sig
PEDF Signaling	Not-Sig	Not-Sig	Discordant	Not-Sig	Not-Sig	Not-Sig	Not-Sig	Not-Sig	Not-Sig	Not-Sig
Pentose Phosphate Pathway	Not-Sig	Up-Reg	Down-Reg	Not-Sig	Up-Reg	Not-Sig	Not-Sig	Not-Sig	Not-Sig	Up-Reg
Pentose Phosphate Pathway (Non-oxidative Branch)	Not-Sig	Up-Reg	Down-Reg	Not-Sig	Up-Reg	Not-Sig	Not-Sig	Not-Sig	Not-Sig	Up-Reg
Pentose Phosphate Pathway (Oxidative Branch)	Not-Sig	Not-Sig	Not-Sig	Not-Sig	Not-Sig	Not-Sig	Not-Sig	Not-Sig	Not-Sig	Up-Reg
phagosome formation	Down-Reg	Not-Sig	Discordant	Not-Sig	Not-Sig	Down-Reg	Not-Sig	Not-Sig	Not-Sig	Not-Sig
phagosome maturation	Not-Sig	Down-Reg	Not-Sig	Not-Sig	Down-Reg	Not-Sig	Not-Sig	Not-Sig	Not-Sig	Not-Sig
Phenylalanine Degradation I (Aerobic)	Not-Sig	Not-Sig	Not-Sig	Up-Reg	Up-Reg	Not-Sig	Not-Sig	Not-Sig	Not-Sig	Not-Sig
Phenylalanine Degradation IV (Mammalian, via Side Chain)	Not-Sig	Discordant	Up-Reg	Up-Reg	Up-Reg	Discordant	Not-Sig	Not-Sig	Not-Sig	Not-Sig
Phenylethylamine Degradation I	Not-Sig	Up-Reg	Up-Reg	Up-Reg	Up-Reg	Not-Sig	Not-Sig	Not-Sig	Not-Sig	Not-Sig
Phospholipase C Signaling	Not-Sig	Not-Sig	Down-Reg	Not-Sig	Not-Sig	Down-Reg	Not-Sig	Not-Sig	Not-Sig	Not-Sig
Phospholipases	Not-Sig	Not-Sig	Down-Reg	Not-Sig	Not-Sig	Not-Sig	Not-Sig	Not-Sig	Not-Sig	Not-Sig
PI3K Signaling in B Lymphocytes	Not-Sig	Not-Sig	Down-Reg	Not-Sig	Not-Sig	Not-Sig	Not-Sig	Not-Sig	Not-Sig	Not-Sig
PI3K/AKT Signaling	Not-Sig	Not-Sig	Discordant	Not-Sig	Not-Sig	Not-Sig	Not-Sig	Not-Sig	Not-Sig	Not-Sig
PKCθ Signaling in T Lymphocytes	Down-Reg	Down-Reg	Discordant	Not-Sig	Down-Reg	Down-Reg	Not-Sig	Not-Sig	Not-Sig	Not-Sig
Polyamine Regulation in Colon Cancer	Not-Sig	Down-Reg	Up-Reg	Not-Sig	Down-Reg	Not-Sig	Not-Sig	Not-Sig	Not-Sig	Not-Sig
PPAR Signaling	Not-Sig	Down-Reg	Discordant	Not-Sig	Not-Sig	Not-Sig	Not-Sig	Not-Sig	Down-Reg	Not-Sig
PPARα/RXRα Activation	Not-Sig	Down-Reg	Discordant	Not-Sig	Not-Sig	Not-Sig	Not-Sig	Not-Sig	Down-Reg	Not-Sig
Primary Immunodeficiency Signaling	Down-Reg	Not-Sig	Down-Reg	Not-Sig	Not-Sig	Down-Reg	Not-Sig	Not-Sig	Not-Sig	Not-Sig
Production of Nitric Oxide and Reactive Oxygen Species in Macrophages	Discordant	Not-Sig	Discordant	Not-Sig	Not-Sig	Down-Reg	Not-Sig	Not-Sig	Not-Sig	Not-Sig
Prolactin Signaling	Not-Sig	Not-Sig	Discordant	Not-Sig	Not-Sig	Down-Reg	Not-Sig	Not-Sig	Not-Sig	Not-Sig
Proline Biosynthesis I	Not-Sig	Not-Sig	Not-Sig	Not-Sig	Down-Reg	Not-Sig	Not-Sig	Not-Sig	Not-Sig	Not-Sig
Prostanoid Biosynthesis	Not-Sig	Not-Sig	Down-Reg	Not-Sig	Not-Sig	Not-Sig	Not-Sig	Not-Sig	Not-Sig	Not-Sig
Prostate Cancer Signaling	Not-Sig	Not-Sig	Discordant	Not-Sig	Not-Sig	Not-Sig	Not-Sig	Not-Sig	Down-Reg	Not-Sig
Protein Kinase A Signaling	Not-Sig	Not-Sig	Discordant	Not-Sig	Not-Sig	Not-Sig	Not-Sig	Not-Sig	Not-Sig	Not-Sig
Protein Ubiquitination Pathway	Down-Reg	Down-Reg	Down-Reg	Down-Reg	Down-Reg	Down-Reg	Down-Reg	Not-Sig	Down-Reg	Down-Reg
PTEN Signaling	Not-Sig	Not-Sig	Discordant	Not-Sig	Not-Sig	Down-Reg	Not-Sig	Not-Sig	Not-Sig	Not-Sig
Purine Nucleotides Degradation II (Aerobic)	Not-Sig	Down-Reg	Discordant	Not-Sig	Down-Reg	Not-Sig	Not-Sig	Not-Sig	Not-Sig	Down-Reg
Purine Ribonucleosides Degradation to Ribose-1-phosphate	Not-Sig	Not-Sig	Discordant	Not-Sig	Not-Sig	Not-Sig	Not-Sig	Not-Sig	Not-Sig	Not-Sig
Putrescine Degradation III	Not-Sig	Up-Reg	Up-Reg	Up-Reg	Up-Reg	Up-Reg	Not-Sig	Not-Sig	Up-Reg	Up-Reg
PXR/RXR Activation	Not-Sig	Up-Reg	Up-Reg	Up-Reg	Up-Reg	Up-Reg	Not-Sig	Not-Sig	Not-Sig	Not-Sig
Pyridoxal 5'-phosphate Salvage Pathway	Not-Sig	Not-Sig	Discordant	Not-Sig	Not-Sig	Not-Sig	Not-Sig	Not-Sig	Not-Sig	Not-Sig
Rac Signaling	Not-Sig	Not-Sig	Discordant	Not-Sig	Not-Sig	Not-Sig	Not-Sig	Not-Sig	Not-Sig	Not-Sig
RAN Signaling	Not-Sig	Not-Sig	Down-Reg	Not-Sig	Not-Sig	Not-Sig	Not-Sig	Not-Sig	Not-Sig	Not-Sig
RANK Signaling in Osteoclasts	Not-Sig	Not-Sig	Discordant	Not-Sig	Not-Sig	Not-Sig	Not-Sig	Not-Sig	Not-Sig	Not-Sig
RAR Activation	Not-Sig	Not-Sig	Discordant	Not-Sig	Not-Sig	Not-Sig	Not-Sig	Not-Sig	Not-Sig	Not-Sig
Reelin Signaling in Neurons	Not-Sig	Not-Sig	Discordant	Not-Sig	Not-Sig	Down-Reg	Not-Sig	Not-Sig	Not-Sig	Not-Sig
Regulation of Actin-based Motility by Rho	Not-Sig	Not-Sig	Discordant	Not-Sig	Not-Sig	Not-Sig	Not-Sig	Not-Sig	Not-Sig	Not-Sig
Regulation of Cellular Mechanics by Calpain Protease	Not-Sig	Not-Sig	Discordant	Not-Sig	Not-Sig	Not-Sig	Not-Sig	Not-Sig	Not-Sig	Not-Sig
Regulation of eIF4 and p70S6K Signaling	Up-Reg	Not-Sig	Not-Sig	Not-Sig	Not-Sig	Not-Sig	Not-Sig	Not-Sig	Not-Sig	Not-Sig
Regulation of IL-2 Expression in Activated and Anergic T Lymphocytes	Not-Sig	Not-Sig	Discordant	Not-Sig	Not-Sig	Down-Reg	Not-Sig	Not-Sig	Not-Sig	Not-Sig
Regulation of the Epithelial-Mesenchymal Transition Pathway	Not-Sig	Not-Sig	Up-Reg	Not-Sig	Not-Sig	Not-Sig	Not-Sig	Not-Sig	Not-Sig	Not-Sig
Relaxin Signaling	Not-Sig	Not-Sig	Discordant	Not-Sig	Not-Sig	Down-Reg	Not-Sig	Not-Sig	Not-Sig	Not-Sig
Renal Cell Carcinoma Signaling	Not-Sig	Not-Sig	Discordant	Not-Sig	Not-Sig	Down-Reg	Not-Sig	Not-Sig	Not-Sig	Not-Sig
Renin-Angiotensin Signaling	Not-Sig	Not-Sig	Discordant	Not-Sig	Not-Sig	Down-Reg	Not-Sig	Not-Sig	Not-Sig	Not-Sig
Retinoate Biosynthesis I	Not-Sig	Not-Sig	Up-Reg	Not-Sig	Not-Sig	Not-Sig	Not-Sig	Not-Sig	Not-Sig	Not-Sig
Retinoic acid Mediated Apoptosis Signaling	Down-Reg	Not-Sig	Discordant	Not-Sig	Not-Sig	Down-Reg	Not-Sig	Not-Sig	Not-Sig	Not-Sig
Retinol Biosynthesis	Not-Sig	Not-Sig	Up-Reg	Not-Sig	Not-Sig	Up-Reg	Not-Sig	Not-Sig	Not-Sig	Not-Sig
RhoA Signaling	Not-Sig	Not-Sig	Discordant	Not-Sig	Not-Sig	Not-Sig	Not-Sig	Not-Sig	Not-Sig	Not-Sig
RhoGDI Signaling	Not-Sig	Not-Sig	Up-Reg	Not-Sig	Not-Sig	Not-Sig	Not-Sig	Not-Sig	Not-Sig	Not-Sig
Role of BRCA1 in DNA Damage Response	Not-Sig	Not-Sig	Discordant	Not-Sig	Not-Sig	Not-Sig	Not-Sig	Not-Sig	Not-Sig	Not-Sig
Role of CHK Proteins in Cell Cycle Checkpoint Control	Not-Sig	Not-Sig	Down-Reg	Not-Sig	Not-Sig	Not-Sig	Not-Sig	Not-Sig	Not-Sig	Not-Sig
Role of Hypercytokinemia/hyperchemokinemia in the Pathogenesis of Influenza	Down-Reg	Not-Sig	Down-Reg	Not-Sig	Not-Sig	Down-Reg	Not-Sig	Not-Sig	Not-Sig	Not-Sig
Role of IL-17A in Arthritis	Not-Sig	Not-Sig	Discordant	Not-Sig	Not-Sig	Down-Reg	Not-Sig	Not-Sig	Not-Sig	Not-Sig
Role of IL-17F in Allergic Inflammatory Airway Diseases	Not-Sig	Not-Sig	Down-Reg	Not-Sig	Not-Sig	Not-Sig	Not-Sig	Not-Sig	Not-Sig	Not-Sig
Role of JAK family kinases in IL-6-type Cytokine Signaling	Not-Sig	Not-Sig	Down-Reg	Not-Sig	Not-Sig	Not-Sig	Not-Sig	Not-Sig	Not-Sig	Not-Sig
Role of JAK1 and JAK3 in γc Cytokine Signaling	Down-Reg	Not-Sig	Down-Reg	Not-Sig	Not-Sig	Down-Reg	Not-Sig	Not-Sig	Not-Sig	Not-Sig
Role of JAK1, JAK2 and TYK2 in Interferon Signaling	Not-Sig	Not-Sig	Down-Reg	Not-Sig	Not-Sig	Not-Sig	Not-Sig	Not-Sig	Not-Sig	Not-Sig
Role of JAK2 in Hormone-like Cytokine Signaling	Not-Sig	Not-Sig	Down-Reg	Not-Sig	Not-Sig	Not-Sig	Not-Sig	Not-Sig	Not-Sig	Not-Sig
Role of Lipids/Lipid Rafts in the Pathogenesis of Influenza	Not-Sig	Not-Sig	Not-Sig	Not-Sig	Up-Reg	Not-Sig	Not-Sig	Not-Sig	Not-Sig	Up-Reg
Role of Macrophages, Fibroblasts and Endothelial Cells in Rheumatoid Arthritis	Down-Reg	Not-Sig	Discordant	Not-Sig	Not-Sig	Down-Reg	Not-Sig	Not-Sig	Not-Sig	Not-Sig
Role of MAPK Signaling in the Pathogenesis of Influenza	Not-Sig	Not-Sig	Down-Reg	Not-Sig	Not-Sig	Down-Reg	Not-Sig	Not-Sig	Not-Sig	Not-Sig
Role of NANOG in Mammalian Embryonic Stem Cell Pluripotency	Not-Sig	Not-Sig	Up-Reg	Not-Sig	Not-Sig	Not-Sig	Not-Sig	Not-Sig	Not-Sig	Not-Sig
Role of NFAT in Cardiac Hypertrophy	Not-Sig	Not-Sig	Up-Reg	Not-Sig	Not-Sig	Not-Sig	Not-Sig	Not-Sig	Not-Sig	Not-Sig
Role of NFAT in Regulation of the Immune Response	Down-Reg	Not-Sig	Discordant	Not-Sig	Down-Reg	Down-Reg	Not-Sig	Not-Sig	Not-Sig	Not-Sig
Role of Oct4 in Mammalian Embryonic Stem Cell Pluripotency	Not-Sig	Not-Sig	Up-Reg	Not-Sig	Not-Sig	Not-Sig	Not-Sig	Not-Sig	Not-Sig	Not-Sig
Role of Osteoblasts, Osteoclasts and Chondrocytes in Rheumatoid Arthritis	Not-Sig	Not-Sig	Discordant	Not-Sig	Not-Sig	Not-Sig	Not-Sig	Not-Sig	Not-Sig	Not-Sig
Role of p14/p19ARF in Tumor Suppression	Not-Sig	Not-Sig	Up-Reg	Not-Sig	Not-Sig	Not-Sig	Not-Sig	Not-Sig	Not-Sig	Not-Sig
Role of Pattern Recognition Receptors in Recognition of Bacteria and Viruses	Down-Reg	Not-Sig	Down-Reg	Not-Sig	Not-Sig	Not-Sig	Not-Sig	Not-Sig	Not-Sig	Not-Sig
Role of PI3K/AKT Signaling in the Pathogenesis of Influenza	Not-Sig	Not-Sig	Discordant	Not-Sig	Not-Sig	Down-Reg	Not-Sig	Not-Sig	Not-Sig	Not-Sig
Role of PKR in Interferon Induction and Antiviral Response	Down-Reg	Not-Sig	Down-Reg	Not-Sig	Not-Sig	Down-Reg	Not-Sig	Not-Sig	Not-Sig	Not-Sig
Role of RIG1-like Receptors in Antiviral Innate Immunity	Not-Sig	Not-Sig	Down-Reg	Not-Sig	Not-Sig	Not-Sig	Not-Sig	Not-Sig	Not-Sig	Not-Sig
Role of Tissue Factor in Cancer	Not-Sig	Not-Sig	Discordant	Not-Sig	Not-Sig	Discordant	Not-Sig	Not-Sig	Not-Sig	Not-Sig
Role of Wnt/GSK-3β Signaling in the Pathogenesis of Influenza	Not-Sig	Not-Sig	Up-Reg	Not-Sig	Not-Sig	Not-Sig	Not-Sig	Not-Sig	Not-Sig	Not-Sig
Salvage Pathways of Pyrimidine Ribonucleotides	Not-Sig	Not-Sig	Discordant	Not-Sig	Not-Sig	Not-Sig	Not-Sig	Not-Sig	Not-Sig	Not-Sig
SAPK/JNK Signaling	Down-Reg	Not-Sig	Discordant	Not-Sig	Not-Sig	Not-Sig	Not-Sig	Not-Sig	Not-Sig	Not-Sig
Selenocysteine Biosynthesis II (Archaea and Eukaryotes)	Not-Sig	Not-Sig	Discordant	Not-Sig	Not-Sig	Not-Sig	Not-Sig	Not-Sig	Not-Sig	Not-Sig
Serotonin and Melatonin Biosynthesis	Not-Sig	Not-Sig	Up-Reg	Not-Sig	Not-Sig	Not-Sig	Not-Sig	Not-Sig	Not-Sig	Not-Sig
Serotonin Degradation	Up-Reg	Up-Reg	Up-Reg	Up-Reg	Up-Reg	Up-Reg	Not-Sig	Not-Sig	Up-Reg	Up-Reg
Serotonin Receptor Signaling	Not-Sig	Up-Reg	Up-Reg	Up-Reg	Up-Reg	Not-Sig	Not-Sig	Not-Sig	Not-Sig	Not-Sig
Signaling by Rho Family GTPases	Not-Sig	Not-Sig	Up-Reg	Not-Sig	Not-Sig	Not-Sig	Not-Sig	Not-Sig	Not-Sig	Not-Sig
Small Cell Lung Cancer Signaling	Discordant	Not-Sig	Discordant	Not-Sig	Not-Sig	Discordant	Not-Sig	Not-Sig	Not-Sig	Not-Sig
Sorbitol Degradation I	Not-Sig	Not-Sig	Not-Sig	Up-Reg	Up-Reg	Not-Sig	Not-Sig	Not-Sig	Not-Sig	Not-Sig
Sperm Motility	Not-Sig	Not-Sig	Discordant	Not-Sig	Not-Sig	Not-Sig	Not-Sig	Not-Sig	Not-Sig	Not-Sig
Sphingosine-1-phosphate Signaling	Not-Sig	Not-Sig	Discordant	Not-Sig	Not-Sig	Not-Sig	Not-Sig	Not-Sig	Not-Sig	Not-Sig
STAT3 Pathway	Not-Sig	Not-Sig	Discordant	Not-Sig	Not-Sig	Not-Sig	Not-Sig	Not-Sig	Not-Sig	Not-Sig
Stearate Biosynthesis I (Animals)	Not-Sig	Not-Sig	Discordant	Not-Sig	Not-Sig	Not-Sig	Not-Sig	Not-Sig	Not-Sig	Not-Sig
Sucrose Degradation V (Mammalian)	Not-Sig	Not-Sig	Up-Reg	Not-Sig	Not-Sig	Not-Sig	Not-Sig	Not-Sig	Up-Reg	Not-Sig
Sulfate Activation for Sulfonation	Not-Sig	Not-Sig	Up-Reg	Not-Sig	Not-Sig	Up-Reg	Not-Sig	Not-Sig	Not-Sig	Not-Sig
Sulfite Oxidation IV	Not-Sig	Not-Sig	Not-Sig	Not-Sig	Up-Reg	Not-Sig	Not-Sig	Not-Sig	Not-Sig	Not-Sig
Superoxide Radicals Degradation	Not-Sig	Up-Reg	Discordant	Up-Reg	Up-Reg	Discordant	Not-Sig	Not-Sig	Not-Sig	Not-Sig
Superpathway of Cholesterol Biosynthesis	Up-Reg	Not-Sig	Discordant	Not-Sig	Not-Sig	Not-Sig	Not-Sig	Not-Sig	Not-Sig	Not-Sig
Superpathway of Inositol Phosphate Compounds	Not-Sig	Not-Sig	Discordant	Not-Sig	Not-Sig	Not-Sig	Not-Sig	Not-Sig	Not-Sig	Not-Sig
Superpathway of Melatonin Degradation	Not-Sig	Up-Reg	Up-Reg	Not-Sig	Up-Reg	Not-Sig	Not-Sig	Not-Sig	Not-Sig	Not-Sig
Superpathway of Methionine Degradation	Discordant	Not-Sig	Discordant	Not-Sig	Up-Reg	Discordant	Not-Sig	Not-Sig	Not-Sig	Not-Sig
Synaptic Long Term Depression	Not-Sig	Not-Sig	Discordant	Not-Sig	Not-Sig	Not-Sig	Not-Sig	Not-Sig	Not-Sig	Not-Sig
Systemic Lupus Erythematosus Signaling	Down-Reg	Not-Sig	Down-Reg	Not-Sig	Not-Sig	Down-Reg	Not-Sig	Not-Sig	Not-Sig	Not-Sig
T Cell Receptor Signaling	Down-Reg	Not-Sig	Discordant	Not-Sig	Not-Sig	Down-Reg	Not-Sig	Not-Sig	Not-Sig	Not-Sig
T Helper Cell Differentiation	Down-Reg	Down-Reg	Down-Reg	Not-Sig	Down-Reg	Down-Reg	Not-Sig	Not-Sig	Not-Sig	Not-Sig
Tec Kinase Signaling	Not-Sig	Not-Sig	Discordant	Not-Sig	Not-Sig	Down-Reg	Not-Sig	Not-Sig	Not-Sig	Not-Sig
Telomerase Signaling	Not-Sig	Not-Sig	Up-Reg	Not-Sig	Not-Sig	Discordant	Not-Sig	Not-Sig	Not-Sig	Not-Sig
Tetrahydrobiopterin Biosynthesis I	Not-Sig	Not-Sig	Discordant	Not-Sig	Not-Sig	Not-Sig	Not-Sig	Not-Sig	Not-Sig	Not-Sig
Tetrahydrobiopterin Biosynthesis II	Not-Sig	Not-Sig	Discordant	Not-Sig	Not-Sig	Not-Sig	Not-Sig	Not-Sig	Not-Sig	Not-Sig
Tetrahydrofolate Salvage from 5,10-methenyltetrahydrofolate	Not-Sig	Not-Sig	Down-Reg	Not-Sig	Not-Sig	Not-Sig	Not-Sig	Not-Sig	Not-Sig	Not-Sig
TGF-β Signaling	Not-Sig	Not-Sig	Discordant	Not-Sig	Not-Sig	Not-Sig	Not-Sig	Not-Sig	Not-Sig	Not-Sig
Thrombin Signaling	Not-Sig	Not-Sig	Discordant	Not-Sig	Not-Sig	Not-Sig	Not-Sig	Not-Sig	Not-Sig	Not-Sig
Thrombopoietin Signaling	Not-Sig	Not-Sig	Discordant	Not-Sig	Not-Sig	Down-Reg	Not-Sig	Not-Sig	Not-Sig	Not-Sig
Thyroid Cancer Signaling	Not-Sig	Not-Sig	Up-Reg	Not-Sig	Not-Sig	Not-Sig	Not-Sig	Not-Sig	Not-Sig	Not-Sig
Thyroid Hormone Metabolism II (via Conjugation and/or Degradation)	Not-Sig	Up-Reg	Up-Reg	Not-Sig	Not-Sig	Not-Sig	Not-Sig	Not-Sig	Up-Reg	Not-Sig
Tight Junction Signaling	Not-Sig	Not-Sig	Discordant	Not-Sig	Not-Sig	Not-Sig	Not-Sig	Not-Sig	Not-Sig	Not-Sig
TNFR1 Signaling	Not-Sig	Not-Sig	Discordant	Not-Sig	Not-Sig	Not-Sig	Not-Sig	Not-Sig	Not-Sig	Not-Sig
TNFR2 Signaling	Not-Sig	Not-Sig	Down-Reg	Not-Sig	Not-Sig	Not-Sig	Not-Sig	Not-Sig	Not-Sig	Not-Sig
Toll-like Receptor Signaling	Not-Sig	Not-Sig	Discordant	Not-Sig	Not-Sig	Not-Sig	Not-Sig	Not-Sig	Not-Sig	Not-Sig
TR/RXR Activation	Not-Sig	Not-Sig	Up-Reg	Not-Sig	Not-Sig	Not-Sig	Not-Sig	Not-Sig	Not-Sig	Not-Sig
Trans, trans-farnesyl Diphosphate Biosynthesis	Not-Sig	Not-Sig	Not-Sig	Not-Sig	Up-Reg	Not-Sig	Not-Sig	Not-Sig	Not-Sig	Up-Reg
TREM1 Signaling	Down-Reg	Not-Sig	Down-Reg	Not-Sig	Not-Sig	Not-Sig	Not-Sig	Not-Sig	Not-Sig	Not-Sig
Triacylglycerol Degradation	Not-Sig	Up-Reg	Up-Reg	Not-Sig	Not-Sig	Not-Sig	Not-Sig	Not-Sig	Not-Sig	Not-Sig
tRNA Charging	Not-Sig	Not-Sig	Down-Reg	Not-Sig	Not-Sig	Not-Sig	Not-Sig	Not-Sig	Not-Sig	Not-Sig
Tryptophan Degradation III (Eukaryotic)	Discordant	Not-Sig	Up-Reg	Not-Sig	Not-Sig	Discordant	Not-Sig	Not-Sig	Not-Sig	Not-Sig
Tryptophan Degradation X (Mammalian, via Tryptamine)	Not-Sig	Up-Reg	Up-Reg	Up-Reg	Up-Reg	Up-Reg	Not-Sig	Not-Sig	Up-Reg	Up-Reg
Tumoricidal Function of Hepatic Natural Killer Cells	Not-Sig	Not-Sig	Discordant	Not-Sig	Not-Sig	Down-Reg	Not-Sig	Not-Sig	Not-Sig	Not-Sig
TWEAK Signaling	Not-Sig	Not-Sig	Down-Reg	Not-Sig	Not-Sig	Down-Reg	Not-Sig	Not-Sig	Not-Sig	Not-Sig
Type I Diabetes Mellitus Signaling	Down-Reg	Down-Reg	Down-Reg	Not-Sig	Down-Reg	Down-Reg	Not-Sig	Not-Sig	Not-Sig	Not-Sig
Type II Diabetes Mellitus Signaling	Not-Sig	Not-Sig	Discordant	Not-Sig	Not-Sig	Not-Sig	Not-Sig	Not-Sig	Not-Sig	Not-Sig
Tyrosine Degradation I	Not-Sig	Not-Sig	Up-Reg	Not-Sig	Not-Sig	Not-Sig	Not-Sig	Not-Sig	Not-Sig	Not-Sig
Ubiquinol-10 Biosynthesis (Eukaryotic)	Discordant	Not-Sig	Not-Sig	Not-Sig	Not-Sig	Not-Sig	Not-Sig	Not-Sig	Not-Sig	Not-Sig
UDP-D-xylose and UDP-D-glucuronate Biosynthesis	Not-Sig	Not-Sig	Not-Sig	Up-Reg	Up-Reg	Not-Sig	Not-Sig	Not-Sig	Not-Sig	Not-Sig
Unfolded protein response	Not-Sig	Down-Reg	Discordant	Not-Sig	Not-Sig	Not-Sig	Down-Reg	Not-Sig	Down-Reg	Not-Sig
Urate Biosynthesis/Inosine 5'-phosphate Degradation	Not-Sig	Not-Sig	Discordant	Not-Sig	Down-Reg	Not-Sig	Not-Sig	Not-Sig	Not-Sig	Not-Sig
UVA-Induced MAPK Signaling	Not-Sig	Not-Sig	Discordant	Not-Sig	Not-Sig	Not-Sig	Not-Sig	Not-Sig	Not-Sig	Not-Sig
UVB-Induced MAPK Signaling	Not-Sig	Not-Sig	Discordant	Not-Sig	Not-Sig	Not-Sig	Not-Sig	Not-Sig	Not-Sig	Not-Sig
UVC-Induced MAPK Signaling	Not-Sig	Not-Sig	Discordant	Not-Sig	Not-Sig	Not-Sig	Not-Sig	Not-Sig	Not-Sig	Not-Sig
VDR/RXR Activation	Down-Reg	Not-Sig	Discordant	Not-Sig	Not-Sig	Down-Reg	Not-Sig	Not-Sig	Not-Sig	Not-Sig
VEGF Family Ligand-Receptor Interactions	Not-Sig	Not-Sig	Discordant	Not-Sig	Not-Sig	Down-Reg	Not-Sig	Not-Sig	Not-Sig	Not-Sig
VEGF Signaling	Not-Sig	Not-Sig	Discordant	Not-Sig	Not-Sig	Not-Sig	Not-Sig	Not-Sig	Not-Sig	Not-Sig
Virus Entry via Endocytic Pathways	Down-Reg	Not-Sig	Discordant	Not-Sig	Not-Sig	Down-Reg	Not-Sig	Not-Sig	Not-Sig	Not-Sig
Vitamin-C Transport	Not-Sig	Not-Sig	Up-Reg	Not-Sig	Not-Sig	Not-Sig	Not-Sig	Not-Sig	Not-Sig	Not-Sig
Wnt/Ca+ pathway	Not-Sig	Not-Sig	Discordant	Not-Sig	Not-Sig	Not-Sig	Not-Sig	Not-Sig	Not-Sig	Not-Sig
Wnt/β-catenin Signaling	Not-Sig	Not-Sig	Up-Reg	Not-Sig	Not-Sig	Not-Sig	Not-Sig	Not-Sig	Not-Sig	Not-Sig
Xenobiotic Metabolism Signaling	Up-Reg	Up-Reg	Up-Reg	Up-Reg	Up-Reg	Up-Reg	Not-Sig	Not-Sig	Up-Reg	Up-Reg
Zymosterol Biosynthesis	Up-Reg	Not-Sig	Not-Sig	Not-Sig	Not-Sig	Not-Sig	Not-Sig	Not-Sig	Not-Sig	Not-Sig
α-Adrenergic Signaling	Not-Sig	Not-Sig	Discordant	Not-Sig	Not-Sig	Not-Sig	Not-Sig	Not-Sig	Not-Sig	Not-Sig
γ-glutamyl Cycle	Not-Sig	Up-Reg	Up-Reg	Not-Sig	Not-Sig	Not-Sig	Not-Sig	Not-Sig	Not-Sig	Not-Sig
