# Supplementary material for: Multi-omics Comparative Analysis Reveals Multiple Layers of Host Signaling Pathway Regulation by the Gut Microbiota
Source: mSystems. 2017 Oct 24;2(5):e00107-17. doi: 10.1128/mSystems.00107-17 (PMC5655592; doi:10.1128/mSystems.00107-17)
Supplement: TABLE S8 [file sys005172143sd9.xlsx]

## Sheet: Table_S8
MULTI-OMICS COMPARATIVE ANALYSIS REVEALS MULTIPLE LAYERS OF HOST SIGNALING PATHWAY REGULATION BY THE GUT MICROBIOTA
Nathan P. Manes, Natalia Shulzhenko, Arthur G. Nuccio, Sara Azeem, Andrey Morgun, Aleksandra Nita-Lazar
Table S8. OMiCC meta-analysis samples
GEO Study	GEO Platform	Publication(s)	Germ-Status Comparison	Sex	Strain	Age (at time tissue was harvested)	Mouse Source	Tissue	Notes	OMiCC Comparison Group Pair Name	OMiCC Condition 1 Group Name	OMiCC Condition 2 Group Name	OMiCC Condition 1 Group Samples (GEO IDs)	OMiCC Condition 2 Group Samples (GEO IDs)	OMiCC Condition 1 Group Tags	OMiCC Condition 2 Group Tags	Samples in Condition 1 Group	Samples in Condition 2 Group
GSE1392	GPL81	Mutch et al 2004 Physiol Genomics 19:22-31	Germ-free versus conventional (born GF, immediately conventionalized)	Male	C3H	9 weeks	Nestle Research Centre, Lausanne, Switzerland	Colon, descending	Copied from Methods: Animals. Male C3H mice (Nestle Research Centre, Lausanne, Switzerland) with an average age of 6 wk were placed in Macrolon cages (5 mice per cage) and housed in a room with a 12:12 h light/dark cycle and at a temperature of 22 +/- 2 degC. All mice used in this study were born under germ-free conditions. Some of the axenic mice were transferred immediately after birth into Mac…	GSE1392-Colon-GF::GSE1392-Colon	GSE1392-Colon-GF	GSE1392-Colon	GSM22570;GSM22572;GSM22571	GSM22559;GSM22558;GSM22560	Source:Mice, Inbred C3H;Other:Male;Perturbation:Germ-Free Life;Other:9 wk of age;Sample type:Colon, Descending	Other:9 wk of age;Other:germ-free at birth;Other:conventionalized;Sample type:Colon, Descending;Source:Mice, Inbred C3H;Other:Male	3	3
GSE1392	GPL81	Mutch et al 2004 Physiol Genomics 19:22-31	Germ-free versus conventional (born GF, immediately conventionalized)	Male	C3H	9 weeks	Nestle Research Centre, Lausanne, Switzerland	Jejunum	Copied from Methods: Animals. Male C3H mice (Nestle Research Centre, Lausanne, Switzerland) with an average age of 6 wk were placed in Macrolon cages (5 mice per cage) and housed in a room with a 12:12 h light/dark cycle and at a temperature of 22 +/- 2 degC. All mice used in this study were born under germ-free conditions. Some of the axenic mice were transferred immediately after birth into Mac…	GSE1392-Jejunum-GF::GSE1392-Jejunum	GSE1392-Jejunum-GF	GSE1392-Jejunum	GSM22577;GSM22576;GSM22578	GSM22565;GSM22564;GSM22566	Perturbation:Germ-Free Life;Other:Male;Source:Mice, Inbred C3H;Other:9 wk of age;Sample type:Jejunum	Sample type:Jejunum;Other:Male;Other:germ-free at birth;Other:9 wk of age;Source:Mice, Inbred C3H;Other:conventionalized	3	3
GSE5198	GPL1261	Rawls et al 2006 Cell 127:423-33	Germ-free versus reconventionalized (14 day)	n/a	NMRI	9 - 13 weeks	n/a	Ileum	Copied from Methods: GF mice belonging to the NMRI inbred strain were housed in plastic gnotobiotic isolators and fed an autoclaved chow diet (B&K Universal) ad libitum (Hooper et al., 2002). GF mice were kept under a 12 hr light cycle and monitored routinely for sterility (Rawls et al., 2004). GF NMRI mice were colonized at 7–11 weeks of age with a microbiota harvested from the cecal contents of…	GSE5198-Ileum-GF::GSE5198-Ileum-Reconv	GSE5198-Ileum-GF	GSE5198-Ileum-Reconv	GSM116743;GSM116744;GSM116747;GSM116745;GSM116746	GSM117180;GSM117165;GSM117161;GSM117164;GSM117173	Perturbation:Germ-Free Life;Source:Mice, NMRI;Other:Adult;Sample type:Ileum	Sample type:Ileum;Other:Germ-Free Life;Perturbation:Reconventionalized;Source:Mouse, NMRI;Other:Adult;Time with perturbation:14 day	5	5
GSE8006	GPL81	Munakata et al 2008 BMC Genomics 9:192	Germ-free versus conventional (pre-born GF, immediately conventionalized)	Male	IQI/Jic	9 weeks	n/a	Colon	Copied from Methods: Male germ-free (GF) and specific pathogen-free (SPF) IQI/Jic mice were bred and maintained in the laboratory of the Central Institute for Experimental Animals (CIEA, Kawasaki, Kanagwa, Japan). GF mice were housed in a Trexlertype flexible film isolator in a standard germ-free state and screened on a weekly basis for germ-free status by sampling feces sterilely and culturing o…	GSE8006-Colon-GF::GSE8006-Colon	GSE8006-Colon-GF	GSE8006-Colon	GSM197762;GSM197763;GSM197761	GSM197766;GSM197764;GSM197765	Other:age 9 wk;Sample type:Colon;Perturbation:Germ-Free Life;Other:Male;Source:Mice, Inbred IQI	Other:Specific Pathogen-Free Organisms;Other:Male;Other:age 9 wk;Source:Mice, Inbred IQI;Sample type:Colon	3	3
GSE18056	GPL7440	Gaboriau-Routhiau et al 2009 Immunity 31:677-89	Germ-free versus conventional	Female	C3H/HeN	GF: (8 - 9 week) + (8 or 60 day). CONV: (8 - 9 week) + (8 or 60 day)	n/a	Ileum	Copied from Methods: GF C3H/HeN mice were bred at the INRA facilities in Jouy-en-Josas. GF and gnotobiotic mice were maintained in plastic isolators and fed ad libitum on a commercial diet (R03-40; UAR) sterilized by gamma-irradiation (40 kGy). GF female 8- to 9-week-old mice were gavaged twice at a 24 hr interval with 0.5 ml of: a 10^(-2) dilution of fresh feces from Cv mice (Cvd) or from a heal…	GSE18056-Ileum-GF::GSE18056-Ileum	GSE18056-Ileum-GF	GSE18056-Ileum	GSM451359;GSM451356;GSM451358;GSM451361;GSM451357;GSM451360	GSM451387;GSM451390;GSM451389;GSM451391;GSM451386;GSM451388	Other:Germ-Free Life;Source:Mice, Inbred C3H/HeN;Sample type:Ileum;Other:Female	Sample type:Ileum;Other:Female;Other:Conventional;Source:Mice, Inbred C3H/HeN	6	6
GSE18056	GPL7440	Gaboriau-Routhiau et al 2009 Immunity 31:677-89	Germ-free versus reconventionalized (8 day)	Female	C3H/HeN	GF: (8 - 9 week) + (8 or 60 day). RE-CONV: (8 - 9 week) + (8 day)	n/a	Ileum	Copied from Methods: GF C3H/HeN mice were bred at the INRA facilities in Jouy-en-Josas. GF and gnotobiotic mice were maintained in plastic isolators and fed ad libitum on a commercial diet (R03-40; UAR) sterilized by gamma-irradiation (40 kGy). GF female 8- to 9-week-old mice were gavaged twice at a 24 hr interval with 0.5 ml of: a 10^(-2) dilution of fresh feces from Cv mice (Cvd) or from a heal…	GSE18056-Ileum-GF::GSE18056-Ileum-Reconv-8d	GSE18056-Ileum-GF	GSE18056-Ileum-Reconv-8d	GSM451359;GSM451356;GSM451358;GSM451361;GSM451357;GSM451360	GSM451364;GSM451363;GSM451362	Other:Germ-Free Life;Source:Mice, Inbred C3H/HeN;Sample type:Ileum;Other:Female	Other:Female;Other:Germ-Free Life;Sample type:Ileum;Source:Mice, Inbred C3H/HeN;Time with perturbation:8 day;Perturbation:Reconventionalized	6	3
GSE18056	GPL7440	Gaboriau-Routhiau et al 2009 Immunity 31:677-89	Germ-free versus reconventionalized (8 day, human microbiome)	Female	C3H/HeN	GF: (8 - 9 week) + (8 or 60 day). RE-CONV: (8 - 9 week) + (8 day)	n/a	Ileum	Copied from Methods: GF C3H/HeN mice were bred at the INRA facilities in Jouy-en-Josas. GF and gnotobiotic mice were maintained in plastic isolators and fed ad libitum on a commercial diet (R03-40; UAR) sterilized by gamma-irradiation (40 kGy). GF female 8- to 9-week-old mice were gavaged twice at a 24 hr interval with 0.5 ml of: a 10^(-2) dilution of fresh feces from Cv mice (Cvd) or from a heal…	GSE18056-Ileum-GF::GSE18056-Ileum-Reconv-8d-H	GSE18056-Ileum-GF	GSE18056-Ileum-Reconv-8d-H	GSM451359;GSM451356;GSM451358;GSM451361;GSM451357;GSM451360	GSM451372;GSM451373;GSM451371	Other:Germ-Free Life;Source:Mice, Inbred C3H/HeN;Sample type:Ileum;Other:Female	Other:Germ-Free Life;Other:Female;Source:Mice, Inbred C3H/HeN;Perturbation:Reconventionalized;Sample type:Ileum;Time with perturbation:8 day;Perturbation:Human microbiome	6	3
GSE18056	GPL7440	Gaboriau-Routhiau et al 2009 Immunity 31:677-89	Germ-free versus reconventionalized (60 day)	Female	C3H/HeN	GF: (8 - 9 week) + (8 or 60 day). RE-CONV: (8 - 9 week) + (60 day)	n/a	Ileum	Copied from Methods: GF C3H/HeN mice were bred at the INRA facilities in Jouy-en-Josas. GF and gnotobiotic mice were maintained in plastic isolators and fed ad libitum on a commercial diet (R03-40; UAR) sterilized by gamma-irradiation (40 kGy). GF female 8- to 9-week-old mice were gavaged twice at a 24 hr interval with 0.5 ml of: a 10^(-2) dilution of fresh feces from Cv mice (Cvd) or from a heal…	GSE18056-Ileum-GF::GSE18056-Ileum-Reconv-60d	GSE18056-Ileum-GF	GSE18056-Ileum-Reconv-60d	GSM451359;GSM451356;GSM451358;GSM451361;GSM451357;GSM451360	GSM451367;GSM451366;GSM451365	Other:Germ-Free Life;Source:Mice, Inbred C3H/HeN;Sample type:Ileum;Other:Female	Sample type:Ileum;Perturbation:Reconventionalized;Other:Germ-Free Life;Source:Mice, Inbred C3H/HeN;Other:Female;Time with perturbation:60 day	6	3
GSE18056	GPL7440	Gaboriau-Routhiau et al 2009 Immunity 31:677-89	Germ-free versus reconventionalized (60 day, human microbiome)	Female	C3H/HeN	GF: (8 - 9 week) + (8 or 60 day). RE-CONV: (8 - 9 week) + (60 day)	n/a	Ileum	Copied from Methods: GF C3H/HeN mice were bred at the INRA facilities in Jouy-en-Josas. GF and gnotobiotic mice were maintained in plastic isolators and fed ad libitum on a commercial diet (R03-40; UAR) sterilized by gamma-irradiation (40 kGy). GF female 8- to 9-week-old mice were gavaged twice at a 24 hr interval with 0.5 ml of: a 10^(-2) dilution of fresh feces from Cv mice (Cvd) or from a heal…	GSE18056-Ileum-GF::GSE18056-Ileum-Reconv-60d-H	GSE18056-Ileum-GF	GSE18056-Ileum-Reconv-60d-H	GSM451359;GSM451356;GSM451358;GSM451361;GSM451357;GSM451360	GSM451370;GSM451369;GSM451368	Other:Germ-Free Life;Source:Mice, Inbred C3H/HeN;Sample type:Ileum;Other:Female	Perturbation:Reconventionalized;Sample type:Ileum;Other:Germ-Free Life;Other:Female;Source:Mice, Inbred C3H/HeN;Time with perturbation:60 day;Perturbation:Human microbiome	6	3
GSE23573	GPL6806	Shulzhenko et al 2011 Nat Med 17:1585-93	Germ-free versus conventional	Female	C57BL/6 and C57BL/10A	2-6 months	Taconic	Jejunum	This info is from the NCBI GEO sample entries or the "Online Methods" (at the end of the main article PDF).	GSE23573-Jejunum-GF-F-C57BL::GSE23573-Jejunum-F-B10A	GSE23573-Jejunum-GF-F-C57BL	GSE23573-Jejunum-F-B10A	GSM578279;GSM578292;GSM578289;GSM578277;GSM578280	GSM578209;GSM578199;GSM578213;GSM578203;GSM578207;GSM578250;GSM578247;GSM578211;GSM578233;GSM578248;GSM578234	Perturbation:Germ-Free Life;Source:Mice, Inbred C57BL;Other:Female;Sample type:Jejunum	Sample type:Jejunum;Other:Female;Source:Mice, Inbred C57BL/10A	5	11
GSE23573	GPL6806	Shulzhenko et al 2011 Nat Med 17:1585-93	Germ-free versus conventional	Male	C57BL/6 and C57BL/10A	2-6 months	Taconic	Jejunum	This info is from the NCBI GEO sample entries or the "Online Methods" (at the end of the main article PDF).	GSE23573-Jejunum-GF-M-C57BL::GSE23573-Jejunum-M-B10A	GSE23573-Jejunum-GF-M-C57BL	GSE23573-Jejunum-M-B10A	GSM578283;GSM578291;GSM578294;GSM578296;GSM578286;GSM578284	GSM578238;GSM578230;GSM578217;GSM578205;GSM578244;GSM578240;GSM578215;GSM578200;GSM578236;GSM578252	Sample type:Jejunum;Perturbation:Germ-Free Life;Other:Male;Source:Mice, Inbred C57BL	Other:Male;Sample type:Jejunum;Source:Mice, Inbred C57BL/10A	6	10
GSE32084	GPL81	Munakata et al 2012 BMC Genomics 13:30	Germ-free versus conventional	Male	IQI/Jic	9 weeks	CIEA (Kanagawa, Japan)	Small intestine	Copied from Methods: Male IQI/Jic mice from CIEA (Kanagawa, Japan) were kept under specific pathogen-free (SPF) conditions. Germ-free (GF) mice were housed in a Trexler-type flexible film isolator in a standard germ-free state and screened on a weekly basis for germ-free status by sampling feces sterilely and culturing on MRS-agar plates under aerobic and anaerobic conditions. All mice used in th…	GSE32084-Small_Intestine-GF::GSE32084-Small_Intestine	GSE32084-Small_Intestine-GF	GSE32084-Small_Intestine	GSM795477;GSM795475;GSM795476	GSM795481;GSM795482;GSM795483	Source:Mice, Inbred IQI;Sample type:Intestine, Small;Perturbation:Germ-Free Life;Other:Male;Other:Age 9 wk	Other:Age 9 wk;Sample type:Intestine, Small;Other:Specific Pathogen-Free Organisms;Source:Mice, Inbred IQI;Other:Male	3	3
GSE32513	GPL11533	El Aidy et al 2012 Mucosal Immunol 5:567-79. El Aidy et al 2013 Gut 62:1306-14. El Aidy et al 2013 ISME J 7:743-55.	Germ-free versus reconventionalized (1 day)	Male	C57BL/6J	GF: (8 or 10 weeks). RE-CONV: (8 or 10 weeks) + (1 day)	Centre de Recherche, Institute National de la Recherche Agronomique (Jouy-en-Josas, France)	Colon	Each article described a different tissue(s) (Mucosal Immunol = jejunum, ileum, colon; Gut = jejunum; ISME J = colon). Copied from Methods (ISME J; the others are similar): Germfree and conventionalised mice (male, C57 BL/6J) were maintained in sterile conditions, on a commercial laboratory chow diet. After 2 weeks of acclimatisation and diet adaptation, a first set of germfree mice (n=3) were ra…	GSE32513-Colon-GF::GSE32513-Colon-Conv-1d	GSE32513-Colon-GF	GSE32513-Colon-Conv-1d	GSM805184;GSM805202;GSM805186;GSM805188;GSM805187;GSM805203;GSM805229;GSM805185;GSM805204;GSM805205;GSM805232	GSM805211;GSM805201;GSM805199;GSM805200;GSM805210;GSM805198	Other:Male;Other:Germ-Free Life;Source:Mice, Inbred C57BL/6;Sample type:Colon	Other:Male;Source:Mice, Inbred C57BL/6;Time with perturbation:1 day;Other:Germ-Free Life;Perturbation:Reconventionalized;Sample type:Colon	11	6
GSE32513	GPL11533	El Aidy et al 2012 Mucosal Immunol 5:567-79. El Aidy et al 2013 Gut 62:1306-14. El Aidy et al 2013 ISME J 7:743-55.	Germ-free versus reconventionalized (2 days)	Male	C57BL/6J	GF: (8 or 10 weeks). RE-CONV: (8 or 10 weeks) + (2 days)	Centre de Recherche, Institute National de la Recherche Agronomique (Jouy-en-Josas, France)	Colon	Each article described a different tissue(s) (Mucosal Immunol = jejunum, ileum, colon; Gut = jejunum; ISME J = colon). Copied from Methods (ISME J; the others are similar): Germfree and conventionalised mice (male, C57 BL/6J) were maintained in sterile conditions, on a commercial laboratory chow diet. After 2 weeks of acclimatisation and diet adaptation, a first set of germfree mice (n=3) were ra…	GSE32513-Colon-GF::GSE32513-Colon-Conv-2d	GSE32513-Colon-GF	GSE32513-Colon-Conv-2d	GSM805184;GSM805202;GSM805186;GSM805188;GSM805187;GSM805203;GSM805229;GSM805185;GSM805204;GSM805205;GSM805232	GSM805221;GSM805219;GSM805212;GSM805220;GSM805218;GSM805213	Other:Male;Other:Germ-Free Life;Source:Mice, Inbred C57BL/6;Sample type:Colon	Other:Male;Perturbation:Reconventionalized;Sample type:Colon;Other:Germ-Free Life;Source:Mice, Inbred C57BL/6;Time with perturbation:2 day	11	6
GSE32513	GPL11533	El Aidy et al 2012 Mucosal Immunol 5:567-79. El Aidy et al 2013 Gut 62:1306-14. El Aidy et al 2013 ISME J 7:743-55.	Germ-free versus reconventionalized (4 days)	Male	C57BL/6J	GF: (8 or 10 weeks). RE-CONV: (8 or 10 weeks) + (4 days)	Centre de Recherche, Institute National de la Recherche Agronomique (Jouy-en-Josas, France)	Colon	Each article described a different tissue(s) (Mucosal Immunol = jejunum, ileum, colon; Gut = jejunum; ISME J = colon). Copied from Methods (ISME J; the others are similar): Germfree and conventionalised mice (male, C57 BL/6J) were maintained in sterile conditions, on a commercial laboratory chow diet. After 2 weeks of acclimatisation and diet adaptation, a first set of germfree mice (n=3) were ra…	GSE32513-Colon-GF::GSE32513-Colon-Conv-4d	GSE32513-Colon-GF	GSE32513-Colon-Conv-4d	GSM805184;GSM805202;GSM805186;GSM805188;GSM805187;GSM805203;GSM805229;GSM805185;GSM805204;GSM805205;GSM805232	GSM805208;GSM805192;GSM805224;GSM805191;GSM805190;GSM805193;GSM805189;GSM805206;GSM805207;GSM805230;GSM805209	Other:Male;Other:Germ-Free Life;Source:Mice, Inbred C57BL/6;Sample type:Colon	Time with perturbation:4 day;Other:Germ-Free Life;Other:Male;Source:Mice, Inbred C57BL/6;Sample type:Colon;Perturbation:Reconventionalized	11	11
GSE32513	GPL11533	El Aidy et al 2012 Mucosal Immunol 5:567-79. El Aidy et al 2013 Gut 62:1306-14. El Aidy et al 2013 ISME J 7:743-55.	Germ-free versus reconventionalized (8 days)	Male	C57BL/6J	GF: (8 or 10 weeks). RE-CONV: (8 or 10 weeks) + (8 days)	Centre de Recherche, Institute National de la Recherche Agronomique (Jouy-en-Josas, France)	Colon	Each article described a different tissue(s) (Mucosal Immunol = jejunum, ileum, colon; Gut = jejunum; ISME J = colon). Copied from Methods (ISME J; the others are similar): Germfree and conventionalised mice (male, C57 BL/6J) were maintained in sterile conditions, on a commercial laboratory chow diet. After 2 weeks of acclimatisation and diet adaptation, a first set of germfree mice (n=3) were ra…	GSE32513-Colon-GF::GSE32513-Colon-Conv-8d	GSE32513-Colon-GF	GSE32513-Colon-Conv-8d	GSM805184;GSM805202;GSM805186;GSM805188;GSM805187;GSM805203;GSM805229;GSM805185;GSM805204;GSM805205;GSM805232	GSM805227;GSM805233;GSM805225;GSM805226;GSM805222;GSM805223	Other:Male;Other:Germ-Free Life;Source:Mice, Inbred C57BL/6;Sample type:Colon	Perturbation:Reconventionalized;Time with perturbation:8 day;Sample type:Colon;Other:Male;Other:Germ-Free Life;Source:Mice, Inbred C57BL/6	11	6
GSE32513	GPL11533	El Aidy et al 2012 Mucosal Immunol 5:567-79. El Aidy et al 2013 Gut 62:1306-14. El Aidy et al 2013 ISME J 7:743-55.	Germ-free versus reconventionalized (16 days)	Male	C57BL/6J	GF: (8 or 10 weeks). RE-CONV: (8 or 10 weeks) + (16 days)	Centre de Recherche, Institute National de la Recherche Agronomique (Jouy-en-Josas, France)	Colon	Each article described a different tissue(s) (Mucosal Immunol = jejunum, ileum, colon; Gut = jejunum; ISME J = colon). Copied from Methods (ISME J; the others are similar): Germfree and conventionalised mice (male, C57 BL/6J) were maintained in sterile conditions, on a commercial laboratory chow diet. After 2 weeks of acclimatisation and diet adaptation, a first set of germfree mice (n=3) were ra…	GSE32513-Colon-GF::GSE32513-Colon-Conv-16d	GSE32513-Colon-GF	GSE32513-Colon-Conv-16d	GSM805184;GSM805202;GSM805186;GSM805188;GSM805187;GSM805203;GSM805229;GSM805185;GSM805204;GSM805205;GSM805232	GSM805228;GSM805215;GSM805216;GSM805214;GSM805217;GSM805231	Other:Male;Other:Germ-Free Life;Source:Mice, Inbred C57BL/6;Sample type:Colon	Source:Mice, Inbred C57BL/6;Other:Germ-Free Life;Sample type:Colon;Time with perturbation:16 day;Perturbation:Reconventionalized;Other:Male	11	6
GSE32513	GPL11533	El Aidy et al 2012 Mucosal Immunol 5:567-79. El Aidy et al 2013 Gut 62:1306-14. El Aidy et al 2013 ISME J 7:743-55.	Germ-free versus reconventionalized (30 days)	Male	C57BL/6J	GF: (8 or 10 weeks). RE-CONV: (8 or 10 weeks) + (30 days)	Centre de Recherche, Institute National de la Recherche Agronomique (Jouy-en-Josas, France)	Colon	Each article described a different tissue(s) (Mucosal Immunol = jejunum, ileum, colon; Gut = jejunum; ISME J = colon). Copied from Methods (ISME J; the others are similar): Germfree and conventionalised mice (male, C57 BL/6J) were maintained in sterile conditions, on a commercial laboratory chow diet. After 2 weeks of acclimatisation and diet adaptation, a first set of germfree mice (n=3) were ra…	GSE32513-Colon-GF::GSE32513-Colon-Conv-30d	GSE32513-Colon-GF	GSE32513-Colon-Conv-30d	GSM805184;GSM805202;GSM805186;GSM805188;GSM805187;GSM805203;GSM805229;GSM805185;GSM805204;GSM805205;GSM805232	GSM805196;GSM805197;GSM805195;GSM805194	Other:Male;Other:Germ-Free Life;Source:Mice, Inbred C57BL/6;Sample type:Colon	Sample type:Colon;Source:Mice, Inbred C57BL/6;Other:Germ-Free Life;Perturbation:Reconventionalized;Time with perturbation:30 day;Other:Male	11	4
GSE32513	GPL11533	El Aidy et al 2012 Mucosal Immunol 5:567-79. El Aidy et al 2013 Gut 62:1306-14. El Aidy et al 2013 ISME J 7:743-55.	Germ-free versus reconventionalized (1 day)	Male	C57BL/6J	GF: (8 or 10 weeks). RE-CONV: (8 or 10 weeks) + (1 day)	Centre de Recherche, Institute National de la Recherche Agronomique (Jouy-en-Josas, France)	Ileum	Each article described a different tissue(s) (Mucosal Immunol = jejunum, ileum, colon; Gut = jejunum; ISME J = colon). Copied from Methods (ISME J; the others are similar): Germfree and conventionalised mice (male, C57 BL/6J) were maintained in sterile conditions, on a commercial laboratory chow diet. After 2 weeks of acclimatisation and diet adaptation, a first set of germfree mice (n=3) were ra…	GSE32513-Ileum-GF::GSE32513-Ileum-Conv-1d	GSE32513-Ileum-GF	GSE32513-Ileum-Conv-1d	GSM805151;GSM805154;GSM805156;GSM805097;GSM805096;GSM805153;GSM805152;GSM805155;GSM805098;GSM805095;GSM805099	GSM805158;GSM805157;GSM805160;GSM805159;GSM805161	Source:Mice, Inbred C57BL/6;Sample type:Ileum;Other:Germ-Free Life;Other:Male	Sample type:Ileum;Other:Germ-Free Life;Perturbation:Reconventionalized;Other:Male;Time with perturbation:1 day;Source:Mice, Inbred C57BL/6	11	5
GSE32513	GPL11533	El Aidy et al 2012 Mucosal Immunol 5:567-79. El Aidy et al 2013 Gut 62:1306-14. El Aidy et al 2013 ISME J 7:743-55.	Germ-free versus reconventionalized (2 days)	Male	C57BL/6J	GF: (8 or 10 weeks). RE-CONV: (8 or 10 weeks) + (2 days)	Centre de Recherche, Institute National de la Recherche Agronomique (Jouy-en-Josas, France)	Ileum	Each article described a different tissue(s) (Mucosal Immunol = jejunum, ileum, colon; Gut = jejunum; ISME J = colon). Copied from Methods (ISME J; the others are similar): Germfree and conventionalised mice (male, C57 BL/6J) were maintained in sterile conditions, on a commercial laboratory chow diet. After 2 weeks of acclimatisation and diet adaptation, a first set of germfree mice (n=3) were ra…	GSE32513-Ileum-GF::GSE32513-Ileum-Conv-2d	GSE32513-Ileum-GF	GSE32513-Ileum-Conv-2d	GSM805151;GSM805154;GSM805156;GSM805097;GSM805096;GSM805153;GSM805152;GSM805155;GSM805098;GSM805095;GSM805099	GSM805165;GSM805163;GSM805162;GSM805164	Source:Mice, Inbred C57BL/6;Sample type:Ileum;Other:Germ-Free Life;Other:Male	Time with perturbation:2 day;Other:Germ-Free Life;Source:Mice, Inbred C57BL/6;Perturbation:Reconventionalized;Sample type:Ileum;Other:Male	11	4
GSE32513	GPL11533	El Aidy et al 2012 Mucosal Immunol 5:567-79. El Aidy et al 2013 Gut 62:1306-14. El Aidy et al 2013 ISME J 7:743-55.	Germ-free versus reconventionalized (4 days)	Male	C57BL/6J	GF: (8 or 10 weeks). RE-CONV: (8 or 10 weeks) + (4 days)	Centre de Recherche, Institute National de la Recherche Agronomique (Jouy-en-Josas, France)	Ileum	Each article described a different tissue(s) (Mucosal Immunol = jejunum, ileum, colon; Gut = jejunum; ISME J = colon). Copied from Methods (ISME J; the others are similar): Germfree and conventionalised mice (male, C57 BL/6J) were maintained in sterile conditions, on a commercial laboratory chow diet. After 2 weeks of acclimatisation and diet adaptation, a first set of germfree mice (n=3) were ra…	GSE32513-Ileum-GF::GSE32513-Ileum-Conv-4d	GSE32513-Ileum-GF	GSE32513-Ileum-Conv-4d	GSM805151;GSM805154;GSM805156;GSM805097;GSM805096;GSM805153;GSM805152;GSM805155;GSM805098;GSM805095;GSM805099	GSM805109;GSM805167;GSM805168;GSM805106;GSM805169;GSM805171;GSM805105;GSM805170;GSM805107;GSM805166;GSM805108	Source:Mice, Inbred C57BL/6;Sample type:Ileum;Other:Germ-Free Life;Other:Male	Other:Germ-Free Life;Source:Mice, Inbred C57BL/6;Sample type:Ileum;Time with perturbation:4 day;Other:Male;Perturbation:Reconventionalized	11	11
GSE32513	GPL11533	El Aidy et al 2012 Mucosal Immunol 5:567-79. El Aidy et al 2013 Gut 62:1306-14. El Aidy et al 2013 ISME J 7:743-55.	Germ-free versus reconventionalized (8 days)	Male	C57BL/6J	GF: (8 or 10 weeks). RE-CONV: (8 or 10 weeks) + (8 days)	Centre de Recherche, Institute National de la Recherche Agronomique (Jouy-en-Josas, France)	Ileum	Each article described a different tissue(s) (Mucosal Immunol = jejunum, ileum, colon; Gut = jejunum; ISME J = colon). Copied from Methods (ISME J; the others are similar): Germfree and conventionalised mice (male, C57 BL/6J) were maintained in sterile conditions, on a commercial laboratory chow diet. After 2 weeks of acclimatisation and diet adaptation, a first set of germfree mice (n=3) were ra…	GSE32513-Ileum-GF::GSE32513-Ileum-Conv-8d	GSE32513-Ileum-GF	GSE32513-Ileum-Conv-8d	GSM805151;GSM805154;GSM805156;GSM805097;GSM805096;GSM805153;GSM805152;GSM805155;GSM805098;GSM805095;GSM805099	GSM805177;GSM805173;GSM805176;GSM805175;GSM805174;GSM805172	Source:Mice, Inbred C57BL/6;Sample type:Ileum;Other:Germ-Free Life;Other:Male	Time with perturbation:8 day;Source:Mice, Inbred C57BL/6;Other:Male;Perturbation:Reconventionalized;Other:Germ-Free Life;Sample type:Ileum	11	6
GSE32513	GPL11533	El Aidy et al 2012 Mucosal Immunol 5:567-79. El Aidy et al 2013 Gut 62:1306-14. El Aidy et al 2013 ISME J 7:743-55.	Germ-free versus reconventionalized (16 days)	Male	C57BL/6J	GF: (8 or 10 weeks). RE-CONV: (8 or 10 weeks) + (16 days)	Centre de Recherche, Institute National de la Recherche Agronomique (Jouy-en-Josas, France)	Ileum	Each article described a different tissue(s) (Mucosal Immunol = jejunum, ileum, colon; Gut = jejunum; ISME J = colon). Copied from Methods (ISME J; the others are similar): Germfree and conventionalised mice (male, C57 BL/6J) were maintained in sterile conditions, on a commercial laboratory chow diet. After 2 weeks of acclimatisation and diet adaptation, a first set of germfree mice (n=3) were ra…	GSE32513-Ileum-GF::GSE32513-Ileum-Conv-16d	GSE32513-Ileum-GF	GSE32513-Ileum-Conv-16d	GSM805151;GSM805154;GSM805156;GSM805097;GSM805096;GSM805153;GSM805152;GSM805155;GSM805098;GSM805095;GSM805099	GSM805178;GSM805181;GSM805179;GSM805182;GSM805180;GSM805183	Source:Mice, Inbred C57BL/6;Sample type:Ileum;Other:Germ-Free Life;Other:Male	Sample type:Ileum;Source:Mice, Inbred C57BL/6;Perturbation:Reconventionalized;Other:Germ-Free Life;Time with perturbation:16 day;Other:Male	11	6
GSE32513	GPL11533	El Aidy et al 2012 Mucosal Immunol 5:567-79. El Aidy et al 2013 Gut 62:1306-14. El Aidy et al 2013 ISME J 7:743-55.	Germ-free versus reconventionalized (30 days)	Male	C57BL/6J	GF: (8 or 10 weeks). RE-CONV: (8 or 10 weeks) + (30 days)	Centre de Recherche, Institute National de la Recherche Agronomique (Jouy-en-Josas, France)	Ileum	Each article described a different tissue(s) (Mucosal Immunol = jejunum, ileum, colon; Gut = jejunum; ISME J = colon). Copied from Methods (ISME J; the others are similar): Germfree and conventionalised mice (male, C57 BL/6J) were maintained in sterile conditions, on a commercial laboratory chow diet. After 2 weeks of acclimatisation and diet adaptation, a first set of germfree mice (n=3) were ra…	GSE32513-Ileum-GF::GSE32513-Ileum-Conv-30d	GSE32513-Ileum-GF	GSE32513-Ileum-Conv-30d	GSM805151;GSM805154;GSM805156;GSM805097;GSM805096;GSM805153;GSM805152;GSM805155;GSM805098;GSM805095;GSM805099	GSM805114;GSM805117;GSM805115;GSM805116	Source:Mice, Inbred C57BL/6;Sample type:Ileum;Other:Germ-Free Life;Other:Male	Other:Germ-Free Life;Sample type:Ileum;Other:Male;Time with perturbation:30 day;Source:Mice, Inbred C57BL/6;Perturbation:Reconventionalized	11	4
GSE32513	GPL11533	El Aidy et al 2012 Mucosal Immunol 5:567-79. El Aidy et al 2013 Gut 62:1306-14. El Aidy et al 2013 ISME J 7:743-55.	Germ-free versus reconventionalized (1 day)	Male	C57BL/6J	GF: (8 or 10 weeks). RE-CONV: (8 or 10 weeks) + (1 day)	Centre de Recherche, Institute National de la Recherche Agronomique (Jouy-en-Josas, France)	Jejunum	Each article described a different tissue(s) (Mucosal Immunol = jejunum, ileum, colon; Gut = jejunum; ISME J = colon). Copied from Methods (ISME J; the others are similar): Germfree and conventionalised mice (male, C57 BL/6J) were maintained in sterile conditions, on a commercial laboratory chow diet. After 2 weeks of acclimatisation and diet adaptation, a first set of germfree mice (n=3) were ra…	GSE32513-Jejunum-GF::GSE32513-Jejunum-Conv-1d	GSE32513-Jejunum-GF	GSE32513-Jejunum-Conv-1d	GSM805094;GSM805091;GSM805093;GSM805120;GSM805119;GSM805092;GSM805122;GSM805118;GSM805090;GSM805121	GSM805125;GSM805124;GSM805127;GSM805123;GSM805126;GSM805128	Other:Male;Other:Germ-Free Life;Sample type:Jejunum;Source:Mice, Inbred C57BL/6	Other:Male;Other:Germ-Free Life;Source:Mice, Inbred C57BL/6;Sample type:Jejunum;Perturbation:Reconventionalized;Time with perturbation:1 day	10	6
GSE32513	GPL11533	El Aidy et al 2012 Mucosal Immunol 5:567-79. El Aidy et al 2013 Gut 62:1306-14. El Aidy et al 2013 ISME J 7:743-55.	Germ-free versus reconventionalized (2 days)	Male	C57BL/6J	GF: (8 or 10 weeks). RE-CONV: (8 or 10 weeks) + (2 days)	Centre de Recherche, Institute National de la Recherche Agronomique (Jouy-en-Josas, France)	Jejunum	Each article described a different tissue(s) (Mucosal Immunol = jejunum, ileum, colon; Gut = jejunum; ISME J = colon). Copied from Methods (ISME J; the others are similar): Germfree and conventionalised mice (male, C57 BL/6J) were maintained in sterile conditions, on a commercial laboratory chow diet. After 2 weeks of acclimatisation and diet adaptation, a first set of germfree mice (n=3) were ra…	GSE32513-Jejunum-GF::GSE32513-Jejunum-Conv-2d	GSE32513-Jejunum-GF	GSE32513-Jejunum-Conv-2d	GSM805094;GSM805091;GSM805093;GSM805120;GSM805119;GSM805092;GSM805122;GSM805118;GSM805090;GSM805121	GSM805129;GSM805131;GSM805133;GSM805132;GSM805130	Other:Male;Other:Germ-Free Life;Sample type:Jejunum;Source:Mice, Inbred C57BL/6	Perturbation:Reconventionalized;Source:Mice, Inbred C57BL/6;Time with perturbation:2 day;Sample type:Jejunum;Other:Male;Other:Germ-Free Life	10	5
GSE32513	GPL11533	El Aidy et al 2012 Mucosal Immunol 5:567-79. El Aidy et al 2013 Gut 62:1306-14. El Aidy et al 2013 ISME J 7:743-55.	Germ-free versus reconventionalized (4 days)	Male	C57BL/6J	GF: (8 or 10 weeks). RE-CONV: (8 or 10 weeks) + (4 days)	Centre de Recherche, Institute National de la Recherche Agronomique (Jouy-en-Josas, France)	Jejunum	Each article described a different tissue(s) (Mucosal Immunol = jejunum, ileum, colon; Gut = jejunum; ISME J = colon). Copied from Methods (ISME J; the others are similar): Germfree and conventionalised mice (male, C57 BL/6J) were maintained in sterile conditions, on a commercial laboratory chow diet. After 2 weeks of acclimatisation and diet adaptation, a first set of germfree mice (n=3) were ra…	GSE32513-Jejunum-GF::GSE32513-Jejunum-Conv-4d	GSE32513-Jejunum-GF	GSE32513-Jejunum-Conv-4d	GSM805094;GSM805091;GSM805093;GSM805120;GSM805119;GSM805092;GSM805122;GSM805118;GSM805090;GSM805121	GSM805136;GSM805101;GSM805103;GSM805139;GSM805137;GSM805100;GSM805138;GSM805104;GSM805135;GSM805134;GSM805102	Other:Male;Other:Germ-Free Life;Sample type:Jejunum;Source:Mice, Inbred C57BL/6	Source:Mice, Inbred C57BL/6;Perturbation:Reconventionalized;Other:Male;Sample type:Jejunum;Time with perturbation:4 day;Other:Germ-Free Life	10	11
GSE32513	GPL11533	El Aidy et al 2012 Mucosal Immunol 5:567-79. El Aidy et al 2013 Gut 62:1306-14. El Aidy et al 2013 ISME J 7:743-55.	Germ-free versus reconventionalized (8 days)	Male	C57BL/6J	GF: (8 or 10 weeks). RE-CONV: (8 or 10 weeks) + (8 days)	Centre de Recherche, Institute National de la Recherche Agronomique (Jouy-en-Josas, France)	Jejunum	Each article described a different tissue(s) (Mucosal Immunol = jejunum, ileum, colon; Gut = jejunum; ISME J = colon). Copied from Methods (ISME J; the others are similar): Germfree and conventionalised mice (male, C57 BL/6J) were maintained in sterile conditions, on a commercial laboratory chow diet. After 2 weeks of acclimatisation and diet adaptation, a first set of germfree mice (n=3) were ra…	GSE32513-Jejunum-GF::GSE32513-Jejunum-Conv-8d	GSE32513-Jejunum-GF	GSE32513-Jejunum-Conv-8d	GSM805094;GSM805091;GSM805093;GSM805120;GSM805119;GSM805092;GSM805122;GSM805118;GSM805090;GSM805121	GSM805141;GSM805145;GSM805144;GSM805143;GSM805142;GSM805140	Other:Male;Other:Germ-Free Life;Sample type:Jejunum;Source:Mice, Inbred C57BL/6	Time with perturbation:8 day;Perturbation:Reconventionalized;Other:Male;Source:Mice, Inbred C57BL/6;Sample type:Jejunum;Other:Germ-Free Life	10	6
GSE32513	GPL11533	El Aidy et al 2012 Mucosal Immunol 5:567-79. El Aidy et al 2013 Gut 62:1306-14. El Aidy et al 2013 ISME J 7:743-55.	Germ-free versus reconventionalized (16 days)	Male	C57BL/6J	GF: (8 or 10 weeks). RE-CONV: (8 or 10 weeks) + (16 days)	Centre de Recherche, Institute National de la Recherche Agronomique (Jouy-en-Josas, France)	Jejunum	Each article described a different tissue(s) (Mucosal Immunol = jejunum, ileum, colon; Gut = jejunum; ISME J = colon). Copied from Methods (ISME J; the others are similar): Germfree and conventionalised mice (male, C57 BL/6J) were maintained in sterile conditions, on a commercial laboratory chow diet. After 2 weeks of acclimatisation and diet adaptation, a first set of germfree mice (n=3) were ra…	GSE32513-Jejunum-GF::GSE32513-Jejunum-Conv-16d	GSE32513-Jejunum-GF	GSE32513-Jejunum-Conv-16d	GSM805094;GSM805091;GSM805093;GSM805120;GSM805119;GSM805092;GSM805122;GSM805118;GSM805090;GSM805121	GSM805148;GSM805147;GSM805150;GSM805149;GSM805146	Other:Male;Other:Germ-Free Life;Sample type:Jejunum;Source:Mice, Inbred C57BL/6	Source:Mice, Inbred C57BL/6;Sample type:Jejunum;Perturbation:Reconventionalized;Other:Male;Time with perturbation:16 day;Other:Germ-Free Life	10	5
GSE32513	GPL11533	El Aidy et al 2012 Mucosal Immunol 5:567-79. El Aidy et al 2013 Gut 62:1306-14. El Aidy et al 2013 ISME J 7:743-55.	Germ-free versus reconventionalized (30 days)	Male	C57BL/6J	GF: (8 or 10 weeks). RE-CONV: (8 or 10 weeks) + (30 days)	Centre de Recherche, Institute National de la Recherche Agronomique (Jouy-en-Josas, France)	Jejunum	Each article described a different tissue(s) (Mucosal Immunol = jejunum, ileum, colon; Gut = jejunum; ISME J = colon). Copied from Methods (ISME J; the others are similar): Germfree and conventionalised mice (male, C57 BL/6J) were maintained in sterile conditions, on a commercial laboratory chow diet. After 2 weeks of acclimatisation and diet adaptation, a first set of germfree mice (n=3) were ra…	GSE32513-Jejunum-GF::GSE32513-Jejunum-Conv-30d	GSE32513-Jejunum-GF	GSE32513-Jejunum-Conv-30d	GSM805094;GSM805091;GSM805093;GSM805120;GSM805119;GSM805092;GSM805122;GSM805118;GSM805090;GSM805121	GSM805112;GSM805110;GSM805111;GSM805113	Other:Male;Other:Germ-Free Life;Sample type:Jejunum;Source:Mice, Inbred C57BL/6	Source:Mice, Inbred C57BL/6;Other:Germ-Free Life;Sample type:Jejunum;Other:Male;Time with perturbation:30 day;Perturbation:Reconventionalized	10	4
GSE46952	GPL6096	Joyce et al 2014 Proc Natl Acad Sci U S A 111:7421-6	Germ-free versus reconventionalized (1-2 weeks)	25 female, 20 male	Swiss Webster	7-8 weeks	Bred inhouse; originally from Taconic	Ileum	Copied from the Methods: Germ-free Swiss Webster mice were maintained in the germfree unit in the Alimentary Pharmabiotic Centre. Monocolonization experiments were initiated by oral dosing of appropriate strains at 1 x 10^9 cfu per mouse. Monocolonized mice were housed in relevant groups in individual germ-free isolators for the duration of the experiment. Copied from the NCBI Geo sample: tissue …	GSE46952-Ileum-GF::GSE46952-Ileum-ReConv	GSE46952-Ileum-GF	GSE46952-Ileum-ReConv	GSM1141902;GSM1141900;GSM1141901;GSM1141899	GSM1141917;GSM1141919;GSM1141915;GSM1141916;GSM1141918	Perturbation:Germ-Free Life;Sample type:Ileum;Source:Mice, Inbred Swiss Webster	Perturbation:Reconventionalized;Other:Germ-Free Life;Sample type:Ileum;Source:Mice, Inbred Swiss Webster	4	5
