# Supplementary material for: Multi-omics Comparative Analysis Reveals Multiple Layers of Host Signaling Pathway Regulation by the Gut Microbiota
Source: mSystems. 2017 Oct 24;2(5):e00107-17. doi: 10.1128/mSystems.00107-17 (PMC5655592; doi:10.1128/mSystems.00107-17)
Supplement: TABLE S9 [file sys005172143sd10.xlsx]

## Sheet: Table_S9
MULTI-OMICS COMPARATIVE ANALYSIS REVEALS MULTIPLE LAYERS OF HOST SIGNALING PATHWAY REGULATION BY THE GUT MICROBIOTA
Nathan P. Manes, Natalia Shulzhenko, Arthur G. Nuccio, Sara Azeem, Andrey Morgun, Aleksandra Nita-Lazar
Table S9. OMiCC meta-analysis dataset
Note that OMiCC meta-analyses always produce two q-values (q[up] and q[down]) for each gene.
Also note that OMiCC performs an internal data filtration step, and consequently some of the genes that were present in the original GEO datasets are not below.
The results of the meta-analysis are available online (https://omicc.niaid.nih.gov/myProject/showResult/1118?ac=0SW9E3XLH).
Gene Symbol	Log2(GF/C) [GSE32513-Jejunum-GF::GSE32513-Jejunum-Conv-2d]	Log2(GF/C) [GSE32513-Ileum-GF::GSE32513-Ileum-Conv-30d]	Log2(GF/C) [GSE32513-Jejunum-GF::GSE32513-Jejunum-Conv-16d]	Log2(GF/C) [GSE5198-GermFree::GSE5198-Colonized]	Log2(GF/C) [GSE32513-Colon-GF::GSE32513-Colon-Conv-30d]	Log2(GF/C) [GSE18056-GF::GSE18056-Reconv-8d-H]	Log2(GF/C) [GSE23573-GermFree-F-C57BL::GSE23573-F-B10A]	Log2(GF/C) [GSE32513-Colon-GF::GSE32513-Colon-Conv-1d]	Log2(GF/C) [GSE1392-Colon-GF::GSE1392-Colon]	Log2(GF/C) [GSE32513-Colon-GF::GSE32513-Colon-Conv-16d]	Log2(GF/C) [GSE46952-Ileum-GF::GSE46952-Ileum-ReConv]	Log2(GF/C) [GSE32513-Colon-GF::GSE32513-Colon-Conv-4d]	Log2(GF/C) [GSE18056-GF::GSE18056-Reconv-60d-H]	Log2(GF/C) [GSE32513-Jejunum-GF::GSE32513-Jejunum-Conv-8d]	Log2(GF/C) [GSE23573-GermFree-M-C57BL::GSE23573-M-B10A]	Log2(GF/C) [GSE18056-GF::GSE18056-Normal]	Log2(GF/C) [GSE32513-Ileum-GF::GSE32513-Ileum-Conv-16d]	Log2(GF/C) [GSE18056-GF::GSE18056-Reconv-60d]	Log2(GF/C) [GSE32513-Ileum-GF::GSE32513-Ileum-Conv-2d]	Log2(GF/C) [GSE32513-Colon-GF::GSE32513-Colon-Conv-2d]	Log2(GF/C) [GSE32513-Jejunum-GF::GSE32513-Jejunum-Conv-4d]	Log2(GF/C) [GSE32513-Ileum-GF::GSE32513-Ileum-Conv-8d]	Log2(GF/C) [GSE8006-Colon-GF::GSE8006-Colon]	Log2(GF/C) [GSE32084-GF-Untreated::GSE32084-Untreated]	Log2(GF/C) [GSE32513-Colon-GF::GSE32513-Colon-Conv-8d]	Log2(GF/C) [GSE32513-Jejunum-GF::GSE32513-Jejunum-Conv-30d]	Log2(GF/C) [GSE32513-Ileum-GF::GSE32513-Ileum-Conv-4d]	Log2(GF/C) [GSE18056-GF::GSE18056-Reconv-8d]	Log2(GF/C) [GSE32513-Ileum-GF::GSE32513-Ileum-Conv-1d]	Log2(GF/C) [GSE1392-Jejunum-GF::GSE1392-Jejunum]	Log2(GF/C) [GSE32513-Jejunum-GF::GSE32513-Jejunum-Conv-1d]	q-value [Down]	q-value [Up]	Geometric mean GF/C	Minimum q-value	Meta-analysis[up]	Meta-analysis[down]
GENE: 0610009D07Rik	0.0117956	-0.119393	-0.182827	-0.171318	0.303769	0.0769688	-0.127478	0.0507374	0.328326	-0.0307857	-0.425763	-0.134217	0.200536	-0.287244	-0.63316	-0.0339989	-0.145837	-0.0624306	-0.136996	0.0306867	-0.263226	-0.113136	0.0343943	0.0796325	-0.0152288	-0.218365	-0.122381	-0.00269992	-0.11214	-0.0864058	-0.138567	0.829594	1	0.946761	0.829594	FALSE	FALSE
GENE: 0610031J06Rik	0.107239	-0.0167313	0.196527	0.262776	-0.0893757	-0.296734	0.129574	0.084361	-0.305001	0.0370827	0.0627232	0.000871297	-0.264029	0.255783	0.00543383	-0.143947	0.213533	0.314888	0.101861	0.0555439	0.0958093	0.228023	-0.235981	0.136482	0.0643077	0.0293149	0.0648213	-0.181001	0.102419	0.137645	0.084236	1	1	1.02808	1	FALSE	FALSE
GENE: 1100001G20Rik	-0.0515736	0.0512656	0.273691	-0.130691	-0.0711063	-0.0764745	NA	-0.00267235	1.36089	-0.0333653	0.192653	-0.0875425	0.0518271	0.323908	1.47341	0.0819628	0.243503	0.100953	0.111806	-0.141978	0.134143	0.282675	-0.558699	0.562224	-0.105128	0.143484	0.205509	0.0751147	0.167054	1.75641	-0.0380394	1	0.0064454	1.15656	0.0064454	TRUE	FALSE
GENE: 1110001J03Rik	-0.00316279	0.425869	0.109878	0.17978	0.366832	0.0173249	NA	-0.073119	0.15025	0.222464	0.369911	0.259554	-0.235602	0.0180919	-1.259	0.101541	0.101049	0.205001	-0.0720962	-0.093678	0.226169	-0.00261903	-0.235034	-0.539838	0.246781	0.36359	0.139182	0.424003	-0.00254094	0.154223	0.0775841	1	0.0246562	1.03868	0.0246562	TRUE	FALSE
GENE: 1110004F10Rik	0.0335647	-0.233729	-0.196034	-0.288461	0.241439	0.0313251	NA	-0.0259007	-0.0275138	0.00320073	-0.369023	-0.110172	0.178244	-0.19235	-0.57437	-0.196396	-0.0281586	0.0191132	-0.0153221	-0.0508171	-0.324767	0.0739929	0.12104	-0.198148	0.146424	-0.283646	-0.088956	-0.143675	0.0343883	0.00149391	-0.14569	0.687423	1	0.941502	0.687423	FALSE	FALSE
GENE: 1110007C09Rik	0.10215	0.246918	0.681614	0.00212711	0.148756	-0.50551	NA	0.175813	-0.24984	0.394304	-0.0256289	0.30158	0.324851	0.573929	-1.26424	0.257348	0.891185	0.913701	0.333033	0.180258	0.151521	0.888344	-0.243378	0.759341	0.342066	-0.00773748	0.55867	0.624195	0.399112	0.364625	0.120391	1	0	1.18755	0	TRUE	FALSE
GENE: 1110008P14Rik	-0.0685018	0.0376388	-0.316695	0.238265	0.240212	-0.193338	NA	0.00999511	-0.670959	-0.0597576	-0.0559338	-0.0698632	-0.195812	-0.337315	-0.182303	-0.499431	-0.0236681	0.0216315	-0.0715392	-0.068522	-0.480427	-0.18154	-0.42502	-0.155333	-0.0109136	-0.367451	-0.142963	-1.05293	-0.01313	-0.132506	-0.0341302	0.0822857	1	0.885517	0.0822857	FALSE	TRUE
GENE: 1110038F14Rik	-0.101351	-0.786482	-0.434799	0.0977829	0.028521	0.09034	NA	0.043728	0.163464	-0.0592065	-0.336799	-0.347818	-0.0120345	-0.720406	-0.605674	-1.13048	-0.496775	-1.03197	-0.0952648	-0.057788	-0.890349	-0.480581	-0.0208583	-0.289141	-0.101452	-0.677495	-0.760874	-0.607182	0.00761504	0.100882	-0.128061	0	1	0.800321	0	FALSE	TRUE
GENE: 1110057K04Rik	0.121802	0.0145244	-0.0396695	-0.0703153	0.00385898	-0.0228535	NA	0.0017198	0.380233	-0.358529	0.322968	-0.592136	-0.171106	-0.0359103	-0.870318	-0.164353	-0.126521	-0.156426	0.134313	-0.0986864	-0.0173028	-0.173117	-0.207644	-0.0873712	-0.717117	0.142245	-0.187117	-0.0737373	-0.0259683	0.358776	0.169741	0.0705794	1	0.942871	0.0705794	FALSE	TRUE
GENE: 1110059E24Rik	-0.259591	-0.234597	-0.564751	-0.191137	0.115297	0.0791601	NA	-0.0366561	0.307529	-0.40758	-0.574686	-0.510312	-0.0927546	-0.74204	-0.395979	-0.295531	-0.541431	-0.738174	-0.0705942	-0.228593	-0.702686	-0.462406	-0.898913	-0.285286	-0.550782	-0.370103	-0.48321	-0.600438	-0.0608077	-0.138562	-0.190033	0	1	0.7914	0	FALSE	TRUE
GENE: 1200011I18Rik	-0.0444964	-0.0702919	-0.037011	-0.176977	0.0379489	-0.157527	NA	0.104097	-0.0938692	0.142768	-0.0178311	0.0829695	-0.270544	-0.0758874	NA	-0.12914	0.0240579	-0.0287254	0.0200588	0.132746	-0.160517	-0.0149371	0.34745	-0.170727	0.204415	-0.175769	-0.00566647	-0.0561412	-0.00583356	-0.0712516	-0.132903	1	1	0.981071	1	FALSE	FALSE
GENE: 1600029D21Rik	0.217971	-0.877788	-0.977733	-0.969301	-0.4337	0.0171826	NA	0.0760016	1.45386	-1.03445	0.122331	-1.23308	-1.02177	-0.91748	NA	-6.37029	-0.419485	-7.27836	-0.259643	-0.366653	-0.632521	-0.735665	-0.642624	-2.49626	-1.19156	-0.865935	-0.943337	-3.17053	0.251876	-1.38454	0.556376	0	1	0.470693	0	FALSE	TRUE
GENE: 1700021F05Rik	0.0155196	-0.063196	-0.431387	0.186545	0.00417999	0.00955451	NA	-0.26438	-0.16634	-0.171329	-0.515128	-0.188356	-0.0604987	-0.301921	NA	-0.161043	-0.321317	-0.42344	-0.15084	-0.259065	-0.380192	-0.395629	-0.266012	-0.0240405	-0.167883	-0.120388	-0.334876	-0.238698	-0.13798	0.0183867	-0.106886	0	1	0.878564	0	FALSE	TRUE
GENE: 1700037H04Rik	0.249823	-0.276308	0.358364	-0.084523	-0.130153	-0.443886	NA	0.164175	0.000202136	0.159949	0.0397041	0.0233619	-0.424078	0.477941	NA	-0.0900554	0.0881918	0.184685	0.114094	0.0879762	0.250045	0.0623733	-0.276847	-0.577834	0.0895022	0.0403754	-0.113927	-0.124023	0.171892	-0.116735	0.375647	1	0.915134	1.00671	0.915134	FALSE	FALSE
GENE: 1700074P13Rik	-0.067992	-0.0346937	-0.00667976	0.170505	0.0269152	-0.00226369	NA	0.0182809	-0.41432	-0.111342	0.0615473	-0.0556806	-0.0460192	-0.0189496	NA	-0.00491149	0.0174327	-0.0120492	0.0579561	-0.0460718	-0.0650137	-0.0619672	1.37258	-0.152564	-0.00473363	-0.166707	-0.038382	0.0124056	0.0545808	0.967774	-0.0820143	1	1	1.03323	1	FALSE	FALSE
GENE: 1810030O07Rik	0.205373	-0.208178	-0.0750097	-0.274607	0.100357	0.0678542	NA	0.0949644	0.148353	0.182744	0.049843	0.0134924	-0.140204	-0.047749	NA	-0.0483618	-0.0283016	-0.425655	0.092259	0.106362	-0.0665927	-0.0218379	0.128378	0.166896	0.148952	-0.264272	-0.126165	0.0753542	0.00637207	0.265165	0.142946	1	1	1.00644	1	FALSE	FALSE
GENE: 2010107E04Rik	0.125686	-0.00193361	0.0458403	0.342454	0.241455	-0.0390489	-0.80071	-0.0910856	0.375898	-0.0342228	-0.0448356	-0.0143422	-0.0842753	-0.108148	-1.19369	-0.0188996	-0.182421	-0.250935	-0.059877	-0.133239	0.0192987	-0.122514	-0.132648	-0.321671	-0.0428837	-0.00734854	-0.00531758	0.00783248	0.0361439	-0.275335	0.172656	1	1	0.943562	1	FALSE	FALSE
GENE: 2210016L21Rik	0.0569196	-0.0961079	0.286255	0.378164	-0.0324412	-0.0642734	NA	0.221523	-0.719523	0.326353	0.0213887	0.208634	-0.154837	0.168723	0.102906	0.0307666	0.448814	0.267568	0.281951	0.231871	0.0564947	0.292796	-0.226982	-1.27887	0.332323	-0.165292	0.145695	0.35888	0.21245	-0.00957715	0.0404496	1	2.99401e-05	1.04061	2.99401e-05	TRUE	FALSE
GENE: 2310036O22Rik	-0.0696141	-0.036556	-0.165404	0.152517	0.0152185	-0.118547	0.561985	-0.0780822	0.129717	-0.0404854	0.143273	-0.0838504	-0.0852372	-0.130762	0.0319759	-0.163366	-0.106665	-0.118502	-0.029459	-0.0301402	-0.153091	-0.0701374	0.028278	-0.0259069	-0.0942475	-0.0855413	-0.0786828	-0.191639	-0.0201186	-0.193178	-0.106168	1	1	0.973255	1	FALSE	FALSE
GENE: 2310044G17Rik	0.0570084	0.636129	1.06084	0.265059	0.790898	-1.04104	NA	0.233991	0.707176	0.926339	-0.103567	1.00403	-0.300912	0.83714	NA	0.983764	0.981659	1.84169	0.222919	0.476162	0.93086	0.765627	0.545715	-0.100332	0.877574	0.718786	0.676029	0.00756042	-0.0182771	0.132603	0.114597	1	0	1.40512	0	TRUE	FALSE
GENE: 2410004B18Rik	-0.0922396	0.227823	-0.0693708	-0.224044	0.178843	0.014693	NA	0.0281629	0.0879537	-0.062349	-0.199752	-0.0831939	0.0401962	-0.172189	-2.04083	-0.0580765	-0.0568526	-0.17931	-0.162871	-0.0157357	-0.219352	-0.144478	-0.133589	0.417791	-0.0649357	0.179105	-0.048191	-0.170643	-0.146229	0.0190594	-0.154721	0.336499	1	0.926474	0.336499	FALSE	FALSE
GENE: 2410015M20Rik	0.0234557	0.137727	-0.0208569	0.0633393	0.24537	0.0663192	0.367358	-0.0536507	0.215662	0.0724534	-0.0513899	0.0969524	-0.118445	-0.211576	-0.78671	-0.0847964	-0.16746	-0.00787868	-0.184414	-0.0433446	0.0110692	-0.148636	-0.309655	-0.272406	0.0154413	0.206888	-0.0349707	-0.0438688	-0.0972914	0.349159	-0.0230005	1	1	0.98251	1	FALSE	FALSE
GENE: 2510039O18Rik	0.0384793	-0.0367074	0.199436	-0.255327	-0.0772771	-0.031491	NA	0.030486	0.0547803	0.0122047	-0.0271404	-0.0905741	-0.0413716	0.19684	0.246685	0.128811	0.33107	0.373044	0.181175	0.0188079	-0.0513255	0.221591	0.292747	0.659454	-0.0835946	-0.0780084	0.127759	-0.0286027	0.2241	0.391883	0.117357	1	1	1.0729	1	FALSE	FALSE
GENE: 2610507B11Rik	0.0447496	0.270769	0.213183	-0.0121343	0.0119074	0.350123	NA	-0.0657149	0.202458	0.0238886	0.265479	-0.00879974	0.134657	0.14452	NA	0.223326	0.0599653	-0.11157	0.0462414	-0.0282668	0.0762923	0.0468284	-0.141561	-0.0148141	-0.00825966	0.275323	0.0440905	0.0056372	0.0608575	0.445618	0.0874373	1	1	1.06519	1	FALSE	FALSE
GENE: 2700097O09Rik	0.01248	0.231737	0.041909	-0.218086	0.281445	0.240498	NA	0.133972	0.504445	0.160959	-0.0512383	0.155178	-0.0172244	0.0852109	0.0215122	0.168631	-0.100373	0.404075	0.0361285	0.0540908	-0.0476907	-0.0803771	-0.569463	-0.642032	0.234281	0.146321	-0.010946	0.49005	-0.218356	-0.258068	-0.13473	1	0.903494	1.02466	0.903494	FALSE	FALSE
GENE: 4833420G17Rik	-0.0167445	0.45013	0.384754	0.294549	0.0458802	-0.15615	NA	0.126923	0.216437	0.187226	-0.118963	0.239781	0.418772	0.290542	-0.337788	0.445145	0.123492	0.919397	-0.0516999	0.309496	0.55793	0.164508	0.765592	0.721656	0.183305	0.552715	0.463282	0.328639	-0.222677	0.539304	-0.121671	1	0	1.19482	0	TRUE	FALSE
GENE: 4931406C07Rik	-0.0486587	0.251859	0.724619	-0.203046	0.691355	-0.26654	NA	0.0217641	0.228181	0.0599839	0.560907	0.0877597	-0.142129	0.318653	-0.970738	-0.155124	0.299491	0.372729	-0.0655567	0.0147578	0.51553	0.0895135	-0.772102	0.56392	0.0999575	0.267295	0.384169	0.0553091	-0.0928495	0.138693	-0.0579741	1	0.00246311	1.07107	0.00246311	TRUE	FALSE
GENE: 5730508B09Rik	-0.15376	-0.0916173	-0.0990894	0.00279993	0.206594	-0.047811	NA	0.0615675	0.653861	0.0706656	-0.11797	-0.0498856	0.124994	-0.144076	-0.116613	0.0272655	-0.0627538	0.279028	-0.0424643	0.0265354	-0.273424	-0.0435074	-0.730049	0.268763	-0.0469768	-0.155653	-0.102766	0.0723415	-0.0695059	-0.0566741	-0.19661	1	1	0.981532	1	FALSE	FALSE
GENE: 6330403K07Rik	0.0625852	-0.0450891	0.0203744	0.232581	0.0429763	-0.0130328	NA	-0.0564448	1.20147	0.156517	-0.252598	0.174425	-0.0641965	0.0287245	NA	0.0286261	-0.0484979	0.0352526	-0.15003	0.0842489	0.160908	0.0637876	0.82905	1.69834	0.243116	-0.0472839	-0.135907	0.0332311	0.152583	-0.00545558	0.133767	1	1	1.11526	1	FALSE	FALSE
GENE: 6330416G13Rik	-0.00562381	-0.123599	-0.139421	-0.200536	-0.376052	-0.243014	NA	-0.302231	-0.0355759	-0.303504	-0.0132185	-0.435192	-0.189245	-0.282127	-1.12901	-0.260203	-0.0842449	0.158721	0.142962	-0.184373	-0.267985	-0.187058	0.233959	0.196664	-0.448275	-0.16211	-0.0718476	-0.325458	0.0262135	-0.134121	-0.122809	3.17965e-05	1	0.885393	3.17965e-05	FALSE	TRUE
GENE: 8430410A17Rik	0.153892	0.0342521	0.0615365	-0.0826097	0.140655	0.129922	NA	0.0977822	-0.778075	0.15668	0.0138537	0.0763302	0.239758	0.111943	-0.628012	-0.135993	0.153345	0.300146	0.264512	0.132327	0.287907	0.0832294	-0.00553038	-0.435207	0.108858	0.129827	0.203818	0.261294	0.0786096	-1.62264	-0.040754	1	0.2422	0.988324	0.2422	FALSE	FALSE
GENE: A430005L14Rik	0.100892	0.337104	0.298381	0.115424	0.0830004	-0.178668	0.744559	0.00597194	-0.34092	0.0653944	-0.0308074	-0.00944283	-0.146653	0.296973	NA	0.0413111	0.129006	-0.25806	-0.126325	-0.0695725	0.262468	0.00265211	-0.275821	-0.387386	0.102036	0.524167	0.0292671	0.0648451	0.0939559	0.172579	-0.00906265	1	0.38546	1.03855	0.38546	FALSE	FALSE
GENE: Aaas	0.35916	-0.634053	-0.303569	-0.187123	-0.212481	0.39002	-2.22883	-0.0981656	-2.68794	-0.202967	0.263709	-0.581918	0.295682	-0.0915627	-0.965539	-0.367501	-0.254523	-0.110748	0.0583736	-0.153341	-0.483115	-0.366041	-0.959031	-1.27413	-0.235865	-0.536706	-0.605661	-0.755248	0.193599	0.414271	0.57258	0	1	0.768976	0	FALSE	TRUE
GENE: Aadac	0.401766	1.39565	1.94415	0.654313	0.558495	0.397389	NA	-0.262216	1.00901	0.551401	0.991653	0.352784	0.537315	1.77314	NA	5.09557	2.13204	3.98479	-0.125938	-0.508264	1.51448	1.46656	-0.0527499	1.00195	0.552002	1.96669	0.956171	2.6447	-0.0641785	2.4267	0.419554	1	0	2.23858	0	TRUE	FALSE
GENE: Aamp	0.0304942	-0.0570472	-0.0336554	-0.0736389	0.0867029	-0.0857243	-0.253664	0.0398138	-0.164393	0.0593702	-0.0979812	0.115541	-0.154449	-0.0407928	-0.154001	-0.332722	0.0367526	0.320057	-0.0219398	0.0112966	-0.0776327	0.00153754	-0.0173241	-0.0837773	0.14297	-0.108188	-0.0156348	-0.105214	0.0864778	-0.0711472	-0.00687432	1	1	0.977347	1	FALSE	FALSE
GENE: Abca1	-0.508461	0.473318	1.22817	-0.47686	0.087641	0.322013	NA	0.209027	0.0463461	0.174495	-0.830254	0.592467	0.52025	1.22497	NA	0.39181	0.286072	0.467989	-0.2108	0.162351	1.27575	0.212519	1.08872	1.57002	0.195917	0.960109	0.453236	-0.316463	0.0852078	0.0502245	-0.544832	1	0	1.24568	0	TRUE	FALSE
GENE: Abca2	0.11954	-0.146116	0.0490989	-0.0871169	-0.209184	0.00964442	NA	0.0921802	-0.408172	0.0287146	0.220317	0.171026	-0.00678587	0.171386	NA	0.00575661	-0.0335196	0.0197785	0.0763199	0.0674513	0.510502	-0.00929846	-0.320834	-0.0316025	0.0928587	-0.346258	0.208846	-0.00926335	0.0709315	-0.026685	0.211816	1	1	1.01181	1	FALSE	FALSE
GENE: Abcb10	-0.199198	-0.118561	0.0890555	-0.730057	0.0652226	-0.182789	NA	-0.0244828	-0.0559537	0.0533193	-0.0257449	0.0264155	0.0678673	-0.224985	NA	-0.410214	0.220721	0.0972502	-0.112397	-0.010589	-0.469265	0.0765273	-0.225086	-0.684623	0.148472	-0.274025	-0.0489431	-0.336218	0.0144636	0.0189768	-0.0668583	0.331268	1	0.923676	0.331268	FALSE	FALSE
GENE: Abcb1a	-0.0104165	0.954269	1.84399	0.661202	0.819101	-0.774665	NA	-0.0727478	0.0238996	0.559548	-0.397481	1.04973	-0.493027	1.58698	0.0905597	0.938235	1.22458	1.51933	0.040859	0.484399	2.10213	1.28986	0.064908	1.4437	0.886679	1.23517	1.58611	1.41396	-0.400853	-0.48584	-0.655574	1	0	1.53434	0	TRUE	FALSE
GENE: Abcb8	0.282516	-0.323048	0.0205652	-0.223309	0.00287571	0.462619	NA	0.0089596	-0.0817373	0.130492	-0.18064	0.00496529	0.0716897	-0.0653076	-1.20466	-0.08656	-0.0637643	0.302685	0.0173273	0.0567067	-0.0696452	-0.163792	-0.326736	-0.433718	0.202065	-0.222568	-0.0633093	0.0924761	0.103144	0.499656	0.294531	1	1	0.978165	1	FALSE	FALSE
GENE: Abcc1	-0.00592167	-0.0948542	-0.434432	-0.309641	0.411865	0.600819	NA	-0.00597358	-0.120809	0.148563	-0.177519	0.404269	0.669717	-0.218329	NA	-0.290849	-0.24069	-0.733925	0.0931647	0.203043	-0.397205	-0.201944	-0.277489	-2.60136	0.375683	-0.258508	-0.170655	-0.364303	0.0918024	-1.50815	0.134732	1	1	0.881461	1	FALSE	FALSE
GENE: Abcc2	-0.0379207	0.727086	1.33703	1.02765	0.946942	-0.93563	NA	0.221028	0.305692	0.676293	0.0864677	0.978121	-0.309211	0.904174	NA	1.91647	0.722049	1.44193	-0.186256	-0.419776	1.31996	0.679079	0.582566	1.52255	0.932982	0.916937	1.09474	1.11073	-0.269395	1.79154	0.0311621	1	0	1.57914	0	TRUE	FALSE
GENE: Abcc6	0.434217	1.1939	2.18569	0.405267	0.358851	0.00243876	NA	0.368889	-0.459176	0.466247	0.422504	0.494767	-0.0713183	2.0559	NA	0.0148868	1.18129	0.00651998	0.205081	0.295126	2.40062	1.12789	1.75461	2.00219	0.442689	1.93218	1.35465	0.0234274	-0.103979	-0.282718	0.304726	1	0	1.63297	0	TRUE	FALSE
GENE: Abcc9	-0.037186	0.618049	-0.0230209	-0.148887	-0.355829	0.142035	NA	0.0999936	0.289463	0.201899	-0.0677555	0.509138	0.0190208	0.263352	NA	0.30214	0.255414	0.23834	0.110237	0.282274	0.319196	0.445395	0.630355	0.324898	0.627069	0.320037	0.239445	0.0951369	0.17744	-0.21354	-0.187625	1	0	1.13985	0	TRUE	FALSE
GENE: Abcd1	0.0832076	-0.301142	0.570754	-0.068071	-0.489616	0.173412	NA	0.10167	0.121799	-0.109474	-0.308169	-0.285011	0.231397	0.316633	-0.565234	-0.179255	-0.055783	0.392708	-0.0954553	-0.100285	0.139259	-0.312115	-0.302041	0.552772	-0.274321	0.108646	-0.294971	-0.193275	0.120064	0.731743	0.234974	0.128699	1	0.998726	0.128699	FALSE	FALSE
GENE: Abcd2	0.00372133	0.243113	-0.0870872	0.128824	0.269286	-0.182759	NA	0.657432	-0.222957	0.241058	-0.0815972	-0.0302701	0.245039	-0.0185727	NA	0.206117	-0.254723	-0.210011	0.295352	0.238702	-0.120237	0.041195	-1.03219	0.705496	0.705412	-0.0978213	0.305014	0.0547867	0.449202	-1.04655	-0.416358	0.393381	0	1.02391	0	TRUE	FALSE
GENE: Abcf1	-0.138384	0.123027	-0.00778818	0.0746095	0.00732187	-0.104973	-0.239126	-0.0152589	-0.19645	0.0486033	0.156975	-0.0889378	-0.0812758	-0.072994	-0.541295	-0.275874	0.0532543	0.219659	-0.0868691	-0.0753796	-0.132813	0.0131386	-0.0139617	0.0481498	-0.0125788	0.116567	-0.0783079	-0.703007	-0.0393981	-0.0455208	-0.082382	1	1	0.952611	1	FALSE	FALSE
GENE: Abcf2	0.104628	-0.239953	-0.278105	-0.0715147	-0.0381392	0.27852	NA	-0.0141531	0.342023	0.0301534	-0.216924	-0.202117	-0.0185124	-0.139934	-0.77303	-0.333017	-0.154438	-0.466454	0.0630305	0.0266931	-0.385335	-0.107042	-0.612571	0.0416953	0.0430556	-0.249347	-0.385523	-0.500475	0.174619	0.297462	0.179889	0.141745	1	0.920085	0.141745	FALSE	FALSE
GENE: Abcf3	0.0398021	0.193126	0.0802418	0.027082	0.158879	-0.585464	NA	0.0810708	-0.47845	0.169908	0.187998	0.174862	-0.147168	0.155267	-0.3645	-0.214198	0.226508	0.220454	0.0892353	0.125828	0.0852476	0.298632	-0.476004	-0.491602	0.292694	0.0788599	0.194035	-0.247833	0.0346105	0.0200737	0.0205582	1	0.264692	0.99884	0.264692	FALSE	FALSE
GENE: Abcg1	-0.130226	-0.183405	-0.631913	0.0366059	-0.274725	-0.0687188	NA	0.247972	-0.27844	-0.349997	-0.105415	-0.462016	0.168906	-0.305316	NA	-0.144403	-0.404618	-0.174143	0.0368768	0.0582534	-0.254729	-0.136597	0.105598	0.658062	-0.69599	-0.426334	0.109009	-0.251926	0.0198673	-0.12715	-0.233212	0	1	0.904528	0	FALSE	TRUE
GENE: Abcg2	-0.237304	-0.322944	0.11834	0.0179084	0.83921	0.399744	NA	0.0149262	0.549178	0.322281	-0.0401109	0.176852	-0.028559	-0.160165	-0.911082	-0.325355	-0.0580183	0.482832	-0.167521	-0.0840014	-0.210725	0.0628436	0.660242	0.292438	0.258427	-0.130498	-0.0040564	0.567626	-0.184113	-0.295358	-0.335254	1	1	1.02973	1	FALSE	FALSE
GENE: Abhd14a	0.482464	-0.467723	0.0896696	0.415073	-0.0265294	-0.295171	NA	0.282846	-0.269252	0.187967	0.105119	-0.141768	-0.13703	0.207892	-0.627084	-0.111466	0.191632	-0.0547222	0.164759	0.151225	0.13985	-0.0501485	-0.620212	0.000677832	0.188039	-0.392428	-0.201065	0.235945	0.28174	0.628711	0.569629	1	0.0424154	1.02169	0.0424154	TRUE	FALSE
GENE: Abl1	-0.0118154	0.334095	0.212862	0.173985	0.0377015	0.168538	0.941368	0.0413903	0.129249	0.24058	0.262245	0.388049	0.304246	0.241928	0.64256	0.521639	0.144647	0.519319	-0.00255461	0.213894	0.421238	0.163747	-0.133912	-0.122143	0.213753	0.391379	0.375439	0.341982	-0.130812	0.312484	-0.0608999	1	0	1.17667	0	TRUE	FALSE
GENE: Ablim1	-0.0778485	0.32309	0.558115	0.0115883	0.0166748	-0.391325	NA	0.130927	0.29939	0.110851	-0.0152109	0.0920101	-0.128572	0.376008	NA	0.394147	0.493857	0.0157068	0.122159	0.161006	0.289036	0.450375	0.179059	0.0869827	0.0181497	0.3397	0.40799	0.386358	0.0870461	-0.0948759	-0.0827132	1	5.73066e-05	1.11514	5.73066e-05	TRUE	FALSE
GENE: Abp1	-0.00948479	0.069177	0.578496	0.167783	0.36533	-0.14812	-0.182132	0.586942	-0.273055	1.053	0.568875	1.03356	-0.280085	0.428547	NA	0.150525	0.18281	0.807856	0.10166	0.543666	0.456037	0.162016	0.70171	1.13617	1.11946	0.242781	0.185532	0.922817	0.0295799	0.641751	-0.0139737	1	0	1.29922	0	TRUE	FALSE
GENE: Abr	0.0476017	-0.0716675	0.25852	0.251724	0.160875	0.273311	NA	0.279912	-0.274626	0.170595	0.0509937	0.239559	0.132891	0.158037	NA	0.14439	0.138888	0.313616	0.156999	0.221611	0.0596972	0.0923143	-0.116859	0.197613	0.175291	-0.00533991	0.0497315	0.147253	0.154217	0.225574	0.100298	1	0.244596	1.09333	0.244596	FALSE	FALSE
GENE: Abt1	0.184205	-0.309044	0.185131	-0.0143221	0.381565	-0.143256	NA	0.189686	0.0903166	0.328438	0.0449197	0.060656	-0.0938136	0.0324695	0.00968598	-0.127155	0.194872	0.0441763	0.158484	0.124539	-0.221178	0.144929	-0.294777	0.133214	0.278821	-0.263445	-0.154035	-0.0146048	0.320934	0.339493	0.168286	1	0.119578	1.04196	0.119578	FALSE	FALSE
GENE: Acaa2	0.29968	0.637109	1.13638	1.09603	0.694812	-0.25494	NA	0.269538	0.35448	0.473674	0.705312	0.753942	-0.499775	1.15482	-0.108074	1.02352	0.568195	1.07443	-0.00673396	0.228058	1.78187	0.688903	-0.341104	0.541672	0.68367	1.04324	0.879861	1.24524	-0.00504551	1.21043	0.0929001	1	0	1.49561	0	TRUE	FALSE
GENE: Acad9	-0.0169322	-0.0521083	-0.0794155	-0.167554	0.269462	0.108201	NA	-0.21333	-0.157067	0.00968426	0.0652979	-0.158518	0.092929	-0.185376	-1.03261	-0.308386	-0.0551342	-0.044602	-0.0863366	-0.255841	-0.168348	-0.206305	0.0876754	0.213272	-0.0102064	-0.181687	-0.262203	-0.239482	-0.0606615	0.071424	-0.0521376	0.243186	1	0.93139	0.243186	FALSE	FALSE
GENE: Acadl	-0.243256	-0.353479	0.64285	0.0306594	-0.616943	-0.00753842	0.809497	-0.218001	0.733191	-0.295432	-0.0564215	-0.575518	-0.205305	0.440046	-0.316447	0.412961	-0.575315	0.164655	-0.578227	-0.39638	-0.202236	-0.463081	-0.0584101	-0.110767	-0.280222	0.627002	-0.780933	-1.05806	-0.0955745	0.753749	0.020635	0	1	0.938215	0	FALSE	TRUE
GENE: Acads	-0.103722	0.282715	0.31123	0.817686	0.255041	-0.0297383	0.149228	0.046619	0.147416	-0.0716305	0.0989362	0.0683744	-0.305073	0.162399	-0.816471	-0.0429906	0.124498	0.733544	-0.0175073	-0.188095	0.346079	0.080851	-0.254645	0.132725	0.0265231	0.236807	0.292191	0.192387	-0.103219	0.223839	-0.160523	1	0.240104	1.0607	0.240104	FALSE	FALSE
GENE: Acan	0.0691688	-0.0689155	0.130861	-0.018952	-0.0378373	-0.00597233	NA	-0.112833	0.700823	-0.0221534	-0.302893	-0.154356	-0.00486114	0.0849114	NA	-0.00288281	0.0857261	-0.00233663	-0.0145356	-0.0794243	0.0814977	-0.0634804	0.400571	0.945126	-0.121023	0.125253	-0.0371439	-0.00131361	0.00777032	0.106114	0.0407188	1	1	1.04216	1	FALSE	FALSE
GENE: Acap1	0.145028	-1.40806	-0.683567	0.0999157	-0.989446	-0.328957	NA	0.315486	-0.837359	-0.251611	0.0858551	0.0227398	-0.226592	-0.576502	-0.963529	-0.490198	-1.2386	-0.160387	0.0170872	0.511593	0.0141358	-1.21749	0.17399	-0.270071	-0.819711	-0.635986	-0.219168	-0.363399	-0.0187819	0.159351	0.00854557	0	1	0.791033	0	FALSE	TRUE
GENE: Acbd6	0.1806	-0.261359	-0.372641	0.336197	-0.128455	-0.229025	NA	0.0336478	-0.149306	0.161707	-0.11097	-0.0200625	-0.148553	-0.150848	0.0901069	-0.0395962	-0.0602832	-0.454604	0.0391905	0.0172067	-0.309524	-0.0445761	-0.446358	-1.01466	0.16963	-0.350392	-0.223344	-0.032395	0.0733334	0.677872	0.109379	1	1	0.940433	1	FALSE	FALSE
GENE: Ace2	-0.18072	0.262722	0.796206	-0.160876	2.71834	-0.535821	-1.04621	0.702155	1.13143	1.54471	-0.165046	1.46787	0.171521	0.0605487	-0.492	0.103447	0.35859	0.622	-0.0388316	0.152537	0.164161	0.218293	2.33042	1.63198	1.16101	0.231431	0.338493	0.782359	-0.0261136	2.73556	-0.297904	1	0	1.45405	0	TRUE	FALSE
GENE: Acin1	0.0101931	-0.0200038	-0.0151813	-0.398102	-0.0182291	-0.160822	NA	0.0184698	-0.0887941	0.122803	-0.0785479	0.0590504	-0.116942	-0.0230566	0.0337312	-0.0577242	-0.0817515	0.828414	-0.0144056	0.0422775	-0.00482707	-0.0642548	-0.308243	-0.365757	0.0601139	0.0368665	-0.0479071	-0.427549	0.0657065	-0.15221	0.0340932	1	1	0.974171	1	FALSE	FALSE
GENE: Acly	-0.0260573	-0.0676835	-0.391163	-0.0719519	-0.159741	0.338	NA	-0.0785945	-0.310261	0.109219	-0.0108202	0.171491	0.87299	-0.297733	NA	0.068444	-0.339283	1.09174	0.110295	-0.00320268	-0.349468	-0.0999475	0.0938088	-0.497171	0.176992	-0.236798	-0.105471	-0.09581	-0.0694653	-0.824503	-0.221296	0.156748	1	0.971181	0.156748	FALSE	FALSE
GENE: Aco1	-0.0279164	0.226479	0.531962	0.338694	0.534705	-0.051089	NA	0.0121141	-0.0907558	0.204736	0.132265	0.219911	-0.025036	0.228228	NA	0.672273	0.221311	0.856215	-0.107328	-0.020311	0.515217	0.0460409	-0.828924	1.06247	0.107374	0.422769	0.356303	0.779796	-0.131301	-0.195889	-0.100801	1	0.000245478	1.15116	0.000245478	TRUE	FALSE
GENE: Aco2	0.0432339	-0.0295336	0.0648663	-0.202001	0.167039	0.112173	-0.45994	0.0209131	0.095392	0.0561054	-0.0726443	0.0477785	0.00022775	-0.0922072	-0.0850059	-0.155684	-0.0755715	0.0730424	0.0368331	0.0385675	-0.0541577	-0.115458	0.00589328	0.0205594	0.087489	-0.0257264	-0.0342128	-0.370792	0.076589	0.173853	0.0813762	1	1	0.987314	1	FALSE	FALSE
GENE: Acot13	0.161074	0.365019	0.498608	0.428612	0.503128	0.074777	-0.79842	0.101246	0.490537	0.25579	0.155718	0.260342	-0.0701137	0.196358	-1.28068	0.488249	0.176568	0.306588	-0.011015	0.155227	0.462508	0.170708	-0.151391	-0.0184652	0.301782	0.550672	0.32341	0.441432	-0.0905907	0.233679	0.109105	1	0	1.11306	0	TRUE	FALSE
GENE: Acot7	0.220341	-0.8453	-0.537367	0.244951	-0.182102	0.352918	NA	-0.0204098	-0.100803	-0.101244	0.139624	-0.0798106	0.0946369	-0.665031	NA	-0.813184	-0.608369	-0.828189	0.399433	0.0608954	-0.83396	-0.79858	-0.237901	-0.275214	-0.17007	-0.792063	-0.698786	-0.38251	0.26566	-0.0845486	0.360248	0	1	0.847621	0	FALSE	TRUE
GENE: Acox1	-0.095302	0.0278943	0.661687	0.542619	0.823038	-0.180803	0.676791	0.241694	0.436523	0.2836	0.29298	0.214145	0.0345767	0.238702	0.116514	0.491218	0.197235	0.813604	-0.115191	0.228814	0.303376	0.026183	-0.835288	0.950855	0.301521	0.258448	0.156674	0.516854	0.0577715	0.275053	-0.0133774	1	0	1.19396	0	TRUE	FALSE
GENE: Acp2	0.0592141	0.0893775	0.277397	0.258746	-0.12209	-0.175904	NA	-0.0521838	-0.0100448	-0.0711695	-0.10879	0.00222023	-0.34707	0.200365	-0.211711	-0.0132004	0.171969	0.105104	0.0659217	0.0446345	0.201349	0.250408	0.00457792	0.351491	-0.0398788	0.188913	0.177197	-0.152835	0.0490767	0.139421	0.0807035	1	1	1.03319	1	FALSE	FALSE
GENE: Acp5	0.216519	-0.0383337	0.144607	0.0287384	0.131881	-0.302948	0.686466	0.138595	0.266001	0.278158	0.0700484	0.288558	-0.401183	0.304337	-0.181272	-0.0115477	-0.11492	0.347906	0.0849279	0.238164	0.141827	0.0398016	0.297628	0.00157977	0.291267	0.0666109	-0.177781	-0.00317041	0.0937466	0.219159	0.179834	1	0.0172957	1.07718	0.0172957	TRUE	FALSE
GENE: Acp6	0.253358	0.324243	0.832775	0.0461601	0.507568	-0.0449832	NA	0.254861	-0.34055	0.417707	0.134912	0.530818	0.00595143	0.870369	-0.654778	0.302535	0.527892	0.894024	0.0955346	0.247958	1.1073	0.476484	0.1978	0.00759432	0.550712	0.4237	0.652573	0.757947	-0.0219694	0.310867	0.101219	1	0	1.25326	0	TRUE	FALSE
GENE: Acpp	0.054792	-0.164153	-0.119063	-0.392937	-0.788174	0.378779	NA	-0.437812	0.225826	-0.000451789	0.217197	-0.585148	0.3148	-0.238649	NA	0.823195	0.0594229	0.6288	-0.0877221	-0.289884	-0.126179	-0.0855906	0.255836	-0.0171545	-0.597374	-0.109007	-0.10147	0.987139	-0.07023	0.638171	0.12364	6.06061e-05	1	1.01194	6.06061e-05	TRUE	FALSE
GENE: Acsf3	0.142938	0.0973285	0.249188	0.106319	0.167822	0.372865	NA	0.0650537	-1.01406	0.10077	0.121987	0.00200814	-0.188316	0.173155	NA	0.000343128	0.165009	-0.346535	-0.0324034	-0.0188829	0.144287	0.137513	0.994118	1.69734	0.186382	0.00541686	0.10554	-0.0380136	0.136878	0.551662	0.0523624	1	0.788283	1.10396	0.788283	FALSE	FALSE
GENE: Acsl4	0.00962695	-0.338351	-1.24355	0.0256047	-0.132423	0.659156	NA	-0.332332	0.2638	-0.357508	-0.179542	-0.341404	1.14186	-0.927572	NA	0.19068	-0.635748	-1.03545	-0.056237	-0.1261	-0.792269	-0.311113	0.416514	-0.072696	-0.356109	-0.948653	-0.285415	0.0436322	-0.00384515	-0.871977	-0.184968	0	1	0.850348	0	FALSE	TRUE
GENE: Acss1	0.123038	0.455812	0.475787	0.260737	-0.239714	0.186968	-0.756455	0.100626	-0.260028	0.219036	-0.0136776	0.45878	0.157489	0.719194	-0.868044	0.41404	0.300591	-0.303347	0.376583	0.130415	0.750084	0.175617	0.0254708	0.0894607	0.359466	0.462069	0.512584	0.731709	0.206219	-0.384623	0.0382381	1	0	1.11589	0	TRUE	FALSE
GENE: Actg2	-0.217903	0.656666	-0.152386	-0.176883	-0.204964	0.673565	NA	0.00736195	0.241639	-0.0863669	-0.10158	0.140019	0.489549	-0.720841	NA	0.517448	0.464244	-0.0209345	0.521929	0.0352124	-0.505754	0.635511	0.486388	-0.457782	0.0616614	-0.083102	0.476985	0.469748	0.273041	-0.660155	0.200318	1	0	1.07338	0	TRUE	FALSE
GENE: Actn2	-0.0793017	0.0220877	-0.212732	-0.0592155	-0.0602405	0.000939314	NA	0.00565747	0.0890232	-0.377754	-0.0304703	-0.0384326	0.0150548	-0.369312	NA	-0.353635	0.0985084	-0.165447	0.0747217	-0.170935	-0.283904	0.0346095	-0.0793313	-0.950523	-0.16559	-0.231036	0.0631681	0.00183547	0.223145	0.505855	0.116472	0.795769	1	0.944775	0.795769	FALSE	FALSE
GENE: Actr1b	-0.0101783	0.246859	0.0735181	0.10746	0.0978646	0.304516	0.774963	-0.0700935	-0.775691	-0.00537726	0.169902	0.0309653	0.010452	0.0640626	0.469203	0.37486	0.220535	-0.111073	-0.0283604	-0.0531225	0.0931334	0.077298	-0.453784	-0.0436723	-0.0236478	0.220579	0.100949	0.680513	-0.0157812	-0.570309	0.0105207	1	1	1.04496	1	FALSE	FALSE
GENE: Actr2	-0.105402	-0.151036	-0.282838	0.0234194	0.000568146	0.193067	-0.745689	-0.097312	0.773926	-0.148806	-0.378356	-0.134821	0.0675024	-0.263216	-0.71618	0.00184022	-0.205054	-0.121632	0.0412784	-0.0768385	-0.285602	-0.138332	0.853905	0.650282	-0.0660568	-0.164459	-0.104431	0.018123	-0.0290224	-0.564901	-0.113955	0.172753	1	0.95051	0.172753	FALSE	FALSE
GENE: Actr6	0.0712229	0.036353	-0.480474	-0.00352484	0.111046	-0.182561	NA	0.0835706	0.0331846	0.0439098	-0.186517	-0.00112364	0.263175	-0.357831	-0.722591	-0.0991954	-0.313394	-0.393064	-0.343889	0.184548	-0.211591	-0.277277	-0.520632	-0.388129	0.0804769	-0.0250388	-0.144123	0.120431	-0.154456	-0.921719	0.158013	0.575916	1	0.900393	0.575916	FALSE	FALSE
GENE: Acvr1	-0.0634135	0.359938	0.286464	-0.430206	-0.0267173	0.102784	NA	0.0642969	-0.286967	0.128452	0.130736	0.133993	0.363853	0.244851	NA	0.561144	0.308427	0.28365	0.100176	0.123307	0.234625	0.288051	-1.67066	0.563272	0.135129	0.304156	0.297544	0.70431	-0.0538785	0.765156	-0.0618708	1	0.00361936	1.09745	0.00361936	TRUE	FALSE
GENE: Acvr2a	-0.0728439	0.49775	0.628154	0.243761	0.547181	0.194744	NA	0.109694	0.534365	0.278833	0.218382	0.344423	0.0419398	0.327687	NA	0.700233	0.548747	0.308629	0.0632171	0.116671	0.356764	0.489379	0.339093	0.664471	0.325054	0.401048	0.496142	0.673802	0.0540959	0.267022	-0.111658	1	0	1.25752	0	TRUE	FALSE
GENE: Acvr2b	0.0904546	0.262127	0.340756	0.234621	0.0200426	-0.519936	NA	-0.0818536	0.0372876	0.018816	0.226537	0.0256146	-0.838904	0.341138	NA	0.411016	0.26037	-0.028024	0.128544	-0.0317243	0.245648	0.149917	-0.0902175	0.261323	-0.0925477	0.301303	0.188157	0.279065	-0.0470017	0.64788	-0.018303	1	0.376014	1.06723	0.376014	FALSE	FALSE
GENE: Acvrl1	0.134719	-0.108646	0.0520145	-0.205144	-0.351064	0.130804	NA	-0.00804248	0.0607722	-0.0804546	-0.180427	0.00766146	0.193649	0.306846	-1.35206	-0.0026036	0.0197453	-0.220828	0.00502849	0.0406433	0.305624	0.17367	0.148514	0.171385	-0.0591735	0.3422	-0.0668123	0.0649878	0.229459	-0.0818404	0.281982	1	1	0.998906	1	FALSE	FALSE
GENE: Acy1	0.110066	0.278438	0.565184	0.876959	0.145563	-0.647411	-0.116879	-0.223292	-0.475269	-0.0959508	-0.208993	0.0711277	-0.121406	0.0523901	-0.584394	0.71558	0.322668	1.43071	-0.0682573	-0.364166	0.440699	0.0421811	-0.609973	0.69069	-0.157716	0.49968	0.366265	1.68761	0.0299811	1.08434	-0.136651	1	0.000149457	1.13338	0.000149457	TRUE	FALSE
GENE: Acy3	0.314324	-0.00274659	1.21994	0.584475	0.171362	-0.589557	NA	0.260563	0.0921985	0.486689	0.0376101	0.437617	-0.341428	0.768629	-0.580526	0.646724	0.867097	1.36915	0.297776	0.23535	0.672115	0.580597	0.544495	0.777981	0.614386	0.0746413	0.424923	0.676471	0.336998	0.301637	0.31691	1	0	1.30726	0	TRUE	FALSE
GENE: Acyp1	0.0648735	0.180768	0.106102	0.260349	0.376644	-0.195762	NA	0.138982	0.163256	0.286738	0.305373	0.275285	0.0765951	0.180881	-0.962945	0.146262	0.149997	0.0972507	0.0691874	0.205563	0.199159	0.234983	-0.216455	-0.317018	0.346664	0.228904	0.201858	0.944034	0.0923668	-0.00986113	0.184953	1	0.000110193	1.09215	0.000110193	TRUE	FALSE
GENE: Ada	0.409745	-0.508906	0.450586	-0.0460349	0.0598543	1.71902	-0.406342	-0.0303747	0.460736	-0.283791	0.714032	-0.595632	3.06687	-0.0644692	-0.757601	0.110607	-0.1082	2.88111	0.318497	-0.290686	-0.0772859	0.204566	0.404598	2.64267	-0.515169	-0.700691	0.703894	3.53048	0.601133	1.45179	0.0277654	5.93472e-05	0	1.4102	0	TRUE	FALSE
GENE: Adam10	-0.270001	-0.2485	-0.48824	-0.874691	-0.0500869	0.416448	NA	-0.092526	0.211264	-0.251583	0.0203025	-0.382229	0.88096	-0.63099	NA	-0.283591	-0.338307	2.11088	-0.0918433	-0.1643	-0.579687	-0.358206	0.483419	0.760761	-0.428143	-0.370002	-0.307868	0.0556958	-0.204706	-0.672835	-0.26738	0	1	0.94389	0	FALSE	TRUE
GENE: Adam11	0.131763	0.320181	0.241027	0.00658998	0.176816	0.00154241	NA	0.156264	0.93618	0.386467	-0.0473324	0.607697	-0.000954587	0.471371	NA	0.0106678	0.398159	-0.00412611	0.229671	0.293147	0.42364	0.421323	0.199849	-2.10649	0.546144	0.123662	0.328103	0.020059	0.375703	-0.0586194	0.247675	1	0	1.12254	0	TRUE	FALSE
GENE: Adam15	0.0746847	-0.191836	-0.0732557	-0.217311	-0.647533	0.0449056	NA	0.0470399	-0.677824	0.0313676	0.066523	-0.188096	-0.028269	0.0268782	-0.727263	0.0430004	0.299267	-0.0193271	0.358735	0.206919	-0.163234	0.180681	0.0869529	-0.35102	-0.147435	-0.304061	-0.128714	0.0465007	0.310343	-0.485983	0.261698	1	1	0.948999	1	FALSE	FALSE
GENE: Adam19	0.0920067	-0.806222	-0.595615	-0.167387	-0.769849	0.477379	NA	-0.0083809	0.0459818	-0.380163	-0.176656	-0.0892374	-0.230096	-0.384756	-1.2239	-0.78843	-0.896711	-0.727401	0.0247967	0.105061	0.105557	-0.603202	0.600217	-0.855827	-0.349177	-0.331359	-0.135011	-0.428809	0.0822158	-1.38945	0.0742864	0	1	0.798665	0	FALSE	TRUE
GENE: Adam23	-0.00233522	0.566703	0.486921	0.141763	-0.51063	-0.0934318	NA	-0.0284784	0.240454	0.0673754	-0.0194827	0.280574	-0.0320792	0.816233	NA	-0.138283	0.398514	-0.0601975	0.0870576	0.249009	0.540014	0.657255	0.823086	0.0971193	0.187219	0.497155	0.375286	-0.101421	0.126183	0.254868	-0.160898	1	0	1.1472	0	TRUE	FALSE
GENE: Adam9	-0.0670045	0.0620394	-0.283534	-0.161139	-0.126238	0.360032	NA	-0.119194	0.0380804	0.0631587	-0.0222287	0.0212898	0.305489	-0.340132	-0.424187	0.179979	-0.143929	-0.630453	0.0622482	0.0473224	-0.239044	-0.137447	0.503778	0.441796	0.0134813	-0.0545268	-0.0205739	0.377231	-0.0445748	-1.38699	-0.152743	1	1	0.957537	1	FALSE	FALSE
GENE: Adamts1	-0.193094	0.729161	-0.0887414	-0.0478761	0.452338	-0.734575	NA	-0.260808	1.52648	0.0515999	-0.0948282	0.173833	-0.152016	0.226623	-0.912687	0.291231	0.342893	0.0151572	-0.14914	-0.286724	0.0923045	0.310933	0.934942	1.52886	0.043998	0.565498	0.229724	-0.193893	0.2092	-0.111318	-0.229274	1	0	1.10368	0	TRUE	FALSE
GENE: Adck1	0.00726519	0.0469903	0.092695	-0.00791592	0.196364	-0.198033	NA	0.0956644	-1.40144	0.0934824	0.0726128	0.0802178	-0.0159956	0.00902629	-0.00574143	-0.0278765	0.0384424	-0.0219931	-0.0838939	0.0296195	-0.117359	-0.151167	1.1943	0.356834	0.145827	0.0978748	-0.144681	0.0353192	-0.100501	-2.63042	0.0906	1	1	0.949915	1	FALSE	FALSE
GENE: Adcy2	-0.181118	0.0705735	0.318669	0.0296144	0.0605515	-0.0198755	NA	-0.110185	-0.254739	-0.567787	0.113801	-1.1806	-0.112497	0.475664	NA	-0.0768433	0.18475	0.00524117	-0.0106562	-0.273483	0.21498	0.228078	0.0381149	0.0872775	-1.33962	0.239424	-0.0567162	-0.00205078	0.042851	-0.0308685	-0.0741274	0.0052581	1	0.949193	0.0052581	FALSE	TRUE
GENE: Adcy3	-0.0477338	0.203787	-0.117041	0.0880264	-0.166313	-0.000601075	NA	0.00350715	-0.592598	-0.0790593	0.0917572	0.113157	0.218944	0.0522414	NA	-0.0717925	0.0188239	0.0636218	0.0522252	0.00605437	0.0596868	0.00645118	-0.598763	-0.910639	0.0614734	-0.0210798	0.0789334	-0.00136586	0.0680732	-0.123623	-0.0598325	1	1	0.962395	1	FALSE	FALSE
GENE: Adcy4	0.305118	-0.285869	0.0422576	-0.0733171	-0.306003	0.0137323	NA	-0.115687	-0.423883	-0.1797	0.0918671	-0.360986	-0.0178382	0.158004	NA	-0.243202	0.11549	-0.128599	0.0177436	-0.20702	-0.161544	0.0641719	0.846775	-0.337343	-0.0290137	0.00521635	-0.253861	-1.51597	0.255794	-0.128338	0.252538	0.402741	1	0.939759	0.402741	FALSE	FALSE
GENE: Adcy6	0.00356658	0.482222	0.244977	-0.0555601	0.078038	-0.293279	NA	-0.00792023	0.0938375	0.223336	0.234477	0.393861	-0.375937	0.220583	0.0910187	-0.108174	0.136061	0.131867	-0.00957939	0.170592	0.542164	0.149824	0.25219	-0.156543	0.198889	0.582636	0.346125	-0.278606	-0.0889798	0.00847827	0.110746	1	0	1.07975	0	TRUE	FALSE
GENE: Adcy7	0.227427	-0.607454	-0.375808	-0.207381	-0.895742	0.0730755	NA	0.0771753	-0.129685	-0.406321	0.0531967	-0.15334	0.000687298	-0.136256	NA	-0.966425	-0.616668	-0.789367	0.16537	0.150125	0.198534	-0.423802	0.624236	-0.464799	-0.589539	-0.12703	0.0468859	-1.23822	0.215848	-1.06241	0.187769	6.0241e-05	1	0.842507	6.0241e-05	FALSE	TRUE
GENE: Adcy8	-0.684431	0.748939	0.346247	-0.0968905	0.22377	-0.121324	NA	0.153225	-0.38581	0.213479	0.0712859	0.179791	-0.294054	0.257856	NA	0.020028	0.434046	-0.79267	0.94055	0.0947268	0.0120591	0.179271	-1.10173	-0.223366	0.137689	0.526956	0.22845	0.402296	0.250361	0.988545	-0.69561	1	0	1.04931	0	TRUE	FALSE
GENE: Adcy9	0.00476503	0.406005	0.288819	-0.0933278	0.417154	0.178246	NA	0.0353359	0.070836	0.222013	-0.140903	0.28233	-0.0341182	0.168524	-0.735489	0.193132	0.275697	0.254293	0.12153	0.05085	0.107009	0.0979365	0.119455	0.0271206	0.229235	0.250222	0.170445	0.290371	-0.0357701	0.732053	-0.0781574	1	0.0163728	1.09368	0.0163728	TRUE	FALSE
GENE: Add1	0.194615	0.1243	0.291345	-0.490806	-0.0690555	0.0678123	NA	0.196644	-0.00397614	0.23527	-0.0536535	0.133383	-0.0543387	0.309896	NA	0.139317	0.36079	0.31959	0.38884	0.260369	0.124822	0.36545	-0.132179	-0.131893	0.309794	0.0190492	0.291067	0.156525	0.174568	-0.0398654	0.155559	1	0.000238727	1.09098	0.000238727	TRUE	FALSE
GENE: Adh1	0.329329	2.34265	1.60381	1.36047	-0.64597	-1.23734	NA	-0.2758	-0.804344	0.243533	0.671913	0.357824	-1.0781	1.33542	0.0888627	2.22623	2.52532	0.526465	-0.370886	-0.164427	1.58761	2.92083	0.108108	2.37314	0.0766987	0.854566	2.57712	2.33914	-0.0218145	0.626041	0.398661	1	0	1.69643	0	TRUE	FALSE
GENE: Adh4	1.48883	0.0093433	2.04707	0.840942	0.0985618	0.354683	NA	-0.0792302	-0.470112	0.0776549	0.241321	0.160935	-0.306918	1.7068	NA	1.21645	0.90527	0.525425	-0.326213	-0.302848	3.21679	0.409258	0.202691	2.00021	0.0798051	0.910854	1.30297	0.632119	0.373417	1.90827	1.51242	1	0	1.64155	0	TRUE	FALSE
GENE: Adh5	0.173403	0.436334	0.234399	0.163479	0.882947	-0.0506546	0.218301	0.157632	0.418689	0.268152	-0.132647	0.298731	-0.2342	0.218237	-0.525041	0.22865	0.138731	-0.0900788	-0.108856	0.0566644	0.554852	0.151397	0.015812	0.320082	0.358008	0.331402	0.25253	0.234017	-0.0694359	0.152037	0.122633	1	0	1.1227	0	TRUE	FALSE
GENE: Adig	0.028709	0.241608	0.0138102	0.0938613	0.180606	-0.532181	NA	0.33894	-0.105301	0.117132	-0.069483	0.0903477	0.8009	0.158168	NA	0.77235	0.0328386	0.407063	0.0255483	0.0682973	0.105284	0.166224	0.0814511	-0.476109	0.281993	0.0962707	0.069458	0.50416	0.147589	0.0554533	0.0400927	1	0.000380228	1.09338	0.000380228	TRUE	FALSE
GENE: Adipor1	0.103949	0.14878	0.12459	-0.114583	0.0288967	0.0845665	NA	0.100952	0.14571	0.0761835	-0.0311229	0.043825	-0.401045	0.194034	-0.849377	0.124186	0.274116	-0.246298	0.207011	0.10749	0.0589587	0.252392	-0.300023	-0.0276766	0.0966739	0.0409341	0.18148	0.291847	0.132998	0.0164944	0.0858804	1	1	1.02224	1	FALSE	FALSE
GENE: Adipor2	0.018452	0.415686	0.525841	0.335991	0.143625	-0.369197	NA	0.200115	0.276862	0.0987819	0.918099	0.195673	-0.276939	0.238925	-0.280096	0.497099	0.107498	2.24089	0.0364765	0.0926289	0.254949	0.0508997	-0.0498273	0.566865	0.110469	0.495447	0.10267	0.373333	0.0652064	0.653923	0.190278	1	0.000110041	1.20945	0.000110041	TRUE	FALSE
GENE: Adora2b	-0.022119	-0.646055	1.04777	0.026723	0.137179	-0.00116511	NA	-0.0370408	0.985262	-0.377607	-0.111914	-0.462279	-0.00187686	0.460786	NA	-0.00113043	-0.15452	-0.00161178	-0.473823	-0.52407	1.31562	-0.564608	-0.279633	2.66216	-0.382635	0.738811	0.0809203	-0.00117057	-0.205647	1.1588	0.0627469	0	0.000819277	1.11164	0	TRUE	FALSE
GENE: Adpgk	0.193711	-0.280751	-0.106673	-0.239598	0.0721286	0.184151	NA	0.0464238	-0.404756	0.205009	-0.10167	0.00765939	0.137079	-0.0181118	NA	0.0421331	-0.0902438	0.0971857	0.0735428	0.101359	-0.233221	0.0033114	-0.20353	-0.795775	0.14607	-0.104255	-0.303879	-0.148407	0.15456	0.436118	0.26467	1	1	0.97952	1	FALSE	FALSE
GENE: Adprhl2	-0.0171418	0.00842117	0.132195	-0.00678072	0.106541	0.622292	NA	0.0398414	-0.448678	0.139051	0.0871055	0.122318	-0.121202	0.169714	NA	-0.0897074	0.148716	0.0620001	-0.0147134	0.0123034	0.114906	0.171987	-0.495692	-1.07279	0.069777	0.122037	0.051299	0.132492	0.0632524	-0.479981	0.0263352	1	1	0.991809	1	FALSE	FALSE
GENE: Adrbk1	-0.103658	-0.164086	-0.249775	-0.209575	-0.164411	-0.0550736	-0.602314	0.0577211	-0.0203514	0.0356911	0.0723295	0.0181713	-0.21952	-0.123948	-0.78098	-0.22278	-0.160543	-0.129083	0.0904821	0.13609	-0.159102	-0.170345	0.0328402	0.0795647	-0.0702807	-0.0937987	-0.110728	-0.4919	0.0549809	0.0399628	-0.0791919	1	1	0.919291	1	FALSE	FALSE
GENE: Adsl	0.142935	-0.0775851	-0.211081	-0.0760029	0.0724366	0.523604	NA	-0.0536118	-0.207484	0.0955374	-0.0303175	-0.0906533	0.63598	-0.0522829	NA	-0.232303	-0.168795	-0.158958	-0.0257846	-0.112126	-0.25267	-0.213625	0.61326	-0.0626325	0.111559	-0.0660192	-0.370062	-0.426008	0.114516	-0.180198	0.198202	0.780998	1	0.9867	0.780998	FALSE	FALSE
GENE: Adss	0.0927073	0.268047	0.35248	0.00618578	0.220644	0.117602	NA	-0.0488629	0.161587	-0.014872	-0.182876	-0.0804833	0.337668	0.335681	-1.12857	0.550455	0.310628	0.825692	0.108718	-0.0855262	0.309735	0.271512	0.101837	0.442424	-0.0440024	0.251644	0.323911	0.667239	0.0392401	0.114998	-0.0549241	1	0.0430582	1.11138	0.0430582	TRUE	FALSE
GENE: Aebp1	-0.193938	0.431585	0.258049	-0.021294	-0.0396584	-0.051351	NA	0.0838741	-0.671797	0.25047	0.077166	0.241722	-0.993189	0.396399	NA	-0.184148	0.200496	0.544491	-0.0139234	0.0434321	0.270148	0.0575386	-0.209837	-0.200001	0.393402	0.292936	0.153897	-0.595251	0.118504	-0.259552	-0.247913	1	4.35414e-05	1.00317	4.35414e-05	TRUE	FALSE
GENE: Aebp2	-0.119566	0.0467553	-0.170119	-0.141747	0.222332	-0.0302863	NA	-0.103007	-0.0677265	-0.0204192	-0.0885819	0.0321559	0.224303	-0.150143	0.171239	-0.0353078	-0.267939	-0.210315	-0.16618	-0.0735618	0.0199524	-0.225745	-0.114191	-0.143216	-0.100278	0.193337	-0.0440832	-0.0133176	-0.132209	-0.190355	-0.190582	1	1	0.957298	1	FALSE	FALSE
GENE: Aes	0.0441876	0.17829	0.265922	0.200314	0.108121	-0.227916	-1.01566	-0.00180424	-0.452497	0.132096	0.101215	0.203533	-0.523777	0.280673	-0.526114	0.12133	0.26691	0.310609	0.0722115	0.0648037	0.242884	0.178329	-0.455262	0.0997433	0.213885	0.0748087	0.183599	0.131061	0.0938628	-0.279241	0.0319043	1	0.340914	1.00264	0.340914	FALSE	FALSE
GENE: AF251705	0.131736	-0.396587	-0.34791	0.0724573	-0.61529	-0.38824	NA	0.125664	-0.500677	-0.534577	-0.07076	-0.46419	-0.24807	-0.206251	0.366667	-0.855857	-0.780852	-0.643233	-0.148957	-0.018983	0.039735	-0.322574	0.126577	0.0280543	-0.874511	-0.0231296	-0.0698288	-0.507548	0.0697326	0.0343354	0.248426	1.66945e-05	1	0.855108	1.66945e-05	FALSE	TRUE
GENE: Aff1	-0.132048	0.453141	0.302897	-0.508984	0.180457	0.329634	NA	0.127102	-0.513091	0.265432	0.0891845	0.306396	0.43062	0.192339	NA	0.912914	0.3692	0.418298	0.116296	0.170606	0.21034	0.229297	0.154209	1.28815	0.23443	0.309037	0.365371	0.810726	0.132366	-0.446114	-0.0832107	1	0	1.1741	0	TRUE	FALSE
GENE: Aff4	-0.180071	0.253188	0.0376529	0.115216	0.0933975	0.0700652	NA	-0.0398022	-0.826025	0.0365142	0.338953	0.288529	0.151874	-0.0831178	NA	0.495419	0.0473362	-0.061876	-0.00678534	0.0781319	0.0917141	0.0161164	0.474363	2.31014	0.0937206	0.21568	0.194937	0.625997	-0.103192	-1.54811	-0.193832	1	0.674522	1.07398	0.674522	FALSE	FALSE
GENE: Afg3l1	-0.104502	0.00287059	-0.0766022	0.0222585	0.0442612	0.442503	NA	-0.0446288	-0.400314	-0.0928841	0.16385	-0.129934	0.110815	-0.23662	NA	-0.3601	-0.117442	0.203667	-0.0436133	-0.0927541	-0.219122	-0.245534	-0.278018	0.186808	-0.0926924	-0.00689564	-0.129444	-0.398888	-0.0464935	0.172698	-0.071841	0.849163	1	0.957006	0.849163	FALSE	FALSE
GENE: Afp	0.729355	0.296211	1.93066	0.233464	0.020697	-0.80882	NA	0.0124495	0.868196	0.0956307	0.69318	-0.00731415	0.0412633	2.28644	NA	0.0848435	0.640274	0.266319	-0.274152	-0.183089	0.708238	0.54462	-0.140747	-0.446948	0.0273125	1.18347	0.202679	0.0721164	-0.253187	-0.216727	0.70359	1	0	1.24923	0	TRUE	FALSE
GENE: Agap1	-0.0413903	0.536288	0.621412	0.0225606	0.0677725	0.0556847	NA	0.0752978	0.21617	0.206697	0.332785	0.332401	0.0173631	0.496568	-1.50275	0.597409	0.383408	0.838444	0.142215	0.170119	0.561895	0.315379	-0.127202	0.0392115	0.171122	0.678318	0.406183	0.844662	0.0316893	0.17528	-0.0551544	1	0	1.165	0	TRUE	FALSE
GENE: Agap3	0.118154	0.277525	0.2228	0.151358	0.0302895	-0.137744	NA	0.143176	0.10807	0.272089	0.0665218	0.241518	-0.419308	0.461854	NA	0.162745	0.322775	-0.465544	0.238951	0.180751	0.357907	0.35267	-0.205781	-0.211921	0.223153	0.188529	0.233172	0.407216	0.147546	0.406258	0.151853	1	2.97619e-05	1.10103	2.97619e-05	TRUE	FALSE
GENE: Agfg1	0.000160942	-0.0659456	0.041371	0.0167478	0.159759	-0.0768621	1.63544	-0.0413024	0.0900059	-0.0226856	0.00524828	-0.0494288	0.269869	0.00360396	1.04732	0.0386635	-0.0493363	0.321422	-0.101793	-0.0538962	-0.184214	-0.115378	-0.0950883	0.362447	-0.0478044	0.00291255	-0.122213	-0.174553	-0.0399533	0.00560327	-0.0861592	1	1	1.06161	1	FALSE	FALSE
GENE: Agpat1	0.148994	-0.0739446	0.298236	0.100232	-0.101591	-1.35585	NA	-0.0390191	0.236266	-0.00555041	-0.0726481	-0.0195816	-1.59121	0.258938	NA	-0.735388	0.264411	1.73358	0.102124	0.0271193	0.0588639	0.112305	0.0906626	0.476437	-0.0262788	-0.0424123	0.00274159	-0.449084	0.126997	0.310692	0.136183	1	1	0.999336	1	FALSE	FALSE
GENE: Agpat3	0.321935	0.334173	0.395788	0.0701274	-0.201368	-0.38894	NA	0.0273591	-0.275692	0.0762021	-0.243132	0.165698	-0.801481	0.377458	-0.136097	-0.0933048	0.302186	-0.0658742	0.0703442	0.0543426	0.690333	0.26491	0.0039933	0.396566	0.0941139	0.343411	0.291025	-0.0688166	0.191543	-0.0384199	0.211283	1	2.93255e-05	1.05628	2.93255e-05	TRUE	FALSE
GENE: Agpat5	-0.0813913	-0.37258	-0.579605	0.302546	0.153835	0.42093	NA	-0.0727092	-0.0530858	-0.172501	-0.164558	-0.286124	0.257681	-0.58295	-0.762258	-0.249479	-0.517009	-0.0903057	-0.176574	-0.225104	-0.509859	-0.494404	-0.350925	-0.419623	-0.271678	-0.334673	-0.540763	-0.269775	-0.0765151	-0.0248513	-0.0430665	0	1	0.858816	0	FALSE	TRUE
GENE: Agpat6	0.0976793	0.0466122	-0.0574927	-0.13666	0.157378	-0.101985	NA	-0.0779336	-0.470029	-0.0174411	-0.0574205	0.0271466	-0.041222	0.159541	NA	-0.40813	-0.109418	0.974847	-0.100946	0.0549314	0.0870528	0.00174659	-0.563573	-0.813139	0.0333101	0.134233	-0.0105445	-0.30154	-0.0328595	-0.26353	0.119066	1	1	0.960863	1	FALSE	FALSE
GENE: Agr2	-0.272879	-0.110806	-0.542274	-0.178226	-0.0744109	0.560926	-0.527606	-0.10414	0.692319	-0.170289	-0.0815919	0.0937663	0.448834	-0.629416	-0.971306	-0.00464072	-0.348804	-0.172312	-0.109218	-0.0515238	-0.52272	-0.347019	0.150661	0.246549	-0.0580704	-0.249978	-0.188448	0.252036	-0.078564	0.399764	-0.135427	1.6129e-05	1	0.93335	1.6129e-05	FALSE	TRUE
GENE: Agrn	-0.240837	-0.0580073	0.585728	-0.285924	-0.46149	0.298956	NA	-0.091904	-0.147379	-0.311432	0.030947	-0.120697	0.269497	0.315223	NA	0.414671	0.120498	0.343244	-0.423586	-0.447292	0.11076	0.18418	0.297276	0.432467	-0.0133736	0.093805	-0.152159	-1.04508	-0.0247638	-0.13663	-0.0132224	0.0383124	1	0.988675	0.0383124	FALSE	TRUE
GENE: Agt	-0.0846402	0.717079	0.283807	0.0424912	0.0617977	0.37015	NA	0.0536841	-0.963565	0.134836	-0.0189857	0.484258	0.462357	0.527405	NA	0.222908	0.548982	-0.11021	0.134594	0.130558	0.267694	0.544776	-0.603046	-0.955952	0.519884	0.492844	0.139467	0.465844	0.130103	0.154246	-0.116927	1	0	1.10128	0	TRUE	FALSE
GENE: Ahcyl1	0.220031	0.112698	0.507248	-0.65019	0.13558	-0.00064885	NA	-0.124215	-0.125113	0.108935	0.499231	0.0450096	0.100991	0.276974	0.425069	0.0150474	0.0438044	0.520266	-0.146337	-0.0747929	0.540552	0.0586366	-0.0891336	-0.108234	0.0910303	0.392647	0.183054	0.0974881	-0.0436689	0.157422	0.175253	1	0.0577687	1.08034	0.0577687	TRUE	FALSE
GENE: Ahr	0.127134	0.0606054	0.176737	-0.0669781	-0.298241	-0.200059	NA	-0.0315925	-0.365802	0.0331851	0.135466	0.089577	0.0603232	0.418281	-0.921097	0.310417	-0.0536747	-0.511831	-0.0542176	0.026112	0.450733	0.0920447	0.6642	0.276942	-0.162097	0.252743	0.132663	0.272894	-0.0475685	-0.402395	0.268389	1	0.692353	1.01708	0.692353	FALSE	FALSE
GENE: Ahrr	0.092438	-0.295604	0.120508	-0.309195	-0.484886	0.151325	NA	0.00170782	0.00768402	0.0468895	-0.0441547	0.00384284	0.154373	0.0706335	NA	-0.0335059	-0.191779	0.133213	-0.278367	-0.0625707	0.206283	-0.260421	1.19705	-0.0106824	-0.0793788	0.244334	-0.262767	0.162907	0.0751063	-0.610553	0.19691	1	1	0.998599	1	FALSE	FALSE
GENE: AI314180	-0.00415832	0.0547298	-0.00996783	-0.89792	0.131128	-0.263569	-0.0453428	-0.0394323	0.434715	0.124855	0.14673	0.158872	-0.0173322	-0.105098	-0.624541	0.0209827	-0.10842	1.47636	-0.0833605	0.0567641	0.135534	-0.0798241	0.366114	0.344734	0.0753413	0.17892	0.0370768	0.585628	-0.145151	-0.16148	-0.0971345	1	1	1.03748	1	FALSE	FALSE
GENE: Aif1	-0.0222627	-0.486246	-0.873888	0.369007	-0.507143	-0.597314	NA	-0.483391	-0.43691	-0.724371	-0.130871	-0.993472	-0.652011	-0.520564	-0.937004	-1.43823	-1.20221	-1.61302	-0.175195	-0.368359	-0.485652	-0.831298	1.106	0.382084	-1.19122	0.0332185	-0.646676	-1.60255	-0.142465	-1.50852	-0.0344593	0	1	0.679636	0	FALSE	TRUE
GENE: Aifm1	-0.0282524	0.065869	-0.00740631	-0.10525	0.322879	0.359324	0.648214	-0.363185	0.20483	-0.194095	0.0225808	-0.108608	0.232977	-0.142719	0.167565	0.145922	-0.370373	-0.19922	-0.350635	-0.314005	0.125485	-0.405461	0.0374756	0.167847	-0.222572	0.285548	-0.0875322	0.0619819	-0.311028	-0.0140807	-0.168147	0.00657244	1	0.987908	0.00657244	FALSE	TRUE
GENE: Aim1	-0.264614	-0.159998	-0.236852	-0.29	0.143372	0.174201	NA	-0.0125603	0.0606852	-0.0939073	-0.288121	-0.231841	0.116278	-0.416571	-0.824755	-0.118491	0.0536642	-0.175189	0.100505	-0.108891	-0.591925	0.0170715	0.0330933	0.216437	-0.178448	-0.507237	-0.100077	-0.624517	0.127783	-0.18251	-0.253687	0.000543478	1	0.898815	0.000543478	FALSE	TRUE
GENE: Aimp1	-0.0707333	0.167941	-0.00136769	0.0435882	0.0464767	-0.0011689	0.0717615	0.000253709	-0.0126911	-0.0998038	-0.168795	-0.16736	-0.0735093	-0.137044	-0.341901	-0.0141672	0.0762234	-0.193982	-0.0155501	-0.118974	-0.0709333	0.0547088	0.179208	0.180823	-0.112126	0.124584	0.107007	0.0987016	0.0734922	0.335471	-0.0779496	1	1	0.997369	1	FALSE	FALSE
GENE: Aimp2	6.59473e-05	-0.0374518	-0.193014	0.136793	0.0934619	0.200678	NA	-0.0491289	-0.143923	0.0122892	0.102539	-0.106555	0.277137	-0.0909628	0.0688801	-0.309775	-0.123055	-0.140023	-0.0142868	-0.146224	-0.104385	-0.207329	-0.173011	-0.517643	-0.0332445	0.047804	-0.143764	-0.344046	0.0660485	0.424401	0.0662478	1	1	0.968585	1	FALSE	FALSE
GENE: Aip	-0.0330752	0.276494	0.040731	-0.23148	0.201111	-0.178634	NA	0.106942	-0.290183	0.0083583	0.411808	0.0263038	-0.213826	0.0593567	-0.673717	-0.168279	0.072698	0.387527	0.0348766	0.0748294	0.0684976	-0.0292815	-0.205072	0.0147097	0.0897004	0.104867	0.0744274	-0.000162643	-0.0783539	0.058064	-0.0340775	1	1	0.999426	1	FALSE	FALSE
GENE: Ak1	0.0189335	0.259549	0.190455	0.11921	0.111951	-0.051931	NA	0.0177145	-0.157086	0.144642	-0.0712392	0.261987	-0.0293185	0.191015	NA	-0.00830938	0.29361	-0.141606	0.108069	0.109217	0.324784	0.323097	1.14421	-0.930004	0.29931	0.141374	0.28828	-0.00209396	0.0722333	0.693113	0.118779	1	0.000743902	1.09612	0.000743902	TRUE	FALSE
GENE: Ak3	0.000683287	0.197567	0.244964	-0.433988	-0.0403492	-0.205955	0.11649	0.0497619	-0.342168	0.0631661	0.239042	0.0710386	-0.141289	0.0542396	-0.403058	0.0211154	0.172353	0.139942	0.00574344	0.0637078	0.305479	0.139932	0.555782	0.935803	-0.0117755	0.0968947	0.354354	0.653261	-0.0102142	-0.0577755	0.0175107	1	0.733232	1.06585	0.733232	FALSE	FALSE
GENE: Akap1	-0.0206128	0.134066	-0.0763319	-0.305901	0.25868	0.136012	NA	-0.158616	-0.159034	0.093985	-0.0360897	0.113086	-0.122244	-0.145869	NA	-0.0158075	-0.0216134	-0.293519	-0.153182	-0.148097	-0.143019	-0.0699446	0.344791	0.604894	0.0876535	0.141665	-0.122349	-0.440484	-0.0104897	-0.0145404	0.101033	1	1	0.989494	1	FALSE	FALSE
GENE: Akap12	-0.0794546	0.302868	0.0208489	0.359488	-0.261497	0.469037	NA	-0.0546846	-0.818281	0.0115665	-0.181361	0.250318	0.798494	0.255483	-0.201202	0.515515	0.18638	-0.797786	0.158197	0.183446	0.301074	0.49933	1.34	-0.437786	0.26637	0.394358	0.223206	0.54639	0.045724	-0.889027	-0.243879	1	4.36681e-05	1.07582	4.36681e-05	TRUE	FALSE
GENE: Akap7	0.0152018	0.387722	0.30945	0.19757	0.175981	-0.0891496	NA	0.0729282	0.392334	0.286188	0.237197	0.326176	-0.00299892	0.386556	NA	0.189849	0.305922	-0.0232757	-0.039261	0.150371	0.512395	0.341056	-1.25148	-1.0039	0.343152	0.277866	0.492707	0.668293	-0.1134	1.06143	-0.144733	1	0	1.11255	0	TRUE	FALSE
GENE: Akap8	0.135192	-0.0169384	0.0405101	-0.026683	-0.00143905	-0.0638147	-0.809613	0.115796	-0.121825	0.292451	0.0281643	0.298579	-0.469118	0.204087	NA	-0.00462917	-0.0186114	-0.100397	0.0743837	0.25129	0.2485	0.0986899	0.329858	0.3015	0.300112	0.0939697	0.101623	-0.0748062	0.0821327	-0.0899901	0.144288	1	0.212359	1.03152	0.212359	FALSE	FALSE
GENE: Akap8l	0.166163	0.238233	0.313838	0.0286219	0.170861	-0.132443	NA	0.29696	-0.388693	0.339028	0.215527	0.378451	-0.348077	0.270145	NA	0.0588399	0.158179	0.121937	0.175235	0.389393	0.451442	0.107259	0.0970524	0.0878462	0.290213	0.367139	0.240844	0.0913289	-0.0532763	-0.226981	0.0709647	1	0	1.0997	0	TRUE	FALSE
GENE: Akap9	-0.0813007	0.403797	0.413656	0.269439	0.0495662	0.151863	NA	-0.101924	1.51438	0.121312	0.228757	0.294378	-0.0578622	0.0608677	NA	0.167147	0.156436	-0.146868	-0.0131664	0.0400288	0.297584	0.00462062	0.521477	0.260793	0.107965	0.462837	0.199312	0.526332	-0.0664208	0.875477	-0.159297	1	0.000765492	1.16811	0.000765492	TRUE	FALSE
GENE: Akr1b7	0.1748	1.06556	0.439583	0.19477	0.781978	-0.748677	1.50371	0.167512	0.125519	0.458289	-0.0248838	0.735261	-0.220366	-0.332188	0.678939	-1.00663	1.04554	0.139349	-0.516319	-0.134797	1.74313	1.09822	-0.0622198	0.487093	0.739848	0.0696293	1.70371	1.83102	-0.2829	0.24567	0.0935037	1	0	1.31343	0	TRUE	FALSE
GENE: Akr1b8	-0.4966	-0.860858	-1.75754	0.273988	0.723514	0.625739	NA	-0.413363	-0.237226	0.169314	-0.340102	0.578776	0.987933	-1.64377	NA	-1.05413	-0.945338	-2.27258	-0.68493	-0.392991	-0.744101	-0.718642	-1.54606	-0.669762	0.411371	-1.57383	-0.38357	-3.15755	-0.0944132	-0.993105	-0.323891	0	1	0.657649	0	FALSE	TRUE
GENE: Akr7a5	0.158158	0.314301	0.636159	0.579629	0.449165	-0.250996	NA	0.340941	-0.448064	0.384174	0.154182	0.366741	-0.525284	0.659256	-0.269355	0.573498	0.571476	0.644506	0.0480576	0.196291	0.760964	0.46596	-0.445761	0.307258	0.398825	0.403029	0.436885	0.838026	0.0789859	0.78615	0.160566	1	0	1.22472	0	TRUE	FALSE
GENE: Akt1	-0.0851468	-0.173453	-0.239883	-0.50004	-0.110115	0.0672244	1.01562	-0.148861	-0.416804	-0.103531	-0.137938	-0.117946	-0.171613	-0.226121	0.324093	-0.219141	-0.227502	-0.258223	-0.108526	-0.137135	-0.322653	-0.233439	-0.243366	-0.467969	-0.117281	-0.0811799	-0.310034	-0.446861	-0.068617	0.0932591	-0.0261703	0.00967555	1	0.910378	0.00967555	FALSE	TRUE
GENE: Akt1s1	0.199648	-0.191993	0.235988	-0.163304	0.0283075	-0.258946	NA	0.172754	-0.110129	0.215018	0.478043	-0.000106523	-0.660753	0.252662	-0.560251	-0.628285	0.370118	0.867007	0.220723	0.0688802	-0.0884349	0.193279	0.38776	0.0746207	0.199599	-0.138826	-0.165892	-0.103707	0.323138	-0.210514	0.294298	1	0.17854	1.03051	0.17854	FALSE	FALSE
GENE: Alad	0.0409153	-0.0961733	-0.0516892	0.0964511	-0.0909522	0.00196784	NA	-0.138049	-0.649426	-0.169966	0.172147	-0.216755	0.0442537	0.0637839	-1.50302	-0.248893	-0.0771164	0.0897789	-0.261347	-0.126004	0.237126	-0.215996	-0.22321	0.0513489	-0.162837	0.00986025	-0.134286	-0.258901	-0.0801932	-0.0203163	0.00653758	0.0850442	1	0.9136	0.0850442	FALSE	TRUE
GENE: Alas1	0.0606523	-0.286344	0.0286429	-0.470938	0.314911	0.21242	0.526832	0.355401	-0.111816	-0.0494036	0.0121339	-0.107397	0.357783	0.0495471	0.350843	-0.462803	-0.0964767	0.0896306	0.0871667	0.216703	-0.0452627	0.0587841	-0.0605546	-0.136502	-0.0270657	-0.275371	0.0119348	-0.485603	0.0700618	-0.248917	-0.0289705	1	1	0.99799	1	FALSE	FALSE
GENE: Aldh18a1	0.385133	-0.0563681	0.146797	-0.182871	-0.0962452	0.341701	NA	-0.291619	0.484514	-0.251201	0.731439	-0.452264	-0.298332	0.158158	-1.60398	0.676051	-0.0764886	1.03674	0.261054	-0.325396	0.298495	-0.0750536	0.0718042	0.203669	-0.210487	0.0734798	-0.0607592	0.370725	0.0823529	0.652535	0.29297	0.682549	1	1.05425	0.682549	FALSE	FALSE
GENE: Aldh1a1	0.0518779	1.00482	2.21587	0.920998	2.76978	0.0330655	2.02036	0.318872	0.557796	1.12845	1.00074	1.24553	0.0593713	2.38404	1.22821	0.93546	1.10475	0.897679	-0.303233	0.218682	2.41808	1.02373	0.161609	0.148534	1.17219	2.12002	1.16472	0.192494	-0.322419	0.288347	-0.0348894	1	0	1.8755	0	TRUE	FALSE
GENE: Aldh1a2	0.184525	-0.398296	-0.082678	-0.233269	0.515664	0.377428	NA	0.315707	-0.257003	0.228097	-0.492918	0.231899	0.31108	0.358203	NA	0.0843973	-0.0493164	0.0106341	0.00627026	0.370538	-0.0927845	-0.00703496	0.690679	0.36091	0.650236	-0.346457	-0.341549	-0.0243571	0.157347	-0.215709	0.1388	1	0.0118304	1.06033	0.0118304	TRUE	FALSE
GENE: Aldh1a3	-0.180772	0.0626777	-0.441618	-0.14622	-0.0842247	-0.96026	NA	-0.291768	-0.462586	-0.155156	0.0868691	-0.205567	0.192674	0.0682314	NA	-0.253116	-0.137043	-1.25816	-0.292865	-0.0704907	0.460004	0.16589	-0.874685	0.0149525	-0.000528666	0.333417	0.00842452	-0.54288	0.0477012	-0.370369	0.00641581	0.0129458	1	0.881416	0.0129458	FALSE	TRUE
GENE: Aldh3a2	0.045863	0.666826	1.02754	0.847599	0.621661	0.293468	1.16499	0.369415	0.678845	0.415055	0.917792	0.462525	0.39629	0.940199	0.865639	1.0717	0.556237	1.19397	0.216628	0.336779	1.29536	0.501957	0.391255	1.07537	0.520548	0.842381	0.903561	1.10365	0.0705087	0.722377	-0.0116966	1	0	1.58165	0	TRUE	FALSE
GENE: Aldh9a1	-0.104638	0.041326	0.554626	0.120483	0.455156	0.155291	NA	0.251404	0.599651	0.424316	-0.0614363	0.157371	0.0653192	0.316273	-1.2717	0.58111	0.40447	0.47838	0.115583	0.15083	0.276593	0.240426	0.0521317	0.771679	0.346505	0.130871	0.246858	0.398842	0.113357	1.30694	-0.0819497	1	0	1.18198	0	TRUE	FALSE
GENE: Aldob	0.0408829	0.0900008	0.201017	0.137718	1.17527	-0.35496	0.469364	0.431729	1.42835	0.804021	0.157095	0.999483	-0.0651023	-0.0415011	-0.169729	0.15801	0.226913	0.573998	-0.0894635	0.326965	0.0675272	0.0612344	0.279681	0.935227	0.798297	0.0167923	0.139573	0.323755	0.0035727	1.27138	0.0559141	1	0	1.2633	0	TRUE	FALSE
GENE: Alg3	0.417297	-0.7553	0.0127582	-0.16651	-0.244768	0.766713	NA	0.22951	-0.177124	0.251589	-0.178118	-0.0945007	0.536198	0.444808	0.480256	-0.333571	0.134362	0.530759	0.388057	0.276632	-0.138541	0.0371437	-0.187612	-0.405939	0.389462	-0.630532	-0.467949	-0.599826	0.551393	-0.303818	0.726673	1	0	1.03501	0	TRUE	FALSE
GENE: Alg5	0.0141279	-0.147107	-0.0603973	0.0687629	-0.00494455	-0.0652303	NA	0.198197	0.146276	0.229356	-0.299791	0.00117696	-0.0850982	-0.115838	-0.90704	-0.0730164	0.0592931	-0.162428	0.0440381	0.151184	-0.131455	0.0652099	0.0150387	0.028593	0.175427	-0.295206	-0.0325335	-0.0181254	0.109923	0.202258	0.0120309	1	1	0.979934	1	FALSE	FALSE
GENE: Alox15	0.181533	-0.946358	-0.363749	-0.0410562	-0.520842	0.00420474	NA	-0.0938313	-0.583963	-0.225955	-0.0518116	-0.872651	0.0119392	0.0148137	NA	-0.0644413	-0.335403	-1.0153	0.140756	-0.147747	-0.369868	0.105997	1.05192	-0.244933	-0.555866	-0.910227	-0.0526954	-0.0338505	0.145057	-1.05714	0.14778	0	1	0.852356	0	FALSE	TRUE
GENE: Alpl	0.00504843	-1.05605	-1.37142	-0.0830142	-0.401951	-0.0632493	NA	-0.146876	-0.709955	-0.815882	0.168063	-1.1546	-0.00170693	-0.874521	NA	-0.00257265	-1.06586	-0.00256614	-0.098109	-0.00687103	-1.13955	-0.990825	0.204404	0.741064	-0.677394	-1.05147	-1.11835	-0.013484	0.0989111	-0.837624	0.120772	0	1	0.744471	0	FALSE	TRUE
GENE: Amacr	0.331812	0.128955	0.517893	-0.130268	0.496053	-0.0801971	NA	0.18739	-1.15614	0.305811	0.105389	0.080572	-0.316975	0.505167	0.0801389	0.259701	0.312547	0.35872	-0.211575	0.103881	0.316052	0.10309	-0.378621	-0.043294	0.246242	0.343449	0.105773	0.343873	0.0140252	0.375435	0.226451	1	2.92398e-05	1.08501	2.92398e-05	TRUE	FALSE
GENE: Amfr	-0.0865609	0.162214	0.183305	0.219067	0.0851959	0.109898	NA	0.0187079	0.554275	0.0971378	0.0905154	0.0534949	0.130176	0.217794	-0.374614	0.331312	0.272797	0.329381	0.0708652	0.0359103	0.0689175	0.187483	-0.0414771	0.102512	0.0951158	0.153263	0.118743	0.340174	-0.0161108	0.219715	-0.0676002	1	1	1.08828	1	FALSE	FALSE
GENE: Ammecr1l	0.192867	-0.111836	0.259744	-0.251995	0.00569432	0.196698	0.496435	0.208869	0.584124	0.136984	-0.156169	0.0195932	-0.209124	0.147318	-0.0682212	0.276251	0.169876	0.658012	0.163863	0.212151	-0.0387335	0.100307	0.195704	0.483932	0.0469024	-0.0955469	-0.044075	0.234979	0.15035	0.541014	0.31981	1	0.63054	1.11394	0.63054	FALSE	FALSE
GENE: Amotl2	-0.272942	0.59478	0.425113	-0.106237	-0.144096	-0.587316	NA	-0.0206508	0.259203	-0.129314	0.30828	-0.0766574	-0.325434	0.561636	NA	0.0867847	0.501803	0.616781	-0.0554228	-0.151324	0.326718	0.562831	0.509105	0.449902	-0.0551364	0.494004	0.30368	0.05414	0.106336	-0.47822	-0.183023	1	0.00898323	1.08921	0.00898323	TRUE	FALSE
GENE: Ampd3	-0.0739095	-0.192314	-0.157745	-0.561681	0.278482	0.0472723	NA	0.22181	0.536787	0.312064	0.0837607	0.0869921	-0.0301813	-0.137769	NA	-0.026195	-0.0312604	-0.349596	0.276944	0.246564	-0.91091	-0.148513	0.233774	-0.520527	0.270106	-0.422941	-0.369844	-0.557962	0.133355	-1.02011	-0.153235	0.156956	1	0.932213	0.156956	FALSE	FALSE
GENE: Anapc1	0.091159	-0.153275	-0.146255	-0.712584	0.180037	0.292054	NA	0.00868216	-0.074637	0.00741493	0.0874683	-0.0515366	0.39621	-0.104104	NA	0.0751322	-0.15275	-0.0354729	0.0791387	0.0712422	-0.0918813	-0.169485	-0.0266267	-0.332457	-0.0116063	-0.07617	-0.171719	-0.164926	0.0112621	-0.0879278	0.122137	1	1	0.973086	1	FALSE	FALSE
GENE: Anapc11	0.128599	-0.150466	0.125131	0.270501	0.160113	0.0143371	0.178594	0.048057	0.271504	0.125404	0.155548	0.026781	-0.00437268	0.133409	-0.391534	0.0143369	0.0411583	0.0148853	0.0922675	0.100306	0.0122282	0.0814534	-0.228461	-0.750171	0.0771838	0.011081	0.0432583	0.0029195	0.137434	0.147255	0.189582	1	1	1.0244	1	FALSE	FALSE
GENE: Anapc13	0.197788	0.126693	0.31848	0.23744	0.278947	0.0057141	0.412452	0.247631	0.186843	0.311094	0.71093	0.191985	-0.121368	0.282772	-0.14227	-0.0570269	0.111733	-0.12112	-0.0194815	0.223101	0.452941	0.18236	-0.100741	-0.182236	0.292018	0.268144	0.195493	0.123332	0.044637	-0.11644	0.239881	1	0	1.11284	0	TRUE	FALSE
GENE: Anapc16	0.13101	0.131501	0.267106	0.40606	0.104522	-0.1224	0.50024	0.0884361	-0.428261	0.216161	0.180786	0.170508	-0.225305	0.103329	-0.532283	-0.23395	0.264702	0.226642	0.172869	0.268606	0.25435	0.162228	0.394672	0.185998	0.151592	0.162177	0.193613	-0.100724	0.177667	-0.44864	-0.0142835	1	0.00764021	1.06482	0.00764021	TRUE	FALSE
GENE: Anapc2	-0.0363313	0.314109	0.102741	0.140708	-0.0529899	-0.0567506	NA	0.202919	-0.165439	0.119527	0.276629	0.03437	-0.0938844	0.00201701	-0.832776	0.215388	0.260181	0.333904	0.264656	0.179176	0.139227	0.282948	0.282691	0.461865	0.102385	0.0224115	0.433511	0.688266	0.116791	-0.060468	-0.025109	1	0.0646847	1.08806	0.0646847	TRUE	FALSE
GENE: Anapc4	-0.157163	0.0297547	-0.279724	0.0234859	0.0880857	0.34255	0.0659494	-0.112544	0.134562	0.0172001	-0.298636	0.0581806	-0.044007	-0.223875	-0.447977	-0.0207466	-0.0643262	-0.266841	-0.0322014	-0.0222912	-0.087539	-0.0301755	0.368221	0.110068	0.0775864	-0.0933804	0.038899	0.127212	0.0042388	-0.540317	-0.273213	1	1	0.966823	1	FALSE	FALSE
GENE: Anapc5	-0.0355027	0.0390456	-0.182164	0.152155	0.0489049	0.254235	0.308877	0.0218892	-0.221574	-0.00169061	0.0384247	0.0458147	0.0487916	-0.096226	-0.544363	-0.16686	-0.0801022	-0.21802	0.00059598	-0.0386573	0.0956313	-0.0959221	0.190058	-0.234249	0.0764261	0.131147	0.0186234	-0.0864261	-0.0278366	0.103506	0.0301739	1	1	0.990536	1	FALSE	FALSE
GENE: Ang2	-0.00278065	0.399418	0.129563	0.342554	-0.187807	0.0143033	NA	0.0453992	-0.0751571	-0.0299822	0.0681636	0.0936241	-0.0109651	0.0577792	NA	0.0016252	0.200176	-0.516194	0.112284	0.0699106	0.0650369	0.110622	-0.408926	-0.282588	-0.0444619	0.160076	0.0548069	0.0188065	0.0896176	-0.0212126	-0.101586	1	1	1.00845	1	FALSE	FALSE
GENE: Angel2	0.0285096	0.32344	0.431026	0.0634197	0.260922	-0.156173	-0.398787	0.0972036	0.0669347	0.328368	0.00448411	0.377309	0.0413001	0.264325	-0.563631	0.162947	0.307262	0.0393352	-0.0116695	0.262793	0.344779	0.270418	-0.0037187	0.283541	0.342955	0.273768	0.290372	0.293845	-0.0508369	0.200626	-0.00578347	1	3.003e-05	1.09771	3.003e-05	TRUE	FALSE
GENE: Angptl2	-0.0408902	0.269064	0.146103	-0.238189	-0.354255	-0.0833087	NA	0.245522	0.283198	0.374996	0.0209273	0.829907	0.0388681	0.346717	NA	0.374639	0.429793	0.880973	0.215739	0.295199	0.675068	0.595291	0.354302	-0.471901	0.557217	0.04245	0.580136	-0.240727	0.164468	-0.0468267	0.0993598	1	0	1.16373	0	TRUE	FALSE
GENE: Ank3	-0.231946	0.469866	0.969512	0.107831	0.160417	-0.721525	-0.355291	0.00331787	0.388927	0.247162	-0.0643359	0.489807	-0.487513	0.784497	-0.0943809	1.68101	1.06877	0.835212	0.142163	-0.0207328	0.877048	0.951508	-0.121957	0.57349	0.38528	0.284037	0.906154	3.03972	-0.156727	0.490807	-0.232434	1	0	1.31861	0	TRUE	FALSE
GENE: Ankrd17	-0.037641	0.066364	-0.0106452	0.0794807	-0.0112611	0.00713408	NA	-0.0399302	0.622761	0.0625159	0.0670925	0.111425	0.0536623	0.041021	-0.220115	0.100235	-0.138542	-0.0828184	-0.124204	0.0203603	0.0454048	-0.130795	0.520357	0.642628	0.0629169	0.225579	-0.0693554	-0.0204504	-0.0713467	-0.485312	0.0250865	1	1	1.03077	1	FALSE	FALSE
GENE: Ankrd40	0.0531011	-0.0423476	0.142013	-0.507159	0.141951	0.338775	0.025685	0.0282932	0.025805	0.268446	0.256067	0.247688	0.324988	0.0821894	-0.725887	0.34908	0.225559	0.27975	0.0892688	0.11786	0.179838	0.23267	0.425561	1.09289	0.269516	-0.0661268	0.146043	0.280045	0.177933	-0.440866	0.181288	1	0.0451308	1.09846	0.0451308	TRUE	FALSE
GENE: Ankrd46	-0.147624	0.327554	0.489837	0.10046	0.128811	-0.235895	NA	0.0730902	-0.122962	0.0752054	-0.00805046	0.168077	-0.16476	0.294128	-0.267577	0.122313	0.349894	0.464484	-0.100994	0.00673604	0.199763	0.140226	0.5597	1.01199	0.144446	0.428196	0.289283	0.272573	0.00558528	0.343619	-0.147283	1	0.0204171	1.11731	0.0204171	TRUE	FALSE
GENE: Ankrd49	0.214289	-0.192221	-0.0656525	-0.111497	0.156004	-0.239867	NA	-0.0847225	-0.394666	0.17277	-0.390811	-0.0424536	-0.269379	0.00139938	-0.00434554	-0.253309	-0.0215371	-0.170678	-0.0355662	-0.0426464	-0.109129	-0.0836678	0.725162	-0.111033	0.162501	-0.123131	-0.185911	-0.135061	-0.109506	-0.407407	0.246296	1	1	0.956923	1	FALSE	FALSE
GENE: Ankzf1	0.00338816	0.348219	0.392504	0.150643	0.220075	-0.161825	NA	0.245322	-0.541356	0.201877	0.351128	0.112	-0.307431	0.154525	-0.777855	0.0272189	0.269949	0.181529	0.146063	0.282978	0.155657	0.09357	-0.549711	-0.228989	0.131493	0.374231	0.230044	0.271225	-0.0535253	0.715962	-0.0282384	1	0.0115233	1.05728	0.0115233	TRUE	FALSE
GENE: Anln	0.145065	-0.341179	-0.852466	-0.218642	-0.0384741	1.06951	NA	-0.224141	-0.206361	-0.690636	-0.103413	-0.90418	1.24761	-0.703889	-0.600455	0.151832	-0.64212	-0.32514	-0.0437266	-0.498613	-0.547661	-0.697431	-0.636761	-0.736495	-0.632164	-0.347992	-0.468607	-0.0868871	0.0100465	0.205964	0.461317	0	1	0.845649	0	FALSE	TRUE
GENE: Anpep	-0.106963	0.0497422	0.288423	-0.0404609	0.214928	-0.402527	-1.67334	0.385806	0.0559143	0.0662992	-0.317476	0.372743	-0.468848	0.0243765	-0.900026	-0.0677497	0.103431	0.915645	-0.0243853	-0.641468	0.0061255	0.0961166	0.975301	0.507431	-0.00431639	0.00698427	0.0710897	-0.0913404	-0.0219951	1.91044	-0.125875	0.303592	0.788212	1.02637	0.303592	FALSE	FALSE
GENE: Antxr2	-0.213575	-0.180033	-0.240273	-0.317065	0.0976158	0.424031	NA	0.275961	0.249458	0.00983292	-0.073933	0.295333	0.117577	-0.220969	NA	0.225005	-0.257584	-0.0616722	0.0557344	0.222564	-0.0132574	-0.110445	0.482995	0.182786	0.184804	-0.256227	0.0348352	0.468991	-0.0268203	-0.693973	-0.182441	1	1	1.01152	1	FALSE	FALSE
GENE: Anxa1	-0.139148	0.0496863	-0.591167	0.0239048	0.404778	-0.0331917	NA	0.0662306	0.202277	0.0151378	-0.391022	0.206507	0.536217	-0.535046	-1.21478	0.0481321	-0.432139	-0.57705	-0.0704621	0.0215836	-0.17553	-0.292438	0.242618	-0.725596	0.0903486	-0.019028	-0.176838	0.0145266	0.129153	-0.940122	-0.103333	0.0192654	1	0.904049	0.0192654	FALSE	TRUE
GENE: Anxa2	-0.285558	0.19253	0.0655304	0.0864907	0.618379	0.0965495	NA	0.0589638	-0.0873243	-0.0502588	0.0998866	0.0811406	0.203307	-0.227068	NA	0.0451445	0.0975328	0.36532	-0.032881	-0.0741679	-0.163529	0.0194616	0.0719158	0.374857	0.0135891	0.18978	0.165463	0.152519	-0.0591791	0.445949	-0.310727	1	1	1.05282	1	FALSE	FALSE
GENE: Anxa3	0.0952765	-0.236358	0.0207985	-0.0567653	-0.756886	0.189432	NA	-0.62803	-0.600004	-0.325334	-0.0962482	-0.175251	0.416997	-0.0573092	NA	0.404729	-0.225885	-0.0105769	0.12891	-0.411226	-0.169525	-0.103786	0.142711	-0.651725	-0.392014	0.120858	-0.142422	0.208906	0.165869	-1.96129	0.224516	6.0698e-05	1	0.889871	6.0698e-05	FALSE	TRUE
GENE: Anxa5	0.150559	-0.255774	-0.497974	-0.0808544	-0.229811	0.114947	NA	0.155797	-0.164283	-0.0500216	0.11728	-0.0813835	0.0864802	-0.0155225	NA	-0.1458	-0.255755	-0.350834	0.360042	0.150803	-0.0669473	0.134709	0.282299	0.225842	0.0882997	-0.498323	-0.0130388	-0.0196277	0.32684	-0.277193	0.198524	1	1	0.985509	1	FALSE	FALSE
GENE: Anxa6	-0.131935	-0.0632171	-0.283447	-0.0912669	-0.229256	0.34226	NA	0.0240523	-0.0849536	-0.0857887	0.114283	0.00783	0.0880756	-0.00656499	-0.572122	-0.388839	-0.16345	-0.0658245	0.100726	0.0503053	0.0700547	0.0230465	-0.223429	-0.92796	-0.0664422	-0.118696	0.0977048	-0.174034	0.164175	-0.366201	0.0463874	1	1	0.934877	1	FALSE	FALSE
GENE: Aoc3	0.218066	0.577773	0.171672	0.652244	-0.0763178	0.489088	NA	0.387776	0.135204	0.234805	0.145422	0.482878	1.69256	0.248076	NA	1.36865	0.223369	0.0100923	0.228246	0.368029	0.502594	0.36424	0.130767	-0.574915	0.593764	0.307168	0.430867	0.837093	0.284622	0.0236865	0.175502	1	0	1.28936	0	TRUE	FALSE
GENE: Ap1ar	-0.0315804	0.0241898	0.287653	-0.163981	0.175657	0.113118	NA	0.0494027	0.355686	0.31435	0.0198386	0.207924	0.0190406	0.27577	NA	0.278264	0.233246	0.0844368	-0.0428958	0.102972	0.235774	0.141428	0.148396	0.313722	0.300628	0.195873	0.149962	0.392457	-0.0363649	-0.182013	-0.0270145	1	0.264523	1.09864	0.264523	FALSE	FALSE
GENE: Ap1b1	-0.0225086	-0.132113	0.00491235	-0.0307651	0.111272	0.0912367	NA	-0.0193915	0.0300362	0.0117023	-0.0775597	0.029866	-0.0878484	-0.124322	0.375933	-0.27371	-0.155524	0.292715	-0.0730059	-0.0534873	-0.217984	-0.249635	0.113958	-0.399063	-0.0170106	-0.0535523	-0.247136	-0.268256	0.0389863	0.146596	-0.0590227	1	1	0.970081	1	FALSE	FALSE
GENE: Ap1g1	-0.0335342	-0.107742	-0.173781	-0.561891	0.102571	0.339041	NA	-0.0546134	0.160898	-0.0249298	-0.0811662	-0.0583389	0.294308	-0.207046	NA	-0.249671	-0.128089	0.1687	0.0378646	-0.0117326	-0.283115	-0.193886	0.254014	1.32121	-0.0453154	-0.127506	-0.197938	-0.386595	0.0201417	-0.439544	-0.0225146	0.51708	1	0.983639	0.51708	FALSE	FALSE
GENE: Ap1g2	0.239152	-0.437323	-0.000754783	0.212871	0.11044	0.0309928	NA	0.212538	-0.0140292	0.241148	-0.26469	-0.0661977	-0.0852744	-0.034569	NA	-0.371832	0.038104	0.128049	0.253039	0.147694	-0.261787	-0.0510581	-0.417021	-0.128804	0.17788	-0.449038	-0.196364	-0.458698	0.343422	0.153597	0.334683	1	1	0.985436	1	FALSE	FALSE
GENE: Ap1m1	0.233243	-0.1285	0.344053	-0.0381399	0.134137	-0.0225755	NA	0.20922	-0.153591	0.208119	-0.107417	0.0282066	0.0176962	0.378839	NA	-0.129304	0.14687	0.686062	0.055062	0.171092	0.143445	0.0586841	0.387525	0.358207	0.247561	-0.0235085	-0.051167	-0.494615	0.183554	0.0698239	0.141988	1	0.233083	1.07574	0.233083	FALSE	FALSE
GENE: Ap1s1	0.105547	-0.430496	-0.0770199	-0.10039	-0.0828553	-0.0370842	NA	-0.0771372	0.293116	-0.180965	-0.102264	-0.416546	-0.209421	-0.209474	0.573553	-0.480903	-0.152852	-0.0961431	-0.0255749	-0.160813	-0.394311	-0.261668	-0.652845	-0.5985	-0.276907	-0.373125	-0.386482	-0.503585	0.118773	0.257984	0.159219	0.000144092	1	0.895456	0.000144092	FALSE	TRUE
GENE: Ap2a1	0.0647555	-0.161181	-0.102314	-0.188231	-0.0461423	-1.0047	NA	-0.0605199	-0.517249	-0.113844	-0.0375593	-0.13773	-0.980375	-0.0827894	-0.736077	-0.623395	0.0483437	0.644934	0.110831	-0.037334	-0.196265	-0.0865316	-0.288266	-0.147278	-0.183891	-0.174349	-0.0257074	-0.605224	0.0752815	-0.169352	0.0816594	0.568757	1	0.877001	0.568757	FALSE	FALSE
GENE: Ap2a2	-0.166865	0.103008	0.0362376	0.514246	0.543392	-0.614175	NA	-0.0247263	-0.311148	0.00607443	0.199943	0.123692	-0.768511	-0.125882	-1.26878	-0.322241	0.0714509	0.431479	0.00546141	0.0189704	0.0967564	-0.00493526	-0.0168557	0.12303	0.00695528	0.0240319	0.246505	-0.118206	-0.117776	0.606004	-0.289763	1	1	0.977326	1	FALSE	FALSE
GENE: Ap2b1	0.00767314	-0.00392988	0.0402323	-0.586889	0.031879	-0.347219	NA	0.0559406	0.0801065	-0.0407298	0.165395	-0.0621337	-0.38685	0.0475078	-0.251562	-0.784835	0.0484111	0.605668	0.0572214	0.0444517	0.0290206	0.015775	0.822179	1.2388	-0.0498949	-0.120629	0.0392157	-0.690299	-0.0205951	-0.102182	-0.0341911	1	1	0.996484	1	FALSE	FALSE
GENE: Ap2s1	0.206711	-0.0517497	-0.250529	0.441307	-0.177457	-0.0610769	-0.0119447	0.233659	0.662037	0.431961	0.160999	0.370013	-0.189906	0.121168	-0.262841	-0.222379	0.127415	-0.0606592	0.260826	0.392725	-0.228885	0.248267	-0.0561824	-0.360409	0.545068	-0.186759	-0.05495	-0.268417	0.241417	-0.532522	0.170162	1	0.000245796	1.03728	0.000245796	TRUE	FALSE
GENE: Ap3b1	-0.0674626	0.0119291	0.0289599	-0.521242	0.147333	-0.288766	NA	0.0758162	0.106688	0.131537	0.0595932	0.108322	-0.223591	-0.0449238	-0.894945	-0.289584	-0.0193058	0.918533	-0.0356359	0.068851	-0.00152005	-0.00761541	-0.107549	-0.0194841	0.101196	0.0312896	-0.0316064	-0.223241	-0.0335283	-0.210036	-0.0471696	1	1	0.970922	1	FALSE	FALSE
GENE: Ap3d1	0.0461875	-0.0015177	0.0862192	-0.0457854	-0.0391168	-0.0829608	-0.856481	0.133467	0.145406	0.0724645	0.0857751	0.0794922	-0.11234	0.133712	-1.2596	0.0339199	0.0856857	-0.234175	0.0903061	0.118377	-0.0340612	0.0545623	-0.0475388	-0.0841498	0.075874	-0.0196051	-0.0246192	-0.0325209	0.0784847	0.386402	0.0690604	1	1	0.975725	1	FALSE	FALSE
GENE: Ap3m1	-0.0176271	-0.135852	-0.199372	-0.678736	0.0395062	0.140235	0.559123	-0.0633825	0.33413	-0.143254	-0.434501	-0.0924021	-0.154826	-0.16269	-0.109911	0.436697	-0.183653	0.244944	-0.0470769	-0.0517049	-0.27293	-0.207796	-0.028693	-0.165628	-0.0351398	-0.26236	-0.207365	0.618499	-0.0772831	-0.183558	-0.142966	0.196061	1	0.963013	0.196061	FALSE	FALSE
GENE: Ap3s2	0.025977	0.119956	-0.168316	0.0251857	0.0769759	-0.433024	NA	-0.0249215	-0.547127	0.0744521	-0.0310333	-0.145979	-0.585553	-0.109511	NA	0.150804	-0.088155	0.424024	-0.111761	0.0179657	-0.0932372	-0.156366	-0.564599	0.311784	0.0552076	-0.00598232	-0.117809	-0.0970446	-0.0360034	-0.368774	0.0450973	1	1	0.945204	1	FALSE	FALSE
GENE: Ap4s1	0.132394	0.05205	0.238876	0.0454433	0.536969	0.13013	NA	0.177058	0.208973	0.328584	-0.0695476	0.316049	0.0911794	0.156666	0.635788	0.130721	0.33425	0.269553	0.236755	0.290347	0.0588244	0.300923	0.378928	-0.139612	0.376639	-0.00148926	0.231955	0.229021	0.124971	0.0820673	-0.0119416	1	0	1.14532	0	TRUE	FALSE
GENE: Apaf1	-0.460339	-0.739969	-0.345741	-1.01944	-0.570497	0.128106	NA	-0.394944	0.322813	-0.729235	-0.188964	-1.08297	0.538804	-0.835955	-0.922602	-0.406035	-0.692494	-0.531714	-0.344298	-0.549357	-0.915127	-0.841616	0.207434	-0.247812	-1.01872	-0.588807	-0.833324	-0.751725	-0.124355	-0.339279	-0.339175	0	1	0.713386	0	FALSE	TRUE
GENE: Apba3	0.110024	-0.210028	0.190313	0.0107767	0.333775	-0.571311	0.0762082	0.163466	-0.173793	0.18976	-0.105246	0.165192	-0.586595	0.017365	-0.116681	-0.441266	0.149758	0.331659	0.156721	0.114446	-0.218613	-0.0959115	-0.0157411	0.504462	0.181476	-0.152412	-0.207507	-0.361056	0.193798	0.721337	0.0880507	1	1	1.00994	1	FALSE	FALSE
GENE: Apbb1	0.0147227	0.134511	0.215469	0.158325	0.0107776	0.0336652	NA	0.0501114	0.304807	0.0532234	0.0520313	0.275289	-0.0293278	0.214172	-0.93855	0.18442	0.328653	0.133101	0.103977	0.131811	0.170597	0.319861	0.418562	0.300377	0.217882	0.0818274	0.0934361	0.127934	0.133724	0.276818	-0.00971597	1	0.0861287	1.08579	0.0861287	TRUE	FALSE
GENE: Apc	-0.134433	0.481326	0.171622	-0.11131	0.33109	0.468092	NA	-0.0891819	0.203847	0.078867	0.0702403	0.241936	0.510134	0.0220625	NA	0.279873	0.116536	0.654517	-0.0861853	0.00250177	0.260597	0.0878758	0.237806	0.304582	0.030409	0.572991	0.281673	0.057857	-0.166983	-0.209787	-0.205008	1	0.0903234	1.11258	0.0903234	TRUE	FALSE
GENE: Apex1	0.0305776	-0.274272	-0.445793	-0.0276064	-0.0288407	0.355605	0.432556	-0.221479	-0.124191	-0.14484	0.00989735	-0.45769	0.492387	-0.352933	0.146083	-0.339864	-0.344753	-0.289419	-0.170303	-0.412134	-0.408487	-0.259842	-0.341897	-0.473865	-0.186577	-0.364362	-0.462063	-0.330573	-0.0760205	0.16101	0.00866329	0	1	0.896206	0	FALSE	TRUE
GENE: Api5	0.175388	-0.0904372	-0.342251	-1.36552	0.194992	0.273955	NA	-0.0430135	0.0499158	-0.0344182	0.283815	-0.0355356	0.0156246	-0.127153	NA	-0.116833	-0.166021	-0.341361	-0.0148775	0.0109028	-0.0955812	-0.103997	-0.0357378	-0.0112416	0.00162734	-0.135116	-0.0731578	-0.0362548	-0.0559216	-0.121493	0.0815714	1	1	0.947458	1	FALSE	FALSE
GENE: Apip	0.0884984	0.162713	-0.172739	-0.0234056	0.25329	0.181561	NA	-0.0553305	0.0397264	0.0708191	-0.218773	-0.0127034	0.487335	0.035364	-0.714625	-0.0480779	-0.270371	-0.173969	-0.122859	0.0692547	-0.0295388	-0.215285	-0.165489	0.684787	0.0862135	0.156558	-0.14107	-0.460573	-0.0833293	-0.0313535	0.27069	1	1	0.991884	1	FALSE	FALSE
GENE: Aplf	-0.00696036	-0.112818	-0.0309436	0.124168	0.351397	-0.00673061	NA	0.207701	-0.624191	0.229292	0.160087	0.0762794	0.0100287	0.0188471	NA	0.0235542	-0.172234	-0.030803	-0.0462925	0.130344	-0.0884239	-0.0996469	-0.336492	-0.94811	0.174065	-0.0903069	-0.134099	-0.0217804	-0.00140601	-1.41592	0.0742479	1	1	0.940036	1	FALSE	FALSE
GENE: Aplnr	0.30904	-0.436796	-0.147271	0.0453324	-0.333357	-0.0361327	NA	0.126151	-0.353705	0.045579	-0.0819309	0.403291	-0.0936493	0.156572	NA	-0.264545	-0.0959984	-0.017377	0.332458	0.234053	0.637759	0.223162	-0.58667	-0.034215	0.0669547	-0.0392234	0.242876	-0.351699	-0.100692	0.321017	0.542939	1	1.50376e-05	1.01721	1.50376e-05	TRUE	FALSE
GENE: Aplp1	-0.163147	-0.029657	0.847837	0.0275644	0.373488	-0.329935	NA	0.3196	0.156512	-0.0865325	0.123818	-0.150399	0.0280847	0.254237	-0.380791	-0.351632	0.753359	1.35452	0.304977	0.288841	-0.232251	0.48225	-0.0405826	-0.886398	-0.00297579	-0.395599	0.124254	0.219532	0.315659	0.282726	-0.119568	1	0	1.07395	0	TRUE	FALSE
GENE: Apoa1	-0.347074	0.412009	0.647227	0.160976	1.43299	-0.151483	-1.51312	-0.0992552	0.992091	0.253899	0.108382	0.89223	0.375568	0.0742651	-0.878353	0.426105	0.369093	-0.35794	-0.00303489	-0.641626	0.151693	0.120242	0.611559	0.501383	0.0795775	0.449641	0.239339	0.605059	-0.0840788	3.41088	-0.33865	1	0	1.19319	0	TRUE	FALSE
GENE: Apoa1bp	0.322819	0.108329	0.441217	0.427487	0.113368	-0.116899	0.724688	0.170699	-0.0636072	0.30124	-0.431494	0.200291	-0.275261	0.651309	-0.164048	0.062382	0.294517	0.102824	0.206968	0.129781	0.611701	0.376326	-0.218362	-0.137314	0.324271	0.18496	0.272258	0.122754	0.147199	-0.146366	0.327572	1	0	1.12008	0	TRUE	FALSE
GENE: Apoa2	0.423954	-0.176609	1.02454	0.00787998	0.20416	0.00225519	NA	0.0659571	-0.325167	0.326732	0.792588	0.034276	-0.00359724	0.970577	NA	0.0069215	0.576066	0.0152298	0.275777	0.175828	0.363496	0.469911	0.00876854	0.0379423	0.107368	0.411538	-0.0387106	-0.000266213	0.430221	-0.827973	0.571367	1	0	1.1523	0	TRUE	FALSE
GENE: Apoa4	0.102854	-0.0458727	0.663309	0.75671	1.7541	-0.309381	-1.80541	-0.139231	0.903638	0.162393	0.443803	1.13218	2.06402	0.276546	-1.4147	0.134883	-0.0426147	1.69491	-0.114675	-1.30336	0.343365	-0.117843	0.710902	1.3743	-0.0203386	0.399501	-0.0591806	1.15015	0.0773855	3.35761	0.180835	0.0717747	0	1.31688	0	TRUE	FALSE
GENE: Apobec1	-0.00612365	-0.12253	-0.256238	0.0987759	-0.618907	-0.421225	NA	-0.197144	-0.168498	-0.667936	-0.247531	-0.527774	-0.441733	-0.332712	-1.53886	-0.425443	-0.373574	0.266189	-0.0351826	-0.276583	-0.0783257	-0.420091	0.072409	-0.0839386	-0.873811	-0.124134	-0.201879	-1.07302	0.0964043	-0.513738	0.0168828	0	1	0.803363	0	FALSE	TRUE
GENE: Apobec2	-0.259191	-0.432449	-0.907842	-0.0125251	-0.593766	0.0118317	NA	-0.104422	1.08815	-0.158719	-0.226158	-0.0338741	-0.000461281	-1.10616	NA	-0.0632237	-0.694572	0.0112084	0.0219727	0.0302366	-0.774911	-0.545555	0.450051	0.330899	-0.0803148	-0.610461	-0.301035	-0.0872311	-0.122608	0.172561	-0.0484528	0	1	0.88636	0	FALSE	TRUE
GENE: Apoe	0.0639486	-0.372216	-0.322537	0.0864103	-0.700014	-0.195317	NA	0.452478	0.354566	-0.182638	-0.128982	0.463597	-0.327649	-0.00459317	-1.7354	-1.07265	-0.770552	-0.429477	0.208939	0.334012	0.436789	-0.231873	0.0300645	0.0721	-0.203684	-0.113984	0.133688	-0.373329	0.270225	0.150872	0.160598	0.0998152	0.53635	0.912848	0.0998152	FALSE	TRUE
GENE: Apoh	0.0445735	0.207219	0.00532888	0.267464	0.176375	-0.0528212	NA	0.138946	0.911831	0.0760355	-0.0791276	-0.00785221	-0.0155145	0.0494195	NA	-0.132968	0.393028	-0.848256	0.373855	0.178802	-0.060109	0.535987	-0.757655	0.199677	0.116721	-0.114915	0.241161	0.239451	0.285382	0.963349	0.0673938	1	0.0334195	1.08473	0.0334195	TRUE	FALSE
GENE: Aprt	0.0314909	0.104611	0.22763	-0.080838	0.115337	-0.247784	NA	-0.313277	-0.0738965	-0.299786	0.229978	-0.211968	-0.141714	0.130033	0.143404	-0.340571	-0.0151716	0.298612	-0.155877	-0.327485	0.0756933	-0.0679444	-0.220413	-0.411292	-0.283309	0.118484	-0.0209925	-0.457734	-0.0757564	-0.168395	0.0274088	0.640032	1	0.945806	0.640032	FALSE	FALSE
GENE: Aqp1	0.1817	0.854774	1.84752	0.824194	0.697373	-0.891271	NA	0.49281	-0.00510198	0.662487	0.280371	1.08558	-0.597742	1.86495	-0.194931	-0.299164	1.43566	1.34078	0.160504	0.361171	2.28641	0.910348	0.863483	0.320886	0.948068	1.60871	1.21333	1.36477	0.16725	0.761626	0.0728648	1	0	1.61028	0	TRUE	FALSE
GENE: Aqp2	-0.207331	-0.0330847	0.163446	0.0624884	-0.0915331	0.0150169	NA	-0.0861854	-0.773018	-0.0486663	0.103034	-0.245137	-0.00581244	0.0212027	NA	0.0107907	0.222391	0.0189876	0.0243395	-0.218199	-0.0154417	0.0229768	0.964065	-0.664982	-0.351356	-0.0220133	0.0322429	0.0147905	0.0165624	-0.229458	-0.0545256	1	1	0.968146	1	FALSE	FALSE
GENE: Aqp7	-0.119377	0.673483	1.2731	-0.121714	0.53432	0.0758296	NA	0.839637	-0.791433	0.40103	0.393642	0.323201	1.28348	0.310119	NA	2.12749	0.759521	3.39025	0.24359	0.105059	0.0705619	0.531088	-0.0886168	1.3051	0.955375	0.11737	0.931132	4.0783	0.267884	1.06137	-0.371592	1	0	1.6346	0	TRUE	FALSE
GENE: Aqr	0.0915684	-0.148343	-0.257712	-0.641536	0.122871	0.0731301	NA	-0.00705768	0.125057	-0.0104569	0.0423017	-0.0502934	0.132897	-0.0818149	NA	-0.158058	-0.248952	-0.205784	-0.00691295	0.00670286	-0.125218	-0.184188	-0.138465	0.493105	0.0631965	-0.0816258	-0.252641	-0.27376	0.0534807	-0.0258747	0.117161	1	1	0.963004	1	FALSE	FALSE
GENE: Araf	0.199557	-0.0761951	0.26581	0.0317488	0.0252953	-0.0619157	0.0280445	0.176416	-0.182674	0.256031	0.234243	0.146889	-0.263344	0.363656	-0.597914	-0.184135	0.230974	0.0952442	0.202333	0.26518	0.250808	0.247954	-0.518083	-0.219585	0.275507	-0.0464507	0.12337	-0.425304	0.22159	-0.0418795	0.220025	1	0.00717322	1.02819	0.00717322	TRUE	FALSE
GENE: Areg	-0.600884	-1.45629	-1.47286	-0.135679	-0.234661	0.375775	NA	-0.964096	0.140061	-1.10672	-1.14112	-0.794538	-0.296394	-1.57018	NA	-0.588162	-0.613965	0.135758	-0.509953	-1.41707	-2.77627	-0.218064	-1.39817	0.565209	-1.08482	-1.97809	-1.51354	-2.18305	0.0994518	-0.413986	-0.503506	0	1	0.568126	0	FALSE	TRUE
GENE: Arf2	-0.256269	-0.123051	-0.376283	-0.423021	0.00564082	0.334422	NA	-0.211317	0.0663416	-0.337785	-0.716029	-0.402943	0.176566	-0.40436	NA	-0.712961	-0.223114	0.220246	-0.122899	-0.255221	-0.603682	-0.245992	-0.373283	-0.389984	-0.377366	-0.173029	-0.348808	-1.04968	0.167681	0.0785161	-0.143639	0	1	0.841473	0	FALSE	TRUE
GENE: Arf3	0.102319	-0.281126	0.0179122	-0.262424	-0.246095	0.0964889	-0.742608	0.172253	-0.0753853	0.135727	-0.0166997	-0.0833183	-0.000949551	0.21085	-0.714214	-0.192551	0.260133	0.421831	0.334815	0.203696	-0.303091	0.319213	-0.19902	-0.127388	0.142306	-0.459027	-0.0259514	-0.133997	0.391467	-0.177329	0.246658	1	0.725755	0.978206	0.725755	FALSE	FALSE
GENE: Arf4	-0.139087	-0.343465	-0.142999	-0.597456	-0.129657	0.287535	NA	-0.220586	0.0624501	-0.137394	-0.175999	-0.109818	0.362421	-0.1459	-0.93125	-0.0554746	-0.225174	0.132661	-0.180751	-0.173243	-0.301602	-0.336324	-0.0305766	0.0689075	-0.107542	-0.274936	-0.398508	-0.452841	-0.0637988	0.0372466	-0.0683649	3.19489e-05	1	0.8952	3.19489e-05	FALSE	TRUE
GENE: Arfgap2	0.0537422	-0.0839467	0.0458418	0.145155	0.13743	-0.0114107	NA	0.146398	0.289074	0.199034	0.598501	0.131076	-0.176536	0.0116554	NA	-0.105963	0.017286	0.100759	0.0666854	0.195921	-0.0528341	-0.0954671	-0.247503	-0.110691	0.269545	-0.0371558	-0.110158	-0.174181	0.148084	0.00333888	0.016854	1	1	1.0333	1	FALSE	FALSE
GENE: Arfrp1	0.00434435	0.0668055	0.0278437	-0.0984581	0.144509	0.0106376	NA	0.0683808	-0.0218907	0.159901	-0.195517	0.0526332	-0.0511217	0.0242911	-0.534245	-0.381305	-0.0795578	0.372249	-0.124145	0.127366	0.0154377	-0.0508432	0.0832265	0.300284	0.195081	0.185097	-0.124654	-0.547305	-0.0198671	-0.115295	0.123678	1	1	0.991203	1	FALSE	FALSE
GENE: Arg2	0.173439	0.576621	0.781086	1.17665	1.19734	0.105451	NA	0.403597	-0.343877	-0.184129	0.409858	-0.139284	-0.0340922	0.644698	-0.67636	1.14787	0.561225	1.17066	-0.00604506	-0.259878	1.1058	0.463082	-0.920511	0.835507	0.309808	0.486777	0.705746	1.77353	0.00978618	1.21161	0.16084	1	0	1.34558	0	TRUE	FALSE
GENE: Arglu1	0.0961731	0.122798	0.288495	0.070729	0.0868182	0.186373	-0.346334	-0.0832043	-0.784202	0.130895	-0.0208881	0.141826	0.0628811	0.289508	-0.161156	0.351159	0.0772527	-0.419997	0.0114466	0.0548916	0.193311	0.125539	-0.492353	-0.534452	0.127707	0.220056	0.111673	0.178284	-0.0013245	0.0829536	-0.055134	1	0.945842	1.0025	0.945842	FALSE	FALSE
GENE: Arhgap1	0.0710358	-0.0633522	-0.151669	-0.234216	-0.127555	-0.00885106	-0.357705	0.116376	-0.167272	0.0857964	-0.208986	0.094497	0.0345822	-0.120442	-0.43331	-0.133072	0.190059	0.6227	0.246656	0.182295	-0.0931025	0.125933	0.056457	0.10662	0.0807738	-0.267523	0.137325	0.115067	0.122294	-0.0729384	0.0316546	1	1	0.999556	1	FALSE	FALSE
GENE: Arhgap29	-0.17087	0.0206323	-0.330888	-0.250579	-0.096334	-0.117105	NA	0.0679968	-0.375632	-0.116859	-0.0316821	-0.119302	0.210414	-0.241544	-0.178037	0.0167734	-0.103293	-0.430903	-0.0958414	-0.032175	-0.214906	-0.0561851	2.84082	-0.0147727	-0.0274772	-0.0144372	-0.271354	-0.198971	0.0725706	-1.65441	0.179081	0.273964	1	0.9607	0.273964	FALSE	FALSE
GENE: Arhgdia	-0.0126266	-0.0370043	-0.0575552	0.172592	0.220367	0.0699314	NA	-0.109493	-0.0346317	0.027504	0.116452	-0.0324543	-0.390809	-0.0388248	-0.659894	-0.069577	0.0389228	0.394837	-0.025426	-0.0221576	-0.0870241	-0.0172011	-0.025965	0.195318	-0.0113776	-0.167059	0.00196253	0.0981403	-0.00826478	-0.160978	-0.101999	1	1	0.983177	1	FALSE	FALSE
GENE: Arhgdib	0.187602	-1.8009	-1.37102	0.0411428	-1.29228	-1.48312	NA	0.00657093	-0.276206	-0.834885	-0.156355	-0.767142	-0.639655	-0.898816	NA	-3.41403	-1.80006	-2.62114	0.111141	0.209157	-0.197538	-1.59578	0.385901	-0.682951	-1.34805	-1.09908	-0.618186	-3.27355	-0.0487146	-0.33687	0.0205306	0	1	0.542404	0	FALSE	TRUE
GENE: Arhgdig	0.194254	0.0536692	0.487237	-0.00877303	-0.262394	-0.00131494	NA	-0.0381744	-0.458554	0.0493691	0.151466	-0.329587	-0.161986	0.629268	NA	-0.0112108	0.0448282	-0.0565956	-0.110904	-0.314876	0.138801	0.0174437	-0.66173	-0.574644	0.0408801	-0.538584	-0.246852	-0.0797031	-0.0540347	-0.603814	0.305386	1	1	0.944225	1	FALSE	FALSE
GENE: Arhgef1	0.144691	-0.228558	0.0144902	0.0888037	-0.481214	0.116174	0.510211	0.180853	-0.46045	0.12365	-0.0343963	0.097752	-0.120917	0.229259	-0.0273764	-0.138862	0.072128	0.231029	0.175888	0.173688	0.173867	0.000376729	0.151374	0.614316	0.0760987	-0.0337673	0.0785266	-0.301806	0.175305	-0.515943	0.161894	1	0.523899	1.02828	0.523899	FALSE	FALSE
GENE: Arhgef2	-0.0913056	-0.0811548	0.124764	-0.0248836	-0.294066	0.211759	NA	0.0979897	-0.143161	-0.065745	0.0591441	0.0160282	0.19292	0.173542	NA	-0.134252	0.0749469	0.391284	0.0182651	0.137853	-0.031447	0.190744	0.469336	0.56352	-0.10938	-0.149974	0.118405	0.135231	0.00597527	0.0333323	-0.104428	1	1	1.04359	1	FALSE	FALSE
GENE: Arhgef3	-0.230301	0.370592	-0.237104	-0.207963	0.361441	0.131445	NA	0.225592	-0.380389	0.180674	-0.032119	0.235132	-0.00745119	-0.364843	NA	0.0433625	0.515858	0.0724273	0.502747	0.233768	-0.721627	0.376984	0.132087	0.131926	0.178253	-0.269995	0.458682	0.556017	0.297302	-0.645206	-0.292281	1	0.000754258	1.03936	0.000754258	TRUE	FALSE
GENE: Arhgef7	0.0307731	0.0285361	0.20019	0.0282317	0.0212927	0.0177112	NA	0.109379	-0.0913444	-0.0316364	0.138872	-0.0802657	0.0324428	0.103182	NA	0.0262097	0.310805	0.010546	0.19327	0.0904594	-0.0273787	0.229658	-0.182502	0.178478	-0.0194431	-0.0949859	0.097882	0.0285871	0.137831	0.160933	0.00699719	1	1	1.04034	1	FALSE	FALSE
GENE: Arid2	-0.0296774	0.166473	0.104046	-0.0158734	0.0109688	0.0208623	NA	0.042267	0.0778827	0.153464	-0.124991	0.244746	0.0104136	0.124696	NA	0.251933	0.121506	-0.145384	0.0543889	0.152768	0.278935	0.110806	0.253647	-0.0160806	0.123307	0.216632	0.237725	0.265654	-0.044056	0.259348	-0.0606826	1	0.59077	1.07038	0.59077	FALSE	FALSE
GENE: Arid3b	0.124115	0.0289009	0.163381	0.0753295	-0.208575	-0.100383	NA	0.0339905	-0.445651	0.0214735	0.16671	0.213846	0.173378	0.277655	NA	-0.0497229	0.157502	0.397182	0.0793994	0.0201135	0.140412	0.109654	0.258661	0.0343556	0.114402	0.0390453	0.104581	-0.0396423	0.0148953	0.0641012	0.0399062	1	0.970845	1.04919	0.970845	FALSE	FALSE
GENE: Arih1	-0.0853852	-0.0651358	-0.172475	-1.01883	0.159876	0.238988	NA	-0.042538	0.652222	0.0180506	0.0243509	0.00780182	0.44	-0.194997	NA	-0.0736666	-0.166047	0.619671	-0.0984257	0.0296812	-0.230816	-0.167688	0.350023	0.1305	-0.0447409	-0.0439719	-0.149751	-0.153321	-0.0569935	-0.310872	-0.100503	0.594418	1	0.988002	0.594418	FALSE	FALSE
GENE: Arih2	-0.177955	-0.0757704	-0.0676255	-0.0994771	0.136228	-0.188828	1.67216	-0.235819	-0.238361	-0.166248	-0.321356	-0.0894107	0.131067	-0.15738	0.718005	0.0200922	-0.160271	1.0614	-0.0782524	-0.120624	-0.142205	-0.178636	0.0636504	-0.0638221	-0.159509	-0.00788911	-0.163428	-0.319789	-0.120063	-0.172986	-0.222447	0.222879	1	1.00167	0.222879	FALSE	FALSE
GENE: Arl10	0.147167	-0.0941901	0.102673	-0.143062	0.19742	-0.0064606	NA	0.0030806	-0.308041	0.268279	0.113543	0.0918465	-0.123857	0.403358	NA	-0.104738	0.37189	0.00739101	0.192688	0.14262	0.160404	0.458877	0.875847	1.36707	0.181252	-0.318796	0.238217	0.00529407	0.26248	-0.159827	0.235269	1	0.000764563	1.11536	0.000764563	TRUE	FALSE
GENE: Arl2	0.174508	0.195763	0.487821	0.183681	0.142012	-0.43776	NA	0.226917	0.0451067	0.342457	0.097915	0.298211	-0.229026	0.62725	-0.979319	-0.262409	0.501115	0.848571	0.211912	0.217519	0.545602	0.455247	-0.236246	0.246659	0.495547	0.133641	0.377938	0.181844	0.24629	0.296365	0.188029	1	0	1.13874	0	TRUE	FALSE
GENE: Arl2bp	0.322137	-0.11649	0.195112	0.208584	0.297006	-0.0524271	NA	0.235236	0.393955	0.401801	0.0654542	0.271152	0.0203131	0.403403	-0.233614	-0.1581	0.315846	0.528119	0.444214	0.35577	0.136409	0.474705	0.134713	-0.321128	0.462632	-0.115648	0.159048	0.670183	0.286855	-0.207842	0.267585	1	0	1.14459	0	TRUE	FALSE
GENE: Arl3	-0.143599	0.46812	-0.0529556	0.145334	0.193044	-0.266502	NA	0.106903	-0.252421	-0.0476868	-0.196962	0.17605	-0.313951	0.13104	-1.13335	-0.031128	0.168827	-0.303424	0.00878884	0.11498	0.0577755	0.27852	0.91707	1.07495	0.0766758	0.137269	0.209638	0.316819	-0.0663836	0.580659	-0.197245	1	1	1.0511	1	FALSE	FALSE
GENE: Arl4d	-0.0438002	0.522799	0.629285	0.174426	0.0550244	-0.472075	NA	0.103388	-1.01133	0.240074	-0.122559	0.219963	-0.533069	0.569343	-0.289688	0.533913	0.679909	1.40994	0.066927	0.131685	0.47892	0.494482	0.285019	0.530249	0.183788	0.54282	0.300449	0.884499	0.102672	0.537615	-0.0359971	1	0	1.18014	0	TRUE	FALSE
GENE: Arl5a	0.11175	0.212174	-0.0709108	-0.377114	-0.112148	0.277766	NA	0.083114	0.243211	-0.0289165	0.0222837	0.0545401	0.158452	-0.128748	-1.19638	0.472628	0.0747503	-0.0176745	0.113543	0.0777818	-0.0345192	0.0317919	0.0544031	0.310086	-0.043506	-0.104153	0.0762185	0.597179	0.0950607	-0.215066	0.00425018	1	1	1.01729	1	FALSE	FALSE
GENE: Arl6ip1	0.057729	-0.144658	-0.0852809	-0.124818	0.205459	-0.19771	-0.851964	0.0992394	0.422079	-0.142744	0.00865689	-0.294716	-0.187423	-0.0425483	-0.916052	-0.468956	-0.156554	0.345555	0.103223	-0.0461093	-0.0929392	-0.126156	-0.303134	0.0912253	-0.225173	-0.142993	-0.104414	-0.256982	0.135197	0.106749	0.169221	0.825628	1	0.931636	0.825628	FALSE	FALSE
GENE: Arl6ip4	0.109472	-0.220285	-0.0805106	0.331499	0.0113907	0.0675917	0.335826	0.0182824	-0.0866992	0.0941603	-0.476049	-0.134098	0.136802	-0.0508085	-0.175229	-0.190413	0.0328307	-0.173339	0.0667202	0.0289705	-0.170338	-0.0104942	-0.149107	-0.360168	0.0540119	-0.197042	-0.194925	-0.18728	0.138216	0.0565911	0.107043	1	1	0.97206	1	FALSE	FALSE
GENE: Arl6ip5	0.0617348	0.0561707	0.0331195	0.384299	-0.114131	-0.250076	NA	-0.0150317	0.048324	-0.0503393	-0.445732	-0.19955	0.0256395	0.151806	-1.43573	-0.506164	0.111804	0.257835	0.0630102	0.0607721	0.0522057	0.166255	-0.0551839	0.126906	-0.118933	0.0181271	0.0529896	-0.187839	0.045837	-0.211642	-0.047693	1	1	0.956581	1	FALSE	FALSE
GENE: Arl8b	0.0888036	0.00303357	-0.219256	-0.283553	0.141984	0.0645094	NA	0.0635877	0.109705	0.0559785	0.0171213	0.0518596	0.385213	-0.0957287	-0.828349	0.082049	-0.0735532	-0.427062	0.0763209	0.0589931	-0.0718067	-0.0272087	0.866772	0.640396	0.0790723	-0.107334	0.0102905	0.376769	-0.0501358	0.0562963	0.0326358	1	1	1.02521	1	FALSE	FALSE
GENE: Armc10	0.0573537	-0.0506516	-0.280017	0.132062	-0.0785327	0.309347	NA	0.130256	-0.385226	-0.0271234	0.495758	-0.167866	-0.143728	-0.29731	-0.585672	-0.180964	-0.0369609	-0.533237	0.0465199	-0.0417264	-0.382721	-0.0868141	-0.241962	-0.289201	0.0244689	-0.245647	-0.248787	-0.238401	0.0641712	-0.449561	0.0900304	0.422571	1	0.919292	0.422571	FALSE	FALSE
GENE: Armcx2	-0.0286975	-0.238682	-0.441967	0.256922	-0.248905	0.382973	NA	-0.113007	-0.00768282	-0.172168	-0.0104993	0.0414983	0.311888	-0.033556	NA	-0.0498222	-0.220782	-0.0260724	0.14785	0.0620727	-0.00838114	-0.119808	0.0774472	-0.565097	0.0437811	-0.265035	-0.0840051	0.04817	0.154087	-0.208714	0.0996885	1	1	0.971342	1	FALSE	FALSE
GENE: Arnt	0.00172357	0.0287861	0.0325611	-0.716234	0.0172017	-0.21159	NA	0.0435931	-0.146777	0.142231	-0.0164189	0.158743	-0.0933712	0.0515201	NA	-0.052852	0.0635258	-0.550573	0.0690658	0.126677	0.0214352	0.0492499	0.10951	0.608727	0.136284	0.00595315	0.0711371	0.170025	0.00965286	-0.0733371	-0.0740042	1	1	0.99958	1	FALSE	FALSE
GENE: Arpc1a	-0.135992	0.192176	0.0817849	-0.0405637	0.236334	0.0365152	0.0922785	0.0743427	0.117957	0.0985263	0.0431336	0.0783459	0.0162916	-0.0787924	-0.395457	-0.0559935	0.0913993	0.194834	0.100477	0.0386395	-0.0715072	0.15432	0.15423	0.378537	0.0839894	0.0378416	0.172233	0.153622	0.00384035	0.230939	-0.143391	1	1	1.04435	1	FALSE	FALSE
GENE: Arpc3	-0.050897	-0.0988092	-0.355113	-0.0815238	-0.0879715	-0.123873	NA	-0.129999	0.891354	-0.440516	-0.0891024	-0.371152	-0.153864	-0.329337	-0.3609	-0.499267	-0.380793	0.0458087	-0.11816	-0.255527	-0.306763	-0.311508	-0.0569268	-0.307866	-0.437523	-0.115683	-0.245348	-0.535366	0.0128699	0.155132	-0.00840114	0	1	0.887877	0	FALSE	TRUE
GENE: Arpc4	0.124137	0.10739	0.147467	0.11769	0.0687068	-0.135206	-0.368539	0.097897	-0.584561	-0.166557	0.023047	-0.182677	-0.0445407	0.153249	-0.400498	-0.576048	0.234089	0.718864	0.176954	0.0137528	-0.0162198	0.161362	-0.371466	0.00867839	-0.193917	0.110133	0.176436	-0.633614	0.162779	0.0979755	0.185327	1	1	0.982537	1	FALSE	FALSE
GENE: Arpp19	0.0869999	-0.0297436	-0.213028	-0.0990487	0.15876	0.180304	NA	-0.0311473	-0.299572	-0.00619792	0.0141222	0.0527467	-0.0615861	-0.106059	-1.33766	0.00688075	-0.0389037	-0.14718	0.0635622	0.0162684	-0.0682333	0.0234219	0.0386647	-0.101253	0.0772529	-0.0924591	0.0456442	-0.0563688	-0.00340595	-0.622949	0.0262105	1	1	0.943352	1	FALSE	FALSE
GENE: Arrb1	0.130557	0.230217	-0.173665	0.502833	0.325763	0.937317	NA	0.344068	-0.104596	0.286027	0.748138	0.407784	-0.0117348	0.00924411	NA	0.277665	0.07698	0.531353	0.33226	0.432102	0.193526	0.211931	0.225678	0.42141	0.351686	-0.0351686	0.309688	1.06944	0.176641	0.288293	0.0755192	1	0	1.22735	0	TRUE	FALSE
GENE: Arsa	0.208352	0.204223	0.537933	0.340259	-0.0791719	-0.159821	NA	0.0703987	0.529382	-0.0079815	0.179694	-0.223971	-0.335292	0.398637	0.063239	0.287609	0.523149	0.442992	-0.117708	-0.0196456	0.322839	0.463801	-0.619356	0.651331	0.0281247	0.00625675	0.216807	0.419315	0.195993	0.71849	0.372752	1	0.000247718	1.13862	0.000247718	TRUE	FALSE
GENE: Asah1	-0.0820923	-0.160102	-0.533222	-0.150926	-0.182069	-0.498486	NA	-0.0952924	-0.0748998	-0.257377	-0.251682	-0.32225	-0.31843	-0.544849	-0.622584	-0.447348	-0.305485	-0.326386	0.0650693	-0.0661007	-0.624554	-0.280221	0.0371261	-0.210602	-0.36455	-0.343366	-0.284	-0.629096	-0.129127	-0.866448	-0.159026	0	1	0.81172	0	FALSE	TRUE
GENE: Asb3	0.121183	0.177085	0.143867	0.125287	0.0893564	-0.439155	NA	0.178504	0.174276	0.110752	-0.22695	0.0168179	-0.408744	0.170223	-0.0375416	-0.205328	0.141544	-0.158803	-0.0104441	0.167817	0.232807	0.101437	0.0212741	0.55772	0.126708	0.135065	0.232071	0.318958	-0.0263918	-0.191459	-0.065688	1	0.636414	1.03699	0.636414	FALSE	FALSE
GENE: Asb6	0.110214	-0.0377303	0.144957	0.0736499	-0.0294939	-0.104683	NA	0.0777692	0.434281	0.00154767	0.294935	-0.0144579	-0.0924053	0.244989	NA	-0.155317	0.107711	0.115166	-0.00346107	0.0264467	0.00197265	0.122767	0.798735	0.17907	-0.0377675	0.0119053	-0.0103838	0.00908135	0.210455	0.399444	0.114089	1	1	1.07417	1	FALSE	FALSE
GENE: Ascl2	0.670915	-0.338132	1.17603	0.182222	0.112051	0.478321	NA	0.875791	0.109838	1.2193	-0.0263618	0.788531	0.535176	1.47245	NA	0.940786	0.566459	0.354125	0.587687	0.826534	0.929168	0.959282	-0.156736	-1.01064	1.24623	0.127828	0.54553	0.802907	0.456245	1.04234	0.780507	1	0	1.47478	0	TRUE	FALSE
GENE: Asf1a	0.0407188	-0.0377362	-0.374656	0.0317037	0.229639	0.463037	NA	-0.0289314	0.69446	0.0756171	-0.0496586	-0.0477181	0.342195	-0.290796	-1.07048	-0.059205	-0.190837	-0.220504	-0.0816246	-0.0298411	-0.284281	-0.105102	0.134065	-0.221901	0.094715	-0.179306	-0.133218	-0.293721	-0.09672	0.739745	-0.110188	0.671499	1	0.975794	0.671499	FALSE	FALSE
GENE: Asf1b	0.208122	-0.78806	-0.755696	-0.371282	-0.0265912	0.989461	NA	-0.169348	0.187506	-0.506105	-0.272451	-0.81034	1.55332	-0.521576	-1.06059	-0.581071	-0.569919	-0.60558	0.0711771	-0.435358	-0.646731	-0.552732	-1.01893	-1.02628	-0.594629	-0.698502	-0.638112	-0.56871	0.101733	-0.107617	0.500432	0	1	0.798954	0	FALSE	TRUE
GENE: Ash2l	0.101792	0.707215	0.503484	0.306752	0.319866	-0.439982	0.78571	0.00693475	-0.417728	0.203803	0.55891	0.174439	-0.247834	0.520631	0.315026	0.400738	0.538743	0.724102	0.152433	0.128139	0.671839	0.59361	0.309752	1.14123	0.206285	0.733871	0.709687	0.593735	-0.105973	0.586292	-0.192665	1	0	1.2672	0	TRUE	FALSE
GENE: Asl	-0.0510743	0.0435499	0.0510249	0.295798	0.0651465	-0.00010703	NA	0.0217378	-0.0986773	0.0380434	0.0119588	0.006282	0.060068	-0.116199	-0.702734	-0.134026	0.0456379	0.42294	-0.128102	-0.00683998	-0.025476	0.0244403	-0.0726022	-0.0896439	0.0374295	0.11134	0.0468277	0.119391	-0.0383902	0.166988	-0.0866791	1	1	1.00042	1	FALSE	FALSE
GENE: Asna1	-0.0810185	0.17566	-0.285749	-0.196942	0.0109948	-0.0440776	NA	-0.00996258	-0.520795	-0.048462	0.084716	-0.0634167	-0.200993	-0.380146	-1.06662	-0.251911	-0.182782	0.213553	-0.0709493	-0.0887242	-0.244138	-0.17371	-0.192285	0.141617	-0.1783	0.0893564	-0.0264336	-0.345771	-0.0567126	0.0703492	-0.18372	0.23265	1	0.909463	0.23265	FALSE	FALSE
GENE: Asns	0.087556	-0.372548	-0.460695	-0.541227	0.0385512	0.361402	NA	-0.158063	-0.528302	-0.175259	-0.737541	-0.390677	0.43279	-0.425316	-1.41172	-1.0311	-0.114268	-1.30205	0.0191218	-0.173607	-0.63978	-0.178318	-0.254205	-0.627831	-0.11763	-0.496303	-0.521272	-1.56309	0.0896589	-0.198384	0.0407404	0	1	0.769337	0	FALSE	TRUE
GENE: Asnsd1	0.180865	0.389705	0.149748	-0.0395693	0.0731512	-0.20246	0.0559545	0.052858	-0.182431	0.0856896	-0.0730974	-0.0602026	-0.342435	0.202682	-0.211433	0.206816	0.333531	-0.074813	0.175001	0.0647436	0.372575	0.42999	-0.125727	0.567872	0.0660425	0.252859	0.431704	0.335706	-0.00516681	0.00207547	0.00479917	1	0.00241183	1.07218	0.00241183	TRUE	FALSE
GENE: Aspm	0.222128	-0.342098	-0.687255	-0.035223	-0.0589727	1.1044	NA	-0.013165	-0.663754	-0.415087	-0.170399	-0.626958	0.819708	-0.695226	NA	-0.0505049	-0.71159	-0.596552	0.0142842	-0.214392	-0.418638	-0.778315	0.333505	-0.024245	-0.469468	-0.424547	-0.405225	0.0373288	-0.036706	-1.80597	0.444403	0	1	0.852665	0	FALSE	TRUE
GENE: Aspscr1	0.0801019	0.287155	0.398718	0.276684	0.0456519	-0.127933	NA	0.00846023	-1.00622	0.0431793	0.0346774	0.0610252	-0.223969	0.454233	-0.0571129	0.163519	0.243935	0.51339	-0.083078	-0.00276559	0.499518	0.218165	-0.149287	0.617162	0.123843	0.341325	0.245932	0.158561	0.0126104	-0.113661	0.0904087	1	0.0119092	1.0756	0.0119092	TRUE	FALSE
GENE: Asrgl1	-0.114687	-0.0225089	-0.332913	0.0423535	-0.103321	0.00358516	NA	-0.0404964	1.0086	0.0460065	-0.269951	0.123353	0.0226287	-0.209866	NA	0.00271839	-0.0281075	0.00718643	0.12283	-0.007321	-0.07049	-0.180745	0.861259	-2.3048	0.0692265	-0.191308	0.0762296	0.00211798	0.0910822	0.0490056	-0.0551119	1	1	0.967012	1	FALSE	FALSE
GENE: Atad1	-0.0655527	0.0154454	-0.331489	-0.228597	0.215161	0.149767	-0.573866	-0.0744655	0.330137	0.0271139	-0.104208	0.0957197	-0.410546	-0.370526	-1.07041	0.0551062	-0.234833	0.0136816	-0.0768089	0.0198141	-0.15549	-0.155492	0.0748085	0.269092	-0.0159392	-0.00180189	-0.052753	0.279307	-0.230895	-0.338805	-0.165676	0.399525	1	0.932762	0.399525	FALSE	FALSE
GENE: Atad3a	0.112827	-0.0378316	0.0192419	-0.00921224	0.216253	0.297861	NA	-0.0567136	-0.48226	0.119374	0.209499	0.108201	0.0721166	0.166382	0.344687	-0.0106694	0.0905415	-0.00514097	-0.0610599	-0.102566	0.00670475	0.089304	0.0850503	-0.410013	0.219326	0.0754858	-0.131183	-0.317068	0.0309237	0.0876875	0.186228	1	1	1.02134	1	FALSE	FALSE
GENE: Ate1	0.0373539	-0.0632156	0.115035	-0.299074	0.432066	-0.182357	NA	0.00150171	-0.338073	0.192113	0.0420718	0.22552	-0.290189	0.0223135	NA	0.0478186	-0.106378	-0.583946	0.0410896	0.164067	0.0261616	-0.111614	0.77886	1.19144	0.226113	0.0486434	-0.0281618	0.220797	-0.0709794	-1.20767	-0.00959777	1	1	1.01255	1	FALSE	FALSE
GENE: Atf3	-0.380112	-0.966742	-0.414382	-0.696962	0.178107	0.104037	NA	0.321868	-0.162386	-0.437666	-0.259828	-0.310644	0.0147518	-0.794203	NA	-1.18716	-0.416041	0.904599	0.0876016	-0.278586	-1.99681	-0.534406	-0.407687	0.255862	-0.401482	-1.84208	-0.75831	-1.00452	0.495791	0.4788	-0.240935	0	1	0.775272	0	FALSE	TRUE
GENE: Atf4	-0.187566	0.098095	-0.321347	0.230902	-0.0206161	0.0704202	-1.13179	-0.146526	-0.0212289	-0.220476	-0.0364893	-0.0905056	0.386228	-0.279608	-0.874969	-0.00186752	0.0291787	0.28436	-0.182927	-0.184018	-0.362875	0.0474735	0.21768	-0.0588585	-0.0376987	-0.1549	-0.103154	-0.205065	-0.0334067	0.691805	-0.167401	0.026778	1	0.940003	0.026778	FALSE	TRUE
GENE: Atf5	0.0199621	-0.207365	-0.248753	0.245894	-0.421343	-0.299994	NA	-0.0102422	-0.547347	0.0269676	-0.219949	-0.0401461	-0.332941	-0.0109231	-0.540021	-1.0982	0.0972883	-0.716212	0.0590198	0.0694619	-0.301534	0.0059057	-0.434802	-0.487823	0.211373	-0.174932	-0.414058	-1.31708	0.0897244	-0.539795	0.0631524	0.0739782	1	0.841388	0.0739782	FALSE	TRUE
GENE: Atf6b	0.126459	-0.233782	-0.363139	0.0723921	-0.104724	0.209245	NA	0.11677	-0.0736766	-0.0525856	-0.0297821	-0.16777	-0.228805	-0.0612165	NA	-0.564759	0.0151148	-0.0854217	0.0954627	0.0057409	-0.237387	-0.0996281	-0.0317349	-0.0675705	-0.118818	-0.349442	-0.250303	-0.465099	0.125525	-0.10875	0.195122	0.474365	1	0.936774	0.474365	FALSE	FALSE
GENE: Atg13	-0.011371	0.0670318	0.101973	-0.0678275	-0.17691	-0.0649379	0.355871	0.067803	-0.498078	0.00503837	0.190013	0.00500837	-0.34781	0.0279388	-0.314469	-0.0148854	0.192673	0.187851	-0.00544517	0.0495369	0.177221	0.0244635	0.814112	0.0980303	0.0289999	-0.224228	0.0883902	0.0301447	-0.00937551	0.289373	-0.0671401	1	1	1.02259	1	FALSE	FALSE
GENE: Atg16l1	-0.0739381	0.139603	0.0362616	-0.111227	0.287664	0.268668	NA	-0.0552598	-0.0110402	0.0204911	0.186832	0.12464	0.157546	-0.0920049	NA	0.0951531	-0.104639	-0.315737	-0.0801276	-0.0717453	0.0276218	-0.0132141	0.437081	-0.470029	0.10617	0.194882	0.0304218	0.0485061	-0.0415215	0.467926	-0.0650899	1	1	1.02723	1	FALSE	FALSE
GENE: Atg4b	0.0838356	-0.0396196	0.26403	0.154114	0.184842	-0.0391543	NA	0.286401	-0.037623	0.201045	-0.0142309	0.0125668	-0.0753197	0.192632	-0.145283	0.0188873	0.430682	0.193564	0.170015	0.217756	-0.0656488	0.288608	0.460445	0.0978149	0.321335	-0.170713	0.11898	0.0464128	0.109253	0.0871638	0.137371	1	0.0128	1.08398	0.0128	TRUE	FALSE
GENE: Atl2	0.0222638	0.0222055	0.514394	-0.902746	0.0784092	-0.45752	-0.620068	0.116054	0.481672	-0.0379554	0.193468	-0.00842721	-0.147975	0.141699	-0.757093	-0.0965469	0.0264464	-0.193447	-0.0651878	0.0717569	0.537578	-0.180732	0.0265008	0.25371	-0.00789303	0.331669	-0.00342724	0.153559	0.0820671	0.269097	-0.0342617	1	1	0.995744	1	FALSE	FALSE
GENE: Atp13a1	0.0806308	-0.338493	-0.224657	-0.0467602	-0.164318	0.229027	-0.291148	0.0526455	-0.050665	-0.0594008	-0.143376	-0.231481	0.146082	-0.104159	-1.1848	-0.285889	-0.206697	0.180733	0.046835	0.0422514	-0.251686	-0.198516	-0.145731	-0.495831	-0.115235	-0.317845	-0.328998	-0.634288	0.0894125	0.176835	0.165617	0.0457824	1	0.902059	0.0457824	FALSE	TRUE
GENE: Atp13a2	0.0490254	0.0644361	-0.0816907	0.247883	-0.404093	-0.0471065	NA	0.201396	-0.517469	-0.0645157	-0.114526	-0.132815	-0.0272432	0.0685176	-0.466978	-0.0205045	-0.0811226	-0.0251963	0.0627679	0.0459	0.223645	-0.0539306	0.0653073	-0.10545	-0.215871	-0.107949	0.156863	0.0298193	0.0738103	-0.00589363	0.073561	1	1	0.974693	1	FALSE	FALSE
GENE: Atp1a1	0.00868216	-0.0518081	0.263491	-0.19681	0.0739368	-0.844008	-0.734682	0.00368835	-0.454479	0.164086	-0.14329	0.200317	-0.625195	0.0662647	-0.888847	-0.197327	0.183676	-0.016122	-0.0701049	0.0961317	-0.0231136	0.0804217	0.41755	0.261928	0.131657	-0.0259672	0.0251811	-0.255942	0.0358293	-1.14509	0.00490013	1	1	0.921525	1	FALSE	FALSE
GENE: Atp1a2	0.0840586	0.485597	0.378499	0.0720318	0.123845	-0.305734	NA	0.42614	-0.0792819	0.443924	0.00456945	0.565074	-0.00402212	0.409125	NA	-0.00224988	0.417813	-0.0150945	0.292104	0.437437	0.42947	0.445642	-0.53003	-0.810783	0.609947	0.389801	0.434387	-0.00996374	0.271872	0.832867	-0.112401	1	0	1.14554	0	TRUE	FALSE
GENE: Atp1b3	0.074138	-0.20981	-0.302355	-0.0901603	0.151101	0.274834	0.476721	0.158853	-0.0897892	0.223203	0.119184	0.161863	0.210432	-0.172872	-0.558653	-0.280724	-0.207572	-0.0660902	0.221735	0.246304	-0.192804	-0.047957	-0.0817082	-0.724016	0.31151	-0.264814	-0.150946	-0.399566	0.132477	-0.581865	0.0424394	1	1	0.964492	1	FALSE	FALSE
GENE: Atp2a2	-0.0462249	-0.201437	-0.246121	-0.817857	0.0648364	0.282875	NA	-0.041091	0.468022	0.0188284	-0.0920724	-0.0738675	0.177967	-0.307213	-1.3238	-0.177378	-0.145232	-0.331779	0.0754579	-0.00171158	-0.520774	-0.20475	0.784934	-0.0262779	-0.00832716	-0.24504	-0.23289	-0.207866	0.0799792	-0.0405463	0.0115171	0.0204262	1	0.925992	0.0204262	FALSE	TRUE
GENE: Atp2a3	-0.100264	0.162255	-0.0814975	0.0410339	-0.181711	0.266033	NA	-0.028547	-0.269666	-0.0111782	0.0444013	0.153375	0.0104382	0.024405	-1.3657	-0.160311	0.142801	-0.218191	0.353279	0.0570762	0.304638	0.187619	0.738761	0.724596	-0.0362883	0.0126851	0.417161	0.192004	0.0691576	-1.01569	-0.245973	1	0.724951	1.00432	0.724951	FALSE	FALSE
GENE: Atp2c1	-0.0350353	0.126856	-0.19677	-0.542484	0.16197	-0.129945	NA	0.0601542	0.555578	0.00702261	-0.0171513	-0.0154878	-0.451426	-0.123997	NA	-0.405122	0.0256903	1.31607	0.171398	0.116159	-0.135892	0.126346	-0.123458	-0.67961	0.0466516	-0.00588691	0.0641318	-0.177622	0.0281072	-0.409669	-0.0683617	1	1	0.983131	1	FALSE	FALSE
GENE: Atp5a1	0.055509	-0.174076	0.120206	0.0917187	0.244518	0.0777206	-0.53375	0.00129399	0.239992	0.0555384	-0.064875	0.0564687	0.0415749	-0.0879964	-0.900364	-0.101747	-0.121224	0.106007	0.000273172	0.0147493	-0.0423522	-0.152788	0.224065	0.102998	0.0320806	-0.0770224	-0.0648818	-0.0182598	0.100216	0.00869996	0.0548859	1	1	0.984232	1	FALSE	FALSE
GENE: Atp5d	0.0434168	-0.111002	0.102086	0.0467955	0.127725	-0.121605	0.140588	0.0611622	0.0409603	0.109963	0.0572469	0.0615261	-0.332785	0.0618773	0.291103	-0.0272288	0.0627329	0.166505	0.0215124	0.0834112	0.0287751	0.0509882	-0.400913	-0.312633	0.120817	-0.0348774	0.0328773	-0.103243	0.0694965	0.650418	0.0272332	1	1	1.02295	1	FALSE	FALSE
GENE: Atp5e	0.00325911	0.211782	-0.00240953	0.555134	0.163712	-0.0660997	0.291218	-0.0544826	0.151287	0.0350763	0.156801	0.162171	-0.230735	0.00464491	-0.229722	-0.0393213	-0.0945397	-0.254791	-0.111561	-0.10942	0.114735	-0.128978	-0.12534	-0.172398	0.0767427	0.189475	-0.00192812	-0.0441595	-0.0888569	0.523754	0.101373	1	1	1.0223	1	FALSE	FALSE
GENE: Atp5j	0.0595662	-0.147772	0.143401	-0.0177296	0.242065	0.0814246	0.143275	0.0531595	0.220443	0.0486766	-0.0478919	0.0654016	-0.117358	-0.000592698	-0.598493	-0.061211	-0.0742494	-0.0293027	0.0485285	0.0486135	-0.0569649	-0.098138	-0.18721	-0.012796	0.114077	-0.0618574	-0.0819055	-0.23318	0.0146466	-0.0545263	0.0532271	1	1	0.987895	1	FALSE	FALSE
GENE: Atp5j2	-0.0304813	-0.0647438	-0.148634	0.225711	0.133073	0.0718338	0.432791	-0.0394946	0.334892	-0.085529	0.0751249	-0.0225264	-0.0354807	-0.176217	-0.123929	-0.114614	-0.2652	-0.0803743	-0.0783262	-0.106548	-0.15827	-0.273867	0.187705	-0.259873	-0.0540943	-0.0653313	-0.13272	-0.0704801	-0.0716254	0.0607425	0.0312509	1	1	0.979963	1	FALSE	FALSE
GENE: Atp6ap1	0.126791	-0.067433	0.0181416	0.104342	0.147325	0.0872662	NA	0.0558751	-0.410134	0.14945	0.130906	0.132105	-0.0754132	0.0662031	NA	8.58565e-05	0.128227	-0.0693603	0.231861	0.126928	-0.201373	0.137354	-0.132069	-0.359423	0.137708	-0.139783	-0.0172991	-0.0456877	0.141902	-0.323006	0.08699	1	1	1.00404	1	FALSE	FALSE
GENE: Atp6ap2	-0.104487	-0.182694	-0.221992	0.249359	-0.166374	-0.0611782	-0.402721	-0.0930671	0.404553	-0.131606	-0.360101	0.0231991	-0.144041	-0.340133	-0.411305	-0.252684	-0.103526	-0.205952	-0.0637029	0.0128664	-0.194625	-0.0232808	0.378912	0.489206	-0.0559923	-0.243926	0.00552322	0.0770493	-0.0562353	-0.564437	-0.260669	0.290796	1	0.935037	0.290796	FALSE	FALSE
GENE: Atp6v0a1	-0.101855	-0.0379599	-0.109529	-0.55942	-0.0952257	0.530442	NA	0.0300847	-0.534799	0.149222	0.0492919	0.166179	-0.184866	-0.195111	-0.828689	0.293095	0.0451729	1.74148	-0.0491222	0.115444	-0.161541	-0.0547271	0.232552	0.19445	0.14602	-0.100561	0.00556323	0.203032	-0.0611843	-0.0210106	-0.154049	1	1	1.01519	1	FALSE	FALSE
GENE: Atp6v0e	-0.00405986	0.207503	-0.125056	0.082721	0.18518	-0.153251	NA	0.0548492	-0.180457	-0.0820703	0.176887	-0.0485204	-0.140339	-0.241091	-0.454256	-0.148997	-0.110388	0.0839577	-0.0342671	0.0529274	-0.087904	-0.125568	-0.236415	-0.157789	-0.157539	0.144211	0.108606	0.119558	-0.126541	0.282084	-0.117318	1	1	0.971906	1	FALSE	FALSE
GENE: Atp6v0e2	0.185226	0.478604	0.573174	0.195	0.047602	0.0153723	NA	0.312039	-0.221077	0.489204	0.312729	0.423391	-0.278648	0.333653	-0.272871	0.156407	1.00342	0.54724	0.60845	0.496022	0.0581729	0.783802	0.347751	-0.023528	0.611603	0.0186541	0.583578	0.773034	0.38194	0.0974282	0.0200892	1	0	1.23278	0	TRUE	FALSE
GENE: Atp6v1a	0.0127698	-0.242945	-0.21564	-0.308835	-0.091776	0.251713	NA	0.0174733	0.123708	-0.0768738	-0.109733	-0.0471216	0.137216	-0.244199	-0.63116	-0.0137995	-0.159847	-0.215963	0.0731719	0.0281992	-0.377829	-0.0973286	0.0582426	0.153146	-0.0725962	-0.355232	-0.109557	-0.0624543	0.0278045	-0.343034	0.0288297	0.483099	1	0.935977	0.483099	FALSE	FALSE
GENE: Atp6v1b2	-0.0323134	-0.138295	0.0894385	-0.42438	0.210086	-0.265444	-0.737503	-0.0384957	-0.157787	-0.0872756	-0.187734	-0.0384846	-0.150898	-0.079416	-1.35075	-0.266088	-0.062072	-0.0321664	-0.012429	-0.0129808	-0.22805	-0.106052	0.131896	0.25113	-0.116192	-0.077128	-0.132174	-0.31867	-0.0238379	0.289579	-0.123654	0.41218	1	0.909792	0.41218	FALSE	FALSE
GENE: Atp6v1d	0.0723756	-0.181225	0.0775168	-0.186265	0.354669	-0.358252	NA	0.133388	-0.118972	0.0777794	-0.0117613	0.0887505	0.00193876	-0.0614687	-1.40791	-0.255527	0.0150049	-0.226836	0.0293693	0.148784	-0.0769045	0.00751843	-0.0953731	0.565256	0.035177	-0.0949462	0.0375713	-0.298437	0.00904207	-0.0392304	-0.0654314	1	1	0.958723	1	FALSE	FALSE
GENE: Atp6v1h	-0.0904422	-0.00255403	-0.0294917	0.21064	0.316968	-0.327213	NA	-0.0609649	0.253891	0.073604	-0.371673	0.0387122	-0.214091	-0.0596102	-0.737946	0.218131	-0.0306044	-0.00289453	-0.101022	-0.0103125	-0.0690612	-0.0798084	-0.0826064	0.0281455	0.127531	0.0149094	0.0154953	0.233927	-0.14432	0.155663	-0.281567	1	1	0.976967	1	FALSE	FALSE
GENE: Atp8a1	0.211654	-0.618543	0.109913	-0.207325	0.0245588	-0.0628408	NA	-0.38251	0.00973055	-0.11463	-0.228883	-0.0264019	-0.223102	-0.216863	NA	-0.749695	-0.642937	-1.02886	-0.445357	-0.290715	-0.1547	-0.660063	1.41231	0.531059	-0.299912	0.26918	-0.736032	-0.946702	0.0245079	0.300997	0.293633	0	1	0.890575	0	FALSE	TRUE
GENE: Atrx	-0.0560182	0.0971518	-0.175849	-0.0825408	0.0191137	0.0219058	NA	-0.0799408	-0.100036	0.0246776	-0.215504	0.212922	0.114851	-0.0799545	NA	0.14971	-0.254839	0.231762	-0.113837	0.0192667	0.342364	-0.132522	1.14506	0.594696	0.0101995	0.202713	0.134945	0.43318	-0.239082	-0.775197	-0.115304	1	1	1.0324	1	FALSE	FALSE
GENE: Atxn10	0.113701	-0.330341	-0.313122	0.115986	-0.00728077	-0.0605063	NA	0.0223873	-0.249956	0.107505	-0.326405	0.0870768	0.117729	-0.0187306	-1.3745	-0.314198	-0.175315	-0.157632	0.112183	0.0925847	-0.145465	-0.0141593	0.182791	0.239212	0.216863	-0.444886	-0.147249	-0.144686	0.0143394	0.0690662	0.0114918	1	1	0.939056	1	FALSE	FALSE
GENE: AU040320	-0.084162	0.232236	0.571919	-0.0607948	0.181412	0.11354	1.26219	0.0851649	-0.432182	0.180787	0.0600215	0.130707	0.0985528	0.27909	0.377801	0.27663	0.306219	0.484363	-0.0306193	0.0891968	0.201246	0.139682	-0.0668987	0.249394	0.202964	0.334263	0.091438	0.033323	0.0446468	0.265056	-0.0234065	1	0.00995829	1.13323	0.00995829	TRUE	FALSE
GENE: Aurka	-0.0111184	-0.597285	-0.850496	-0.0603509	0.0432675	0.974487	NA	-0.045532	0.162809	-0.589889	0.0100986	-0.993566	1.25212	-0.71323	-0.145349	-0.46417	-0.650163	-0.740343	0.0302038	-0.470264	-0.96468	-0.799339	-0.466523	-0.611323	-0.571021	-0.618727	-0.793549	-0.86821	0.1798	0.501803	0.517204	0	1	0.824479	0	FALSE	TRUE
GENE: Aurkb	0.27723	-0.806379	-0.474208	-0.411321	-0.251178	0.942606	NA	-0.026546	-0.700497	-0.342802	-0.260486	-0.757974	1.3839	-0.227905	-0.592306	-0.468121	-0.471523	-0.279672	-0.00248356	-0.348686	-0.429765	-0.489515	0.43248	-0.710976	-0.397358	-0.567691	-0.567953	-0.668774	0.223615	-1.56128e-05	0.552608	0	1	0.861711	0	FALSE	TRUE
GENE: Avil	-0.00534122	0.935245	0.990284	-0.11273	-0.0193295	-0.100156	NA	0.0129209	-0.534609	0.0208775	-0.122577	0.184698	-0.303997	0.8389	NA	-0.081055	0.727544	-1.86558	0.569214	0.0251148	0.557098	1.03904	0.062486	-0.568503	0.121902	0.620389	0.897181	-0.0740703	0.166242	-0.134937	-0.196541	1	0	1.09115	0	TRUE	FALSE
GENE: Avpi1	0.00575131	0.275184	-0.214314	0.201669	0.223584	-0.374434	NA	0.22066	-0.384514	0.126026	-0.60475	0.159625	-0.0978559	-0.0196531	0.355977	0.285518	0.287903	0.177816	0.14097	0.250089	-0.250911	0.304855	-0.355216	0.31532	0.261692	-0.0814404	0.0473513	0.00905936	-0.0943947	0.0283576	-0.177259	1	0.0169534	1.02391	0.0169534	TRUE	FALSE
GENE: AW549877	-0.139411	0.255292	0.125892	-0.111102	0.0316312	-0.0914937	NA	-0.0499241	0.1969	0.121372	-0.235549	0.237927	-0.033893	-0.0843123	NA	0.208513	0.065055	0.188476	-0.117436	0.0791153	0.143685	0.109262	0.35356	0.557875	0.100683	0.132345	0.15613	0.21629	-0.299215	-0.711153	-0.0863918	1	1	1.03206	1	FALSE	FALSE
GENE: Axin1	-0.152776	0.0632919	-0.00415157	0.025238	0.0810396	0.204212	NA	-0.0763579	-0.463432	0.0546331	-0.154554	0.016878	0.191682	-0.0773972	0.31453	0.261771	-0.0362421	-0.0142836	-0.131122	-0.0910051	0.0227056	0.0395169	0.00337485	-0.0942202	-0.0515817	0.158314	0.0244815	0.0913262	-0.156958	0.042602	-0.182822	1	1	0.997893	1	FALSE	FALSE
GENE: Axin2	0.0919705	-0.358803	0.372435	-0.106332	-0.285812	0.565833	NA	0.274536	-0.354946	0.358497	-0.0617643	0.393644	0.990466	0.583736	NA	-0.0506391	0.293067	0.309273	0.244652	0.219288	0.20852	0.402993	-0.00221552	-0.185556	0.38286	-0.178691	0.0728115	-0.223935	0.297399	0.175686	0.413573	1	0	1.12271	0	TRUE	FALSE
GENE: Axl	-0.0434594	-0.145799	-0.519054	-0.0784818	-0.347933	0.0286357	NA	-0.333417	1.41104	-0.158748	-0.289885	-0.0149025	-0.124514	-0.122451	NA	-0.468748	-0.425819	-0.145869	-0.0291473	-0.139596	-0.110104	-0.100894	-0.118264	-0.0964102	-0.0823544	-0.0560335	-0.239085	-1.16925	0.193912	0.76855	-0.0337103	0.00156331	1	0.930988	0.00156331	FALSE	TRUE
GENE: Azi1	0.0738732	-0.103914	0.0882904	0.236827	-0.131017	0.0489053	NA	-0.0323819	-0.234693	0.00782015	0.0416079	0.0394714	0.0126597	0.105626	NA	-0.0115567	0.132421	-0.416399	0.0223031	-0.0533288	-0.00846598	0.0528938	-0.0617068	-0.146268	-0.0789721	-0.0192688	-0.0197305	0.0456233	0.0512239	-0.429254	-0.0237181	1	1	0.980799	1	FALSE	FALSE
GENE: Azin1	0.00750823	0.0885745	0.244263	-0.531195	0.442341	0.0386049	-0.993138	0.20306	0.0786875	-0.102472	-0.100504	0.0710574	0.614901	0.0966047	-1.27003	0.697268	0.427962	0.550497	0.0727993	0.117233	-0.0572423	0.442612	0.0991329	0.351251	0.0646059	-0.0996665	0.176624	0.649531	0.0636571	-0.715777	0.0795346	1	0.0491682	1.04126	0.0491682	TRUE	FALSE
GENE: B3galnt1	-0.164949	0.419823	0.00436191	0.186155	0.12195	0.226994	NA	0.156589	0.330982	0.185262	0.36378	0.218935	-0.336279	0.125029	NA	0.246435	0.155277	0.0982972	0.122897	0.251522	0.063854	0.353108	0.975072	0.429884	0.342623	0.0729127	0.251129	0.388954	0.160933	0.813374	-0.181303	1	0.000246433	1.16483	0.000246433	TRUE	FALSE
GENE: B3galnt2	0.0761968	0.187593	0.024836	-0.3501	0.145018	0.540636	NA	0.0318186	-0.246986	0.187902	0.0998412	0.223636	0.574532	0.123193	NA	0.292435	0.104228	-0.400748	0.108114	0.0512506	0.153701	0.169036	0.449939	-0.0766156	0.210731	0.232236	0.173784	0.140263	0.0128021	-0.587378	0.0854487	1	0.0687007	1.06761	0.0687007	TRUE	FALSE
GENE: B3galt4	0.185174	0.0705943	0.239107	0.14487	0.203456	0.0354375	NA	0.203534	-0.188497	0.0989784	0.510496	0.159658	-0.416152	0.27284	0.378777	0.211102	0.0538741	0.653348	-0.164222	0.0939887	0.198054	0.0497808	0.192292	0.595811	0.163208	0.169132	0.0775446	-0.0323166	-0.183779	0.566666	0.139338	1	0.000787879	1.11425	0.000787879	TRUE	FALSE
GENE: B3galt6	0.114904	0.00247375	-0.0319145	0.0900507	0.348229	-0.0408145	NA	-0.00945595	-0.0398155	0.185011	0.384069	0.104531	0.0522141	0.020775	NA	0.01235	0.158641	-0.16988	0.00679195	-0.0285709	9.17306e-05	0.193921	-0.494496	-0.426711	0.265735	0.0193537	0.00813589	0.0137675	-0.00112536	0.0285115	0.0477132	1	0.838253	1.01966	0.838253	FALSE	FALSE
GENE: B3gat3	0.0536272	0.132536	0.0798673	0.158742	-0.0404594	-0.170416	-0.0813051	-0.00534154	-0.00831031	0.0770327	0.08137	0.0478176	-0.523058	0.0672508	-0.873455	-0.219468	0.0906797	0.489925	0.0997278	0.0346412	0.025844	-0.0160252	-0.100407	-0.341491	-0.00301564	0.164234	0.0170565	0.0690269	0.0528107	0.367178	-0.00435856	1	1	0.993809	1	FALSE	FALSE
GENE: B4galnt1	0.201229	0.12016	0.443576	0.343608	0.857927	-0.0840515	NA	0.441154	1.35093	0.463148	0.226128	0.368159	-0.0763736	0.485685	-0.569494	0.604799	0.531497	0.651234	0.175153	0.322268	0.439555	0.36326	-0.0939977	0.36715	0.544013	0.220372	0.308949	0.342734	0.157869	1.68281	0.255771	1	0	1.3027	0	TRUE	FALSE
GENE: B4galnt2	-0.00920064	0.301729	0.367027	-0.902999	0.440873	-0.644537	NA	0.142534	1.71729	-0.201319	-0.103029	-0.135908	-0.482421	0.166626	-0.466493	0.0643664	0.112524	1.26364	0.133239	0.133959	0.219687	0.0642483	-0.0410921	0.299437	-0.234518	0.305465	0.11378	0.972052	-0.026348	1.90132	-0.0806365	1	0.558101	1.13266	0.558101	FALSE	FALSE
GENE: B4galt6	-0.0464613	0.513108	0.84401	-0.203744	0.405871	-0.0824535	NA	-0.113699	-0.129656	0.176156	0.0038805	0.308844	-0.0190708	0.75858	0.385933	0.867486	0.775892	0.430202	0.0706655	-0.0886755	0.524182	0.611351	-0.130675	1.12427	0.344389	0.515413	0.588455	0.622215	0.116572	0.0813839	-0.135951	1	0	1.23452	0	TRUE	FALSE
GENE: B9d1	-0.177988	-0.055282	-0.317731	-0.120155	0.0967345	-0.101699	NA	0.0797652	-0.259127	-0.0711675	-0.163075	-0.282586	-0.0198616	-0.142528	NA	-0.533352	-0.179449	-0.49649	0.0624005	-0.0513658	-0.38054	-0.0182076	-0.606026	-0.498499	-0.0238279	-0.319718	-0.233444	-0.205649	0.0906266	-0.0839973	0.271768	0.0324788	1	0.892878	0.0324788	FALSE	TRUE
GENE: Baat	-0.106646	0.556634	0.407553	0.363004	0.306524	-0.348769	NA	0.104826	0.179651	0.262973	0.0012162	0.257553	-0.327251	0.457385	NA	-0.0175215	0.814849	-0.0542902	0.185051	0.068465	0.342792	0.717644	0.331792	-0.0482533	0.304936	0.388998	0.637382	0.137784	0.0735624	0.382228	-0.219268	1	0	1.15865	0	TRUE	FALSE
GENE: Bad	0.0459322	0.508457	0.39956	0.226868	0.132648	-0.269442	0.345963	0.0712619	0.0249913	0.0552284	0.159694	-0.0447588	-0.0630507	0.330763	0.000293577	0.151242	0.343162	0.491221	-0.0265877	0.0204869	0.319706	0.254765	-0.0512483	0.357009	-0.0175388	0.492547	0.316604	0.648695	0.0154217	0.413639	0.0680311	1	0.00133646	1.13648	0.00133646	TRUE	FALSE
GENE: Bag1	-0.153547	0.407383	-0.0131061	-0.186974	0.0417324	0.0372866	0.282312	-0.078263	0.00253514	-0.0561349	-0.113914	0.017109	-0.323415	-0.0123369	-0.181767	0.097035	0.0862729	-0.288498	-0.190047	-0.0738922	-0.0920411	0.0997064	0.164777	0.0503307	-0.0800016	0.305526	0.0516537	-0.0241767	-0.167685	0.176804	-0.149654	1	1	0.991872	1	FALSE	FALSE
GENE: Bag2	-0.0773883	0.248959	0.0253127	-0.217583	0.0646137	0.51246	NA	0.0115586	0.0463553	-0.199938	-0.01533	-0.056157	0.404212	-0.126652	-0.184462	0.109969	0.234545	-0.123169	0.182172	-0.0719811	-0.253381	0.0841035	-0.0821119	-0.496403	-0.0732704	0.0300614	0.0236884	0.296415	0.123544	-0.0988845	0.00862343	1	1	1.00765	1	FALSE	FALSE
GENE: Bag3	0.107901	-0.602422	-0.156548	-0.45535	-0.274302	0.391799	NA	0.0566749	0.286606	0.226457	-0.0745666	-0.063844	-0.0284514	0.184521	NA	-0.0324828	0.130058	-0.0863461	0.124492	0.0283545	-0.419902	0.0986505	-0.0554204	0.367008	0.164236	-0.733331	-0.368933	-0.294373	0.342365	0.678668	0.242565	0.117998	1	0.994853	0.117998	FALSE	FALSE
GENE: Bai1	-0.11634	-0.0749897	-0.00870401	0.0136982	-0.103609	-0.20596	NA	-0.0502094	-0.112848	0.00433845	0.12041	0.0534952	-0.258206	0.0180606	NA	-0.246961	-0.112011	-0.343538	-0.090484	0.0133432	-0.214963	0.13376	0.997762	1.57609	-0.0405157	-0.101693	-0.180829	-0.268871	-0.003747	-0.159028	0.060687	1	1	1.00715	1	FALSE	FALSE
GENE: Baiap2	0.238096	-0.203816	-0.0399028	0.0245542	0.126156	0.0382362	NA	0.332293	-0.382525	0.224369	-0.213026	0.410365	0.0265162	0.241751	NA	0.024217	0.0558757	0.0651831	0.228449	0.222926	0.159307	0.222299	-0.0897908	0.107437	0.381536	-0.00457227	0.232696	0.00233998	0.150067	-0.404884	0.194816	1	4.36047e-05	1.05831	4.36047e-05	TRUE	FALSE
GENE: Baiap2l1	0.0340574	-0.409942	-0.686288	-0.408712	0.0923561	0.366801	NA	0.0722639	-0.576853	-0.0182008	0.294039	-0.032811	-0.23319	-0.902227	-1.0241	-0.0698684	-0.305267	-0.370036	0.195373	0.141797	-0.694387	-0.454211	-0.578055	-0.659491	-0.0928883	-0.909393	-0.340531	0.518359	0.172463	-0.499187	-0.0202601	0	1	0.842873	0	FALSE	TRUE
GENE: Banf1	0.262873	-0.48687	0.0526412	-0.0518963	-0.108583	0.313102	-0.263023	0.129904	-0.104224	0.0474731	0.124902	-0.255946	0.288278	0.141568	-0.457456	-0.382725	-0.000194753	-0.00710077	0.277653	0.0051594	-0.129465	-0.0289374	-0.257737	-0.376306	0.118153	-0.40427	-0.287995	-0.68458	0.36845	0.38897	0.458066	1	1	0.971131	1	FALSE	FALSE
GENE: Banp	-0.186474	0.291144	0.0892253	-0.214119	0.0350174	-0.111351	NA	0.137792	0.388252	0.189255	0.0249021	0.161739	0.135159	0.0274392	NA	-0.116013	0.165328	0.132307	-0.157218	-0.0958606	0.18057	-0.132675	-0.448513	-0.553074	0.0534576	0.285021	0.0906305	0.137033	-0.00323449	0.880796	0.173101	0.18627	0.00102503	1.03798	0.00102503	TRUE	FALSE
GENE: Barx2	-0.709923	-1.4226	-1.3332	-0.0800795	-0.020169	-0.130113	NA	0.0571639	-0.0163223	0.0444157	-0.913442	-0.0410576	-0.13622	-1.47573	NA	-0.140135	-0.836682	-0.0950779	-0.438602	-0.10193	-0.165561	-1.02641	-0.0671549	0.769117	-0.0672769	-1.97604	-0.781563	-0.111291	-0.166873	-0.406067	-0.0119444	0	1	0.75423	0	FALSE	TRUE
GENE: Basp1	-0.0134837	-0.332635	-0.0800467	0.240413	-0.62675	0.0324605	NA	-0.101977	-0.0796523	-0.238422	0.168343	-0.23608	-0.552162	0.140463	NA	-1.19292	-0.0256055	-1.97289	0.236624	-0.0806497	-0.0545881	0.0215333	0.255046	-0.286854	-0.345109	-0.166646	-0.0661459	-0.644825	0.237611	-0.337923	-0.0260456	0.0692385	1	0.863733	0.0692385	FALSE	TRUE
GENE: Batf	-0.0528157	-0.428986	-0.333899	0.0117951	-0.158697	-0.0882591	NA	-0.102477	0.503722	-0.262899	-0.0415222	-0.327867	-0.11747	-0.205544	NA	-0.508471	-0.406767	-0.0353381	-0.104621	-0.166092	-0.255101	-0.359447	0.383261	0.0814854	-0.437485	-0.277568	-0.265407	-0.25224	0.0676392	0.276438	0.115909	1.62602e-05	1	0.914296	1.62602e-05	FALSE	TRUE
GENE: Batf3	0.097577	-0.137449	-0.183038	-0.189143	-0.296186	0.0186039	NA	-0.0372765	-0.109274	-0.0235364	0.246457	-0.325258	0.180503	-0.116252	NA	-0.190259	-0.295647	-0.11925	-0.0221657	-0.103216	-0.163077	-0.0333784	-0.0470405	-0.401002	-0.415294	0.00292955	-0.309003	-0.377035	-0.00924016	0.0791081	0.0707725	0.0103006	1	0.92621	0.0103006	FALSE	TRUE
GENE: Bax	-0.11692	0.317698	-0.166994	0.439473	0.105527	-0.431455	NA	-0.115424	-0.124757	-0.0996485	0.0247995	-0.0712094	-0.37709	-0.201673	-0.654465	-0.391119	0.0362641	0.399641	-0.0175003	-0.0826937	-0.115924	0.113633	-0.213914	-0.448993	-0.118461	0.140601	0.190226	-0.25518	0.00153053	0.0175206	-0.189196	1	1	0.945933	1	FALSE	FALSE
GENE: Baz1b	0.0367229	0.0377594	0.10211	-0.556888	0.217656	0.241771	NA	-0.0120906	-0.0417728	0.127005	0.0776667	0.0605456	0.321669	0.0840578	NA	-0.0127286	0.0281233	1.36351	0.0658795	0.0205757	0.17392	0.0747451	0.185617	-0.439161	0.0556135	0.175498	0.0440644	-0.304366	0.0361505	0.111445	0.0799386	1	1	1.0579	1	FALSE	FALSE
GENE: BC004004	-0.149475	0.135032	-0.155583	0.0174531	0.276827	-0.272942	0.0605297	-0.00435442	-0.096123	0.0540662	-0.248839	0.252997	-0.321293	-0.198396	-0.258508	-0.240849	-0.101188	0.373814	-0.248186	-0.00572693	0.048525	-0.126718	-0.414924	0.0533731	0.193985	0.00305545	0.00233278	-0.117569	-0.133376	0.500797	-0.192259	1	1	0.971057	1	FALSE	FALSE
GENE: BC005537	-0.0558206	0.268487	0.470478	0.115064	0.259165	0.33361	NA	-0.00707688	0.314851	0.0743143	0.162551	0.0370079	0.290146	0.22174	-0.827032	0.302503	0.191357	0.390363	-0.183304	-0.0131417	0.214023	0.16684	0.376956	0.544242	0.124154	0.384761	0.132475	0.0734779	-0.104747	-0.0668859	-0.0827167	1	0.550878	1.09956	0.550878	FALSE	FALSE
GENE: BC017643	0.0175658	-0.188754	-0.0336351	-0.148273	-0.163875	0.0120142	0.142714	0.122751	-0.144454	-0.0683896	0.0826515	-0.274767	-0.0407931	0.0282782	-0.6225	-0.257247	-0.0773859	-0.0385643	0.0332756	0.196174	-0.129154	-0.0446003	0.244086	-0.118038	-0.149661	-0.0813529	-0.134674	-0.274532	0.0582066	-0.102099	0.0593376	1	1	0.954222	1	FALSE	FALSE
GENE: BC031181	0.0328006	-0.0343151	-0.207407	-0.135747	0.398088	0.085472	-0.926048	0.21351	0.00549692	0.066135	-0.0606418	0.153891	-0.0512542	-0.170148	-1.00445	-0.310177	-0.00221298	-0.12433	0.0409287	0.176148	-0.232231	-0.0515537	0.307089	0.213675	0.183612	-0.252602	-0.0200197	-0.0183443	0.038203	0.0634917	-0.0522734	1	1	0.963236	1	FALSE	FALSE
GENE: BC037034	0.179281	-0.0433529	0.366212	0.0372853	-0.258318	-0.222139	NA	0.277338	0.0315952	0.0623273	0.0380421	-0.0608174	-0.281763	0.424883	-0.152813	-0.158518	0.295693	0.493634	0.19181	0.173108	0.203091	0.239252	-0.158016	0.127855	0.0579782	0.0482955	0.0591689	-0.163622	0.228142	-0.121364	0.335762	1	0.0491574	1.05336	0.0491574	TRUE	FALSE
GENE: Bcap29	0.0409749	-0.502153	-0.626821	0.162568	-0.0473048	0.363076	NA	-0.169331	0.30854	-0.0181768	-0.0252216	0.0330636	0.0704262	-0.385531	-0.874605	-0.201155	-0.417391	-0.311368	-0.258506	-0.0532493	-0.3436	-0.243585	0.529399	-0.335452	0.0575318	-0.472116	-0.300697	-0.342471	-0.0913217	-0.675514	-0.0848863	7.37463e-05	1	0.886487	7.37463e-05	FALSE	TRUE
GENE: Bcap31	-0.0226246	0.039605	0.166695	0.091872	0.376332	-0.0764589	0.520368	0.0351958	0.163959	-0.0033456	0.14465	0.0319816	0.028109	0.0318506	-0.860726	-0.0407872	0.0410234	0.119577	-0.0170535	0.0466583	0.0470745	-0.0105344	-0.0432615	0.233328	0.0607751	0.246781	-0.000630682	0.209069	-0.050302	0.371149	-0.0426219	1	1	1.04195	1	FALSE	FALSE
GENE: Bcar1	0.0515022	0.0282806	0.435627	-0.0034093	0.0122696	0.0143639	NA	0.229947	0.0103233	0.16778	-0.0248555	0.0972836	0.0589347	0.33151	NA	0.162679	0.4141	0.39125	0.108701	0.107569	0.0924842	0.274095	-0.1035	0.256421	0.192541	0.00229653	0.204828	0.34775	0.176787	0.407238	-0.0078814	1	0.0147915	1.11188	0.0147915	TRUE	FALSE
GENE: Bcat2	-0.12343	0.0855941	0.153303	-0.12559	-0.240672	-0.674297	NA	0.203761	-0.403117	-0.00410206	-0.262107	-0.2595	-0.168522	0.343749	-0.584097	-0.326302	0.45468	0.542358	0.153001	-0.000788339	0.179737	0.33032	-0.545871	-0.542404	0.0121547	-0.355437	0.158368	0.279134	0.172215	-0.0134808	0.0142756	1	0.129761	0.964887	0.129761	FALSE	FALSE
GENE: Bche	0.287975	2.08173	1.78869	-0.6409	1.40374	-0.119407	NA	0.597105	0.290496	0.934607	0.303775	1.15183	0.53047	1.7142	NA	2.09235	1.85535	3.33841	8.96651e-05	0.467888	1.59442	1.54261	0.553986	0.338676	1.21666	1.86292	1.43661	3.0896	-0.218625	0.393817	0.0837612	1	0	2.04705	0	TRUE	FALSE
GENE: Bckdhb	0.0526307	0.094966	-0.214754	0.287077	0.0570773	0.390417	NA	-0.155936	-0.0983638	0.0532226	-0.223014	0.0949031	0.695979	-0.0375029	NA	-0.276622	0.193942	-0.20987	-0.024196	-0.159727	0.0449915	0.232731	0.0353823	0.129091	0.212194	-0.293532	0.0669296	-0.139295	0.00871253	0.0356891	0.181584	1	1	1.02504	1	FALSE	FALSE
GENE: Bckdk	0.170365	0.0555982	0.144853	0.163802	-0.162065	0.0303194	0.475571	-0.0871546	-0.176485	0.0338295	-0.203645	-0.013212	-0.206727	0.349139	NA	-0.0837164	0.145971	-0.0690682	0.0425999	-0.0571275	0.317524	0.122082	-0.161927	0.239633	0.154116	-0.0636426	0.0585814	-0.0911413	0.113896	0.258327	0.182885	1	1	1.03966	1	FALSE	FALSE
GENE: Bcl2l13	0.226012	0.0146461	0.273938	-0.0125041	0.138545	-0.0459286	NA	0.0641834	0.30895	-0.0172911	-0.143458	0.00950215	-0.0196201	0.286249	NA	0.368166	0.0527656	0.306714	0.182909	0.0371987	0.122155	0.0674722	0.0990094	0.0837023	0.0426085	0.287799	-0.0285188	0.351464	0.0744173	0.250346	0.127666	1	1	1.08749	1	FALSE	FALSE
GENE: Bcl2l2	-0.0806042	0.387901	0.385037	-0.0533768	0.302133	-0.153081	NA	0.0145342	0.0146351	0.160732	0.111744	0.155015	-0.157195	0.0631819	-1.62528	0.101949	0.315362	0.283403	0.0232076	0.0773082	0.0560564	0.286538	0.10912	0.222445	0.0871084	0.337076	0.201633	0.148734	-0.069141	0.208004	-0.173882	1	0.549274	1.04103	0.549274	FALSE	FALSE
GENE: Bcl3	-0.305794	-1.21645	-0.634332	-0.785503	-0.497864	0.68199	NA	-0.43652	-0.207611	-0.147072	0.0455073	-0.685913	0.468835	-0.746799	NA	-0.794055	-0.439484	-0.7232	-0.363658	-0.476755	-1.35218	-0.556332	-0.393787	-0.78617	-0.494851	-1.34439	-1.10295	-1.19576	0.183751	-0.87193	-0.0520137	0	1	0.694855	0	FALSE	TRUE
GENE: Bcl6	0.106586	0.777989	0.586459	-0.0307573	-0.0643817	-0.0344795	NA	0.108757	-0.355616	-0.0576746	0.0846826	-0.231799	-0.47113	0.282852	NA	-0.376816	0.489115	-0.296225	0.355274	0.17821	0.218808	0.219454	0.336701	0.447778	-0.30733	0.641316	0.234972	-0.333416	0.394134	-0.21198	0.393781	1	0	1.07653	0	TRUE	FALSE
GENE: Bcl7b	0.00998263	0.149491	0.150853	0.0224891	0.0983789	-0.0957209	NA	0.116378	0.0701502	0.274779	0.0971341	0.216364	-0.20633	0.328875	NA	-0.0336918	0.278755	0.242614	0.125645	0.176002	0.124558	0.239101	-0.203708	0.151707	0.323327	0.0582861	0.124778	-0.0452769	0.157178	0.458538	0.0691315	1	0.0253959	1.08673	0.0253959	TRUE	FALSE
GENE: Bclaf1	0.00284961	0.0601558	-0.343778	-0.54727	-0.0714997	0.107429	-1.26076	-0.131756	0.159415	-0.0109077	-0.373053	0.0412485	0.0489687	-0.158085	-1.21759	-0.0648693	-0.263221	0.829329	-0.154048	-0.0189837	-0.0162252	-0.141956	-0.0567056	0.0368396	0.0310661	-0.0146157	-0.0889969	0.13719	-0.127673	0.270304	-0.0639361	0.338722	1	0.926772	0.338722	FALSE	FALSE
GENE: Bet1	0.0501558	0.252351	0.213617	-0.0317785	0.248456	-0.214586	NA	-0.160827	-0.0655316	-0.203967	-0.418176	-0.114136	-0.144334	0.247528	0.254563	-0.147443	0.0828882	-0.154996	-0.20098	-0.271925	0.373565	-0.154851	0.339044	-0.954804	-0.0928663	0.196398	0.088711	0.250031	-0.0935354	-0.00309758	-0.0171711	1	1	0.980605	1	FALSE	FALSE
GENE: Bet1l	0.100456	-0.0790093	0.0751504	-0.145759	-0.218059	-0.00044925	NA	0.161148	-0.223935	-0.00100407	0.234601	-0.116808	-0.218722	0.151957	NA	-0.0777192	0.219126	0.138363	0.0976312	0.0651135	-0.162876	0.262317	0.0665739	-0.192897	0.0941368	-0.274158	-0.0873569	-0.114767	0.19158	0.0866186	0.084474	1	1	1.00277	1	FALSE	FALSE
GENE: Bfsp1	0.0369637	-0.849192	-0.050479	0.309234	-0.216606	-0.156293	NA	-0.189772	0.0780803	-0.157706	-0.66538	-0.336068	-0.454091	0.0511824	NA	-0.78964	-0.07147	-0.705477	-0.147737	-0.212162	-0.524402	-0.165703	-0.241678	-0.054185	-0.0796891	-0.783066	-0.629954	-1.18475	-0.247546	0.089855	-0.0703117	0	1	0.817745	0	FALSE	TRUE
GENE: Bgn	0.151703	-0.346773	-0.394777	0.0122326	-0.428453	0.192341	NA	-0.042275	-0.47984	-0.228155	-0.0425214	-0.101801	0.778316	-0.0769395	-1.53488	-0.426555	-0.583202	-0.762218	0.064683	0.0601841	0.0548611	-0.394595	0.137586	-0.347013	-0.261126	0.023233	-0.36148	-0.791527	0.0114149	-0.437136	0.24267	6.14439e-05	1	0.864297	6.14439e-05	FALSE	TRUE
GENE: Bhlhe40	0.317619	0.283021	0.680014	0.0111754	0.315128	-1.01706	-0.594496	0.223039	0.269162	0.593921	0.510747	0.396188	-0.277742	0.54527	-0.572169	0.337176	0.513811	0.0836656	0.214534	0.42121	0.516304	0.337918	0.48297	0.605414	0.665877	0.399484	0.467443	0.534829	0.0319421	0.024312	0.266307	1	0	1.18488	0	TRUE	FALSE
GENE: Bid	-0.198429	-0.0533666	-0.230501	-0.0358696	-0.423901	0.00382153	NA	-0.0256057	-0.831257	-0.482759	-0.00683702	-0.572279	0.0552237	-0.182497	-0.842393	-0.421882	-0.21365	-0.302247	-0.018991	-0.176883	-0.23826	-0.199031	0.0633051	-0.00971816	-0.39947	-0.136725	-0.242654	-0.428051	-0.0900073	0.0847471	-0.208924	0	1	0.855297	0	FALSE	TRUE
GENE: Birc3	-0.0848475	-0.278428	-0.176685	0.188363	-0.691494	-0.0272684	NA	-0.385755	-0.184324	-0.461904	-0.404023	-0.652173	-0.0456306	-0.26945	-1.09359	-0.0119847	-0.498701	0.00981998	-0.150648	-0.234937	-0.0717727	-0.358571	0.141211	0.225366	-0.571698	-0.254364	-0.218587	-0.269033	-0.170329	-0.871223	-0.297904	0	1	0.827969	0	FALSE	TRUE
GENE: Birc5	0.0803247	-0.137208	-0.274769	-0.0324061	-0.0547036	0.538526	0.635274	-0.226803	0.380565	-0.340134	-0.296636	-0.516924	0.915983	-0.24964	0.0157005	-0.47482	-0.186444	-0.843237	-0.0977828	-0.310285	-0.29743	-0.309541	-0.14877	0.124326	-0.448437	-0.0762905	-0.278903	-0.708822	0.0717348	0.50119	0.0900734	0	1	0.936036	0	FALSE	TRUE
GENE: Blm	0.0875978	-0.497647	-0.79127	-0.166964	-0.0961841	0.334004	NA	-0.410679	-1.21403	-0.480207	-0.0124432	-0.712396	0.336049	-0.743299	NA	0.116905	-0.767214	-0.195774	-0.191822	-0.348259	-0.64582	-0.8085	-0.955085	-0.632968	-0.524333	-0.409624	-0.621755	-0.0302664	-0.215192	-1.02066	0.118129	0	1	0.759677	0	FALSE	TRUE
GENE: Blmh	-0.0683158	-0.296549	-0.274687	0.0162879	0.305108	-0.150616	NA	-0.158929	0.705339	-0.273092	-0.0191263	-0.227912	-0.0258273	-0.124922	-0.0346722	-0.274499	-0.000852385	0.519321	0.0543459	-0.197826	-0.278696	0.0321709	-0.435992	0.0109385	-0.213812	-0.342496	-0.025892	-0.0113735	0.0131948	0.421405	-0.0403598	0.114788	1	0.968208	0.114788	FALSE	FALSE
GENE: Blnk	0.134046	-0.45015	-0.0111461	-0.382371	0.220652	0.375623	-0.151225	0.150757	-0.0686689	0.19626	-0.218696	-0.0274263	0.55493	-0.13194	-0.578613	-0.562378	-0.361429	-0.640151	-0.16025	0.110374	-0.342999	-0.539403	0.163429	-0.731409	-0.0330106	-0.168368	-0.49458	-1.43874	-0.0735527	-0.881179	0.324363	0.00267003	1	0.870215	0.00267003	FALSE	TRUE
GENE: Blvra	0.0596497	-0.0620495	0.04175	0.358107	0.20947	-0.164158	0.0663122	-0.118775	0.285577	-0.0291753	-0.1713	-0.150299	-0.118169	0.0380407	-0.648774	-0.138848	-0.128811	-0.264609	-0.0146687	-0.0558966	0.105737	-0.0945975	-0.323777	0.100918	-0.066516	0.0707041	-0.05935	0.125192	-0.0813672	0.0673801	-0.0439017	1	1	0.97339	1	FALSE	FALSE
GENE: Blzf1	-0.066517	-0.0555819	-0.0661309	-0.179547	0.0836611	0.0556546	NA	-0.0796923	0.726664	-0.0626772	0.128637	-0.028601	-0.0591912	-0.050894	-0.541	0.157382	-0.0111803	-0.00616212	-0.193431	-0.143663	-0.265923	-0.0443813	0.157705	0.424946	-0.0527301	-0.148394	-0.167446	-0.164105	0.0130533	-0.10799	-0.0519392	1	1	0.981698	1	FALSE	FALSE
GENE: Bmi1	-0.0239047	0.0724951	0.0291833	0.0578818	0.187404	0.0531945	NA	-0.0495078	-0.101687	0.0761228	0.110159	-0.0204292	0.13548	0.114639	NA	0.061721	0.0821863	-0.0720576	-0.0522631	0.12236	0.0677761	0.0897556	0.728801	0.444468	0.0789185	0.0841212	0.00582825	-0.313694	0.0337291	-0.634864	-0.0806869	1	1	1.03124	1	FALSE	FALSE
GENE: Bmp2	-0.341681	0.301834	-0.1096	0.572259	-0.356391	-0.663746	NA	-0.119983	1.99202	0.597119	-0.644027	1.05767	-0.0482058	0.184118	NA	0.221431	0.574662	-0.123132	0.104063	0.140238	-0.432132	0.714968	0.0284858	-0.640068	0.619587	-0.540191	0.438481	0.878491	-0.0618067	0.300439	-0.281761	1	0	1.10992	0	TRUE	FALSE
GENE: Bmp4	0.129049	-0.605058	-0.726689	-0.242087	-0.431899	-0.322068	NA	0.220676	0.104511	0.151562	-0.325953	0.213078	0.120961	-0.0686846	NA	-0.605671	-0.22868	-0.025284	0.174803	0.247679	-0.124373	-0.075663	0.424009	0.344141	0.168756	-0.2913	-0.318627	-0.49078	0.193028	-0.381509	0.173626	0.023167	1	0.939782	0.023167	FALSE	TRUE
GENE: Bmp5	0.07731	-0.219618	-0.414104	-0.297718	-0.172259	0.0129846	NA	-0.137761	0.925728	0.125875	0.140754	0.200028	0.441702	0.157789	NA	0.0748151	-0.432508	0.174223	-0.0858295	0.144861	0.238967	0.0403946	0.282404	0.256912	0.0340729	0.103243	-0.267476	0.133036	-0.13111	-0.471176	0.0612833	0.659341	1	1.02411	0.659341	FALSE	FALSE
GENE: Bmp7	0.149035	0.0511992	0.097328	-0.0944855	0.252964	0.377814	NA	0.0931002	0.0687244	0.461379	-0.0519553	0.165578	0.518686	0.48754	NA	0.315785	0.340545	0.437585	0.0562617	0.118398	0.310509	0.234515	-0.256392	-0.371559	0.503336	-0.150679	-0.0463683	0.589559	0.118958	-0.433147	0.100884	1	0	1.11209	0	TRUE	FALSE
GENE: Bmp8a	0.485282	0.8025	1.32017	0.277961	0.761823	0.284298	NA	0.205883	0.416099	0.369887	0.445608	0.614314	0.456415	0.959345	-1.69754	0.583307	1.25381	1.28933	0.596271	0.356361	1.28534	0.997315	-0.360215	1.21947	0.358274	0.747782	1.40996	1.46739	0.409401	0.00758197	0.00280313	1	0	1.4923	0	TRUE	FALSE
GENE: Bmpr1a	-0.102219	0.333618	-0.0956224	-0.385384	0.168897	0.269563	NA	-0.0448518	-0.0849511	-0.120664	0.200622	0.0708952	0.310377	-0.190158	NA	0.31711	-0.0934817	0.108084	-0.0948329	-0.00386049	0.132367	-0.0833813	0.493038	0.79717	-0.0296974	0.159964	0.166823	0.193363	-0.180482	-0.538438	-0.120812	1	1	1.03782	1	FALSE	FALSE
GENE: Bmpr2	-0.121365	0.209282	-0.217193	0.294423	-0.0409428	-0.370558	NA	-0.0910563	0.124205	0.00569348	-0.0142664	0.179634	0.0443627	-0.0826119	NA	0.179509	-0.0384294	0.706459	-0.0822488	0.029984	-0.0301826	-0.0582531	0.0758477	-0.237383	0.0519287	0.230494	0.00509568	0.119835	-0.128439	0.882413	-0.112396	1	1	1.03685	1	FALSE	FALSE
GENE: Bms1	-0.0692322	-0.0461852	-0.365083	-0.164975	0.0781958	0.342597	NA	-0.18631	0.126994	-0.0860256	0.065172	-0.15231	0.146041	-0.298153	NA	-0.0970063	-0.329513	-0.188413	-0.238191	-0.189501	-0.290992	-0.268165	0.0179471	-0.0904036	-0.129239	0.0348996	-0.323964	-0.335682	-0.144031	-0.513786	-0.113185	0	1	0.912991	0	FALSE	TRUE
GENE: Bmyc	0.262656	-0.102252	0.512303	-0.00301372	-0.202641	0.118645	NA	0.475091	-0.179153	0.564343	0.199909	0.263564	0.0890649	0.607264	NA	0.159488	0.53501	-0.274976	0.420703	0.372435	0.215297	0.624834	-0.476645	-0.629479	0.518692	0.0537888	0.171881	0.363147	0.328804	-0.236373	0.120163	1	0	1.12351	0	TRUE	FALSE
GENE: Bnip1	0.0130941	-0.159199	-0.192079	-0.0336803	0.101278	0.451836	NA	-0.0780663	-0.065873	-0.00261683	-0.134129	-0.0386862	0.119857	-0.219203	0.0237452	-0.11909	-0.139803	0.0713404	-0.159675	-0.113235	-0.215701	-0.325646	-0.514124	0.355435	-0.0250181	-0.102072	-0.286201	-0.416128	-0.129565	0.739421	0.0146378	0.465303	1	0.964172	0.465303	FALSE	FALSE
GENE: Bnip2	-0.0921518	0.21167	-0.126344	0.0135848	-0.123221	-0.496871	-0.382259	-0.00668948	-0.240916	-0.0982828	-0.117687	0.0289519	-0.531587	-0.130312	-0.545314	-0.251468	-0.141741	-0.854474	-0.0695883	0.107952	0.0314319	0.0635704	0.05054	0.0148147	-0.104502	0.198831	0.0730075	-0.207544	-0.0191628	0.160559	-0.0904997	1	1	0.9211	1	FALSE	FALSE
GENE: Bok	0.0869553	0.821114	0.558581	0.0598969	0.233207	0.437253	NA	-0.211014	-0.186699	-0.219942	0.950528	-0.141969	-0.0155196	0.38048	-0.26062	0.296851	0.376137	-0.214601	0.129968	-0.194402	0.423112	0.392465	-0.257866	0.366606	-0.0356578	0.560805	0.519648	0.271196	0.243876	-0.0996744	-0.0528963	1	0	1.12813	0	TRUE	FALSE
GENE: Bola2	-0.0927148	0.106379	-0.215611	0.144813	0.0287999	-0.0320252	0.540016	-0.032074	-0.243603	-0.097863	0.0138764	-0.12956	-0.0695607	-0.0923868	-0.477421	-0.351465	-0.0235599	-0.132874	-0.0114882	-0.0934854	-0.235826	0.0266075	-1.14356	-0.804243	-0.0638043	-0.148299	-0.0889311	-0.373822	0.0250733	0.421271	0.0902436	1	1	0.923546	1	FALSE	FALSE
GENE: Bop1	0.136907	0.0701561	-0.199454	-0.0249472	0.1494	0.550058	NA	-0.19099	-0.627978	-0.168338	0.0692345	-0.255857	0.313198	-0.0163637	-0.690851	-0.111007	-0.0364645	0.240632	-0.0510036	-0.314362	-0.228769	-0.0502204	0.0280404	0.135851	-0.157916	-0.0412952	-0.247756	-0.525964	0.107006	-0.401909	0.14198	0.624774	1	0.94608	0.624774	FALSE	FALSE
GENE: Bphl	0.0585123	0.326945	0.603157	0.0394509	0.356051	-0.11949	NA	0.179307	-0.0452401	0.391989	0.0701906	0.45279	-0.062663	0.644561	-0.410725	0.287702	0.373699	0.189531	0.0289078	0.158329	0.5856	0.356118	-0.244585	-0.293222	0.50616	0.367639	0.345072	0.593828	-0.0918408	1.05006	0.0637307	1	0	1.16909	0	TRUE	FALSE
GENE: Brap	-0.0100775	0.111432	0.114189	-0.0717148	0.0404499	-0.128218	NA	0.0594634	-0.202513	0.0757328	0.295103	0.0364158	-0.0706937	0.0605758	NA	0.0776163	0.0327341	0.432209	0.00969985	0.0895162	0.0873081	0.0414853	-0.149267	-0.0519772	0.102941	0.177664	0.0349951	0.0620598	0.0613474	-0.170317	-0.106795	1	1	1.0252	1	FALSE	FALSE
GENE: Brca2	0.282256	-0.238871	-0.193905	0.20001	-0.136423	0.473388	NA	-0.216111	0.68667	-0.0985976	-0.0875505	-0.415814	0.412734	-0.182141	NA	-0.201448	-0.222126	-0.236164	-0.125232	-0.171052	-0.390526	-0.29845	-0.427578	-0.709794	-0.187162	-0.00946529	-0.244527	-0.404553	-0.0181134	-0.524449	0.0692973	6.00601e-05	1	0.917208	6.00601e-05	FALSE	TRUE
GENE: Brd2	0.101143	0.0612207	0.171393	0.0365128	0.0137582	0.141797	-0.0811024	0.121032	-0.405301	0.262158	0.0877291	0.176261	0.0583845	0.405371	-0.878283	0.0961168	0.185088	0.448372	0.0700845	0.130413	0.270883	0.23085	-0.330884	0.113009	0.310372	0.0472039	0.100022	-0.0474403	0.12164	0.165648	0.169057	1	0.0459163	1.05401	0.0459163	TRUE	FALSE
GENE: Brd3	0.0399135	0.252237	0.291569	0.211485	0.0338093	0.332007	-0.609512	0.0785498	0.869443	0.111404	0.026512	0.0282436	-0.116016	0.26291	NA	0.450096	0.269653	-0.361288	0.0178654	0.0586916	0.360302	0.132796	0.292348	-0.107311	0.0224271	0.16927	0.198391	0.507888	-0.0129315	-0.459465	0.111083	1	0.142445	1.08328	0.142445	FALSE	FALSE
GENE: Brd7	0.00649981	-0.02148	0.0109308	0.191826	0.245179	0.128018	0.315816	0.082238	0.342241	0.114681	0.244506	-0.00724383	-0.0967229	-0.0258563	-0.218216	-0.0143681	-0.0604183	-0.236763	-0.0107541	0.106458	-0.0402045	-0.0467098	1.39473	1.21551	0.0567348	0.101554	-0.0881868	-0.0621562	-0.0375211	-0.507121	-0.0542005	1	1	1.07007	1	FALSE	FALSE
GENE: Brd8	0.0323686	-0.0722737	-0.0424825	0.0373302	-0.051251	0.0160537	NA	0.0203738	0.0223119	0.0412426	-0.267491	-0.108905	-0.00940087	-0.191718	-1.16314	0.0108591	-0.0424484	0.018549	0.0844143	0.0802532	-0.0789643	-0.139892	0.379401	0.0911054	0.0257883	0.00892885	-0.135394	7.09044e-05	0.0903026	-0.366001	0.161627	1	1	0.964857	1	FALSE	FALSE
GENE: Bre	0.217127	0.0307402	0.271275	-0.518565	0.0409944	0.022078	NA	0.055948	-0.484908	0.18095	0.231546	0.198275	0.228137	0.482705	-0.857927	0.261901	0.21274	0.404506	0.123887	0.145454	0.351171	0.253839	-0.0105119	0.125605	0.282068	0.0121641	0.17896	0.442377	0.119135	-0.176571	0.264484	1	0.00294643	1.07399	0.00294643	TRUE	FALSE
GENE: Brix1	0.0212043	-0.0781826	-0.677851	-0.147978	0.189619	0.276671	0.896261	-0.105856	-1.07505	-0.106232	-0.410111	-0.0586972	0.253019	-0.599243	0.102077	-0.219619	-0.375866	-0.430951	-0.273153	-0.162594	-0.442629	-0.313626	-0.635626	-0.347454	0.0372481	-0.230657	-0.287645	-0.45842	-0.16121	0.320845	-0.122009	1.63399e-05	1	0.881841	1.63399e-05	FALSE	TRUE
GENE: Bsdc1	0.157994	-0.166032	0.395588	0.151826	-0.0652698	-0.258785	NA	0.234865	-0.00280311	0.161123	0.129227	0.0602562	-0.374905	0.200736	NA	-0.0237288	0.293189	0.14373	0.200003	0.181027	0.0780551	0.075774	-0.397267	0.428018	0.0933214	-0.129559	-0.0739198	0.0144389	0.257226	0.151744	0.22022	1	0.549971	1.05238	0.549971	FALSE	FALSE
GENE: Bsg	-0.0143263	-0.0289502	0.197465	0.193924	0.143283	-0.126574	-0.572017	0.0574973	0.092254	0.062212	0.0868354	0.155204	-0.155888	0.0123466	-0.604459	-0.202339	0.0173531	0.372496	0.0167595	0.042926	0.0570186	-0.0109638	-0.251181	0.164705	0.099594	0.0657613	0.0273969	-0.0534069	-0.0179787	0.167268	-0.00213553	1	1	0.999823	1	FALSE	FALSE
GENE: Bst1	0.017237	0.447051	1.41622	0.0363726	-0.338704	0.206616	-0.00940461	-0.0817939	0.108055	-0.459254	0.386084	-1.04021	1.19287	0.43491	-0.617546	1.83341	0.721675	3.57241	0.0350462	-0.518868	0.623422	0.394646	-1.0868	1.34144	-0.582378	0.749829	0.460444	2.47487	0.0516641	1.69872	0.0189399	0.250395	0	1.35197	0	TRUE	FALSE
GENE: Btd	0.0503046	0.0779398	0.556432	0.400075	0.0470644	-0.610401	NA	0.412743	-0.0814982	0.303774	-0.111015	0.122628	-0.778141	0.311101	NA	-0.0975555	0.579292	0.76064	0.178965	0.280268	0.182614	0.427509	-0.0574094	0.871324	0.355208	0.119475	0.42073	0.649387	0.0468244	0.46751	-0.0584747	1	0	1.14945	0	TRUE	FALSE
GENE: Btg1	0.0073764	0.192486	0.256443	0.349661	0.114942	-0.134359	0.64943	0.233121	0.433506	0.182746	0.606933	0.268694	-0.0913149	0.15092	-0.160708	0.186449	-0.0442038	0.14635	-0.0116594	0.262426	0.348947	-0.0275083	1.02383	0.70139	0.165154	0.322305	0.262301	0.718577	-0.0631649	0.122942	-0.0655457	1	9.7493e-05	1.17227	9.7493e-05	TRUE	FALSE
GENE: Btg2	0.110134	0.583726	0.632545	0.0522357	0.00405839	-0.743173	NA	0.0680866	-0.710378	0.0258311	-0.220928	0.125739	-0.393574	0.745676	-1.05388	0.178405	0.349639	0.649951	0.162457	-0.074363	0.969562	0.234738	-0.256376	-0.210094	-0.13027	0.683921	0.659243	0.509961	0.171589	-0.28902	0.143935	1	0	1.07126	0	TRUE	FALSE
GENE: Btk	0.00252668	-0.486028	-0.855705	0.116861	-0.932038	0.0116734	NA	0.220444	0.275986	-0.242156	0.17799	-0.202541	-0.140319	-0.253157	NA	-0.32061	-0.994601	0.00457043	-0.0235549	0.219238	0.150231	-0.964015	-0.797675	-0.809004	-0.305561	-0.0328992	-0.13023	-0.438379	-0.0565321	-0.40949	-0.0108901	0	1	0.841382	0	FALSE	TRUE
GENE: Bub1	0.130363	-0.564635	-0.969159	-0.227918	-0.133925	0.732221	NA	-0.175392	-0.387707	-0.731288	-0.205505	-1.11126	0.650068	-0.819917	-0.947755	-0.335093	-0.843384	-0.53584	-0.11902	-0.485394	-0.713513	-0.918036	-2.10885	-1.28681	-0.827229	-0.565485	-0.770377	-0.409942	-0.0925078	-0.945448	0.351495	0	1	0.701132	0	FALSE	TRUE
GENE: Bub3	-0.149258	-0.0497834	-0.412777	-0.158089	0.307191	0.218106	0.666918	-0.130825	0.667666	-0.156233	-0.537339	-0.197564	0.278555	-0.365056	-0.0920713	-0.23806	-0.344209	-0.393478	-0.113978	-0.168832	-0.215009	-0.261345	-0.191899	0.435603	-0.147828	0.00848883	-0.168772	-0.152171	-0.0900161	0.0927855	-0.118436	0.00276035	1	0.952474	0.00276035	FALSE	TRUE
GENE: Bysl	0.0985391	-0.347954	-0.257294	-0.315186	-0.214707	0.576534	NA	-0.0943007	-0.490361	0.0129448	-0.800558	-0.227807	0.797862	-0.0241454	-0.656343	-0.279917	0.082033	-0.239292	0.0243844	-0.155862	-0.55262	-0.00197468	-0.135009	-1.42485	0.13742	-0.45532	-0.525158	-0.77222	0.339624	-0.081801	0.42268	0.00132026	1	0.879432	0.00132026	FALSE	TRUE
GENE: Bzw1	0.0730518	-0.162589	-0.228549	-0.965349	0.0372562	0.440812	NA	-0.0460225	0.168773	-0.0819151	-0.168137	-0.138112	0.50584	-0.0937178	-1.14599	-0.229256	-0.184455	0.510952	0.0555812	-0.0682311	-0.183866	-0.0868193	-0.00333416	0.130178	-0.0129402	-0.194042	-0.108802	-0.246842	0.0629969	-0.318714	0.0849931	0.845919	1	0.941756	0.845919	FALSE	FALSE
GENE: Bzw2	0.137002	-0.0661804	-0.28718	-0.138625	-0.0435841	-0.0156751	NA	-0.143733	-0.227019	0.0132017	-0.239475	-0.212274	0.00368863	-0.192667	-0.920072	-0.49601	-0.209477	0.00152774	-0.0443416	-0.0863783	-0.304603	-0.123367	0.0552447	-0.546263	-0.0889154	-0.142366	-0.256675	-0.444644	-0.00915602	0.315529	0.191352	0.0660362	1	0.900811	0.0660362	FALSE	TRUE
GENE: C030006K11Rik	0.147316	-0.0111016	0.363561	0.245644	0.104687	0.261642	NA	0.180792	-1.24891	0.185896	0.121973	0.105763	-0.0287512	0.427067	0.107501	0.519301	0.368781	0.199403	0.0721594	0.166499	0.252669	0.302741	-0.709522	0.318059	0.230774	0.0675881	0.0579444	0.939131	0.171114	-0.128778	0.161674	1	2.94551e-05	1.09562	2.94551e-05	TRUE	FALSE
GENE: C1d	-0.00650545	0.120861	-0.3004	-0.0561735	0.207918	-0.043037	NA	-0.158868	0.590683	-0.0130138	-0.153262	-0.136671	-0.00456363	-0.24397	-0.900917	-0.090471	-0.0521761	-0.345897	-0.118756	-0.0652308	-0.294446	-0.0264669	0.590513	0.657222	-0.0547297	-0.139411	-0.0138982	0.0374164	-0.10105	-0.379229	-0.0599255	0.496235	1	0.964722	0.496235	FALSE	FALSE
GENE: C1galt1c1	-0.194506	0.0188643	-0.223839	-0.026375	0.368962	0.0764163	NA	-0.0690596	-0.179737	-0.097034	-0.455314	0.0608824	-0.022375	-0.416626	-0.137162	0.0596878	-0.156345	-0.164251	-0.14218	0.000771405	-0.296736	-0.300636	-0.880194	-1.03932	-0.0821352	-0.126863	-0.202222	-0.0697301	-0.148139	-0.551488	-0.225159	0.0162444	1	0.87819	0.0162444	FALSE	TRUE
GENE: C1qa	0.0435174	-0.733183	-0.76374	0.0234107	-1.02012	-0.217394	NA	-0.157808	-0.443989	-1.08524	-0.358603	-0.67856	-0.596509	-0.268215	-3.71091	-1.22067	-1.38723	-0.771061	-0.297762	-0.375646	-0.169836	-0.69566	0.489033	-0.0368502	-1.3184	-0.14854	-0.624068	-1.14661	0.0617442	-0.352413	0.230296	0	1	0.663867	0	FALSE	TRUE
GENE: C1qb	0.00751807	-0.787494	-1.07087	0.0595037	-1.05818	-0.415071	-0.079179	-0.272406	-0.26427	-0.975184	-0.115065	-0.737331	-0.576506	-0.548271	-0.771575	-1.29218	-1.51998	-1.11942	-0.289718	-0.449379	-0.321661	-0.998261	0.185646	-0.290298	-1.25755	-0.260279	-0.74169	-1.28606	-0.0444722	-0.507664	0.00977687	0	1	0.671848	0	FALSE	TRUE
GENE: C1qbp	0.32446	-0.579939	-0.360193	-0.0232454	0.0332656	0.567329	0.115114	0.084147	0.220433	0.285971	-0.390599	-0.214043	0.587105	-0.133565	-0.753218	-0.238838	-0.213701	-0.296506	-0.00318613	0.0469631	-0.347702	-0.285633	-0.204619	-0.505546	0.201234	-0.395659	-0.479776	-0.676947	0.0923151	0.254629	0.459535	0.0359599	1	0.938674	0.0359599	FALSE	TRUE
GENE: C1qtnf1	0.0819065	-0.0366217	-0.305441	0.0837447	-0.24461	-0.0470506	NA	-0.0637653	0.451615	0.0363703	-0.182445	0.187287	-0.0427223	0.199193	NA	-0.041128	-0.204601	0.0323564	-0.0766983	0.108042	0.0908769	-0.142258	-0.17114	-0.386883	0.0784614	-0.0482354	-0.368878	-0.0331599	0.0785088	0.20452	-0.0657419	1	1	0.980392	1	FALSE	FALSE
GENE: C1qtnf3	-0.0553734	-0.481499	-1.13951	-0.18699	-0.108458	-0.225161	NA	0.535241	0.121867	-0.477198	-0.234626	0.0567137	0.0582422	-0.647374	NA	-1.41167	-1.00208	-2.35259	0.193794	0.429538	0.110138	-0.573913	0.476077	0.224132	-0.568674	-0.63557	0.222295	-1.51466	0.0628161	-0.856608	-0.0405003	0	1	0.786996	0	FALSE	TRUE
GENE: C2cd2	0.252881	0.111589	0.137206	0.0946905	-0.0285028	0.188663	NA	0.157839	0.352331	0.250252	0.0446744	0.155514	0.167759	0.376853	NA	0.0812365	0.37965	0.511049	0.389579	0.184848	0.187404	0.333786	0.640038	-0.602797	0.311497	0.0186648	0.20366	0.225798	0.303262	-0.165351	0.283631	1	0	1.14179	0	TRUE	FALSE
GENE: C3ar1	0.260192	-0.686747	-0.52015	0.0734082	-1.14516	-0.517741	NA	-0.393154	-0.202307	-0.978374	-0.305824	-1.08857	-0.532573	-0.0402897	NA	-0.400225	-1.22455	-1.20067	-0.293028	-0.267237	0.360245	-0.73749	0.296477	0.562204	-1.32349	0.0129784	-0.181616	-0.455772	0.121752	0.0274093	0.257592	0	1	0.777626	0	FALSE	TRUE
GENE: C4bp	0.0272234	1.10946	0.329066	-0.252951	-0.424907	-0.559491	NA	-0.0709358	-0.726712	0.462879	0.145498	0.69619	-0.0781316	0.265798	NA	0.102823	0.90963	-0.651638	0.659255	0.142424	0.231988	0.295337	0.000949311	-0.373091	0.442775	0.266081	0.331753	1.66887	0.0844132	-0.20766	-0.0273928	1	0	1.12155	0	TRUE	FALSE
GENE: Cab39	-0.0544433	0.0500689	0.170974	-0.110384	0.201171	0.126456	-0.653968	0.0181398	0.147095	-3.73182e-05	0.0152318	0.135988	0.0591703	0.0255886	-0.12221	0.33472	0.180663	0.358663	0.00868539	-0.0298021	-0.0883613	0.212519	0.179003	0.356632	0.0669537	0.00975129	0.157293	0.473381	0.0540051	-0.506506	-0.141127	1	1	1.03724	1	FALSE	FALSE
GENE: Cachd1	-0.0227266	0.706858	0.613613	0.0260942	0.161511	-0.581296	NA	0.224745	0.191532	0.492277	0.118069	0.576198	-0.0947584	0.941829	NA	0.622958	0.782181	0.00634744	0.190574	0.372566	1.0044	0.874688	0.0420814	-0.104537	0.501475	0.507265	0.670091	1.60923	-0.0426261	-0.080042	0.0743609	1	0	1.28174	0	TRUE	FALSE
GENE: Cacna1h	0.0463975	0.171393	-0.332398	0.184346	-0.388755	0.396069	NA	0.112275	-0.624685	0.0101882	0.110209	0.334233	0.127912	0.298105	-0.741727	-0.0205173	0.25707	0.167252	0.236083	0.272453	0.416898	0.188624	-0.0684988	-0.300933	0.488093	-0.150016	0.414118	0.0693145	0.242489	1.65887	0.0208276	1	0	1.08663	0	TRUE	FALSE
GENE: Cacnb3	0.0015323	-0.188235	-0.145491	0.0242975	-0.0152035	-0.996005	NA	0.299143	-0.160432	0.239373	0.0630155	0.141312	-1.11295	-0.100301	NA	-0.830249	-0.00651566	-0.422098	0.413024	0.517722	-0.147594	-0.127469	0.0345474	-0.066152	0.188011	-0.359742	0.0681574	-0.118747	0.0361612	-0.25867	-0.0616796	0.273654	0.829857	0.928778	0.273654	FALSE	FALSE
GENE: Cacybp	-0.186295	-0.371944	-0.61524	-0.44527	0.269126	0.471326	-1.13755	-0.245498	0.238283	-0.200425	-0.105174	-0.303429	0.248898	-0.595975	-1.66841	-0.224721	-0.561918	-0.839076	-0.24816	-0.233459	-0.550591	-0.60422	0.106795	0.0425844	-0.279559	-0.27458	-0.536483	-0.341409	-0.256498	-0.215382	-0.149779	0	1	0.80297	0	FALSE	TRUE
GENE: Cad	0.054053	-0.461553	-0.402505	-0.364706	-0.396497	1.01409	NA	-0.452602	-0.0329195	-0.179772	-0.0418668	-0.484091	1.51149	-0.174542	-0.182995	-0.345693	-0.25077	0.0749411	-0.193645	-0.403767	-0.466996	-0.419838	-1.16405	-1.33181	-0.317585	-0.336979	-0.61844	-0.774248	0.0765044	-0.0288133	0.299527	0	1	0.854685	0	FALSE	TRUE
GENE: Calcrl	0.0627686	0.107095	-0.157262	-0.308031	-0.177954	-0.00147363	NA	0.170707	-0.789724	0.0992537	-0.0062685	0.474159	0.00314476	0.28722	NA	0.00225215	-0.107543	-0.00511245	0.0680669	0.226564	0.432167	0.129004	-0.531246	0.362782	0.162734	0.227215	0.0715005	0.0056717	0.102479	-0.780756	0.200541	1	0.021198	1.00792	0.021198	TRUE	FALSE
GENE: Calml4	0.0108636	0.210367	0.602978	0.00748456	0.327658	-0.0557403	NA	-0.00112537	0.494175	0.185905	-0.170028	0.145566	-0.0273895	0.400469	-0.465841	-0.0829592	0.224395	0.0636733	-0.0243169	0.0491765	0.309954	0.285265	0.209156	0.158643	0.14176	0.342266	0.15185	-0.184081	0.052717	0.397477	0.109092	1	0.042723	1.09352	0.042723	TRUE	FALSE
GENE: Calu	-0.160731	-0.0621956	-0.35307	-0.144232	-0.220627	0.244004	-0.680331	-0.153774	-0.176333	-0.291636	-0.288055	-0.195212	0.0410292	-0.355195	-1.28005	-0.286845	-0.179744	-0.413941	0.00114351	-0.201998	-0.480049	-0.159869	-0.0346657	0.0684145	-0.181385	-0.237182	-0.197599	-0.477051	0.14451	0.10459	-0.074805	1.65837e-05	1	0.861202	1.65837e-05	FALSE	TRUE
GENE: Camk2d	-0.0818979	0.0561117	-0.0236897	0.17011	0.0451508	0.0282	-0.490196	-0.0879299	0.35078	-0.0801175	-0.10489	-0.0681252	0.435089	-0.182161	-0.188563	0.399729	-0.00341234	-0.343574	0.0494662	-0.0372053	-0.0491736	0.053721	0.523876	1.04135	-0.084605	-0.0342494	0.140353	0.546602	-0.0349072	-0.0640512	-0.191827	1	1	1.03851	1	FALSE	FALSE
GENE: Caml	0.00520388	-0.0534701	0.0518093	0.00387217	0.174306	0.164005	NA	0.233227	0.171929	0.14953	0.0963817	0.0658119	0.2009	-0.087477	-0.690069	0.311083	0.121823	-0.0434297	-0.0785187	0.109683	-0.0721916	0.0946457	-0.106827	-0.0446012	0.126345	-0.067885	0.0622191	0.267184	-0.0400935	0.407152	-0.0815097	1	1	1.03409	1	FALSE	FALSE
GENE: Cant1	-0.016621	0.0432299	0.14871	-0.264325	0.0861181	-0.19081	NA	0.0179525	0.0522011	0.128715	-0.00898322	0.0890223	-0.283392	0.0868303	NA	0.0924394	0.177289	0.177198	-0.0460635	0.0543631	0.0623077	0.129892	-0.081855	-0.147948	0.0836743	0.0307875	0.120554	-0.142578	0.0145446	0.0592615	0.00233503	1	1	1.01141	1	FALSE	FALSE
GENE: Canx	-0.181293	-0.00153319	-0.257281	-0.822063	0.178132	-0.140686	-0.475511	-0.061132	0.3966	-0.049328	-0.467737	-0.116563	-0.0816111	-0.298429	-0.474145	-0.210565	-0.0467547	-0.448833	0.037706	-0.0325522	-0.293507	-0.0593003	-0.124882	-0.16437	-0.110489	-0.157522	-0.013733	-0.339306	-0.0268719	-0.179419	-0.171381	0.1575	1	0.890347	0.1575	FALSE	FALSE
GENE: Cap1	-0.138963	-0.18652	-0.253612	-0.679663	0.0384194	0.30565	NA	-0.0760645	0.00627976	-0.164178	-0.246371	-0.174211	0.391526	-0.383838	NA	-0.0792103	-0.183845	0.165131	-0.0801312	-0.0952164	-0.437275	-0.223124	0.547789	0.282876	-0.241898	-0.169724	-0.21429	-0.359327	-0.0684253	-0.10956	-0.170808	0	1	0.930837	0	FALSE	TRUE
GENE: Capg	0.00437923	-1.37013	-1.31344	-0.131809	-0.737775	0.321241	NA	-0.921363	0.441645	-1.47506	-0.123689	-1.65322	0.326841	-1.5094	-0.365891	-1.8146	-1.43714	-1.44837	-0.0957723	-1.25393	-1.71701	-1.58257	-0.246294	-0.134799	-1.47987	-1.25644	-1.13494	-2.43476	0.153646	-0.599782	0.408136	0	1	0.566676	0	FALSE	TRUE
GENE: Capn1	0.03188	0.234118	0.421219	-0.16164	0.350671	-0.144691	NA	0.306681	-0.358338	0.278673	0.116441	0.245955	-0.30673	0.34942	NA	-0.00510418	0.449537	2.17328	0.356373	0.277887	0.0769066	0.364311	0.0509298	0.314706	0.290165	0.266845	0.325546	0.33957	0.165066	0.0186982	-0.110901	1	0	1.17417	0	TRUE	FALSE
GENE: Capn10	-0.10867	-0.0160446	0.31974	-0.200723	0.0935732	0.224466	NA	0.0988892	-0.30951	-0.0389912	-0.0525904	-0.223215	-0.0932656	0.193756	NA	-6.81939e-05	0.262278	0.307886	-0.105559	-0.0560205	-0.163286	0.245746	-0.420678	-0.332616	-0.0938995	-0.0876463	-0.0597426	0.143376	-0.0212007	0.44911	0.00663038	1	1	0.999086	1	FALSE	FALSE
GENE: Capn2	-0.00955078	-0.11395	-0.760535	-0.10743	-0.40202	0.575419	NA	-0.184312	0.571487	-0.19714	-0.0362274	0.105904	0.588455	-0.717139	NA	-0.154667	-0.28588	-0.957605	0.336937	0.107623	-0.494243	-0.102104	0.25844	-0.74498	-0.0944281	-0.373381	0.0514648	0.69832	0.238438	-0.670526	0.059993	0.0167588	1	0.934961	0.0167588	FALSE	TRUE
GENE: Capn5	-0.266938	-1.1196	-1.22643	-0.21933	-0.429365	0.241534	NA	-0.105127	-0.705199	-0.261004	-0.285612	-0.305532	-0.144226	-1.23244	NA	-0.643825	-0.419008	-0.603345	0.179891	-0.105781	-1.51716	-0.552682	-0.22802	-0.314135	-0.390697	-1.66727	-0.585878	-0.427089	0.262094	-0.442788	-0.247074	0	1	0.71969	0	FALSE	TRUE
GENE: Capn7	-0.0625559	-0.0878121	-0.257353	-0.330829	0.209503	0.241727	NA	-0.109289	-0.302836	-0.0249362	-0.179283	0.0133428	0.172138	-0.18817	NA	-0.000218437	-0.213254	-0.285118	-0.0857211	-0.00475916	-0.124475	-0.218544	0.108019	-0.353922	-0.0519076	0.0537808	-0.104878	0.158054	-0.176347	-1.3349	-0.138814	0.272618	1	0.915813	0.272618	FALSE	FALSE
GENE: Capn9	-0.0147629	0.362735	0.852577	0.217259	-0.583918	-0.303599	NA	0.125527	-0.196118	0.376878	0.196555	0.822968	-0.518074	0.500456	NA	0.254363	0.849219	0.345206	0.27751	0.152	0.604488	0.735689	0.142454	0.421091	0.405501	0.150563	0.684659	0.679324	0.211264	-0.189177	-0.0937694	1	0	1.19544	0	TRUE	FALSE
GENE: Capza2	-0.128828	-0.0249214	-0.258701	0.0131391	0.0594798	0.0112418	NA	-0.0652203	0.0061477	-0.177374	-0.00631388	-0.141829	0.100373	-0.232586	-1.32006	-0.098917	0.00393274	-0.0326126	0.0432419	-0.128298	-0.223874	0.021845	-0.306664	-0.351529	-0.258369	-0.154942	0.0816864	0.0803319	-0.0797122	-0.329191	-0.215785	0.412061	1	0.909318	0.412061	FALSE	FALSE
GENE: Car12	0.221661	-0.26374	-0.125401	-0.341254	0.753492	0.654675	NA	0.0446459	0.644723	-0.484275	-0.211774	-0.266432	-0.277849	0.24552	NA	0.612567	-0.11454	1.1793	0.182407	-0.208466	-0.417795	0.197356	-0.407587	-0.455114	-0.354281	-0.307039	-0.248311	0.549843	-0.00577187	0.1769	-0.0502999	5.95238e-05	0.48171	1.02231	5.95238e-05	TRUE	FALSE
GENE: Car2	0.330988	-1.48752	-0.415075	-0.130971	0.207691	0.110557	NA	-0.207182	-0.00631087	0.266731	0.180673	0.542595	-0.397142	-1.156	-0.379839	-0.668367	-1.51547	0.230348	-0.542005	-0.0961381	-1.49204	-2.53767	-0.00840627	0.350345	0.25433	-0.861693	-2.25843	-0.438269	-0.31729	-1.06385	0.471143	0	1	0.739963	0	FALSE	TRUE
GENE: Car3	1.39019	0.28414	1.67171	0.472101	0.690765	-0.333968	NA	1.14053	-0.0494062	0.435773	0.131022	0.415932	4.27392	0.651656	NA	2.52109	0.0203226	1.28927	0.662229	0.370667	-0.251729	0.205865	-0.335901	-0.788091	1.08233	0.245433	0.578238	2.28279	0.94634	-1.16924	-0.121747	4.73934e-05	0	1.56401	0	TRUE	FALSE
GENE: Car4	0.108007	-0.409903	0.409167	-0.433528	-0.0717344	0.250961	NA	-0.148539	0.162084	-0.042192	-0.442117	-0.0215617	0.302922	-0.0602222	0.0263986	-0.0143275	-0.357021	-0.390299	-0.0747893	-0.189266	-0.491676	-0.426591	-0.210165	-0.547173	-0.0882146	-0.107397	-0.439804	-1.27931	0.0384556	0.0587559	0.114974	0.000101302	1	0.895561	0.000101302	FALSE	TRUE
GENE: Car8	-0.393411	0.534075	-0.521829	-0.110063	1.76308	0.0849787	NA	0.316095	2.19365	0.161796	-0.334211	0.0942049	0.127587	-0.698476	NA	0.123289	0.526454	0.114233	0.222775	0.299306	-0.261941	0.415739	-0.329783	-0.304546	0.0544858	-0.784991	0.299807	0.123196	-0.157884	0.346125	-0.519041	0.000253521	2.95421e-05	1.08426	2.95421e-05	TRUE	FALSE
GENE: Cars	0.0808919	-0.303173	-0.4435	-0.147553	0.00467799	0.799603	NA	-0.262608	-1.32741	-0.22103	-0.181495	-0.366	0.323451	-0.488659	NA	-0.80613	-0.251566	-0.304491	0.0063656	-0.262068	-0.796722	-0.288211	-0.61845	-0.932774	-0.151398	-0.307925	-0.565273	-1.37946	0.00826125	0.555912	0.0232578	0	1	0.814128	0	FALSE	TRUE
GENE: Casp1	-0.110464	-0.483811	-0.265305	-0.101336	0.377095	-0.050359	NA	0.0250468	0.612031	-0.136525	-0.38234	-0.193214	-0.306362	-0.329599	-1.2774	-0.657739	-0.433236	-0.708124	-0.190719	0.0169228	-0.345088	-0.38727	0.571735	0.521302	-0.191207	-0.241524	-0.472902	-0.621239	-0.231924	-0.806196	-0.109303	0	1	0.852456	0	FALSE	TRUE
GENE: Casp12	0.0297385	-0.638967	-0.802513	-0.168328	-0.36313	-0.526923	NA	0.00499661	0.505544	-0.315199	0.0597495	-0.644398	-0.431169	-0.314323	NA	-1.47647	-0.726572	-1.90468	0.0208207	0.134405	-0.443627	-0.415502	0.178739	0.460472	-0.313385	-0.622633	-0.705297	-1.17097	-0.0971727	0.419586	0.143844	0	1	0.785084	0	FALSE	TRUE
GENE: Casp2	0.0472651	0.0764085	0.124402	-0.221352	0.241458	-0.0485067	NA	0.181782	0.0780536	-0.0471097	0.596311	-0.033612	-0.142049	0.10534	-1.54377	-0.036148	-0.153866	0.293573	-0.0225287	0.0874723	0.281963	-0.181067	-0.117962	-0.0319416	-0.0475198	0.313409	-0.0245219	-0.150161	-0.0979843	-0.107247	0.193624	1	1	0.991115	1	FALSE	FALSE
GENE: Casp3	0.0308984	-1.47474	-0.935086	-0.882857	-0.000646478	0.176426	NA	-0.0125286	0.498841	-0.277211	0.181984	-0.265676	0.144288	-1.25803	0.717191	-1.0425	-1.74535	-1.31918	-0.61324	-0.095753	-1.05833	-1.75197	0.0595225	0.730996	-0.265757	-1.06222	-1.27371	-1.14451	-0.308809	-0.146777	0.216691	0	1	0.720664	0	FALSE	TRUE
GENE: Casp4	-0.912054	-1.54383	-1.30346	-0.253366	-1.18119	0.125733	NA	-0.584994	0.301412	-1.07195	-0.927846	-1.32561	-0.336356	-1.31887	-1.42263	-2.10909	-1.18956	-1.66169	-0.851715	-0.751027	-1.74716	-0.933937	-0.0146082	-0.66466	-1.08104	-1.7849	-1.78892	-1.88233	-0.0759544	-0.87327	-0.296391	0	1	0.506263	0	FALSE	TRUE
GENE: Casp6	0.229685	0.394048	-0.100906	0.0968485	0.631228	0.0374183	NA	0.239246	0.570897	0.104779	-0.433601	0.119077	0.0924035	-0.196329	0.285098	0.208733	-0.109996	0.0929703	-0.526293	-0.0586289	0.194051	-0.113149	0.153564	1.96288	0.0774542	0.0663006	0.370511	0.166438	-0.0119071	1.50877	0.280849	1	0.000122951	1.15756	0.000122951	TRUE	FALSE
GENE: Casp7	-0.075471	-0.54228	-0.167506	-0.254986	-0.230143	0.237494	NA	-0.194215	0.0342357	-0.401818	-0.22017	-0.523706	0.186109	-0.380846	NA	-0.390314	-0.403954	-0.257553	-0.0313387	-0.20954	-0.389018	-0.489836	0.517756	0.87469	-0.606018	-0.373752	-0.38329	-0.364912	0.0695703	-0.15944	0.0958712	0	1	0.886628	0	FALSE	TRUE
GENE: Casp8	-0.210794	-0.336009	-0.203031	-0.43218	-0.0842368	0.242168	NA	-0.0677214	0.191714	-0.194157	0.0446303	-0.369667	0.177882	-0.260564	-1.40833	-0.312911	-0.102649	0.154056	-0.020266	-0.212564	-0.614428	-0.0891855	-0.128314	0.316551	-0.23323	-0.361464	-0.325015	-0.495535	0.136472	-0.261969	-0.0733828	0	1	0.879972	0	FALSE	TRUE
GENE: Casp8ap2	0.00328786	-0.102357	-0.327178	0.17923	0.0556837	-0.0638241	NA	-0.101523	-0.132543	-0.184448	-0.156463	-0.213706	-0.0888883	-0.292623	-1.2635	-0.00258948	-0.183225	-0.62442	0.0653914	-0.068768	-0.282673	-0.155905	0.18077	0.25071	-0.155981	-0.13672	-0.0883292	-0.0555232	-0.0450883	-0.0154944	-0.0989662	0.0284871	1	0.909499	0.0284871	FALSE	TRUE
GENE: Casp9	0.089941	0.143079	0.478093	0.527938	0.158298	-0.238602	NA	0.11546	-0.169088	0.193082	0.180326	0.110378	-0.27261	0.403089	NA	0.259728	0.387819	0.37954	-0.0206928	0.254071	0.401356	0.236805	0.113663	0.349971	0.128474	0.238466	0.303057	0.359328	-0.126383	-0.244411	0.0374648	1	0.00025066	1.12097	0.00025066	TRUE	FALSE
GENE: Casq2	-0.270354	0.728332	-0.47338	0.311693	0.150579	0.657776	NA	0.274578	-0.135731	-0.0349213	0.296053	0.323322	0.0552232	-0.642795	NA	0.951979	0.188664	-0.190758	0.358829	0.186596	-0.185058	0.256616	-0.522786	-0.625148	0.245624	-0.256091	0.339623	1.01944	0.29106	0.272444	-0.102349	1	0	1.08645	0	TRUE	FALSE
GENE: Cat	0.0519078	0.821195	1.11319	1.09424	0.544029	-0.198389	0.983533	0.327737	0.467477	0.603512	0.782291	0.614139	0.0524438	1.13605	0.25625	1.12395	0.877267	1.06116	-0.0405092	0.262237	1.57033	0.819888	0.438479	0.974295	0.631323	0.992602	0.806992	1.78337	-0.05443	0.516543	-0.0711693	1	0	1.57592	0	TRUE	FALSE
GENE: Cav1	0.0377683	0.26792	-0.0322436	0.287898	-0.260692	0.0329493	NA	0.208063	-0.00467604	0.15047	0.182832	0.424992	0.17177	0.127644	-0.798601	0.487784	0.152545	-0.0391518	0.139365	0.220167	0.480677	0.243364	0.379862	-0.0282282	0.351878	0.120207	0.211647	0.502087	0.236228	-0.0644613	0.231866	1	0	1.10757	0	TRUE	FALSE
GENE: Cbfa2t2	0.102703	0.11256	0.250385	0.314369	0.197316	-0.229597	NA	0.146221	-0.320837	0.299487	0.264238	0.277693	-0.384143	0.332581	NA	0.0109635	0.299531	-0.0605052	0.127166	0.28426	0.204075	0.174216	0.141664	0.27105	0.377355	0.0872655	0.11835	0.0982988	0.0658018	0.139122	0.0994444	1	0.00205984	1.09511	0.00205984	TRUE	FALSE
GENE: Cbfa2t3	0.0667031	0.309443	0.166824	0.104224	0.0970443	0.0404721	NA	0.404739	0.0897063	0.444407	0.048074	0.56233	0.155363	0.477567	-0.973349	0.116755	0.29462	-0.0902377	0.372395	0.331169	0.431194	0.456001	-0.0487246	0.0855417	0.447188	0.188974	0.484118	-0.153194	0.190126	0.32208	0.11022	1	0	1.13634	0	TRUE	FALSE
GENE: Cbl	0.0369899	-0.0872078	-0.0821988	0.068102	-0.212705	-0.0133745	NA	-0.0356784	0.328391	-0.100952	0.0656319	0.0542927	-0.00829486	0.0450874	NA	0.00125328	-0.185519	0.41847	0.0897031	0.00360888	0.177159	-0.16476	0.419668	1.04729	-0.106859	0.0595999	-0.0981674	-0.0588889	-0.022354	-0.615565	0.00161745	1	1	1.02479	1	FALSE	FALSE
GENE: Cbr3	0.0584517	-0.0211541	-0.481997	0.126434	-0.214158	-0.178458	NA	-0.17025	-0.118876	0.476621	0.690507	1.0343	-0.0741017	0.976037	NA	-0.271026	0.0299693	-1.5062	-0.191961	0.140053	0.964767	0.156507	-0.802398	0.460059	0.384564	0.751199	0.132491	-0.0103874	-0.117316	-0.174371	-0.136356	1	0	1.04678	0	TRUE	FALSE
GENE: Cbx1	-0.0428399	0.063113	-0.250475	0.150055	0.380442	-0.00144786	NA	-0.0856157	0.499044	-0.139837	0.0831336	-0.128582	0.00348461	-0.341055	-1.24156	-0.000669968	-0.316159	-0.00354935	-0.0465823	-0.0811859	-0.187502	-0.275741	0.0235618	0.681168	-0.140324	0.10408	-0.155111	0.00086532	-0.123373	0.149337	-0.172108	0.046677	1	0.963809	0.046677	FALSE	TRUE
GENE: Cbx2	0.0947749	0.0633146	0.327302	-0.00675261	-0.118462	-0.533085	NA	0.123026	-0.0806125	0.226375	0.32729	-0.0384609	-0.479971	0.413179	NA	0.321072	0.395537	0.276336	0.290281	0.113192	0.446194	0.160251	-0.118162	0.359259	0.0276338	0.0685638	0.379859	1.05925	0.0127814	0.743502	0.0791313	1	0.00151515	1.12513	0.00151515	TRUE	FALSE
GENE: Cbx4	-0.0478222	-0.077942	0.104626	-0.0380678	-0.541068	-0.0194032	NA	0.022917	-0.553609	0.128835	-0.00510233	0.137861	0.039055	0.526607	NA	0.305608	0.194498	-0.00465354	0.0696713	0.113516	0.515159	0.214615	-0.0373395	0.314064	0.0402724	-0.0174583	0.351883	0.505919	0.0172302	0.026753	-0.0721028	1	0.0156142	1.05436	0.0156142	TRUE	FALSE
GENE: Ccar1	-0.0156222	0.186272	-0.177499	-0.274687	0.094508	-0.0335387	-0.352084	-0.115034	0.119611	0.0141847	-0.129045	0.101548	-0.180529	-0.132106	-0.356079	-0.0959145	-0.140305	-0.29336	-0.116874	0.0094583	0.080984	-0.138347	0.247187	0.538807	-0.0554418	0.253147	0.0137216	-0.0785628	-0.156134	-1.02581	-0.10269	1	1	0.949656	1	FALSE	FALSE
GENE: Ccbl2	0.126964	0.296591	0.293292	0.409725	-0.162538	-0.0407532	NA	0.0746127	0.177064	0.0870553	0.313999	-0.344738	-0.394156	0.39003	0.627341	1.26728	0.325558	1.24493	-0.208853	0.061064	0.333832	0.424876	-0.51623	0.109186	0.0411577	0.0224222	0.242939	2.30006	-0.107205	0.301747	0.0376301	1	0	1.19568	0	TRUE	FALSE
GENE: Ccdc101	0.42652	-0.185686	0.11603	0.444318	0.190053	0.754532	NA	0.115899	-0.264739	0.242574	0.444331	0.0769408	0.367234	0.387529	0.344137	0.246564	0.280225	0.496307	0.231935	0.148722	0.282018	0.152125	0.0237808	0.190169	0.268108	-0.172174	0.12186	0.495613	0.211976	-0.143125	0.401367	1	0	1.1673	0	TRUE	FALSE
GENE: Ccdc117	-0.21798	0.0176766	-0.332373	-0.825977	0.011838	0.122055	NA	-0.179456	0.138953	-0.158017	0.0732237	-0.0716731	0.00922454	-0.0922281	-1.10865	-0.458098	-0.138652	0.0538183	-0.0954458	-0.139402	-0.0521795	-0.0836224	-0.0651223	0.0154745	-0.1232	0.00470303	0.0365972	-0.450476	-0.0816145	0.18126	-0.106616	0.00555689	1	0.909283	0.00555689	FALSE	TRUE
GENE: Ccdc12	-0.239628	0.145496	-0.286457	0.00387853	0.234187	-0.0338523	NA	-0.268139	-0.0282062	-0.177661	0.320698	-0.13451	-0.259256	-0.433618	-0.382451	-0.649676	-0.0688465	0.0994336	-0.0543663	-0.309628	-0.216048	-0.12665	0.0848305	0.0782916	-0.232041	0.0143327	-0.021634	-0.519973	-0.0304777	-0.157508	-0.202373	0.00152652	1	0.914849	0.00152652	FALSE	TRUE
GENE: Ccdc50	-0.069122	0.0626251	0.115238	-0.245279	0.12157	-0.0937372	NA	0.0768023	-0.38259	0.143004	-0.0602284	0.136879	-0.0747556	0.216373	-1.15809	-0.0972684	-0.0162666	0.061135	-0.0133952	0.0647714	0.216582	0.0493135	0.0155435	0.577382	0.107351	0.237306	0.0339106	-0.175761	0.051762	0.193194	0.0258745	1	1	1.00278	1	FALSE	FALSE
GENE: Ccdc88a	0.0340699	-0.0958273	-0.65039	-0.0245316	-0.260946	0.404845	NA	-0.000875727	1.39207	-0.0179696	-0.0560681	0.218057	-0.0690581	-0.231209	-1.36773	0.0968897	-0.574816	-0.196827	-0.0634166	0.195228	0.129516	-0.5478	-0.00876637	-0.474691	0.132277	-0.15433	-0.0565075	0.047069	-0.0264405	0.625973	-0.070958	0.104632	1	0.96208	0.104632	FALSE	FALSE
GENE: Ccdc93	-0.128309	-0.00311404	-0.0684325	-0.0256131	-0.145996	0.845836	NA	-0.347419	0.699806	-0.120998	0.120375	-0.258119	0.685642	-0.230766	NA	0.471609	0.0977488	0.880314	0.0246025	-0.369454	-0.381742	-0.0273844	-0.0177268	0.244434	-0.290872	-0.00725611	-0.0904379	0.883927	-0.0220571	0.138228	-0.114642	0.0160067	1	1.06011	0.0160067	TRUE	FALSE
GENE: Cck	0.555403	-0.690121	0.722732	-0.0746025	1.24066	-0.943314	-0.25479	0.927338	4.61891	1.2186	0.149891	0.667438	-0.929236	0.770795	NA	-0.0382201	-0.0257574	-0.0567978	-0.2804	0.927136	0.346016	-0.166751	2.44606	0.331652	1.09032	0.252266	-0.319741	-0.638026	0.166808	1.7353	0.777607	1	0	1.39885	0	TRUE	FALSE
GENE: Ccl11	0.228301	0.0282947	-0.0672558	-0.201864	-0.237482	-0.369987	NA	-0.0901318	0.391292	0.101709	-0.478373	-0.193384	1.96098	0.736851	NA	-0.459498	0.184289	-1.61178	-0.368974	-0.0198796	0.353399	0.237135	0.698907	0.298101	0.411218	0.144002	-0.273131	-0.795155	-0.0249906	-1.08481	0.180334	0.511416	0.0254732	0.992336	0.0254732	FALSE	TRUE
GENE: Ccl2	-0.11141	-0.576123	-0.715986	0.00766459	-0.571284	0.0064162	NA	-1.19095	0.584928	-0.965829	-0.123044	-2.44764	0.0709811	-0.363712	NA	-0.0352068	-0.921734	0.018012	-0.25869	-0.774755	-1.00301	-0.278285	0.0326541	-1.74333	-1.04185	-0.468613	-1.16417	-0.118617	-0.104499	-1.5474	-0.139938	0	1	0.683095	0	FALSE	TRUE
GENE: Ccl22	-0.0987722	-0.875923	-0.175563	-0.261551	-0.0574534	0.0105234	NA	-1.05474	0.695988	0.49157	-1.45183	-0.193132	0.00583691	-0.0580938	NA	-0.0983913	-0.285752	-0.525139	-0.17328	-0.024742	-0.665027	-0.310332	-0.30185	-0.234627	-0.0778314	-0.428727	-0.674214	-0.00102412	-0.0143853	0.170432	0.134165	0	1	0.855414	0	FALSE	TRUE
GENE: Ccl25	0.119051	0.224001	0.517055	0.158672	0.975194	-0.0321493	NA	0.495148	0.877701	0.546307	0.130244	0.505676	-0.0735664	0.405599	NA	0.188567	0.309947	0.388028	0.155256	0.00984842	0.444669	0.290924	1.2939	0.555473	0.5384	0.352085	0.252964	0.179166	0.0640929	2.52631	0.0580642	1	0	1.3468	0	TRUE	FALSE
GENE: Ccl3	0.0320947	-2.02779	-0.784571	0.0869448	-1.47082	0.0027447	NA	-1.11738	0.0296973	-1.20974	-0.365718	-1.90632	-0.00559122	-0.32438	NA	-0.00757467	-1.63542	0.00207784	-0.559621	-0.724774	-0.507774	-0.731189	-0.440464	0.765765	-1.25367	-1.47345	-0.642568	-0.014887	0.173368	0.780855	0.331743	0	1	0.698733	0	FALSE	TRUE
GENE: Ccl5	0.380669	-3.57527	-1.28701	-0.234402	-2.19931	0.00254782	1.36459	-0.379133	-0.903288	-2.00128	0.441752	-0.553473	-0.00124488	-0.639375	0.86621	-2.63744	-2.86893	-2.35704	-0.385427	-0.214528	-0.277875	-2.06844	0.738922	0.803192	-2.30148	-2.1604	-0.363472	-1.62603	-0.287807	-1.01098	0.266234	0	1	0.565815	0	FALSE	TRUE
GENE: Ccl6	-0.28646	0.315469	0.518186	-0.179478	-0.100396	-0.51471	NA	0.215048	-0.0168566	0.10203	-0.516394	0.153594	-0.787186	0.504464	-1.67568	-0.589223	0.270507	-0.587665	0.322441	0.321128	0.356651	0.20567	-0.238821	0.0960258	0.167484	0.479284	-0.145044	-0.00692378	0.0338355	-0.124572	-0.429477	1	0.0401415	0.951822	0.0401415	FALSE	TRUE
GENE: Ccl9	-0.185994	-0.284262	-0.285199	-0.261335	0.373777	-0.0913179	NA	0.0259997	-0.150222	-0.60523	-0.0131188	-0.587122	0.128683	-0.171939	NA	-0.431851	-0.667674	-0.0834684	-0.117646	-0.0938065	-0.211544	-0.493934	-0.251534	-0.91198	-0.575929	-0.0636106	-0.520125	-0.75325	-0.148976	0.245407	-0.130045	0	1	0.839546	0	FALSE	TRUE
GENE: Ccna2	0.153991	-0.492687	-0.782814	-0.115342	-0.150109	0.743827	-0.510941	-0.0139681	-0.166765	-0.615532	-0.376464	-0.858763	0.901744	-0.580854	-0.743074	-0.503664	-0.654797	-0.40791	-0.0866568	-0.490709	-0.578751	-0.702288	-0.379802	-0.390763	-0.581806	-0.483101	-0.6551	-0.699702	-0.0469163	-0.216426	0.392163	0	1	0.79796	0	FALSE	TRUE
GENE: Ccnb2	0.158648	-0.610433	-0.596316	-0.273645	-0.231679	0.739893	-0.419154	0.124567	-0.213383	-0.375928	-0.299903	-0.736467	0.890838	-0.506534	-0.693273	-0.292944	-0.521744	-0.53252	0.0489629	-0.395727	-0.537893	-0.664258	-0.528461	-0.530919	-0.367029	-0.601738	-0.594456	-0.535079	0.143132	-0.100342	0.451615	0	1	0.825026	0	FALSE	TRUE
GENE: Ccnd1	-0.227248	-1.47876	-1.27753	-0.391585	-0.21039	0.487949	NA	-0.276018	-0.318736	-0.388669	-0.416531	-0.879572	0.716878	-1.24608	NA	-1.33304	-1.24803	-1.98601	0.0356134	-0.390893	-1.51566	-1.30555	-0.201138	-1.03539	-0.659302	-1.21832	-1.5167	-1.19105	0.133935	-0.216298	0.0424634	0	1	0.627281	0	FALSE	TRUE
GENE: Ccnd3	0.150946	-0.205724	-0.10247	0.144229	0.0123475	0.069148	NA	0.246379	-0.42117	0.138257	0.490134	0.0398774	-0.218827	-0.0778493	NA	-0.201203	0.142173	0.377399	0.370373	0.213934	-0.393266	-0.0649535	-0.0162278	-0.517065	0.210734	-0.300269	-0.254651	-0.346262	0.403269	-0.0469948	0.302951	1	0.749082	1.00348	0.749082	FALSE	FALSE
GENE: Ccndbp1	0.0357651	0.118938	0.196738	0.0453419	0.239703	-0.215385	0.266248	0.412415	-0.0330536	0.222872	-0.138071	0.125065	0.0583031	0.150612	0.0853538	-0.0799956	0.293861	0.356988	0.203858	0.354132	-0.0124352	0.27832	-0.0811594	0.0845496	0.12797	-0.0392407	0.261425	0.0528147	0.0934578	-0.0533154	-0.14369	1	0.00273543	1.07582	0.00273543	TRUE	FALSE
GENE: Ccne1	0.00622503	-0.682541	-0.646074	-0.185673	-0.0830515	0.205056	NA	-0.279489	-0.851012	-0.428926	-0.244159	-0.595253	0.331062	-0.380772	NA	-0.274758	-0.514307	-0.382661	0.00845738	-0.337428	-0.580142	-0.438049	0.455994	-0.0463813	-0.421118	-0.675455	-0.515913	-0.637918	0.0155605	-0.268107	0.18292	0	1	0.820763	0	FALSE	TRUE
GENE: Ccng1	0.0450995	0.268036	-0.144718	-0.580128	0.286179	-0.145263	NA	0.0359768	0.285695	0.146725	-0.16907	0.172526	-0.0727016	-0.0397525	0.87755	0.00449607	0.0146533	0.30904	0.0706843	0.167179	0.0241302	0.0321737	0.214516	0.272416	0.155185	0.101455	0.026921	0.347999	-0.134582	-0.450733	-0.0666906	1	0.637074	1.04863	0.637074	FALSE	FALSE
GENE: Ccng2	-0.246678	0.0948257	0.611822	-0.277589	0.281313	-0.0557073	NA	-0.00707859	0.205462	-0.23693	-0.157589	-0.21438	0.786752	-0.104656	0.113172	-0.0536833	0.285874	0.419583	0.0954455	-0.168945	-0.130811	0.197216	0.208954	0.983702	-0.364666	-0.151158	0.373084	0.413107	0.0471169	0.0798481	-0.251962	1	0.318834	1.06623	0.318834	FALSE	FALSE
GENE: Ccni	0.0328453	0.107323	0.275362	0.0794234	-0.130745	0.052913	NA	0.049537	0.661873	0.0808298	0.356882	0.0901767	0.178764	0.240687	-0.068769	0.365704	0.281857	0.139598	0.04696	0.093031	0.258041	0.200796	0.913419	1.50195	0.0180792	0.126392	0.250802	0.628434	-0.00620737	0.669277	-0.057689	1	0.0534711	1.18749	0.0534711	TRUE	FALSE
GENE: Ccnj	0.0282757	0.649181	0.780213	-0.166484	0.208037	0.192586	NA	0.154656	-0.380208	0.347744	0.338853	0.226106	0.134859	0.830935	-0.931747	-0.276785	0.67063	-0.900917	0.508037	0.194969	0.480979	0.93817	0.101432	0.402956	0.4517	0.512303	0.739204	-0.240533	0.152993	-0.293986	-0.209572	1	0	1.1393	0	TRUE	FALSE
GENE: Ccr1	0.177246	-0.497599	-0.428541	-0.0606373	-0.712332	-0.105487	NA	-0.154008	0.0132794	-0.81941	-0.765151	-1.09028	-0.40584	-0.353232	NA	-0.560763	-1.03184	-0.65989	-0.224889	-0.256193	-0.1712	-0.743076	0.0801471	0.478596	-1.13887	0.199294	-0.469586	-1.03478	0.0503487	0.21653	0.0744792	0	1	0.780027	0	FALSE	TRUE
GENE: Ccr2	-0.053698	-0.910682	-1.44506	-0.215082	-0.827681	0.0351516	NA	-0.238337	-0.170623	-1.06876	-0.477602	-1.48548	0.100356	-1.59327	NA	-0.323038	-1.77222	-2.14015	-0.00220141	-0.0723791	-0.718271	-1.357	0.170223	-0.0849385	-1.70878	-0.732948	-0.606507	-0.692592	-0.0313439	-1.34318	-0.17778	0	1	0.620834	0	FALSE	TRUE
GENE: Ccr3	0.151933	-0.208235	0.0572585	-0.233681	-0.404888	0.00279888	NA	-0.102086	0.572801	0.138491	-0.0477095	-0.23701	-0.019037	0.354793	NA	-0.00154187	-0.125237	-0.907981	0.0948067	-0.0447729	-0.0418093	0.191957	0.4791	-0.401601	-0.0699733	-0.117042	0.258832	-0.338858	0.0818947	-0.0307279	-0.0451551	0.0135586	1	0.976553	0.0135586	FALSE	TRUE
GENE: Ccr4	0.0365354	-1.09451	-1.07514	-0.0189095	-0.615401	-0.00624153	NA	0.142426	-0.196141	-0.636713	-0.0850875	-0.402122	-0.00234023	-0.849016	NA	-0.00454698	-1.08099	-0.00382178	-0.157624	0.103409	-1.2109	-1.36105	-0.253307	-1.15734	-0.875933	-0.672094	-1.55592	-0.00139187	0.0383401	0.11213	-0.0940037	0	1	0.733309	0	FALSE	TRUE
GENE: Ccr5	-0.0514226	-1.37847	-1.83438	-0.0616623	-1.01047	0.121846	NA	-0.104889	-0.270896	-1.38042	0.069541	-1.38704	-0.00306425	-1.56002	NA	-0.723086	-2.07989	-0.0553599	0.0449014	-0.0488947	-0.905081	-1.5801	1.25861	0.937457	-1.69815	-1.11342	-0.865151	-0.816134	0.00889371	-1.93768	-0.106147	0	1	0.642164	0	FALSE	TRUE
GENE: Ccr6	0.0442471	-0.549952	-0.386364	0.266019	-0.593434	-0.00150292	NA	0.269035	0.0911846	0.112109	-0.021036	0.0681367	-0.00473607	-0.170733	NA	-0.590299	-0.525694	-0.201483	0.0449496	0.26938	0.0392144	-1.05319	1.4778	-0.00181496	-0.317122	-0.0450432	-0.088683	-1.58886	0.0195371	-0.9269	-0.114127	0.000307263	1	0.898468	0.000307263	FALSE	TRUE
GENE: Ccrl2	-0.189483	-0.689461	-1.16141	-0.0136218	-0.667186	0.0142297	NA	-0.247874	-0.658058	-0.55989	-0.382862	-0.871699	-0.0118863	-1.10556	-0.729864	-0.0575974	-1.04265	0.0504593	-0.353078	-0.420477	-1.82252	-0.733244	-0.269433	-0.567774	-0.573681	-1.05736	-1.40946	-0.815182	-0.0537597	0.0259812	-0.130453	0	1	0.682944	0	FALSE	TRUE
GENE: Ccs	-0.0358238	0.258022	0.55419	0.556273	0.610392	-0.19093	NA	0.0403276	0.460344	0.241058	0.0290421	0.444613	-0.250958	0.25063	-0.460599	0.175517	0.277778	0.665554	-0.0620686	-0.0226737	0.381596	0.191451	-0.300071	0.621214	0.325165	0.251101	0.316451	0.439828	-0.0119273	0.398526	-0.112536	1	0	1.1498	0	TRUE	FALSE
GENE: Cct2	0.132137	-0.0557203	-0.239518	-0.0748022	-0.04556	0.287868	NA	-0.0632897	0.365699	-0.00186021	-0.0368899	-0.150491	0.242536	-0.112822	-1.8546	-0.0645099	-0.188969	-0.32886	-0.00380759	-0.0500816	-0.235145	-0.188972	0.0310235	0.286784	-0.0410421	-0.121366	-0.280867	-0.145491	0.0603518	-0.326168	0.164394	0.484559	1	0.93217	0.484559	FALSE	FALSE
GENE: Cct3	-0.0813623	-0.146123	-0.542336	-0.520882	0.359211	0.649991	0.231474	-0.187378	0.0245408	-0.230052	-0.166007	-0.312972	0.554679	-0.522963	-0.583554	-0.0483696	-0.450609	-0.346732	-0.125356	-0.267116	-0.522017	-0.412482	0.293603	-0.103916	-0.231061	-0.0455874	-0.434902	0.181217	0.00366849	0.247104	0.0466772	0	1	0.920813	0	FALSE	TRUE
GENE: Cct5	-0.0145233	0.161014	-0.49392	-0.0200285	0.229735	0.10175	NA	-0.173089	-0.166	-0.0955145	-0.148541	-0.113986	0.0153691	-0.332893	-1.16543	-0.13921	-0.343029	-0.293323	-0.147068	-0.141975	-0.244452	-0.347849	-0.250252	-0.532549	-0.167195	0.11616	-0.172427	-0.101695	-0.0855799	0.42951	0.00345115	0.00357934	1	0.898474	0.00357934	FALSE	TRUE
GENE: Cct7	-0.116249	-0.0937009	-0.604113	-0.178885	0.201132	0.189431	NA	-0.291701	-0.0378103	-0.240131	0.268734	-0.271415	-0.0514443	-0.522523	-1.07205	-0.340331	-0.403203	-0.268352	-0.188565	-0.271517	-0.44073	-0.402661	-0.126064	-0.456926	-0.299733	-0.0806678	-0.344874	-0.287206	-0.205283	-0.0359637	-0.0934482	0	1	0.849366	0	FALSE	TRUE
GENE: Cd14	-0.118425	-1.2057	-1.64663	-0.576215	-0.692276	0.0223439	NA	-0.436515	-0.247916	-0.748025	-0.0885059	-1.32071	-0.0605784	-1.72457	-1.22212	-0.869259	-1.35904	-0.649849	-0.048051	-0.398347	-1.60437	-1.28158	-0.368287	-1.03189	-1.2742	-1.54174	-1.33111	-0.850785	-0.0871945	-0.814349	-0.368682	0	1	0.575085	0	FALSE	TRUE
GENE: Cd151	0.01963	0.107557	0.0865493	-0.160848	0.204844	-0.164632	NA	0.0495809	0.00823883	0.00494734	0.243553	0.0511704	-0.238949	-0.0658234	NA	0.0806786	0.112122	0.205897	0.172446	0.150749	-0.115333	0.0944412	-0.00138973	-0.203553	0.0918885	-0.0452334	0.104898	0.245137	0.105342	-0.104472	-0.0127155	1	1	1.02484	1	FALSE	FALSE
GENE: Cd160	0.117307	-1.30397	-0.388983	0.0293967	-0.178249	0.0241633	NA	-0.0151349	-0.600038	-0.240466	-0.0589697	-0.0886687	-0.0443281	-0.307697	NA	-0.331904	-0.788139	-0.0737886	-0.127379	0.00531405	-0.0405346	-0.673786	0.165541	0.390908	-0.444337	-1.11846	-0.11043	0.0971875	-0.0188441	0.120087	0.0425497	0	1	0.867194	0	FALSE	TRUE
GENE: Cd164	-0.0547763	-0.174194	-0.206206	-0.120905	-0.0576892	0.408678	-0.593744	0.0495692	0.75275	-0.0279105	-0.0058602	-0.0906015	0.086387	-0.178448	-0.503969	-0.019177	-0.206996	0.201676	0.0629062	0.066279	-0.291822	-0.0719664	0.62028	0.496904	0.0822927	-0.213575	-0.210914	0.0839426	-0.0259213	-0.668433	-0.0541599	1	1	0.980832	1	FALSE	FALSE
GENE: Cd200	0.116803	0.334332	0.0404785	0.188439	0.0350778	-0.0165945	NA	0.153867	0.111174	0.33907	-0.281953	0.307567	-0.0421786	0.302968	NA	0.113057	0.153721	-0.24574	0.184226	0.32345	0.262599	0.223669	0.420356	0.129409	0.457617	0.469641	0.05707	-0.15648	0.00978787	-0.16892	0.263067	1	0	1.10258	0	TRUE	FALSE
GENE: Cd22	-0.0901563	-0.711566	-0.295243	-0.0296987	-1.44263	0.00211281	NA	0.522001	-0.888703	0.259519	0.00883548	0.177547	-0.0190486	0.0910549	NA	-0.207957	-0.797988	-0.0318434	0.212038	0.528166	0.106533	-1.16837	0.560858	-0.346496	-0.233409	0.289413	-0.397556	-0.448418	-0.078059	-0.924999	-0.0761821	0	0.0274078	0.878278	0	FALSE	TRUE
GENE: Cd24a	-0.0637705	0.54979	0.136349	-0.677765	-0.00192375	-0.174826	NA	0.0155675	0.0826258	-0.0264797	-0.49558	0.320981	0.00273816	0.317812	NA	-0.312264	0.246942	-0.241495	0.0597453	0.124887	0.239918	0.313193	-0.255036	-1.07049	0.180517	0.161181	0.019787	-0.00977579	-0.0786566	-0.709528	-0.193863	1	0.222141	0.963874	0.222141	FALSE	FALSE
GENE: Cd276	0.0681051	-0.521997	-0.158002	0.0766544	-0.551854	0.154177	NA	-0.10462	0.0224092	-0.308098	-0.0286082	-0.459062	0.137148	0.0546183	NA	0.147881	0.0201349	-0.00281507	0.152971	-0.184515	-0.298311	0.0322825	-0.235032	0.0568365	-0.259425	-0.556338	-0.308359	0.134286	0.174809	-0.744305	0.0566811	0.00599287	1	0.921236	0.00599287	FALSE	TRUE
GENE: Cd2ap	-0.158554	0.0564638	-0.365811	-1.02616	0.0501182	0.24365	NA	-0.159166	0.498544	-0.12597	-0.166853	-0.134737	0.439287	-0.283475	-1.31732	0.170792	-0.0866867	0.368025	-0.00757329	-0.0620526	-0.135434	-0.156889	0.382457	0.374642	-0.128691	0.0469932	-0.126629	0.157225	-0.210226	-0.611633	-0.193393	0.00447816	1	0.940195	0.00447816	FALSE	TRUE
GENE: Cd302	0.146158	0.534	0.540688	0.228055	-0.0573236	-0.46428	NA	-0.393257	0.415491	-0.144553	0.0543369	-0.22907	-0.159364	0.233032	-0.587053	0.305487	0.574056	0.414794	-0.233866	-0.22713	0.744452	0.325356	0.222491	1.02023	-0.290393	0.499813	0.371688	0.450731	-0.207578	0.921768	0.111766	1	0.000200535	1.12559	0.000200535	TRUE	FALSE
GENE: Cd320	0.0970625	-0.0446681	-0.181152	0.0676645	0.0760316	-0.0811526	NA	-0.134009	-0.0108744	0.0293039	0.0438389	0.247357	0.0606802	-0.125456	0.289804	-0.193629	-0.0946056	0.0451581	0.00629421	-0.147952	0.00242299	-0.0127291	-0.103365	-0.0296116	0.0888287	-0.044932	-0.0488958	0.242375	-0.235807	-0.336709	0.0777753	1	1	0.989635	1	FALSE	FALSE
GENE: Cd34	0.152961	0.127819	-0.438396	-0.231012	-0.0845197	-0.286616	NA	0.100862	-0.266937	0.00344292	0.106085	0.547779	0.213134	-0.115255	-0.589582	-0.309138	-0.136319	-0.587157	0.289044	0.317056	0.205174	0.229411	0.620474	-0.330332	0.18146	0.0316489	0.223243	-0.546881	0.171727	-0.107105	0.19335	1	0.00107143	0.992758	0.00107143	FALSE	TRUE
GENE: Cd36	0.188431	0.949562	1.94062	0.575167	-0.0171771	-0.0882186	1.06669	0.346204	1.42659	0.393697	0.552702	0.163344	0.494461	2.1937	0.970124	0.43352	0.877622	0.165929	0.0228749	0.0472797	2.26854	1.08031	0.369464	0.886397	0.836484	2.07	0.954789	0.403049	0.49254	1.34649	0.144446	1	0	1.69332	0	TRUE	FALSE
GENE: Cd38	-0.0404271	-0.765969	-0.565084	-1.98797	-0.522407	0.164145	NA	-0.641242	0.202203	-0.622158	-0.522534	-0.908052	0.0907665	-0.599372	NA	-0.650782	-0.669475	-0.716646	-0.22507	-0.642956	-0.913049	-0.775755	-0.186668	-1.458	-0.896355	-0.387471	-1.00522	-0.847045	-0.234912	-1.34179	-0.0114456	0	1	0.655342	0	FALSE	TRUE
GENE: Cd3d	0.0713848	-1.06054	-0.916781	-0.0864257	-0.315041	-0.00878526	NA	0.0685171	-2.00151	-0.463263	-0.0382631	-0.142717	-0.0134427	-0.690613	NA	-3.56423	-1.28748	-2.88658	-0.0566982	0.0642025	-0.301253	-1.03553	-0.854995	1.26709	-0.639752	-0.803085	-0.306385	-1.90206	-0.00247668	-0.283538	-0.0221281	0	1	0.647067	0	FALSE	TRUE
GENE: Cd3e	0.548017	-3.27242	-0.975473	-0.0182799	-1.62619	-0.0961578	NA	0.440988	-0.473284	-0.881858	0.0102837	-0.415499	0.00546292	-0.543183	NA	-1.08753	-2.05026	-0.251539	0.261601	0.311937	-0.261915	-1.73358	0.192885	-0.447485	-1.44128	-1.87258	-0.717254	-0.188918	0.167765	-0.767735	0.508236	0	1	0.671282	0	FALSE	TRUE
GENE: Cd3g	0.143696	-3.46285	-1.19438	-0.305161	-1.24493	0.00707355	NA	0.509381	0.538029	-1.5627	0.0630918	-0.53653	0.0125227	-1.0004	NA	-4.19726	-2.84664	-3.15534	-0.113072	0.424154	-0.487211	-2.26883	0.248659	0.787405	-2.30982	-1.7016	-0.7776	-1.27688	-0.445627	-1.36458	0.00626042	0	1	0.518113	0	FALSE	TRUE
GENE: Cd4	0.251384	-1.32849	-1.00079	-0.0412561	-1.09152	-0.16274	NA	0.32326	-0.123227	-0.731328	-0.295681	0.0847239	-0.701777	-0.541744	NA	-0.808364	-1.53657	-0.399906	-0.0762756	0.202319	-0.00495689	-1.28213	-0.107709	-0.583821	-1.19814	-0.259924	-0.503283	-0.596435	-0.0232986	-0.238947	0.295452	0	1	0.742063	0	FALSE	TRUE
GENE: Cd44	0.173992	-0.790533	-0.86218	-0.807562	0.190449	1.00579	NA	0.265789	0.821702	-0.388666	-0.13623	-0.336762	0.759279	-0.488142	NA	-0.2302	-1.10231	-1.00939	0.0838431	0.111482	-0.376754	-0.772535	1.68145	1.22318	-0.247823	-0.671594	-0.489144	0.0151413	0.170181	-0.00572	0.199843	0	1	0.953016	0	FALSE	TRUE
GENE: Cd48	0.0210577	-1.1412	-1.3709	-0.29433	-1.04904	0.0134834	NA	0.0894704	-0.760696	-0.830248	-0.308896	-0.480245	-0.325665	-0.939795	NA	-3.0998	-1.81875	-2.75833	-0.222659	0.0876013	-0.0573655	-1.39511	0.507021	-0.24009	-1.24744	-0.73083	-0.425817	-2.34636	-0.156624	-2.43366	0.050702	0	1	0.568008	0	FALSE	TRUE
GENE: Cd5	-0.0549847	-1.72366	-1.63975	-0.0880012	-0.98583	0.00624194	NA	-0.0550139	-1.14834	-0.76884	0.0559955	-0.158611	0.0111572	-1.37672	NA	-1.08809	-1.64612	-0.0417585	0.0907044	0.0528629	-0.405138	-1.18376	1.42212	-0.290027	-1.20677	-1.63728	-0.232512	-0.153994	0.0992656	-0.328853	-0.19387	0	1	0.704247	0	FALSE	TRUE
GENE: Cd52	0.195961	-1.22291	-1.4913	-0.123079	-1.85014	-0.734055	-0.664943	-0.1189	-2.17427	-1.14233	-0.567944	-0.812079	-1.24743	-0.995463	-1.09304	-3.0753	-1.8209	-3.09328	-0.121779	0.0301556	-0.136853	-1.47215	1.08618	-0.308805	-1.53701	-0.779936	-0.492089	-3.01867	-0.0850159	-1.17085	0.152624	0	1	0.512615	0	FALSE	TRUE
GENE: Cd53	0.176457	-1.62102	-1.70206	-0.134596	-1.5429	-0.663755	NA	-0.0627957	-0.910726	-1.10759	-0.381824	-0.839707	-0.639229	-0.987552	NA	-2.88423	-1.9735	-2.83137	-0.0878664	0.160127	-0.47056	-1.70066	1.15648	-0.675247	-1.55921	-1.0859	-0.705201	-2.84761	-0.220043	-3.3362	-0.181714	0	1	0.492174	0	FALSE	TRUE
GENE: Cd55	-0.101883	0.522497	0.177243	-0.0485261	-0.246296	-0.216458	-0.312604	0.108995	-0.188678	-0.284229	0.604402	0.118132	0.0031327	0.0353774	-1.09596	-0.125567	-0.183827	-1.03099	0.270644	0.157789	0.00831826	0.13147	0.659843	1.02076	-0.137083	0.274652	0.513965	0.161804	0.102532	-1.21213	-0.294318	0.321838	0.000256739	0.98652	0.000256739	FALSE	TRUE
GENE: Cd6	0.175948	-1.55247	-1.16347	0.134478	-0.644688	0.00314909	NA	0.074955	-0.455965	-0.534944	-0.0487434	-0.0677016	0.00495541	-0.910713	NA	-0.234153	-1.28503	-0.000908713	-0.0177704	0.0583876	-0.0757416	-0.75148	0.484707	-0.863354	-0.74266	-1.187	-0.134189	-0.004112	0.0896808	-0.722428	0.157414	0	1	0.783388	0	FALSE	TRUE
GENE: Cd68	0.408004	-0.717091	-0.49097	0.109351	-0.868548	-0.0205285	NA	-0.116134	0.0379938	-0.472636	0.113546	-0.835519	-0.167539	0.171349	NA	-0.684938	-0.935913	-0.102245	0.140193	-0.241459	-0.080991	-0.530279	0.558875	-0.224728	-0.686019	-0.231646	-0.619107	-1.40291	0.29218	-0.0844157	0.513216	0	1	0.842528	0	FALSE	TRUE
GENE: Cd7	0.356097	-2.85845	-0.618616	-0.342618	-0.867259	-0.0099772	NA	0.369321	-0.0262919	-0.75074	0.398295	-0.194561	-0.0147054	0.17467	NA	-1.4458	-1.99823	-0.328361	-0.25724	0.336091	-0.180801	-1.40711	-0.179897	0.300401	-1.60737	-1.28577	-0.57683	-0.0107555	-0.28273	-0.716031	0.259213	0	1	0.719621	0	FALSE	TRUE
GENE: Cd72	-0.039395	-1.09235	-0.902431	0.213294	-1.79207	-0.619238	NA	-0.243865	-0.554751	-0.92045	-0.21129	-1.16144	-0.200788	-0.476567	0.199602	-0.884505	-0.959684	-0.317501	-0.199863	-0.265886	-0.175003	-0.882713	-1.25759	0.517401	-1.49896	-0.654267	-0.355683	-2.11001	0.0795285	-0.636626	-0.129706	0	1	0.666914	0	FALSE	TRUE
GENE: Cd74	0.254933	-1.76374	-1.24215	-0.464589	-1.38576	-0.493627	-1.84108	0.383804	-0.427733	-0.918147	-0.263848	-0.734758	-0.959654	-1.06742	0.454107	-3.36568	-1.55149	-2.74987	0.222688	0.33389	-0.685527	-1.41654	0.731609	-0.461231	-1.16078	-1.34321	-0.848424	-1.84413	0.248753	-1.35492	0.442545	0	1	0.56832	0	FALSE	TRUE
GENE: Cd79a	-0.0992343	-1.77994	-1.59021	0.164106	-2.29076	-0.0188474	NA	0.851435	-0.610793	0.479428	-0.569362	0.588861	-0.0138277	-0.0637136	NA	-2.31834	-1.03412	-1.1592	0.887933	1.30544	0.276909	-1.56816	0.788745	-0.887484	0.098058	-1.81668	-0.354821	-1.94353	0.0203082	-0.96029	-0.320014	0	0	0.716667	0	FALSE	TRUE
GENE: Cd79b	-0.226602	-1.45499	-1.90118	0.354257	-1.89207	-0.184502	NA	0.83634	-1.05683	0.0536552	-0.662287	0.642311	-0.304278	-0.832456	-1.09626	-2.90959	-1.45908	-1.58222	0.341255	1.23747	-0.241724	-1.80318	0.835148	-1.08104	-0.321188	-1.20783	-0.487051	-3.56347	-0.435576	-1.57858	-0.361051	0	7.14286e-05	0.59677	0	FALSE	TRUE
GENE: Cd81	0.30656	-0.340833	0.186143	0.201893	-0.529698	-0.113461	-0.638052	-0.0230715	-0.171328	-0.0788441	0.167608	0.0164188	-0.143005	0.332859	-0.427269	-0.461426	-0.0987494	-0.357775	0.0571651	0.124399	0.360044	-0.0510098	-0.135863	-0.0243848	0.0542357	-0.0705567	-0.0458052	0.0335131	0.151182	-0.0150783	0.351216	1	1	0.969551	1	FALSE	FALSE
GENE: Cd82	0.0310265	0.180801	0.330966	0.0130405	0.14811	0.104807	NA	0.226579	0.28951	0.160023	0.335952	0.202365	-0.179596	0.185587	NA	-0.0756001	0.228304	0.863174	0.209735	0.295094	0.201074	0.265003	-0.352056	-0.0579368	0.142501	0.00988864	0.26768	0.639062	0.225759	0.247086	0.0341841	1	0.00036802	1.13159	0.00036802	TRUE	FALSE
GENE: Cd83	-0.0461961	0.125516	-0.0946879	0.428065	-0.724928	-0.286196	NA	0.154407	-0.607664	0.0185692	-0.450291	0.160695	-1.16131	0.305779	NA	-0.384824	-0.491335	-0.920986	-0.117782	0.311475	0.560702	-0.469309	-0.144301	-0.277177	-0.325916	0.504442	0.106265	-0.698823	-0.0724752	-0.50776	-0.25816	0.064561	0.0112033	0.879666	0.0112033	FALSE	TRUE
GENE: Cd86	-0.2455	-0.701295	-0.982938	0.0202091	-0.689436	0.0053133	NA	-0.102134	-0.754632	-0.273505	-0.230834	-0.492844	-0.00557193	-0.591958	NA	-0.0960063	-0.975608	-0.0196451	-0.0697743	-0.0958617	-0.516702	-0.589077	0.245039	0.226747	-0.643751	-0.369222	-0.515653	-0.314027	0.138101	-0.932168	-0.132161	0	1	0.792976	0	FALSE	TRUE
GENE: Cd9	-0.0363673	0.0682792	-0.876028	0.00315501	-0.500734	-0.087058	NA	-0.101751	-0.636384	-0.205571	-0.106845	0.109909	-0.0475654	-0.629949	NA	-0.264264	-0.333471	-0.361364	0.167257	0.0350713	-0.508213	-0.233656	-0.639248	-0.679663	-0.083277	-0.381152	-0.201243	0.0523165	0.0177529	-0.514201	-0.0415754	0	1	0.845616	0	FALSE	TRUE
GENE: Cd93	0.155587	-0.501968	-0.642095	0.264694	-0.973577	0.583176	NA	-0.0216224	0.382625	-0.539291	0.360216	-0.368217	0.659409	-0.213353	NA	-0.507562	-0.758972	-0.579763	0.0109982	0.0463343	0.155098	-0.523016	0.0776683	-0.725441	-0.571422	0.0489828	-0.274817	-0.866414	0.0945969	-0.422767	0.239283	0	1	0.878669	0	FALSE	TRUE
GENE: Cd96	0.266441	-2.23587	-0.681652	-0.109114	-0.59573	0.0095445	NA	0.289004	-0.750005	-0.399936	0.10757	-0.0402179	0.0164477	-0.35166	-1.5182	-0.0710951	-1.11599	0.0136221	0.0978011	0.256183	-0.261091	-0.848875	-0.415881	0.408472	-0.763864	-1.64945	-0.0013735	0.00902669	0.0864042	-0.135151	0.277101	0	1	0.791731	0	FALSE	TRUE
GENE: Cd99l2	0.032259	0.0744082	-0.301113	0.0182019	-0.0883769	-0.0164833	NA	0.180959	0.0305748	0.179955	-0.336405	0.264771	-0.423612	0.082659	NA	-0.146066	0.215847	0.131489	0.288752	0.212333	0.0281884	0.352602	0.130804	-0.578475	0.303573	-0.483618	0.142337	0.0130325	0.228219	0.0986167	0.0923713	1	0.19681	1.01755	0.19681	FALSE	FALSE
GENE: Cdc123	-0.0135083	-0.101615	-0.0873298	0.0645537	-0.0357467	0.137854	NA	0.00896904	0.0591115	-0.0135394	-0.0114478	-0.0222545	0.0533258	-0.162906	-0.737319	-0.230489	-0.145258	-0.146374	0.00911366	0.00573794	-0.123338	-0.0640163	0.0628201	0.0182406	-0.0431675	-0.138263	-0.0852119	-0.122782	0.0580512	0.21577	-0.0154434	1	1	0.963563	1	FALSE	FALSE
GENE: Cdc16	0.0213594	-0.0455558	-0.252839	-0.0433261	-0.0746855	0.384939	NA	-0.0815212	0.0269446	-0.0570713	-0.022835	-0.0811359	0.411408	-0.227968	-1.51616	0.0266207	-0.183424	-0.440196	-0.0628162	0.000506538	-0.266618	-0.169479	0.0795594	-0.400309	0.00108516	-0.0708788	-0.197675	0.00274441	-0.0592784	-0.473887	-0.0810126	0.428609	1	0.914814	0.428609	FALSE	FALSE
GENE: Cdc20	0.0647822	-0.685133	-0.830273	-0.20889	-0.245928	0.800271	-0.0818554	-0.0535026	-0.142644	-0.397275	0.144678	-0.780148	1.01082	-0.626891	-0.656766	-0.400283	-0.545088	-0.276979	0.000979944	-0.350887	-0.728022	-0.625081	-0.229755	-0.20703	-0.413267	-0.711444	-0.654545	-0.803152	0.21702	0.0877978	0.473998	0	1	0.838934	0	FALSE	TRUE
GENE: Cdc25a	-0.0522086	-0.19933	-0.0878311	-0.411688	0.239124	-0.411144	NA	-0.0416872	-0.170761	-0.0711918	-0.174157	-0.0683842	-0.0123655	-0.19341	0.290553	-0.558492	-0.212803	0.0115893	-0.163098	-0.0715062	0.0238019	-0.195677	-0.867597	-0.31623	-0.0694271	-0.154965	-0.152403	-0.434789	-0.0423161	-0.00845549	0.120771	0.646976	1	0.902166	0.646976	FALSE	FALSE
GENE: Cdc25c	0.105399	-0.509251	-0.732697	0.313791	-0.0894476	0.881186	NA	-0.205635	-0.477379	-0.405601	-0.304139	-0.705853	1.02902	-0.75041	NA	0.00858177	-0.525861	-0.312854	0.0455975	-0.300664	-0.693774	-0.632177	-0.433058	-0.320216	-0.341149	-0.586383	-0.469133	-0.0415756	0.105631	-0.281704	0.390253	0	1	0.861453	0	FALSE	TRUE
GENE: Cdc37	0.0619674	-0.0555805	-0.0930429	0.135942	-0.0683662	0.00781075	NA	0.0879879	-0.449608	0.10406	0.039872	-0.0903797	-0.168041	-0.0688339	-1.07519	-0.33104	0.0865908	-0.280696	0.225989	0.0226464	-0.180831	0.123824	-0.238764	-0.266568	0.034261	-0.118878	-0.0313231	-0.216589	0.210473	0.0698928	0.153002	1	1	0.946727	1	FALSE	FALSE
GENE: Cdc42	-0.0995212	-0.0443511	-0.132526	-0.483684	0.0833209	0.254454	-0.478234	-0.0842943	0.144973	-0.0953798	-0.0236219	-0.0822836	0.454423	-0.155638	-0.451805	0.0480388	-0.0890536	0.215208	-0.075635	-0.0466887	-0.0996075	-0.0640682	0.2738	0.193777	-0.0948039	-0.105932	-0.0632548	-0.0590388	-0.108931	-0.0651274	-0.124765	1	1	0.967877	1	FALSE	FALSE
GENE: Cdc42ep4	-0.0311727	0.0661147	0.0685731	-0.0514448	0.0508764	0.103165	NA	0.0727594	-0.845759	0.0177874	0.126505	-0.0769778	0.0358438	0.167916	-1.16068	0.181041	0.179529	0.165341	-0.0926209	0.0306072	0.0183679	0.102414	-0.286608	0.0872101	0.0847769	0.0461682	0.0101247	0.296434	-0.00756859	0.533397	0.0986491	1	1	0.999787	1	FALSE	FALSE
GENE: Cdc42se1	-0.150112	-0.0339118	-0.140896	-0.333459	0.00809103	0.230985	0.18012	-0.110084	-0.0213542	-0.241013	0.0791587	-0.176061	0.365133	-0.135745	-0.300579	-0.349999	-0.105489	0.421368	-0.107131	-0.144798	-0.135312	-0.104785	0.289717	-0.0789972	-0.32713	-0.0667854	-0.0568469	-0.306079	-0.0196011	0.135261	-0.135921	0.337465	1	0.959001	0.337465	FALSE	FALSE
GENE: Cdc45	0.132093	-0.449648	-0.596133	-0.203698	-0.167212	0.399764	NA	-0.264584	-0.358155	-0.463097	-0.0624409	-0.709566	0.442912	-0.480316	NA	-0.877216	-0.592127	-0.842699	0.0285517	-0.388535	-0.604003	-0.668411	-0.34459	-0.763295	-0.569974	-0.445183	-0.578299	-1.01918	-0.0141379	0.110562	0.220901	0	1	0.785002	0	FALSE	TRUE
GENE: Cdc6	-0.0207862	-0.289035	-0.469613	-0.809021	-0.0625742	1.07957	NA	-0.33223	-0.0926673	-0.283091	-0.137795	-0.572774	1.8963	-0.307739	NA	-0.393439	-0.273864	-0.069036	0.15579	-0.303326	-0.451303	-0.292171	-0.25865	-0.40214	-0.392765	-0.259845	-0.293075	-0.355655	0.100895	-0.161662	0.0847201	0	1	0.909539	0	FALSE	TRUE
GENE: Cdc73	0.0598455	0.104289	-0.145156	-0.314762	0.097451	0.588179	NA	0.090251	0.897108	0.196346	0.139232	0.224975	0.735388	0.0125899	-0.000425176	0.372473	0.0479911	0.340043	0.117493	0.136485	0.00191698	0.115931	-0.0351034	1.33488	0.149768	-0.0491587	0.135796	0.537991	0.0458639	-0.189145	-0.0274532	1	0.220402	1.14132	0.220402	FALSE	FALSE
GENE: Cdca5	0.17434	-0.612867	-0.459986	-0.191732	0.0117359	0.753053	NA	-0.169621	-0.437326	-0.455983	-0.470974	-0.760808	0.668586	-0.493576	-0.369238	-0.529289	-0.465281	-0.324496	0.0565486	-0.270327	-0.58776	-0.580384	-0.530927	-0.341724	-0.415863	-0.547435	-0.559077	-0.676013	0.161415	0.241054	0.388327	0	1	0.835172	0	FALSE	TRUE
GENE: Cdca7	0.195253	-0.24003	-0.13632	-0.0850105	-0.330907	0.40367	NA	-0.157291	-0.251005	7.57697e-05	-0.126012	-0.219732	0.777982	0.0731088	NA	-0.24467	-0.104381	-0.101152	0.196263	-0.141304	0.129373	-0.0179968	-0.165302	-0.329667	-0.0860572	-0.165021	-0.112534	-0.158427	0.0438818	0.0788809	0.272379	0.778008	1	0.976336	0.778008	FALSE	FALSE
GENE: Cdca7l	0.314792	-0.787692	-0.231527	-0.095133	-0.51361	0.0320698	NA	-0.252839	-0.0777971	-0.343809	-0.179972	-0.71311	0.0428067	-0.255406	-1.03812	-0.486623	-0.503946	-0.438745	0.0128315	-0.34375	-0.0687903	-0.520471	-0.350615	-0.208832	-0.494526	-0.601145	-0.423512	-0.211917	0.0853182	-0.137394	0.492031	0	1	0.825507	0	FALSE	TRUE
GENE: Cdca8	-0.0327485	-0.414017	-0.855396	-0.1518	-0.0207314	0.640403	NA	-0.0604694	-0.0271692	-0.569035	0.00777827	-0.857444	0.938671	-0.66335	NA	-0.397687	-0.644847	-0.593637	-0.0828647	-0.423395	-0.660651	-0.631137	-0.00903312	-0.0576393	-0.620831	-0.305382	-0.543134	-0.336366	-0.0147166	0.0722865	0.380657	0	1	0.847278	0	FALSE	TRUE
GENE: Cdcp1	-0.010376	0.0426373	0.00150058	-0.135268	0.139603	0.647036	NA	-0.0716492	-0.173741	-0.436321	0.420754	-0.669669	0.151952	-0.253947	NA	-0.0209997	-0.0530766	0.0830106	0.0771496	-0.251496	-0.344214	-0.190106	-0.0767089	-0.17109	-0.555222	-0.0770934	-0.285518	-0.0796363	0.0479902	-0.277814	-0.0234043	6.13497e-05	1	0.940967	6.13497e-05	FALSE	TRUE
GENE: Cdh11	-0.126192	-0.0253145	-0.705786	-0.177175	-0.0721685	0.333689	NA	0.014976	0.721503	-0.0466229	-0.195446	0.192716	0.741019	-0.263648	-0.894845	-0.153795	-0.412372	-0.861377	0.00858119	0.174309	0.0685342	-0.112905	0.121002	-0.420598	0.0342195	-0.0461655	-0.0399898	-0.334075	-0.0820516	-0.398916	0.0198931	0.274227	1	0.934349	0.274227	FALSE	FALSE
GENE: Cdh2	0.00852129	0.504187	-0.172152	0.0223764	0.189363	0.00334976	NA	0.0175615	0.156183	0.167989	-0.00874527	0.410126	0.0105413	0.160082	NA	0.0075696	0.267425	-0.201317	0.0850092	0.180365	0.299727	0.272995	0.97332	0.0521831	0.437003	0.31351	0.369488	-0.0700175	0.0653227	-0.527996	-0.0779114	1	0	1.09812	0	TRUE	FALSE
GENE: Cdh3	0.0188273	-0.055132	0.124644	0.0171401	-0.199343	0.00301605	NA	0.124697	-0.15132	0.232586	-0.0924998	0.198847	0.00219515	0.143789	NA	0.0019226	-0.0568226	-0.0253463	0.155809	0.0718875	-0.0215802	0.000831376	-0.369027	-0.359104	0.344512	-0.0764554	-0.0986766	0.00560827	0.175935	0.272723	0.00675496	1	0.563603	1.00952	0.563603	FALSE	FALSE
GENE: Cdh5	0.259722	0.227317	-0.279235	0.0341693	-0.500847	0.103034	NA	-0.0133728	0.0283872	-0.146878	-0.197735	0.222213	0.0207284	0.280875	NA	0.116879	-0.0596512	-0.16066	0.0690889	0.0728187	0.605818	0.347753	0.198608	-0.838547	0.102166	0.505639	0.1571	-0.724275	0.105262	0.0384874	0.402496	1	0.000901442	1.02364	0.000901442	TRUE	FALSE
GENE: Cdhr5	-0.0465403	0.00976421	0.396498	-0.0428535	0.284945	0.00130679	NA	0.111788	0.326527	0.262022	0.0568165	0.312379	-0.0352987	0.0783369	-1.2171	0.106728	0.201775	0.807197	0.0236019	0.178861	-0.00459506	0.117601	0.218937	0.598417	0.378758	0.0100227	0.0284686	0.340458	0.054725	0.541402	-0.0593822	1	0.420388	1.09788	0.420388	FALSE	FALSE
GENE: Cdipt	0.27657	0.387929	0.85137	0.37805	0.162056	-0.595089	NA	0.167766	0.179712	0.216336	0.107197	0.114717	-0.405376	0.818165	-0.74088	0.11306	0.7379	0.672146	0.281464	0.239378	0.541783	0.688454	0.377926	0.538946	0.270137	0.579337	0.510624	0.309254	0.19403	0.633384	0.205856	1	0	1.22581	0	TRUE	FALSE
GENE: Cdk1	0.0126084	-0.557955	-0.725134	-0.180767	0.00393914	0.763946	0.301357	-0.215885	0.190375	-0.675859	-0.505834	-0.819744	0.775164	-0.667712	-0.521654	-0.333454	-0.694735	-0.568067	-0.0900966	-0.570367	-0.64226	-0.640295	-0.666231	-1.01525	-0.631373	-0.485569	-0.526991	-0.582525	0.0436722	-0.118161	0.315306	0	1	0.79911	0	FALSE	TRUE
GENE: Cdk11b	-0.0802143	0.468372	0.318664	0.332437	0.173839	-0.130978	0.0534795	-0.0410775	-0.0640753	0.0327689	0.100299	0.0453453	0.0951133	0.0805745	0.0716045	0.00624281	0.276687	0.265692	-0.00999714	-0.0360463	0.162521	0.287929	0.316924	0.4405	-0.0165369	0.303606	0.362331	0.00680232	-0.0165821	0.567826	-0.238367	1	0.179098	1.09688	0.179098	FALSE	FALSE
GENE: Cdk14	0.0132824	0.226885	-0.237855	0.024108	0.105101	-0.0872556	NA	-0.065332	0.235875	0.173162	-0.086451	0.347414	0.301345	0.138004	NA	0.0657383	-0.123332	-1.16345	0.0764243	0.160665	0.251051	0.0253647	0.102913	-0.0981977	0.202317	0.307683	0.0687806	0.320624	-0.0502025	0.257427	0.0655815	1	0.181047	1.03793	0.181047	FALSE	FALSE
GENE: Cdk18	0.0524128	-0.14038	0.345242	-0.138807	0.454725	0.032981	NA	-0.0395108	-0.0885761	-0.0925345	-0.0931037	-0.0542592	-0.161377	0.0453648	NA	-0.108353	0.288645	0.852256	-0.0197845	-0.122892	-0.110045	0.141676	-0.110821	0.603162	0.0225442	-0.149208	0.00714999	-0.372542	0.058727	0.531394	0.0176955	1	1	1.04027	1	FALSE	FALSE
GENE: Cdk2ap2	0.0449554	-0.111216	-0.209043	-0.177817	0.0200077	-0.286027	NA	0.015533	-0.483858	-0.0727057	-0.00914099	-0.0966313	-0.221565	-0.00635555	-1.11081	-0.298194	0.018	-0.0255512	0.0920322	-0.0605899	-0.0419759	-0.118687	-0.386608	-0.376345	-0.131014	-0.290306	-0.0353093	-0.0968943	0.0650399	0.161075	0.120629	1	1	0.909421	1	FALSE	FALSE
GENE: Cdk5	0.103441	0.0452061	0.18954	0.0601398	0.35037	-0.209362	NA	0.202846	-0.221748	0.278126	0.167263	0.351453	-0.21897	0.176974	-0.201046	-0.0588888	0.0979905	0.256676	0.117796	0.309857	0.277516	0.147389	0.0682029	0.0674107	0.301016	0.0455623	0.246987	0.116881	0.0605061	-0.139357	0.0999144	1	0.000251323	1.074	0.000251323	TRUE	FALSE
GENE: Cdk5rap3	-0.175836	0.127853	-0.190482	0.177188	-0.0930618	-0.0402684	NA	0.0118229	-0.40528	-0.0988551	-0.272182	-0.0767758	-0.237213	-0.236151	-0.494909	-0.383863	0.0139415	-0.0791625	0.0250135	-0.115494	-0.183401	-0.0214607	-0.406067	-0.366347	-0.0925126	-0.285586	0.122594	-0.0135204	0.0339809	-0.202297	-0.129305	1	1	0.909878	1	FALSE	FALSE
GENE: Cdk8	-0.0117628	0.0533799	0.0200649	0.231537	-0.0256214	0.215359	NA	0.0431778	0.0900716	0.169365	-0.00226149	0.274967	0.144463	0.0306438	-0.496599	0.267172	-0.0499648	0.0194043	-0.000192436	0.13861	0.101561	-0.0167768	0.374335	0.0934254	0.197756	0.169288	0.0370125	0.329762	-0.038016	-0.0864969	-0.0450094	1	1	1.05284	1	FALSE	FALSE
GENE: Cdk9	-0.157019	-0.0296968	-0.141793	0.0309945	-0.046152	-0.032467	NA	-0.0860339	-0.0883505	0.0308012	0.000163893	0.0755993	-0.068757	-0.156523	-0.580095	-0.00576557	-0.127028	-0.0160634	-0.0263154	-0.0626842	-0.108842	-0.0651832	0.221431	0.520854	-0.0560938	-0.00882451	0.014981	-0.16043	-0.00256528	0.233768	-0.267182	1	1	0.973436	1	FALSE	FALSE
GENE: Cdkl2	0.0773245	0.167347	0.171982	-0.0029805	0.247984	0.412555	NA	0.0269177	0.403407	0.135274	-0.0600668	0.0370313	0.187411	0.0676817	NA	0.199779	0.0607851	-0.402772	0.0549993	0.0777998	0.0219239	0.0316432	0.0513249	-0.341425	0.119947	-0.00967596	0.093935	0.490178	-0.0560972	-0.215824	0.0852009	1	1	1.05232	1	FALSE	FALSE
GENE: Cdkn1a	0.271984	-0.163939	0.374637	-0.114129	0.182974	-0.410652	NA	0.0716233	0.100735	0.263432	0.0638324	0.171043	-0.387086	0.376139	-1.70581	-0.144025	0.450409	0.20633	0.403782	0.125733	-0.0152043	0.380603	-0.357854	0.277098	0.302419	-0.193684	0.265568	-0.0963246	0.297914	-0.129346	0.178728	1	0.000249344	1.02448	0.000249344	TRUE	FALSE
GENE: Cdkn1b	0.0147381	0.11525	-0.0206067	0.179912	-0.140757	-0.411559	NA	0.208909	0.233226	0.0432948	-0.181876	0.0365099	-0.200398	-0.0483468	NA	0.362246	-0.0233372	0.0735066	0.040877	0.270196	0.212463	0.0582764	0.00455082	0.26757	-0.00314748	0.119464	0.245694	0.452205	-0.000641728	0.380764	-0.0095583	1	1	1.05599	1	FALSE	FALSE
GENE: Cdkn1c	0.00704723	0.286737	0.18411	0.228798	0.428769	-0.418493	NA	-0.00528321	0.518963	0.198789	0.184091	0.182535	-0.312801	0.359652	NA	0.018438	0.354131	0.097116	0.0202896	0.0216475	0.219338	0.21162	0.274554	0.645141	0.269991	0.0276939	0.213677	0.228334	-0.0149592	0.251749	-0.000951396	1	0.00786695	1.11838	0.00786695	TRUE	FALSE
GENE: Cdkn2aipnl	0.0874687	-0.325807	-0.292921	-0.182335	-0.159564	0.245731	NA	0.0492266	-0.188033	-0.00979984	-0.120755	-0.362101	-0.0422781	-0.273536	-0.0440394	-0.389584	-0.250624	-0.319634	0.0231413	-0.0516979	-0.464273	-0.237244	-0.0827172	-0.700798	-0.171418	-0.299101	-0.406737	-0.0751723	0.152234	0.261963	0.0744172	0.000978836	1	0.900085	0.000978836	FALSE	TRUE
GENE: Cdkn2b	-0.430289	-0.0195477	-0.205628	0.283612	0.395209	0.0146168	NA	0.0628093	0.451919	0.314584	0.000270193	0.391656	-0.250349	-0.305164	0.57764	-0.14967	0.20054	0.331871	0.0676932	0.255178	-0.508265	0.228448	0.756882	0.355469	0.456784	-0.698725	0.190506	-0.17278	-0.109788	-0.0315701	-0.595705	0.805594	0.000673195	1.04387	0.000673195	TRUE	FALSE
GENE: Cdkn2c	0.0665007	-0.146447	-0.449606	0.141891	0.21807	0.293009	NA	0.0387903	-0.15618	-0.0847253	-0.314407	-0.254372	0.489169	-0.28091	NA	0.0129665	-0.295951	-0.0995328	-0.118269	-0.101696	-0.0685835	-0.269554	-0.327788	-0.262208	0.0192037	-0.0250415	-0.137266	0.627863	-0.117492	-0.0885017	-0.0463143	0.0229099	1	0.959324	0.0229099	FALSE	TRUE
GENE: Cdo1	0.0109107	0.0344122	-0.0547972	0.586504	0.0452839	-0.0598653	NA	0.139704	-1.17	0.105405	0.0130204	0.0967508	0.515691	-0.070125	-0.451114	0.373643	-0.0222626	-0.303478	0.23833	-0.0366656	-0.0960093	0.231089	-0.246801	-0.464633	0.26738	-0.143942	0.0476538	0.417369	0.0571412	-0.103241	-0.13439	1	0.273412	0.995918	0.273412	FALSE	FALSE
GENE: Cdr2	0.278828	0.0501019	1.04432	0.287153	0.0341045	-0.284324	0.263484	0.150124	0.490631	0.0245095	0.234063	0.105896	0.744129	0.603634	-0.0845805	1.22536	0.229884	1.18272	0.0686784	-0.110564	0.266447	-0.180078	0.128243	1.52487	0.242052	0.402166	-0.299422	0.780588	0.268274	1.71723	0.0617388	1	0	1.29178	0	TRUE	FALSE
GENE: Cds2	0.123692	0.258631	-0.00857042	-0.19759	0.0592105	0.030554	NA	0.198419	-0.133851	0.185625	0.132748	0.188029	-0.186564	0.0732699	NA	0.324783	0.174831	0.611682	0.16517	0.290072	0.13322	0.224641	-0.0749882	-0.229344	0.189197	0.0688153	0.275525	0.756991	0.0537069	0.711138	0.0969687	1	0.0242323	1.11345	0.0242323	TRUE	FALSE
GENE: Cdt1	0.579707	-0.799334	0.236765	-0.057662	-0.555138	0.4222	NA	0.19266	-0.214838	0.262475	0.00224332	-0.464563	0.728497	0.420703	-0.0766881	-0.195049	0.228591	0.384632	0.417911	0.126232	-0.0749391	0.0895949	-0.428634	-0.139402	0.0414045	-0.652872	-0.207776	-0.379698	0.33412	0.347281	0.518821	0.0647581	0	1.02544	0	TRUE	FALSE
GENE: Cdx1	0.185613	0.189552	0.461765	0.110258	-0.0777319	0.36425	NA	0.0467103	0.0604453	0.11669	0.262456	0.0359586	-0.185821	0.527742	-0.28309	0.15294	0.450865	0.149646	0.160092	-0.101956	0.334621	0.342945	-0.492971	-0.20412	0.156945	0.378039	0.0120881	0.0524863	0.0829148	0.0641251	0.139875	1	0.00476139	1.08406	0.00476139	TRUE	FALSE
GENE: Cdx2	0.0726201	-0.531528	0.200792	-0.0927106	0.155584	-0.155854	NA	0.4668	1.34946	0.293296	0.0863707	0.0603035	-0.166097	0.332682	NA	0.0444662	0.263975	0.318863	0.153017	0.391244	-0.0102984	0.310502	0.323769	0.521163	0.313789	-0.442482	0.0455115	0.148291	0.121015	0.635796	0.115672	1	0	1.13576	0	TRUE	FALSE
GENE: Ceacam10	-0.0629873	-2.60124	-1.35917	-0.656134	-2.37647	0.295771	NA	-0.462769	-2.8468	-2.20333	0.573197	-1.02	-1.84427	-0.505773	NA	-7.01507	-1.55428	-7.48758	0.0194727	-0.601813	-0.337921	-1.18116	0.449796	-0.811941	-1.58183	-2.10432	-0.511521	-0.482668	-0.0617105	-2.40035	-0.0893104	0	1	0.376922	0	FALSE	TRUE
GENE: Ceacam12	0.0123965	-0.0802685	-0.109898	0.0929726	-0.0902857	-0.00379288	NA	0.037592	-0.592131	-1.37243	-0.0228602	-0.686114	0.0165855	-0.0258736	NA	0.00896272	-0.0969115	-0.0279115	0.0111272	-0.124408	-0.0682628	0.00774562	-2.31007	0.879743	-0.84617	-0.106711	-0.0322089	0.0132436	-0.00922194	0.0581425	-0.0140231	0	1	0.877213	0	FALSE	TRUE
GENE: Cebpa	0.044477	0.284615	0.3031	-0.133884	0.387521	-0.282795	NA	0.293078	0.0227091	0.489022	0.148362	0.234664	-0.535584	0.150547	NA	0.133824	0.025341	0.353675	-0.0753356	0.349317	0.28082	-0.0228757	-0.315953	-0.190563	0.355622	0.38339	0.173488	0.252283	0.00915941	0.0821841	0.00824331	1	0.000161943	1.0797	0.000161943	TRUE	FALSE
GENE: Cebpb	-0.12737	0.0846911	-0.0315971	-0.273488	0.0229723	-0.259549	1.14915	-0.266294	-0.067616	-0.321146	0.314935	-0.346568	-0.431262	0.119077	0.63121	0.11425	0.0942111	0.0660421	-0.289566	-0.348404	-0.0540245	0.151107	-0.254657	-0.0742403	-0.3112	0.0637076	-0.08235	-0.318369	0.0291467	0.511461	-0.122797	0.318425	1	0.986045	0.318425	FALSE	FALSE
GENE: Cecr5	-0.0318181	-0.15846	-0.374039	0.111915	0.0269344	-0.00249714	NA	0.0837335	0.0525327	0.00548088	0.162286	-0.0408423	-0.00606577	-0.341188	NA	0.00255922	-0.211015	0.00332989	0.0718432	0.0450573	-0.270355	-0.227865	-0.729957	-0.43414	-0.159983	-0.243296	-0.116618	-0.000870304	0.118022	-0.0353055	-0.0458974	0.802947	1	0.936462	0.802947	FALSE	FALSE
GENE: Cela1	0.531143	-0.19116	0.806789	0.401474	-1.8288	-0.107519	NA	-0.0404512	-0.736411	0.555697	-0.0767744	0.262084	-0.28528	0.6738	NA	0.259515	-0.0034723	0.442767	-0.0638135	-0.498215	0.688032	0.0346379	-0.152964	-0.179333	0.0953067	-2.55803	0.0501962	0.753964	-0.0288123	0.156825	-0.0114568	6.16333e-05	0	0.97521	0	FALSE	TRUE
GENE: Celf1	-0.0981244	0.00822603	0.0155858	0.0300668	0.248424	-0.127446	NA	-0.0714804	-0.569911	0.0395872	-0.127836	0.068546	-0.0718551	-0.0552216	-0.709633	0.192831	-0.00774668	-0.343913	-0.0414351	0.020007	0.00246465	0.00816451	0.0987446	1.08465	0.0125567	0.131128	0.0749696	0.281313	-0.0395604	-1.35866	-0.0392958	1	1	0.969405	1	FALSE	FALSE
GENE: Celsr1	-0.346457	-0.621417	-0.68923	-0.944415	-0.808114	-0.084745	NA	-0.524214	-0.277494	-0.605313	-0.153169	-0.906173	-0.0837814	-0.689941	NA	-0.972637	-0.652071	-1.60992	-0.106546	-0.557552	-0.870503	-0.810767	0.517594	-0.757014	-0.989418	-0.925111	-1.02357	-1.93903	-0.15643	-1.47511	-0.316642	0	1	0.629271	0	FALSE	TRUE
GENE: Cenpa	0.186267	-0.749855	-0.647641	0.0768031	-0.263878	0.60742	0.381965	0.00903784	-0.148036	-0.425172	-0.415879	-0.900285	0.621422	-0.542902	-0.229731	-0.460901	-0.504323	-0.520887	0.0620695	-0.450796	-0.651262	-0.534798	-0.233784	-0.55092	-0.436824	-0.634185	-0.66275	-0.652528	0.288355	0.148238	0.597099	0	1	0.842992	0	FALSE	TRUE
GENE: Cenpb	0.0626275	0.138465	0.302984	0.250429	-0.216482	-0.0215078	NA	-0.0707227	-0.0561056	-0.0744254	0.0647445	-0.171187	-0.0592445	0.459739	1.1957	-0.0790479	0.335173	0.689115	0.150201	-0.0863832	0.0336693	0.363189	-0.339948	0.114776	-0.0897933	0.0221351	0.0460922	-0.240458	0.221892	0.0479665	0.15872	1	0.0251373	1.07555	0.0251373	TRUE	FALSE
GENE: Cenpc1	0.180391	0.00764021	-0.233613	-0.000265931	0.111229	0.304413	NA	0.0391675	0.250018	-0.0352548	-0.130871	-0.030497	0.434986	-0.273201	NA	0.00841329	-0.160936	-0.306055	0.0484261	0.127115	-0.139277	-0.192657	0.263326	0.91813	0.0758026	-0.0967893	-0.0872067	0.234914	-0.0219071	-0.552005	-0.0267866	1	1	1.01728	1	FALSE	FALSE
GENE: Cenpe	0.142076	-0.543554	-0.90795	0.129104	-0.234843	0.262725	NA	-0.185076	-0.140954	-0.680937	-0.222193	-1.04359	0.237892	-0.888069	NA	-0.616039	-0.880057	-0.235561	-0.151582	-0.568257	-0.739284	-0.992457	-0.2065	1.12264	-0.707175	-0.414932	-0.785088	-0.0621922	-0.0527442	0.0358778	0.451274	0	1	0.808815	0	FALSE	TRUE
GENE: Cenpk	0.239078	-0.0987988	-0.676622	0.136769	0.18361	0.715226	NA	-0.300842	0.441737	-0.373234	-0.368722	-0.517394	0.295067	-0.451666	0.443421	-0.201639	-0.623894	-0.485843	-0.1314	-0.372009	-0.185466	-0.599108	-0.317578	-0.275926	-0.446491	-0.196438	-0.30666	-0.0355473	-0.297047	-0.655768	0.156006	0	1	0.884598	0	FALSE	TRUE
GENE: Cerk	-0.139161	0.178603	0.281151	-0.282109	-0.364647	0.319234	NA	-0.0482172	-2.21872	-0.161697	0.683553	-0.176167	0.258895	0.102802	NA	0.34718	0.338031	0.137289	0.00304469	-0.0478531	-0.00804067	0.149001	0.00659781	-0.0173376	-0.23139	0.244753	0.0664534	0.340644	0.313625	0.209247	0.02406	1	1	1.00741	1	FALSE	FALSE
GENE: Ces1d	0.432784	1.57993	2.68316	1.09945	1.47675	-0.677127	NA	0.797306	0.216178	0.942557	1.1313	1.56298	0.165154	2.83362	NA	0.560692	1.40821	0.737895	-0.217236	0.929514	3.20218	1.39706	-0.117314	0.984235	1.20405	2.32947	1.48209	0.000834172	-0.154002	0.795477	-0.0314586	1	0	1.98836	0	TRUE	FALSE
GENE: Ces1g	0.73655	2.05374	3.64612	2.41002	2.04996	0.635168	NA	0.410458	1.32369	0.956828	1.52804	1.95012	-0.37363	4.01495	NA	3.35539	2.29998	2.116	-0.856256	0.507757	4.45399	2.38118	0.238597	1.08963	1.47765	2.75472	2.39905	3.91792	-0.955005	0.87588	0.211094	1	0	3.12036	0	TRUE	FALSE
GENE: Ces2g	0.838458	0.916134	1.83626	0.82286	-0.444281	0.549033	NA	-0.582386	-0.272592	0.730132	0.833848	0.814628	0.772482	1.98319	NA	1.92018	1.83922	1.40526	-0.505978	-0.516956	1.91901	1.73831	-0.265606	0.88925	0.734894	0.904874	1.28535	2.15971	-0.0190358	1.02907	0.81091	1	0	1.78008	0	TRUE	FALSE
GENE: Cetn2	-0.261914	-0.257013	-0.853154	-0.222204	0.287118	0.0950967	NA	-0.153768	-0.107337	-0.166867	-0.0118545	-0.202556	-0.0565825	-0.792928	-0.940768	-0.408943	-0.491473	-0.457764	-0.354623	-0.198632	-0.769995	-0.513378	-0.513463	-0.373071	-0.169243	-0.316169	-0.299817	-0.195012	-0.241846	-0.84415	-0.24105	0	1	0.793089	0	FALSE	TRUE
GENE: Cetn3	-0.0689614	0.0519598	-0.633701	0.0740332	0.185505	0.314052	NA	-0.235609	0.378611	-0.219677	-0.477196	-0.116178	0.0996675	-0.472454	-1.0521	-0.0995505	-0.45105	-0.302341	-0.159714	-0.143403	-0.232351	-0.422066	0.0374831	-0.264319	-0.210251	-0.0144174	-0.193468	-0.0956635	-0.196511	0.0486842	-0.123094	0	1	0.891021	0	FALSE	TRUE
GENE: Cfdp1	0.0934052	-0.0495253	-0.622672	0.0676347	0.0799155	0.140008	-0.505087	-0.0914663	0.167813	-0.141928	0.0556385	-0.164371	-0.237641	-0.404452	-1.03428	-0.0961494	-0.308839	-0.610324	-0.0410986	-0.0640487	-0.31648	-0.256709	0.0150414	-0.101933	-0.135449	-0.223599	-0.320318	0.0380139	-0.109526	-0.0310114	0.136956	0.000757781	1	0.892777	0.000757781	FALSE	TRUE
GENE: Cfi	-0.429175	-0.746988	-0.657851	-0.750023	0.0676168	-0.113047	NA	-0.00312962	0.295096	0.0464193	-0.296364	-0.0755763	-0.199692	-0.772315	NA	-1.65506	-0.559708	-4.21391	-0.697496	-0.0234957	-1.70712	-0.989443	-0.683947	-0.189775	-0.0689047	-0.165634	-1.73662	-3.65523	-0.0761895	-0.930616	-0.010297	0	1	0.605381	0	FALSE	TRUE
GENE: Cfl2	-0.0192895	0.21847	0.182639	0.238573	-0.0106335	0.00168511	NA	0.0159155	0.421261	0.108585	-0.0449655	0.298835	-0.103639	0.200342	-0.851724	0.286928	0.331467	0.252069	0.216796	0.167918	0.0950749	0.411219	0.172082	0.619821	0.254527	0.0824174	0.265376	-0.0192091	0.093028	-0.443222	-0.0545539	1	0.0133231	1.08142	0.0133231	TRUE	FALSE
GENE: Cftr	0.278079	0.346098	0.523066	-0.515088	0.145039	0.364993	NA	-0.0898469	-0.0232954	0.217414	-0.439844	0.326055	0.759627	0.331226	NA	0.864251	0.228213	1.58059	-0.0577389	-0.0674398	0.286652	0.297094	0.527352	0.0669569	0.090824	0.567988	0.28102	1.65103	-0.265272	-0.555852	0.194379	1	0	1.20822	0	TRUE	FALSE
GENE: Cggbp1	-0.0830933	0.184378	0.0147859	-0.357222	-0.0331465	0.181865	0.63988	-0.0116403	0.00239216	0.00779364	-0.0475881	-0.0336255	0.382113	-0.0390826	0.149881	-0.139962	0.0895318	0.748625	0.0157808	-0.0502971	-0.0202841	0.0510744	0.207011	0.0602611	-0.056117	0.0507378	0.104923	-0.471379	0.00240598	-0.0226178	0.00233453	1	1	1.0348	1	FALSE	FALSE
GENE: Chaf1b	0.253037	-0.577873	-0.47822	-0.0132313	-0.283158	0.282371	NA	-0.282716	-1.44924	-0.419586	-0.451619	-0.690997	1.27809	-0.212058	NA	-0.69255	-0.311876	0.0859037	0.0557956	-0.451462	-0.397335	-0.193601	-0.524872	-0.396078	-0.414598	-0.656573	-0.4288	-0.793826	0.0410649	-0.569042	0.26314	0	1	0.817513	0	FALSE	TRUE
GENE: Chchd3	0.0782304	-0.0267358	0.0482097	-0.108465	0.373041	-0.113949	0.704455	0.00184259	0.234849	0.0688498	0.072454	0.0642528	-0.0741966	-0.0528229	0.371996	-0.322627	-0.114574	-0.369616	-0.0553204	-0.0398566	-0.013902	-0.126624	-0.247636	-0.175356	0.0276562	0.0462476	-0.0687342	-0.701536	-0.0507779	0.175752	-0.0356986	1	1	0.990418	1	FALSE	FALSE
GENE: Chchd5	0.0291409	0.0260972	0.0591001	0.301025	0.00732507	-0.356472	NA	0.00549588	-0.314785	-0.0558983	0.02204	-0.117263	-0.35769	0.114515	NA	-0.0385763	0.0473864	0.0280945	0.0435971	0.0245951	0.05448	0.0211584	-0.324065	0.312284	-0.0771899	0.00845255	0.00622739	0.056202	-0.0310632	-0.134467	0.024495	1	1	0.98539	1	FALSE	FALSE
GENE: Chchd6	-0.0424154	-0.227416	-0.243643	0.0237788	0.00253264	0.00752937	NA	-0.11981	0.288568	-0.18721	-0.0751541	-0.273564	0.202362	-0.216515	-1.00151	-0.244349	-0.143741	-0.0834041	-0.0289467	-0.223064	-0.332021	-0.127708	-0.56149	-0.563912	-0.200121	-0.408457	-0.32813	-0.0963585	-0.042638	1.08509	0.122108	0.00021398	1	0.910889	0.00021398	FALSE	TRUE
GENE: Chchd7	0.104395	0.427434	0.964033	0.76198	0.465329	-0.394506	1.18895	0.100617	0.0094243	0.238452	-0.188087	0.20946	-0.101936	0.62882	0.799445	0.271482	0.707012	0.563719	0.059105	0.151089	0.61621	0.624741	-0.0692082	0.449823	0.244951	0.537171	0.541657	0.325777	0.0248412	0.340327	0.0128734	1	0	1.26789	0	TRUE	FALSE
GENE: Chd1l	0.0889176	0.0369562	0.194123	0.368569	0.24505	0.384845	NA	0.00454508	-0.345679	0.281682	-0.0143735	0.0661779	0.229819	-0.0461596	NA	0.202185	0.155952	-0.26616	0.0738953	0.0959622	0.0823926	-0.0895125	-0.173596	0.515558	0.224687	0.0207388	0.0755898	0.232502	0.0362023	-0.642882	0.0655556	1	1	1.05156	1	FALSE	FALSE
GENE: Chd4	-0.0559854	0.0196945	-0.0222789	0.253581	-0.116152	-0.298837	0.0328087	-0.187868	-0.678416	-0.0395716	0.0888022	0.110554	-0.284565	0.0868517	-0.530416	-0.174503	-0.148892	0.293637	-0.0672341	-0.0846894	0.162655	-0.0160065	-0.307819	-0.522805	-0.00814363	0.185181	-0.00734684	-0.0663767	-0.0837568	-0.0981654	-0.0432541	1	1	0.943326	1	FALSE	FALSE
GENE: Chd8	-0.0417178	0.15617	0.0361399	0.129487	0.0350899	-0.075424	-0.16468	-0.0557301	0.0765865	0.0429261	0.0060525	0.116151	-0.194396	-0.00503506	-0.175142	0.0193052	-0.0225183	-0.149189	0.011884	0.00323491	0.138898	0.0385778	-0.278236	-0.0453189	0.0927621	0.162178	0.0889174	-0.0901059	-0.0274124	0.00743356	-0.148458	1	1	0.993058	1	FALSE	FALSE
GENE: Chek1	0.118492	-0.403608	-0.460638	0.0748824	-0.0297944	0.666528	NA	-0.380357	-0.492827	-0.385905	-0.210346	-0.521996	0.648145	-0.255295	-0.810932	-0.31482	-0.380252	-0.575338	-0.0666277	-0.348563	-0.417877	-0.408356	-0.441078	-0.288951	-0.310914	-0.371015	-0.376979	-0.357207	-0.0614994	-0.688838	0.121536	0	1	0.836431	0	FALSE	TRUE
GENE: Chek2	0.267495	-0.206108	-0.200613	0.060386	0.178041	0.0954876	NA	0.202738	0.0690481	-0.0428097	-0.227698	-0.215464	0.294271	-0.0235038	NA	0.0908891	-0.158042	0.0442052	0.0498286	0.0689342	-0.0779667	-0.222224	-0.507276	-0.719736	0.0465405	-0.235393	-0.170527	-0.0948674	-0.0161919	0.077694	0.446388	1	1	0.973435	1	FALSE	FALSE
GENE: Chfr	-0.035624	0.0496895	0.0295829	0.0959293	0.0569658	-0.168313	NA	0.0919349	0.153831	-0.0436435	0.0105585	-0.0756199	-0.0165849	-0.036435	-0.261368	0.0191166	0.0370031	-0.340771	0.0974927	0.0569681	0.018001	-0.0211228	-0.216933	0.134019	-0.078239	0.0832252	0.0686423	0.000156477	0.000932763	0.101598	-0.0339986	1	1	0.994861	1	FALSE	FALSE
GENE: Chga	-0.0873367	0.327235	1.15133	0.0228238	1.29571	-0.752277	NA	0.046583	0.283148	0.380116	0.528341	0.534183	-0.792327	1.07933	-1.65054	1.1617	0.568979	1.15417	-0.354935	0.0583538	0.524296	0.441261	0.0335286	0.353517	0.383559	1.08291	-0.117662	1.3438	-0.252447	0.186944	-0.187593	1	0	1.22396	0	TRUE	FALSE
GENE: Chgb	0.0340051	0.271012	0.926322	-0.118452	0.798388	-0.226208	NA	0.270353	0.137998	0.183853	0.41935	0.318748	-0.19195	0.771217	-1.39918	1.04671	0.589297	0.629153	-0.255341	0.102996	0.343838	0.475414	-0.096277	-0.4498	0.35025	0.780114	-0.0314304	0.679436	-0.0754078	0.253179	0.102689	1	0	1.16582	0	TRUE	FALSE
GENE: Chl1	-0.11627	0.544481	-0.229618	-0.0544303	0.12527	0.0947334	NA	0.110539	1.16253	0.0265456	-0.0542353	0.190966	-0.313949	0.0284989	NA	0.118365	0.0498765	0.0866628	0.0432537	0.26973	0.087579	0.291772	-1.16941	-0.0769759	0.537318	-0.0638827	0.239038	0.119731	-0.0324054	1.33158	-0.127482	1	0.000556931	1.08	0.000556931	TRUE	FALSE
GENE: Chmp2a	-0.175736	-0.00687444	-0.0596684	-0.0610715	0.163751	0.101126	NA	-0.139263	-0.00206802	-0.0905362	-0.203335	-0.0598424	0.0738662	-0.163331	NA	-0.0530464	-0.0777302	0.0481173	-0.152517	-0.129504	-0.130131	-0.074028	0.220027	0.666151	-0.127968	-0.0989117	-0.113792	-0.124531	-0.151076	0.0570509	-0.274873	0.225	1	0.973126	0.225	FALSE	FALSE
GENE: Chmp2b	-0.354781	0.441951	-0.0100523	0.0230142	0.547084	0.362821	-0.395732	-0.00165155	0.397493	0.157655	0.526388	0.106088	0.222238	-0.273942	-0.309721	0.473443	0.202932	0.663519	-0.0509107	0.0208748	-0.249519	0.203924	0.39936	1.12339	0.0892783	0.238582	0.243175	0.605318	-0.167282	0.163397	-0.514054	1	0.185774	1.1154	0.185774	FALSE	FALSE
GENE: Chmp4b	-0.125662	-0.216226	-0.0859838	-0.108224	-0.225514	0.0205595	NA	0.0630394	0.0165239	-0.118418	-0.216302	-0.28627	0.0404987	-0.0554655	-1.35939	-0.181446	-0.0993442	0.416947	-0.169717	-0.0970919	-0.303466	-0.0209004	-0.627688	-0.121171	-0.0761005	-0.327803	-0.305648	-0.655172	0.0489677	0.586903	-0.00615698	0.00244304	1	0.899259	0.00244304	FALSE	TRUE
GENE: Chmp7	0.00188674	0.0695678	0.348319	0.0394575	0.281341	-0.0783834	NA	0.151835	-0.116244	0.199858	0.110255	0.103907	-0.18712	0.0809668	0.209511	0.114739	0.26985	-0.103811	0.00537781	0.167881	-0.0641056	0.250914	0.229778	0.268497	0.201882	0.101024	0.127009	0.140016	0.0740418	0.193835	-0.0303284	1	0.22191	1.07579	0.22191	FALSE	FALSE
GENE: Chordc1	-0.0703395	0.163412	-0.408957	-0.81598	0.485752	-0.0705246	NA	-0.167463	0.407267	-0.0360173	0.149403	-0.000121179	-0.0640839	-0.303512	-1.82102	-0.416994	-0.166426	-0.73018	-0.137851	-0.230959	-0.0911845	-0.177362	0.171341	0.00541716	-0.1679	0.174133	-0.124942	-0.448111	-0.271327	-0.164768	0.0200088	0	1	0.884555	0	FALSE	TRUE
GENE: Chpf	-0.0209078	0.0769008	-0.382558	-0.199958	-0.0811228	0.00652262	NA	0.0311102	-0.296686	-0.157072	-0.104657	-0.0507684	-0.00541628	-0.159573	NA	-0.0321308	-0.0198949	0.00629243	0.0865069	-0.0528435	-0.268196	-0.164794	-0.222581	-0.168165	-0.101678	-0.134691	-0.0969282	0.00195819	0.109332	0.119865	-0.0679745	1	1	0.945377	1	FALSE	FALSE
GENE: Chpt1	0.324809	0.076772	0.692946	-0.241396	0.174889	-0.462745	NA	0.0392553	0.233913	0.396377	-0.0738748	0.458257	0.195117	0.456066	NA	0.45904	0.216107	-0.589621	0.00645351	0.177756	0.657649	0.16105	0.401352	0.845209	0.502011	0.374815	0.266413	0.34243	-0.166672	-0.22391	0.219251	1	0	1.15199	0	TRUE	FALSE
GENE: Chrm1	-0.077582	0.136025	0.0351954	0.0725599	0.222661	-0.34772	NA	0.24871	-0.0622393	0.181582	0.285014	0.36538	0.0188852	0.018282	NA	0.294586	0.191088	0.165426	0.146066	0.201396	0.0533168	0.10096	-0.552824	0.754485	0.244146	-0.0269585	0.137066	0.28201	0.0747887	-0.652765	-0.121045	1	0.0686457	1.05875	0.0686457	TRUE	FALSE
GENE: Chrna6	-0.0545062	-0.0452648	-0.0382209	0.05484	0.204092	0.0111699	NA	0.20207	0.252696	0.123523	0.149975	0.0866151	0.0125645	-0.0535412	NA	0.0323103	-0.0332088	0.0632146	-0.0790257	0.245011	-0.0310949	-0.00800381	0.312488	-0.367888	0.186995	-0.0416089	-0.0922508	0.025076	-0.0336633	0.327841	0.102101	1	1	1.03686	1	FALSE	FALSE
GENE: Chrnb1	0.290121	-0.400097	-0.410317	0.173314	-0.18153	-0.00398675	NA	0.275208	-0.590755	0.283564	0.019566	0.344375	0.140903	0.0295503	NA	-0.0435765	0.124749	0.0018722	0.399096	0.33321	-0.209284	0.150187	0.229979	-0.247009	0.526187	-0.774184	0.0722911	0.683208	0.345351	-0.282727	0.184067	1	0.00131455	1.03559	0.00131455	TRUE	FALSE
GENE: Chuk	-0.0463345	-0.031322	0.162312	0.238042	0.309305	0.131226	-1.03358	-0.00116734	0.305868	0.121182	-0.261175	0.197063	0.432421	0.0151884	-0.890803	0.24461	0.0286104	0.353347	-0.0584421	0.0542736	0.0737608	0.103319	0.454284	0.473628	0.142397	0.0780008	0.177206	0.261005	-0.0533241	0.118062	-0.0915054	1	1	1.04591	1	FALSE	FALSE
GENE: Ciao1	-0.0707199	0.288393	-0.0896043	0.0794223	0.229334	-0.346284	NA	-0.0565358	0.146308	0.0393285	0.161371	0.0183785	-0.294591	-0.169961	NA	-0.309046	-0.0767124	0.223481	-0.0491685	0.0304696	-0.0568107	-0.0809025	-0.0945472	-0.41857	-0.0995083	0.128087	0.0309537	-0.120715	-0.0706254	-0.0791037	-0.147672	1	1	0.970436	1	FALSE	FALSE
GENE: Ciapin1	-0.0622171	-0.143278	-0.0615513	-0.287863	0.192136	0.160571	0.6768	-0.145676	-0.355121	-0.160106	-0.237109	-0.0784346	0.25103	-0.38097	0.0866923	-0.338423	-0.271769	0.103849	-0.270466	-0.220676	-0.327256	-0.414303	0.529359	0.155683	-0.194316	-0.041706	-0.358027	-0.675318	-0.127943	-0.186207	-0.27397	0	1	0.925623	0	FALSE	TRUE
GENE: Cib1	-0.0677781	-0.114813	-0.0703779	-0.134729	0.0839675	0.178772	NA	-0.0658172	0.53496	-0.246064	-0.00194781	-0.188652	0.102371	-0.153446	-1.45941	-0.143397	-0.223882	-0.0174973	-0.040485	-0.138869	-0.157436	-0.214498	-0.0363337	-0.143997	-0.286639	-0.0887549	-0.147719	-0.197275	-0.0538281	-0.8644	0.036119	0.0151173	1	0.904968	0.0151173	FALSE	TRUE
GENE: Cic	0.0662871	0.0108126	0.0762351	-0.0785722	-0.16036	0.31134	NA	0.0740833	-0.20195	0.0154008	0.0044867	-0.0231042	-0.0353503	0.280834	NA	0.117691	0.163495	0.127709	0.0602105	0.0962603	0.0986793	0.0722083	-0.0455604	-0.373427	-0.00291122	0.116067	0.0205469	0.0398587	0.105115	-0.0964018	0.0848985	1	1	1.02235	1	FALSE	FALSE
GENE: Cidea	-0.0412228	0.00917627	-0.020777	0.224075	0.0442686	-0.420068	NA	0.110946	0.263524	-0.0781663	-0.116986	-0.0602073	-0.0688301	0.16234	NA	-0.0305851	-0.0564327	0.0223515	-0.100915	0.0484974	0.0161473	0.0472038	0.296149	-0.241661	0.00835071	0.0500922	-0.0318859	0.00326561	-0.0252345	0.760235	-0.15189	1	1	1.01497	1	FALSE	FALSE
GENE: Ciita	-0.00957918	-2.13329	-1.94414	-0.211009	-1.49528	-0.106349	NA	0.0992801	-0.406142	-0.830095	-0.248625	-1.24146	-0.0460853	-1.62149	NA	-3.41428	-2.01046	-1.85333	0.11644	0.102961	-1.06541	-1.64676	0.122126	-0.102716	-1.53393	-1.79163	-1.19128	-1.18315	0.0391087	-0.0654724	0.250487	0	1	0.544647	0	FALSE	TRUE
GENE: Cirbp	0.153143	-0.172366	0.664368	1.45305	-0.0248084	0.0321049	NA	0.12527	-0.139945	0.565818	-0.594757	0.586582	0.376057	0.714697	0.469519	0.287189	0.558457	1.21782	0.218347	0.464562	0.645485	0.643939	0.413777	0.402485	0.885591	-0.237527	0.49322	0.269825	0.285846	-0.0294608	-0.245608	1	0	1.27405	0	TRUE	FALSE
GENE: Cirh1a	0.241376	-0.266498	-0.225461	-0.00034451	0.0526284	0.225683	1.22493	-0.0480527	-0.15935	0.121436	0.210358	0.0375434	0.442033	0.0927946	0.405282	-0.234621	-0.103032	-0.272875	-0.0542044	-0.0287762	-0.281099	-0.00361932	0.00818158	0.198982	0.212733	-0.257296	-0.321383	-0.24008	0.0683624	0.32298	0.204631	1	1	1.0358	1	FALSE	FALSE
GENE: Cisd1	-0.0102827	0.399834	-0.0232771	-0.0996179	0.702575	0.117766	NA	-0.0183597	0.32924	0.0404214	0.222752	0.311796	0.106098	-0.0848809	-0.162981	0.398514	-0.180115	0.608442	-0.290171	-0.101716	0.339496	-0.183868	-0.229556	0.104569	0.195105	0.591054	0.200582	0.373689	-0.375491	0.57109	-0.288024	1	0.00269663	1.08585	0.00269663	TRUE	FALSE
GENE: Cish	0.249931	0.135426	0.301642	-0.0195376	-0.230662	-0.216391	NA	0.16443	-0.119697	0.220361	0.0553993	0.148689	0.488556	0.409491	NA	0.642458	0.178699	-0.156876	0.1985	0.32898	-0.0426358	0.309413	0.335895	0.0731511	0.302145	0.138417	0.202381	0.911131	0.263029	0.0796765	0.0724288	1	0	1.13843	0	TRUE	FALSE
GENE: Ckb	0.203847	0.0641013	-0.0803228	0.721165	-0.00902611	0.53395	NA	0.237059	0.0772645	0.0105748	0.218194	0.388489	0.160974	-0.331833	0.336215	0.304088	-0.18393	0.0196338	-0.0225098	0.189728	-0.123894	-0.180949	0.317659	-0.0139859	0.37439	-0.472014	0.212424	-0.131434	0.0998706	0.803344	0.28568	1	0.000545906	1.09705	0.000545906	TRUE	FALSE
GENE: Ckm	-0.159669	0.692173	-0.0375044	0.181253	0.568509	0.247434	NA	0.216022	0.200683	0.016657	0.126779	0.340514	0.125201	-0.194546	NA	0.278411	0.315877	0.653542	0.0749467	0.101112	0.116305	0.310329	-0.199627	0.112655	0.336843	0.0914324	0.357773	0.45494	0.00330269	-1.11839	-0.0978116	1	0	1.10336	0	TRUE	FALSE
GENE: Ckmt1	0.00391572	-0.0585522	0.0979959	-0.10825	-0.111057	-0.0436559	-0.695549	0.0518956	-0.0492388	0.215055	-0.248661	0.272334	0.0458901	-0.182765	-0.0121869	0.188198	-0.0546334	0.335148	-0.0307127	0.135356	-0.0865734	-0.198629	0.254839	0.374074	0.209189	-0.0160261	0.00349302	0.198426	0.103585	0.0878624	0.0546928	1	1	1.01658	1	FALSE	FALSE
GENE: Clasrp	0.0165599	0.0226433	0.382695	0.128224	0.0696442	-0.0558026	NA	0.208018	0.0733118	0.188081	0.0350699	0.164351	-0.121839	0.3311	NA	0.196434	0.374792	0.152711	0.130854	0.193791	0.175827	0.228877	-0.562625	0.0514704	0.17432	0.151201	0.137239	0.0175203	0.160731	0.742324	0.121824	1	0.0409048	1.09742	0.0409048	TRUE	FALSE
GENE: Clcn2	-0.12407	0.206765	0.701121	0.112965	-0.0891121	-0.236604	0.198714	-0.208497	0.0112146	-0.164456	-0.178603	-0.170717	-0.268006	0.240188	0.0289942	0.243766	0.616106	0.835824	-0.244786	-0.350568	0.0198751	0.490178	0.850799	0.677738	-0.322987	0.227286	0.148411	-0.0361084	-0.0601491	-0.0850263	-0.0627654	1	0.629794	1.06956	0.629794	FALSE	FALSE
GENE: Clcn3	-0.0158448	0.199425	0.239205	-0.260133	0.392001	0.00659315	NA	0.0461332	0.280565	0.0958213	0.119247	0.0446246	0.333405	-0.0371621	-0.340186	0.0849814	0.121722	0.617304	0.00186213	0.16606	0.0373004	0.100928	0.222651	0.665925	0.00496349	0.278274	0.214239	0.0513639	-0.0305295	0.0503278	-0.0982895	1	1	1.08655	1	FALSE	FALSE
GENE: Clcn4-2	-0.13107	0.396524	0.0526009	0.157107	0.366798	0.0325508	-0.164999	0.14489	0.157792	0.109279	0.0241898	0.329072	-0.220468	-0.0655572	-0.302195	0.103123	0.0219846	-0.443919	-0.0252726	0.254518	0.099226	0.0117735	0.145918	0.201775	0.125808	0.359183	0.156464	0.344981	-0.09511	-0.332122	-0.213181	1	0.273917	1.03646	0.273917	FALSE	FALSE
GENE: Clcn5	-0.0652322	0.461135	0.631701	0.214405	0.76275	-0.0068203	NA	0.0229993	0.41271	0.436044	0.00583841	0.374135	0.39961	0.17566	NA	0.426863	0.71989	0.886269	0.20408	0.290689	0.452549	0.47104	-0.430566	0.234626	0.443282	0.304728	0.734611	0.296491	-0.0183303	0.817184	-0.187934	1	0	1.25402	0	TRUE	FALSE
GENE: Clcn7	0.105158	0.0162611	0.00084001	-0.140233	-0.0135752	-0.0189649	NA	0.163403	0.301276	-0.0105079	0.180039	-0.11903	-0.0270912	0.0860849	NA	0.0176037	-0.00559747	0.0296911	0.106847	0.14904	-0.025007	0.0853343	0.344952	-0.209819	0.0856429	0.0271085	0.0283023	-0.00522816	0.116354	1.06979	0.100877	1	1	1.06004	1	FALSE	FALSE
GENE: Cldn2	0.259031	-0.664739	-0.736233	-1.17769	0.395779	0.576183	NA	0.210877	-2.54105	-0.103262	-0.357242	-0.10232	0.305067	-0.682269	NA	-0.434275	-0.544851	1.93315	0.0450648	0.149708	-1.07141	-0.513944	1.41102	-0.483286	-0.0196245	-0.829034	-0.912999	-0.51001	0.0551129	-2.89559	0.455504	0	1	0.810636	0	FALSE	TRUE
GENE: Cldn5	-0.0489878	-0.130629	-0.0328279	0.340796	-0.518299	0.144938	NA	0.0732299	-0.722678	-0.0289636	0.0309934	0.307836	0.107582	0.189712	-0.325109	0.0179741	0.146358	0.171445	0.111216	0.0728884	0.190031	0.338745	0.0582615	-0.404037	0.0808615	-0.0768115	0.208258	0.443744	0.151266	0.817196	0.093931	1	0.0308582	1.04268	0.0308582	TRUE	FALSE
GENE: Cldn7	-0.056976	0.117162	0.0573152	-0.00739364	0.112605	-0.0316806	NA	0.0513017	0.0691776	0.0220087	0.0825835	-0.0397923	-0.0317293	-0.0632679	0.973809	-0.0574293	0.137014	0.364423	0.0952901	-0.035914	-0.0998401	0.173548	0.0540478	0.301118	-0.0277935	0.0149169	0.157728	-0.013545	0.128595	0.16807	0.0551261	1	1	1.06364	1	FALSE	FALSE
GENE: Clip1	0.0119672	0.0658679	-0.240946	-0.0644131	0.17643	0.434321	NA	0.0766123	-0.573163	0.150727	0.123603	0.370769	0.423891	-0.24039	NA	0.0800326	-0.166592	-0.440192	0.0732356	0.135007	-0.17612	-0.186213	0.0817767	-0.0105959	0.217691	-0.0705643	-0.130873	-0.00684863	0.0887486	-0.201441	-0.000896225	1	1	1.00003	1	FALSE	FALSE
GENE: Clk2	0.105312	0.0255454	0.0842742	-0.145702	-0.154184	0.18067	NA	0.135602	-0.178868	0.138289	0.051135	0.117575	0.196685	0.157314	-1.33374	-0.0920671	0.131748	-0.130417	0.168796	0.196361	0.228431	0.110166	-0.196619	-0.506607	0.183243	0.120878	0.172559	-0.208202	0.113004	-0.215505	0.192449	1	1	0.991903	1	FALSE	FALSE
GENE: Clk4	-0.176994	0.267354	-0.0771252	0.0227992	0.0349367	-0.417416	NA	-0.265998	0.0459236	-0.0998276	-0.162145	0.141658	-0.202733	0.0217502	NA	-0.197407	-0.207839	-0.0252612	-0.192295	-0.0505982	0.292217	-0.185991	0.304848	0.632951	-0.0394132	0.356309	0.0902297	0.113778	-0.266758	-0.469357	-0.203739	0.247396	1	0.978341	0.247396	FALSE	FALSE
GENE: Clock	0.10885	0.211529	0.157156	0.124963	-0.00449321	0.26661	NA	-0.00148785	0.422638	0.0366802	0.299267	0.0998845	0.0844279	0.166475	-0.610064	0.190728	0.0679277	0.0682615	0.0225564	0.0369659	0.162684	0.0499405	0.153975	0.644644	0.0522144	0.223858	0.154776	0.140052	-0.0838265	0.116566	0.0668106	1	0.615647	1.08249	0.615647	FALSE	FALSE
GENE: Clp1	-0.052323	-0.0194054	0.00811067	-0.0566497	0.214834	-0.0459739	NA	0.00887566	0.124954	-0.00931804	0.237534	-0.178919	0.176874	-0.12182	-0.759717	-0.151245	-0.0748851	0.0248903	-0.28135	0.0143729	-0.242889	-0.0840144	0.52017	0.254728	0.0294146	0.00911834	-0.126859	-0.21453	-0.0403114	-0.135437	-0.0969522	1	1	0.97561	1	FALSE	FALSE
GENE: Clpb	0.117877	-0.00328429	-0.14402	-0.028499	0.0679567	0.372576	NA	0.0135835	-0.348559	0.0740127	0.17356	-0.0298666	0.0779726	0.015932	NA	-0.210542	-0.06754	0.252867	-0.0702054	-0.103147	-0.0481213	-0.104952	-0.443719	0.0727428	0.0999849	-0.0458098	-0.0920992	0.0741691	0.00261554	2.99464e-05	0.202714	1	1	0.997094	1	FALSE	FALSE
GENE: Clps	0.133892	1.33776	1.17025	0.0617838	-1.25885	-0.271617	-0.762198	0.721674	0.567625	0.767202	-0.122919	0.789889	-0.248106	1.62534	-1.04523	0.298823	0.990756	-1.13275	0.317479	0.242623	0.789667	0.560726	0.122688	-0.776198	1.2881	0.643171	0.210711	0.467508	0.00692858	-0.0452805	-0.0467169	1	0	1.18006	0	TRUE	FALSE
GENE: Clptm1	0.124801	-0.0844569	0.115583	0.176891	0.0100098	-0.298708	NA	0.153674	-0.130628	0.15363	0.0738023	0.0957706	-0.670199	0.152655	NA	-0.307391	0.131033	0.635462	0.179662	0.183075	-0.0356252	0.0632847	-0.371826	-0.0103743	0.184269	-0.0686862	-0.0277681	-0.288964	0.153887	0.288307	0.173439	1	1	1.0182	1	FALSE	FALSE
GENE: Clptm1l	-0.0884907	0.044214	-0.342992	-0.0723247	-0.010691	0.123746	0.432287	-0.104528	-0.415739	-0.044962	0.00235502	-0.108171	0.0922351	-0.228331	0.135791	-0.160731	-0.144936	-0.170349	-0.0131147	-0.00535848	-0.282064	-0.18729	-0.302989	-0.258307	-0.0413786	-0.0467453	-0.117835	-0.412074	-0.0532233	-0.146307	-0.0520257	0.994594	1	0.935533	0.994594	FALSE	FALSE
GENE: Clrn3	-0.0899117	0.20643	0.539007	-0.198077	0.41341	-0.0633195	NA	0.0792118	0.256967	-0.0658008	0.0297542	-0.0257787	0.299268	0.0801534	NA	0.107451	0.346888	0.211828	0.0398043	0.0850644	0.0704174	0.171688	0.49312	1.14617	-0.0961374	0.185028	0.184597	0.348456	-0.00202438	0.499538	-0.0898252	1	0.318457	1.13135	0.318457	FALSE	FALSE
GENE: Cltb	-0.114051	0.0899321	0.329637	-0.203389	0.161019	-0.189103	-0.182204	-0.0235298	-0.150807	0.108155	0.199675	-0.0409428	-0.211133	0.363643	-0.0717732	-0.0901427	0.495798	0.550103	0.18244	-0.0184016	-0.294927	0.440538	-0.181418	0.0615566	0.117061	-0.21166	-0.0271535	-0.17476	0.178368	-0.177169	-0.0691259	1	0.831821	1.0191	0.831821	FALSE	FALSE
GENE: Cltc	-0.0741911	-0.166974	-0.130911	0.100009	0.0538357	0.105331	-0.579505	-0.0387146	0.0988456	-0.0570614	-0.140888	-0.102152	0.220966	-0.198638	-0.428012	-0.0332096	-0.139864	-0.249885	0.00950848	0.000697099	-0.250356	-0.132048	0.174718	0.0638708	-0.0965589	-0.163779	-0.0654533	0.00790155	-0.0485941	-0.0464626	-0.0173476	1	1	0.949344	1	FALSE	FALSE
GENE: Clu	0.0529398	-0.340159	-0.261708	0.136706	-1.89354	0.10221	NA	0.216463	-0.789056	0.0480589	-1.0269	-0.219916	-0.278068	0.254466	NA	-1.03341	-0.266645	-0.0491899	0.306156	0.0410242	0.174031	-0.655394	-0.432064	-0.783965	-0.253376	-1.12699	-0.157345	-1.6822	0.213209	-0.554035	-0.576657	0	0.00262387	0.771837	0	FALSE	TRUE
GENE: Cmas	-0.153421	-0.0674975	-0.394571	0.205819	-0.086745	0.0798547	NA	-0.13683	0.51073	-0.0642713	-0.257876	-0.055517	0.021548	-0.539264	-0.653335	-0.203402	-0.186209	-0.306792	-0.0242873	-0.0410624	-0.486335	-0.202899	0.149134	0.0805264	-0.131058	-0.337605	-0.131025	-0.253562	-0.0802641	-0.263928	-0.26906	0.00101583	1	0.90586	0.00101583	FALSE	TRUE
GENE: Cmklr1	0.262037	-0.332074	-0.236691	0.0512634	-0.239031	-0.119426	NA	0.172952	-0.80661	-0.163996	0.534904	-0.296974	-0.00279963	0.0657412	NA	-0.0461751	-0.594576	-0.0232692	0.240413	0.112105	0.0866959	-0.27252	0.942995	-0.146394	-0.31153	-0.0650758	-0.085942	-0.199718	0.259757	0.591977	0.303297	0.59158	1	0.992412	0.59158	FALSE	FALSE
GENE: Cmpk1	-0.0255791	-0.0186237	-0.0820225	0.0354103	0.175489	0.141415	-0.113637	-0.130831	0.472751	-0.0337739	-0.0731369	0.150391	0.162614	-0.163992	-0.777137	0.194743	-0.0678541	0.147994	-0.10444	-0.0985599	-0.0736368	-0.0826265	0.204186	0.273363	0.0487616	-0.0120966	-0.0149799	0.253392	-0.0906758	-0.42418	-0.123486	1	1	0.994409	1	FALSE	FALSE
GENE: Cmpk2	-1.0232	0.256689	0.380329	0.0375341	-1.4032	-0.201749	NA	-0.295711	0.0763073	-1.22527	0.153193	-1.28299	0.453918	0.0983846	-0.416234	0.766448	0.240639	0.901513	-0.712234	-1.63425	-0.139539	0.436527	1.09582	1.28755	-0.80051	-0.213119	-0.00326308	-1.21856	-0.264793	0.231968	-0.454079	0	1	0.89354	0	FALSE	TRUE
GENE: Cmtm4	-0.0776841	0.509646	0.252928	0.127368	0.491074	0.103132	NA	-0.225633	-0.195001	0.322126	0.254675	0.537697	-0.00239593	0.207273	0.026685	0.209725	0.137458	0.299405	-0.0803147	0.134895	0.643441	0.0443686	0.38523	0.746336	0.301281	0.389824	0.598262	0.285302	-0.258903	0.152119	-0.138322	1	0	1.15354	0	TRUE	FALSE
GENE: Cmtm6	-0.116251	-0.112	0.0878314	0.064224	0.0316023	0.269689	-0.0532403	-0.134146	-0.175212	-0.180298	-0.0936011	-0.280076	0.171056	0.00294926	-1.02829	-0.118496	-0.0453314	0.134663	-0.0225015	-0.0966492	-0.116115	-0.0832865	-0.272188	-0.197037	-0.231685	0.0028499	-0.0580238	0.240901	0.00765059	-0.536488	-0.0929956	0.642955	1	0.934484	0.642955	FALSE	FALSE
GENE: Cmtm8	0.0618436	-0.0863928	0.0771655	-0.0355076	-0.190686	-8.18639e-05	NA	-0.643081	-0.283297	-0.114614	-0.0988138	0.356007	0.000889474	0.201061	NA	-0.00247381	-0.106791	-0.00512159	-0.232932	-0.229591	0.248508	-0.163851	-0.351301	-0.286954	-0.248075	-0.0487492	0.0104629	-0.00638466	-0.0576367	0.0918756	0.10468	0.0458299	0.159132	0.952414	0.0458299	FALSE	TRUE
GENE: Cndp2	-0.238589	0.404398	1.16438	0.361431	1.16986	-0.382402	NA	0.336459	0.0475561	0.806424	-0.335314	0.707866	-0.184825	0.440979	NA	0.186858	0.566128	0.52649	0.0282742	0.240259	0.284829	0.327866	0.612025	0.81864	0.738877	0.623307	0.412227	0.509259	0.0124296	1.14837	-0.239569	1	0	1.30366	0	TRUE	FALSE
GENE: Cnih	0.128261	-0.0840413	0.174579	0.198128	0.389883	-0.0612086	-0.529775	0.136207	-0.134225	0.217332	-0.00949681	0.0793399	0.00802081	0.233021	-0.958919	0.176086	0.185237	-0.0477001	0.0692288	0.107387	0.173091	0.133413	-0.0386171	0.168083	0.148205	-0.00225327	0.105182	0.420737	0.0011369	0.0938786	0.0867296	1	0.497425	1.03566	0.497425	FALSE	FALSE
GENE: Cnn1	-0.092264	0.728685	-0.0714061	0.0590207	-0.215494	0.566283	NA	-0.103137	0.0920369	-0.10932	-0.116318	0.186699	0.19682	-0.459726	-0.124818	0.308263	0.298986	-0.139078	0.362874	0.0306054	-0.401745	0.589078	0.156273	-0.992353	0.0643348	-0.0327624	0.367695	0.513452	0.176576	-0.564566	0.120036	1	0.00150701	1.03275	0.00150701	TRUE	FALSE
GENE: Cnn2	0.102809	-0.682029	-0.879011	-0.0488047	-0.73405	-0.00576796	-1.14047	0.118534	0.298852	-0.445014	-0.143689	-0.374266	-0.157018	-0.6327	-1.42807	-1.17137	-0.886342	-1.09476	0.0966508	0.0977494	-0.293489	-0.548557	0.653662	-0.19406	-0.507273	-0.548448	-0.277307	-0.892456	0.0630135	-0.116669	0.120881	0	1	0.770684	0	FALSE	TRUE
GENE: Cnn3	-0.0987685	-0.379359	-0.620437	-0.0826941	-0.39866	0.452035	-0.426474	-0.171622	0.161606	-0.206411	-0.0606391	-0.333568	0.714499	-0.451994	-0.340251	-0.514194	-0.443759	-0.330897	-0.210698	-0.134454	-0.21791	-0.347649	0.21215	-0.601491	-0.282453	-0.353394	-0.204505	-0.159548	-0.198634	0.074953	-0.0858834	0	1	0.873649	0	FALSE	TRUE
GENE: Cnot4	0.0221556	0.153215	-0.0437746	-0.367715	0.0112831	-0.0335263	NA	0.0577242	-0.237349	0.147183	0.0869975	0.142909	-0.0377942	0.158516	-1.08934	0.00227992	-0.0221129	1.35665	0.032685	0.100364	0.111095	0.0500814	0.533335	0.275929	0.218591	0.0395652	0.0693547	-0.0891891	-0.00326036	-0.452038	0.0454793	1	1	1.02905	1	FALSE	FALSE
GENE: Cnot6l	-0.0210142	-0.0221705	0.00231372	-0.140492	-0.15302	0.0386496	NA	-0.0461954	0.244654	0.109733	0.179931	0.177943	-0.0453565	0.0541168	-0.711708	0.032565	-0.159787	-0.507869	-0.0910066	0.0661607	0.265424	-0.160184	0.288035	0.0295548	0.0261377	0.16889	0.0233718	0.0105634	-0.110002	-0.256548	-0.0268256	1	1	0.983181	1	FALSE	FALSE
GENE: Cnot7	0.12297	-0.00758273	-0.0242039	-0.189591	0.0793987	0.0341266	NA	0.103563	-0.486422	0.0537571	-0.0451565	-0.000451798	0.148343	0.0530434	-0.252186	0.0269948	0.060977	0.289429	0.0566011	0.0278643	0.00702461	0.0565759	-0.0330773	0.592929	0.113326	-0.012127	0.0131736	0.103561	0.0398421	-0.930862	0.0504787	1	1	1.00121	1	FALSE	FALSE
GENE: Cnot8	-0.00576203	0.0877999	0.0696915	-0.22893	0.207388	-0.133545	NA	0.114641	-0.101791	0.138642	-0.317484	-0.012183	-0.0394386	0.00312048	NA	-0.122715	-0.0192046	-0.258477	0.0860521	0.15241	-0.0495684	-0.0775885	0.0605881	-0.14702	0.0742012	0.027211	-0.032427	0.226473	-0.0141229	0.265684	-0.0360865	1	1	0.998031	1	FALSE	FALSE
GENE: Cnp	-0.186507	-0.768025	-0.676745	-0.329769	-0.514738	0.345878	NA	0.000270671	-0.112802	-0.393616	-0.15029	-0.640862	-0.361462	-0.617443	-0.466896	-0.775997	-0.685713	-0.755969	-0.182208	-0.227461	-0.855154	-0.539838	-0.48862	-0.387669	-0.350031	-0.873354	-0.880119	-1.57367	0.0541385	-0.362168	0.0502415	0	1	0.728557	0	FALSE	TRUE
GENE: Cnpy2	-0.0663743	0.0771335	-0.0531405	0.0563808	0.022009	-0.0931053	-0.160521	0.0734807	0.153305	0.0247036	0.092368	0.0746005	-0.165285	-0.198552	-0.572119	-0.321755	-0.0143916	-0.264076	0.0453044	0.0345386	0.0166674	-0.0164598	-0.58296	-0.287349	-0.0176719	0.00813157	0.0687385	0.0158174	0.0477118	0.141774	0.014416	1	1	0.95955	1	FALSE	FALSE
GENE: Cntnap1	0.29648	0.16108	0.180952	0.0322756	0.0604788	0.00850616	NA	0.022316	1.10932	-0.180125	0.098919	-0.133871	0.0153888	0.162495	NA	0.0171021	-0.174276	0.0097682	0.312994	-0.102807	0.34234	-0.553846	0.992148	0.788022	0.0156092	0.488274	-0.350727	0.0214782	0.10294	0.181703	0.124052	1	1	1.10162	1	FALSE	FALSE
GENE: Cntrob	0.291486	-0.114519	0.0376707	-0.0507912	-0.0299793	0.565249	NA	0.113806	0.260136	-0.0043064	0.024673	-0.151264	0.430617	0.203816	0.240017	0.0127618	0.090883	0.288109	0.206988	0.0441357	0.0187191	-0.0198929	-0.766574	-0.0314205	0.0553252	-0.0117652	-0.0322064	0.322128	0.158863	-0.0640653	0.363771	1	0.412644	1.0583	0.412644	FALSE	FALSE
GENE: Coasy	0.107583	-0.0788961	0.368981	0.461303	0.0265578	0.368592	NA	0.0456193	0.218836	0.213387	-0.278875	0.0243967	0.0895244	0.288833	0.0449659	0.165655	0.133855	0.135161	-0.107607	0.0443474	0.36011	0.0921421	-0.926042	0.0665783	0.184092	0.133812	0.0938815	0.274312	-0.00514499	0.151762	0.0765838	1	0.0800531	1.0662	0.0800531	TRUE	FALSE
GENE: Coil	0.0956776	-0.157704	-0.380116	0.0149747	0.0666915	-0.0672078	NA	-0.00349595	-0.201752	0.0344781	-0.262235	-0.0451522	0.0970884	-0.220592	NA	-0.168097	-0.226856	-0.0781585	0.0365489	0.0232732	-0.297527	-0.328052	0.534901	0.28528	0.124239	-0.157984	-0.149396	-0.245875	-0.0590205	-0.447498	-0.0485107	0.304167	1	0.948048	0.304167	FALSE	FALSE
GENE: Col11a2	-0.0684386	0.0959344	0.092279	0.120592	-0.0281444	-0.000898042	NA	-0.0696782	-0.595202	0.0015649	0.0499997	-0.11663	-0.0100931	0.0378652	NA	-0.00542409	0.124307	0.00786628	-0.0275353	-0.176041	0.0133449	-0.011223	0.172451	0.587119	-0.141872	0.0144686	-0.0407282	-0.00863536	0.0182124	0.175528	-0.0513102	1	1	1.00382	1	FALSE	FALSE
GENE: Col13a1	0.00356195	0.0639389	0.017082	-0.0528012	-0.0319544	-0.215846	NA	-0.0495023	0.348679	-0.0808495	-0.0464351	0.0491837	-0.0253911	0.0746646	NA	-0.228339	0.149294	-0.0882987	0.0652904	-0.0905042	0.023168	0.167916	-0.536993	-0.91782	-0.0855873	0.191572	0.0721559	-0.315997	0.0341786	0.591297	-0.187102	1	1	0.974017	1	FALSE	FALSE
GENE: Col15a1	0.135133	0.151625	-0.0397048	-0.016052	-0.568404	0.293771	NA	-0.0892228	-0.317214	-0.226115	0.114923	-0.016758	0.686977	0.12471	NA	0.243754	0.0220088	-0.126702	0.0455428	-0.0506668	0.532514	0.170909	0.285849	0.0501751	-0.196842	0.396748	0.219594	0.059932	0.0856755	-0.471426	0.215278	1	0.541398	1.04187	0.541398	FALSE	FALSE
GENE: Col18a1	0.246504	-0.128555	0.0311254	0.0605657	-0.296406	0.420534	NA	-0.0801493	-0.0486945	-0.0706951	0.0674897	-0.306459	0.737352	0.310928	NA	-0.0189675	0.0230814	-0.449633	0.0240076	-0.130677	0.274404	0.142573	-0.0207802	-0.34445	-0.21129	0.294192	-0.00804577	-1.01162	0.271299	-0.00730031	0.469633	1	1	1.00575	1	FALSE	FALSE
GENE: Col1a2	-0.00492249	0.2213	-0.234874	0.253931	-0.591858	1.17489	-1.3983	-0.0975248	0.0919522	-0.168049	0.080942	-0.138946	1.98381	0.0337008	NA	0.232699	-0.170015	-0.528205	0.166647	0.0587295	0.228603	0.00231207	0.0825681	-0.285613	-0.33658	0.214282	0.12624	-0.386399	0.0260152	-0.424798	0.147334	0.320785	1	1.00835	0.320785	FALSE	FALSE
GENE: Col4a1	0.0144007	0.230956	-0.27899	-0.176231	-0.523954	0.691912	NA	-0.144652	0.218428	-0.312551	0.185618	-0.299101	0.527676	-0.0447126	NA	0.673205	-0.0838188	-0.518176	0.104101	-0.0436514	0.0661877	0.138451	0.35575	-0.481829	-0.152551	0.267327	-0.0378314	-0.281241	0.150269	0.0771573	0.140329	0.318538	1	1.01112	0.318538	FALSE	FALSE
GENE: Col4a2	0.0541642	0.209208	-0.255793	-0.0490201	-0.473264	0.739126	NA	-0.188548	0.0672831	-0.309267	-0.0657573	-0.203648	0.924624	0.0152274	NA	0.356792	0.00984106	0.122786	0.174062	-0.0551367	0.146281	0.211646	0.259882	-0.383045	-0.121379	0.243901	0.0372191	-0.371555	0.205111	-0.297033	0.158982	1	1	1.02818	1	FALSE	FALSE
GENE: Col4a3	-0.0336557	0.0363514	0.0345639	0.037354	-0.0649234	0.00110603	NA	-0.0833498	-0.641256	-0.0579313	-0.0428986	-0.0407752	0.0107798	0.0616737	NA	0.00891943	0.137924	0.00597097	0.028566	-0.142763	-0.00499293	0.0673638	0.405726	-1.73296	-0.0467587	-0.0124379	0.00134514	0.00483739	0.0228527	-0.168041	0.0182917	1	1	0.949022	1	FALSE	FALSE
GENE: Col4a5	0.00199391	-0.101206	0.0526283	-0.455242	-0.0865596	0.0408665	NA	0.0561286	0.0512917	0.192215	-0.000532513	0.099036	0.987471	0.119857	NA	0.985277	-0.0135734	-0.296909	-0.0217039	0.0997609	0.116253	-0.0599399	1.10436	-0.303277	0.142533	0.0221898	-0.0793693	-0.359243	-0.0376519	-0.75486	-0.0132438	1	1	1.03622	1	FALSE	FALSE
GENE: Col5a1	0.0550711	0.0724258	-0.0552992	-0.30264	-0.373332	0.671692	NA	-0.0803371	0.103411	-0.238855	-0.0138648	-0.176933	1.35191	0.0832805	NA	0.154649	0.143271	-0.375325	0.112868	-0.150637	-0.0257833	0.155423	0.39015	-0.298559	-0.274573	0.0737499	0.0208764	-0.165359	0.0525299	-0.39308	0.0635054	1	1	1.01397	1	FALSE	FALSE
GENE: Col5a2	-0.0288869	0.0636083	-0.292769	0.0720087	-0.446168	0.654942	NA	-0.146979	-0.0726706	-0.381931	0.0564906	-0.176632	1.11112	-0.204918	NA	0.291208	-0.236062	-0.65989	0.133847	-0.0447003	-0.0101869	-0.0399875	0.761055	0.147388	-0.333139	0.00947189	0.0174076	0.346744	-0.0285299	-1.51158	0.0823482	0.0823425	1	0.979482	0.0823425	FALSE	TRUE
GENE: Col6a1	-0.0809033	0.184482	-0.153563	-0.175594	-0.339581	0.371278	NA	-0.181922	0.0941507	-0.00710995	-0.0447241	0.079273	1.18075	0.086729	NA	0.125677	-0.0786741	-0.264812	0.00827432	-0.0397003	0.268914	0.0762525	0.105207	-0.260862	0.0565104	0.295376	0.0644175	-0.383546	0.0729091	-0.309841	-0.0349437	1	1	1.01722	1	FALSE	FALSE
GENE: Col6a2	0.105279	-0.0210619	-0.0681485	0.0480385	-0.457365	0.531346	NA	-0.0308102	0.0530475	-0.0153787	0.0865165	-0.0385437	1.58834	0.226947	-0.58511	0.161525	0.0622836	-0.468071	0.138975	0.020781	0.233067	0.164648	0.0160024	-0.475188	0.000406132	0.197149	-0.0270738	0.603389	0.195275	-0.540424	0.195301	1	0.65697	1.0449	0.65697	FALSE	FALSE
GENE: Col8a1	-0.170441	0.178869	-0.370862	-0.163741	-0.589541	0.0945928	NA	-0.582143	0.225185	-0.719934	0.140313	-0.1425	0.194079	-0.447659	NA	0.106126	-0.199882	0.00801447	-0.144388	-0.654979	-0.110966	-0.062388	-0.490233	0.220787	-0.268687	-0.107953	0.00171683	0.159973	0.15856	-0.0271458	-0.0758121	0	1	0.912281	0	FALSE	TRUE
GENE: Col9a1	0.0792761	-0.0397752	0.225947	0.0395221	-0.051752	0.0156947	NA	-0.043889	0.435515	-0.00375133	0.0345786	-0.10796	0.0489336	0.231475	NA	0.0377783	0.200933	-0.000767989	0.00762489	-0.119372	0.0677785	0.151451	0.0167184	-0.921073	-0.110853	0.153582	0.00318468	0.032092	0.103222	0.265688	0.0161768	1	1	1.01853	1	FALSE	FALSE
GENE: Commd3	-0.0291646	-0.0703478	-0.177728	-0.0974859	0.18301	-0.105967	0.853453	-0.0533187	0.14224	-0.121935	-0.252839	-0.0593288	-0.00337229	-0.173707	0.167855	-0.115395	-0.184352	0.12151	-0.109796	-0.00726189	0.040899	-0.137816	0.273757	0.167262	-0.0199472	-0.0233325	-0.0488477	-0.137315	-0.157183	-0.498266	-0.0301328	1	1	0.985244	1	FALSE	FALSE
GENE: Commd4	0.146959	0.109397	0.124386	0.148278	0.0471345	-0.247671	NA	0.222071	-0.288579	-0.00125119	0.0857865	-0.145219	-0.141938	0.159049	0.193326	-0.263388	0.177722	0.418523	0.14277	0.184859	0.0665964	0.182098	-0.0413969	-0.116592	0.0182743	0.0868579	0.10505	0.0627858	0.192056	-0.0399239	0.203082	1	0.388397	1.04225	0.388397	FALSE	FALSE
GENE: Commd5	-0.0319777	0.0538519	0.097964	0.0619731	0.161177	0.0107289	NA	0.0517466	-0.650362	-0.0490476	0.148334	-0.0497252	0.0714538	-0.0723892	-0.0171963	-0.230752	0.0638376	0.23804	-0.0398242	0.011509	-0.0558626	0.00221182	0.142936	-0.276369	0.0943984	-0.00291324	-0.0277168	0.0947909	0.047485	-0.156032	-0.0319299	1	1	0.992183	1	FALSE	FALSE
GENE: Commd7	0.191741	-0.143427	0.450674	0.053355	0.289904	0.190623	NA	0.330897	0.100896	0.430444	0.0846812	0.155284	0.0818971	0.394516	-1.0698	-0.08631	0.455906	0.246511	0.400954	0.347053	-0.0275901	0.327985	-0.0390653	0.076967	0.3707	-0.049584	0.100379	0.024631	0.385017	0.151328	0.321988	1	0	1.11081	0	TRUE	FALSE
GENE: Commd9	0.150529	-0.0589681	-0.21212	0.186642	-0.0420068	0.0690656	NA	-0.0703498	-0.291721	-0.157333	-0.403863	-0.185823	0.00856641	0.123366	-0.796551	0.125262	-0.109338	-0.27126	-0.0383215	-0.0918029	-0.122669	-0.0341954	-0.256276	-0.0300995	-0.109817	-0.0528421	-0.149876	0.0146902	0.11863	0.157389	0.176588	1	1	0.947053	1	FALSE	FALSE
GENE: Comtd1	-0.0175941	0.47462	0.261978	0.153416	0.323161	0.0518355	NA	0.220746	0.39338	0.333025	-0.099864	0.282928	0.218737	0.193151	-0.37272	0.238259	0.537813	0.662861	0.177561	0.140001	0.0484818	0.47953	0.100461	0.0330801	0.426457	0.207711	0.332893	0.0966021	0.273368	0.597031	0.141001	1	0	1.1731	0	TRUE	FALSE
GENE: Copa	-0.163883	-0.0295501	0.0144409	-0.18224	0.0700514	0.206782	-0.260062	-0.0336523	-0.236725	-0.0149333	0.0113246	-0.0369565	0.0574169	-0.0771598	-0.500564	0.103344	0.0273893	0.167296	-0.00830655	-0.00546778	-0.133242	-0.0887198	0.247298	0.561222	-0.0139896	-0.0876701	-0.0369922	-0.0805455	0.00836448	0.103368	-0.133567	1	1	0.987867	1	FALSE	FALSE
GENE: Copb1	-0.0884738	-0.280127	-0.0852313	-0.443142	0.0317944	0.289394	NA	-0.0857376	0.0787156	-0.031676	-0.159106	0.00992148	0.240714	-0.184055	-0.786067	0.103115	-0.147042	-0.133421	-0.0992691	-0.0174572	-0.194005	-0.279576	0.00395625	0.174071	0.0114681	-0.191774	-0.238164	0.164172	-0.0248569	0.134402	-0.14417	0.387869	1	0.946678	0.387869	FALSE	FALSE
GENE: Copb2	-0.215901	-0.0746129	0.0709471	-0.105923	0.0554116	0.0125434	NA	-0.0352422	-0.0848861	-0.0698332	-0.170706	-0.0807175	0.0882086	-0.0234978	-1.18044	0.0341579	0.0396514	0.242414	-0.0897799	-0.0627012	-0.0868648	0.0253697	0.0091767	0.431993	-0.0610783	-0.146411	-0.0662815	-0.0510788	0.0285254	-0.0162575	-0.164391	1	1	0.960413	1	FALSE	FALSE
GENE: Cope	-0.111302	-0.104586	-0.172389	-0.113274	-0.117373	0.123332	0.189785	-0.102941	-0.231085	-0.144026	-0.277137	-0.145475	0.16679	-0.126334	-0.337072	-0.483019	-0.0913464	-0.291621	-0.0924871	-0.186224	-0.167017	-0.213044	-0.0688428	0.0136499	-0.234259	-0.208075	-0.138299	-0.611089	0.0184667	0.122061	-0.00205502	0.101147	1	0.911662	0.101147	FALSE	FALSE
GENE: Cops2	0.0240386	0.188599	-0.324967	0.101683	0.114696	-0.0529865	NA	-0.0202059	-0.542917	-0.0414426	-0.276094	0.000572236	-0.197788	-0.184825	-0.544952	-0.0453449	-0.144345	0.0476424	-0.0953922	0.053317	-0.115606	-0.160681	0.529208	0.180757	-0.0237568	0.057381	0.0423	-0.0159338	-0.19328	-1.07447	-0.130904	1	1	0.936365	1	FALSE	FALSE
GENE: Cops3	-0.0131116	-0.0610427	-0.280645	-0.112842	0.203483	0.180938	NA	-0.127603	-0.0836665	-0.144748	-0.216164	-0.0758222	0.156318	-0.281553	-0.740533	-0.0728467	-0.302815	-0.479601	-0.183905	-0.108529	-0.0984248	-0.316709	-0.395447	-0.191863	-0.115286	-0.063594	-0.156058	-0.199568	-0.18318	-0.178334	-0.114021	0.0368632	1	0.895911	0.0368632	FALSE	TRUE
GENE: Cops4	-0.0455633	-0.155099	-0.254144	-0.219717	0.302867	0.0918427	NA	-0.0235967	0.034617	-0.0557037	-0.1248	-0.0505341	0.0941007	-0.2999	-1.23069	-0.00258133	-0.093378	-0.0971043	0.015259	-0.00392461	-0.336982	-0.135581	-0.0234691	0.234976	-0.0243037	-0.159884	-0.121332	-0.0881924	-0.0480929	0.119069	-0.131535	0.821251	1	0.936632	0.821251	FALSE	FALSE
GENE: Cops5	0.0170501	-0.159672	-0.32507	0.0317676	0.139727	0.253286	NA	-0.219543	0.102443	-0.24621	-0.172585	-0.265151	0.150195	-0.268525	NA	-0.144158	-0.369114	-0.117423	-0.288062	-0.225169	-0.198254	-0.337591	-0.0784376	-0.116482	-0.147776	-0.0645658	-0.23588	-0.215335	-0.216148	-0.176087	-0.0172276	0	1	0.910779	0	FALSE	TRUE
GENE: Cops6	0.0963612	-0.446966	-0.0605857	0.363981	0.268813	0.221845	-0.11549	-0.0520363	-0.290116	0.0156827	0.0472688	-0.103777	0.0905438	-0.144104	-0.831162	-0.0504505	-0.127522	-0.105874	0.0496187	-0.0115191	-0.166343	-0.138101	-0.376638	-0.227608	0.00942812	-0.308838	-0.225337	-0.0535179	0.0506037	0.301412	-0.00399961	1	1	0.949354	1	FALSE	FALSE
GENE: Cops7a	0.244345	-0.14345	0.170201	-0.187302	0.0129474	-0.148397	NA	0.0972686	-0.102731	0.252566	-0.185207	0.0465227	-0.0281293	0.28866	-1.25893	-0.022071	0.244797	0.337809	0.200564	0.0978291	0.0381503	0.194808	0.0021985	0.15378	0.251851	-0.160428	-0.0161509	0.0624817	0.229107	0.163197	0.290093	1	0.804785	1.02637	0.804785	FALSE	FALSE
GENE: Cops8	0.212674	-0.109643	-0.10528	-0.139377	0.078434	-0.0830439	0.873492	0.201996	0.218848	0.0527332	-0.20619	-0.0370086	-0.120387	0.0727244	0.105576	-0.230972	-0.0159069	-0.200808	0.164495	0.0596789	-0.24846	0.0784114	-0.401206	-0.661358	0.204541	-0.27727	-0.158001	-0.278475	0.280938	0.146071	0.261272	1	1	0.99417	1	FALSE	FALSE
GENE: Copz1	0.117586	-0.186487	0.143294	-0.0979944	0.0145099	0.120936	NA	0.020338	0.230004	-0.0470044	0.159796	-0.0669841	0.19731	0.120196	-0.779234	-0.134277	0.206055	-0.0807624	0.164778	0.014611	0.00705699	0.125018	0.00649198	-0.392939	-0.0288287	-0.178867	-0.034786	-0.0217527	0.17274	0.359671	0.177217	1	1	1.00713	1	FALSE	FALSE
GENE: Copz2	0.0209914	0.605071	-0.257025	0.0157963	-0.183815	0.131482	NA	0.0887799	-0.297326	-0.0158658	-0.549602	0.154332	0.38273	0.104638	-1.27671	0.0273858	0.447655	-0.319155	0.365804	0.0280962	0.0175862	0.245088	-0.691882	-0.031665	0.336615	-0.518945	0.0356771	0.726135	0.260568	-0.163689	0.0892793	1	0.00340331	0.994885	0.00340331	FALSE	TRUE
GENE: Coq4	0.275318	0.00413322	0.340666	0.552041	0.440981	0.395849	NA	0.191987	-0.199204	0.120501	0.441834	-0.0146864	0.0584876	0.457244	-0.779964	0.436234	0.0189276	0.34104	0.13862	-0.0098144	0.274401	-0.107259	-0.608597	0.21375	0.259133	0.119273	-0.0793397	-0.0518934	0.169315	0.340675	0.441353	1	0.000149864	1.10142	0.000149864	TRUE	FALSE
GENE: Coq7	-0.202062	-0.0327457	-0.0426934	0.304293	0.395178	0.00626453	NA	-0.133912	0.440408	-0.10741	-0.415239	-0.226341	0.0142378	-0.203085	-0.681476	-0.302046	-0.136297	-0.208345	-0.193974	-0.245559	-0.220594	-0.201313	-0.113617	0.113933	-0.00917445	0.023197	-0.14125	-0.308039	-0.021503	-0.357671	-0.0320662	0.0733996	1	0.927897	0.0733996	FALSE	TRUE
GENE: Coro1b	0.0268158	-0.195952	-0.161122	-0.276269	0.101235	0.0295115	NA	0.0508214	0.0399238	-0.0977597	-0.144058	-0.143204	-0.262099	-0.182211	-1.06075	-0.34587	-0.165362	0.021186	0.147123	0.0985684	-0.298787	-0.164291	-0.283298	-0.304007	-0.0639023	-0.185658	-0.233021	-0.460828	0.0189142	-0.118875	0.0357112	0.185379	1	0.899638	0.185379	FALSE	FALSE
GENE: Coro1c	-0.0669934	-0.280093	-0.047889	-1.63006	0.0680416	0.828342	0.0887108	0.166146	-0.0588446	0.0654463	-0.110105	-0.0397396	0.529112	-0.190382	-0.861595	-0.0411547	0.0887954	1.6616	0.251224	0.159391	-0.426122	0.0186712	0.395904	0.231846	0.114291	-0.400892	-0.0597047	0.152275	0.223161	-0.137403	-0.0253598	1	1	1.01502	1	FALSE	FALSE
GENE: Coro2b	0.347913	-0.0477181	-0.0966836	0.0625349	-0.135883	0.00339236	NA	0.119773	-0.841361	0.0345989	-0.0237143	0.149871	-0.00331283	0.131387	NA	-0.000524984	0.0727998	0.00516259	0.0595392	-0.00625478	0.0991758	-0.0280065	-0.225221	-0.655134	0.2133	-0.125105	0.01504	-0.000754508	0.189749	0.233125	0.275623	1	0.808315	0.995786	0.808315	FALSE	FALSE
GENE: Cox4i1	-0.0320187	0.268888	-0.0284448	0.0356288	0.372976	0.0435209	-0.608648	-0.0496233	0.465637	0.0850459	0.0797065	0.148837	-0.00145369	-0.152281	-0.820781	-0.000987889	-0.0819597	0.0398172	-0.0798599	-0.0164954	0.102637	-0.0640944	-0.110005	0.116212	0.00888836	0.220128	0.142433	0.084825	-0.0734958	0.188903	-0.0194793	1	1	1.00593	1	FALSE	FALSE
GENE: Cox6a1	-0.109551	0.0716759	-0.0766056	-0.0650795	0.159027	-0.0990026	0.22584	-0.145144	0.18908	-0.108168	0.0429981	0.0983875	-0.188356	-0.272064	0.120159	-0.161878	-0.247817	0.144621	-0.114387	-0.154108	-0.0573728	-0.261213	-0.141236	-0.0720778	-0.0642593	0.206337	-0.0348797	-0.184998	-0.137245	0.14376	-0.0926428	0.502269	1	0.969481	0.502269	FALSE	FALSE
GENE: Cox6b1	0.000286416	0.0668296	-0.0690519	-0.0458	0.251919	0.166906	-0.147722	-0.0336098	0.165304	0.0242802	0.0473087	0.0799383	0.132164	-0.178819	-0.211756	0.159689	-0.209805	-0.163021	-0.0863476	0.0210293	-0.0715189	-0.205791	-0.0407582	-0.315071	0.000578752	0.039411	-0.000876803	0.123103	0.00767199	0.0626776	-0.0250442	1	1	0.989858	1	FALSE	FALSE
GENE: Cox7a2l	0.013589	0.406129	-0.0664765	0.394386	-0.0269877	-0.330976	-0.63927	0.193442	0.0410973	0.144254	0.277717	0.0989629	-0.312226	0.0714553	-0.50876	0.0320904	0.205108	-0.0964675	0.119344	0.117301	0.203919	0.309302	-0.254943	-0.104968	0.15208	0.214025	0.486584	0.290327	0.117185	0.367277	0.11851	1	0.00101553	1.04651	0.00101553	TRUE	FALSE
GENE: Cp	-0.0354638	-0.606169	-1.25775	-0.0761025	-0.834258	0.0926044	NA	-0.660232	-1.22746	-0.688133	-0.0253315	-0.965852	0.105861	-0.863873	-1.03963	-0.0131774	-0.995846	-1.27118	-0.0648888	-0.369592	-0.87529	-0.627705	-0.592884	-0.933758	-0.803602	-0.851339	-0.731266	-0.466356	0.161718	-1.52535	-0.444222	0	1	0.652379	0	FALSE	TRUE
GENE: Cpe	-0.202636	0.443752	0.3605	0.0908029	0.0940145	-0.154438	NA	0.180491	0.950214	0.186411	0.239083	0.656659	-0.327105	0.180671	NA	0.599079	0.500692	-0.221963	0.209601	0.326231	0.385136	0.642741	0.778235	0.028323	0.610313	0.157843	0.414352	0.456659	0.144256	0.281448	-0.337028	1	0	1.20133	0	TRUE	FALSE
GENE: Cpeb2	-0.0961588	0.402534	0.236821	-0.737675	0.0438244	0.320827	NA	0.142827	0.407628	0.068556	0.360234	0.128795	0.473231	0.0575151	NA	0.418231	0.302704	0.651395	0.121932	0.000506683	0.227785	0.246572	0.615294	1.00368	0.0297051	0.30948	0.486465	0.592525	-0.0369879	0.590394	-0.0317995	1	0.000245161	1.19168	0.000245161	TRUE	FALSE
GENE: Cpne3	-0.0230983	-0.0833406	-0.00730445	-0.263031	0.0127775	0.102252	NA	-0.0392725	-0.0361832	-0.0895676	-0.158613	-0.174857	0.01219	-0.0421563	NA	0.201594	0.1236	-0.170493	0.0497842	-0.0459255	-0.271212	0.114372	0.449326	-0.135415	-0.0803548	-0.0682895	-0.0641436	0.0368841	-0.075909	-0.659346	-0.0358602	1	1	0.966592	1	FALSE	FALSE
GENE: Cpox	0.0472643	0.132302	0.304443	-0.122336	-0.355688	0.0268308	NA	-0.105414	-0.25036	-0.0121176	0.359981	-0.152422	0.0835225	0.357853	NA	0.185815	0.113189	0.0819759	-0.171917	-0.188981	0.292709	-0.0240079	0.158547	0.408358	-0.0377457	0.327269	0.0331561	-0.0219585	0.0112726	0.210665	-0.0631499	1	1	1.03971	1	FALSE	FALSE
GENE: Cpsf2	-0.0322638	-0.214225	-0.538775	-0.16057	-0.0776518	0.136772	NA	-0.140765	-0.565395	-0.20532	-0.324137	-0.317626	0.128207	-0.460599	-0.0938227	-0.4128	-0.522285	-0.0050686	-0.19074	-0.250315	-0.528563	-0.36688	-0.0240025	-0.360455	-0.154191	-0.199403	-0.482605	-0.720514	-0.0137568	-0.755781	-0.0202802	0	1	0.833665	0	FALSE	TRUE
GENE: Cpsf4	0.0372444	0.00739714	-0.149429	0.0550817	0.157595	0.0935717	NA	-0.0077797	-0.561456	-0.0165289	-0.0542936	-0.112548	0.150494	-0.0333579	NA	0.00647723	-0.11575	-0.0768758	-0.0580556	-0.0359515	-0.0557421	-0.0835374	-0.255363	-0.169564	-0.047954	0.0223304	-0.0800329	-0.1448	0.061116	0.424958	0.0302646	1	1	0.97609	1	FALSE	FALSE
GENE: Cpsf7	0.000963369	0.130516	0.22928	0.0527506	-0.0251411	0.0932194	-0.339383	0.0296757	0.358664	0.171786	0.0797495	0.098022	0.0809469	0.270734	-0.299954	0.175861	0.214784	0.151818	0.075546	0.0503066	0.250367	0.144116	0.0832929	0.0789313	0.131196	0.272369	0.178126	-0.150182	0.148596	0.114447	0.00178888	1	0.376576	1.06588	0.376576	FALSE	FALSE
GENE: Cpt2	0.0585777	-0.109934	0.254303	0.0867841	0.412166	0.15703	-0.11816	0.179399	0.0537534	0.104382	0.18966	0.0891718	-0.278075	0.151848	-0.621858	0.20759	-0.238488	-0.0804993	0.100925	0.00808156	0.280927	-0.384126	-0.234834	-0.304433	0.146481	0.157978	-0.170555	0.00237846	0.131084	-0.208546	0.119154	1	1	1.00318	1	FALSE	FALSE
GENE: Cpxm2	0.15838	0.112114	0.0277411	-0.0122347	-0.172793	0.279894	NA	0.0743413	-0.263501	0.0268164	-0.114464	0.162881	0.143406	0.125389	NA	0.173352	-0.0648425	-0.747598	0.224202	0.133413	0.180342	0.219032	-0.158278	-0.529841	0.185582	0.327232	0.0623784	-0.192049	0.0842752	-1.09336	0.214285	1	0.114377	0.989682	0.114377	FALSE	FALSE
GENE: Cr1l	-0.120162	-0.122795	-0.445316	0.239174	0.0476205	0.101839	0.241515	0.00951767	-0.109459	0.0451094	-0.16824	-0.085776	0.0205371	-0.408402	-0.135439	-0.270429	-0.176507	-0.305314	-0.270728	0.0402611	-0.283557	-0.206458	0.387635	-0.373231	0.0021121	-0.296833	-0.232486	-0.123622	-0.270413	-0.502672	-0.0244553	0.00778947	1	0.918605	0.00778947	FALSE	TRUE
GENE: Crat	0.0182266	0.505439	0.959575	0.86036	0.306904	-0.528927	NA	0.0994886	-0.161	0.293604	0.232325	0.421423	-0.278442	0.72004	NA	0.517327	0.507743	0.671652	-0.0337535	0.12477	0.821708	0.319974	0.321124	0.562172	0.320242	0.720379	0.479046	0.847222	-0.0477791	0.980385	0.0762002	1	0	1.2895	0	TRUE	FALSE
GENE: Crb3	-0.0373937	-0.00141601	0.258306	0.121874	0.121421	-0.0917781	-0.398982	-0.0952218	0.148531	-0.203724	0.0628134	-0.226582	0.0232755	0.0432517	-0.164057	-0.168334	0.172188	0.730004	0.0025657	-0.223334	-0.188067	0.147876	-0.328736	0.27191	-0.26456	0.040666	0.0121084	-0.071486	0.0604013	0.398759	0.0155701	1	1	1.00376	1	FALSE	FALSE
GENE: Crcp	0.0849214	-0.23504	-0.0743427	0.0800348	0.151592	0.238364	NA	0.121688	-0.812432	-0.126984	-0.533282	-0.285453	0.0433646	-0.0616185	-0.446032	-0.406922	-0.110904	-0.0395692	-0.0488772	-0.00948965	-0.319132	-0.136495	-0.0929799	-0.266204	-0.0362213	-0.127661	-0.319503	-0.537956	0.0615171	-0.110957	0.17113	0.303889	1	0.907824	0.303889	FALSE	FALSE
GENE: Creb1	-0.0663187	0.0661437	-0.108452	-0.380266	0.148452	-0.20714	NA	0.0735774	-0.148993	0.0851123	-0.156009	0.0813135	0.0653324	-0.086098	-0.948313	-0.39596	-0.0737986	-0.377361	0.0345784	0.0307474	-0.0250608	-0.0443605	-0.176849	-0.442624	0.0279578	0.00997853	0.0207861	-0.0812916	-0.034493	-0.812922	0.0646411	1	1	0.914725	1	FALSE	FALSE
GENE: Creb3l1	0.0432977	-0.169531	-0.356734	-0.0404183	-0.386556	1.44858	NA	0.0050371	-0.71185	0.0772707	-0.280899	0.24671	0.32489	-0.0693257	-1.47376	0.415987	0.210305	0.285059	0.38941	0.111125	-0.33042	0.126657	-0.575516	-0.458244	0.0778554	-0.67182	0.0825851	0.555761	0.181446	-0.948982	-0.0408035	1	0.777347	0.956324	0.777347	FALSE	FALSE
GENE: Creld2	-0.240286	-0.736617	-1.13001	-1.01211	-0.301273	-0.141645	-0.708155	-0.305924	-0.937117	-0.556791	0.113839	-0.748948	-0.232553	-1.20037	-0.550473	-1.27646	-0.534941	-1.52011	0.0607943	-0.459083	-1.32182	-0.721112	-0.56054	-1.13107	-0.779051	-1.10714	-0.694972	-1.32772	0.177523	-0.297981	0.0416057	0	1	0.637415	0	FALSE	TRUE
GENE: Crem	-0.18022	0.329902	0.103226	-0.147479	0.0966129	0.111904	NA	-0.0106965	-0.18856	-0.140915	-0.0825812	-0.194022	0.394967	0.0985914	-0.817439	-0.0295698	0.146081	0.125142	-0.118905	-0.0620271	-0.0321673	0.109316	-0.3334	-0.37862	-0.0775808	0.16294	-0.00973972	-0.129596	-0.0609699	0.127938	-0.170912	1	1	0.969093	1	FALSE	FALSE
GENE: Crhr2	0.0057268	0.0969961	0.124152	-0.000216265	-0.102195	-0.122939	NA	-0.0647193	0.241773	-0.0594228	-0.00514076	0.0359892	-0.142604	0.073869	-1.10121	-0.0575044	0.212908	-0.0777104	0.0990973	-0.102648	0.104918	0.135611	-0.115449	0.323547	-0.063432	0.163851	0.0197117	-0.0109081	-0.0139909	0.230594	0.013575	1	1	0.996361	1	FALSE	FALSE
GENE: Crip1	-0.0485222	0.320232	0.535594	0.0526116	0.188508	-0.0258242	0.316626	0.14758	-0.176787	0.124151	0.18873	0.570821	0.0269417	0.300953	0.301885	0.104777	0.312047	0.735542	0.0342648	0.0955319	0.365613	0.262912	-0.178334	0.6028	0.259948	0.374866	0.375754	0.442093	0.0451564	0.385027	-0.113425	1	0	1.16755	0	TRUE	FALSE
GENE: Crip2	0.164539	0.0790879	0.069966	0.126581	-0.0938426	0.172233	NA	0.334684	0.0505657	0.18312	-0.337191	0.405407	0.267294	0.533199	-0.746911	0.139058	0.429306	0.6716	0.301128	0.293799	0.476588	0.466067	-0.635256	-0.490954	0.402052	0.0364124	0.103555	0.339773	0.463827	0.117421	0.578197	1	0	1.11991	0	TRUE	FALSE
GENE: Cript	0.104089	0.151263	0.299206	0.168052	0.396777	-0.160852	-0.623373	0.12719	-0.0790726	0.100699	0.193811	0.140915	-0.036487	0.178469	-0.894038	0.0276495	0.245611	0.301278	0.0184577	0.200712	0.170036	0.233012	0.289069	0.380678	0.121498	0.0761043	0.216806	0.162416	-0.0219202	-0.108528	-0.0912811	1	0.106302	1.0525	0.106302	FALSE	FALSE
GENE: Crk	-0.0395096	-0.0909256	-0.146272	-0.638173	-0.0459791	-0.0602044	NA	-0.11569	0.0133124	-0.0836728	-0.0192452	-0.0927453	-0.012048	-0.226583	-1.45168	0.0480568	-0.112893	0.254261	-0.0160419	-0.0615482	-0.259898	-0.0559622	0.908359	1.13326	-0.14778	-0.0965761	-0.0567619	0.228596	0.035452	0.268199	-0.022495	0.454317	1	0.977991	0.454317	FALSE	FALSE
GENE: Crkl	-0.00467984	0.150956	0.281487	-0.626629	0.027235	-0.00957985	NA	0.140737	0.331677	0.0987339	0.239985	0.16256	0.254339	0.335957	NA	0.482271	0.115243	1.19755	0.0707963	0.0772857	0.171807	0.0730326	0.475129	0.718059	0.126721	0.286401	0.071542	0.504895	0.0960057	0.660037	0.121075	1	0.124867	1.17173	0.124867	FALSE	FALSE
GENE: Crlf3	-0.207461	-0.0965662	0.204918	0.383337	0.0693913	-0.0769891	-0.243572	0.0923406	0.166148	0.0502214	-0.104397	0.208234	0.113537	0.243048	-0.189897	-0.0904642	0.14928	0.0680319	-0.08346	0.0823016	0.0301829	0.150178	0.532093	0.221026	-0.0875022	0.0565804	0.221221	-0.386321	-0.00488634	0.580995	-0.206843	1	0.463933	1.04211	0.463933	FALSE	FALSE
GENE: Crnkl1	-0.0802009	0.162816	-0.312803	-0.106967	0.0640998	0.0668463	NA	-0.0686954	-0.285472	-0.140793	-0.17817	-0.0891679	0.0393058	-0.266845	NA	-0.128942	-0.277474	0.211187	-0.16055	-0.0597323	-0.21134	-0.242656	-0.227699	-0.161903	-0.0680834	0.0632874	-0.0735599	-0.00669903	-0.147433	-0.728986	-0.178429	0.130702	1	0.917661	0.130702	FALSE	FALSE
GENE: Crtap	0.157005	-0.365593	-0.143077	-0.0472538	-0.28351	0.136788	NA	0.314927	-0.192568	0.153471	0.0543331	-0.00181445	0.0524709	0.280346	0.557433	-0.410843	-0.0441685	-0.178444	0.252904	0.222342	-0.0665835	0.121874	-0.342998	-0.714408	0.365492	-0.255515	-0.277119	-0.712676	0.299351	-0.259132	0.389069	1	0.0643141	0.978563	0.0643141	FALSE	TRUE
GENE: Cry1	-0.31745	0.396156	-0.174947	-0.612167	1.11728	0.025727	NA	0.0356009	2.33769	-0.322565	-0.0480017	0.10828	1.52802	-0.65017	NA	-0.735468	-0.335259	0.0803121	-0.373904	-0.1768	-0.289807	-0.63099	0.207962	-2.91389	-0.422631	0.358181	-0.191838	-0.102408	-0.203834	0.287111	-0.380325	0	0.464034	0.944247	0	FALSE	TRUE
GENE: Cryl1	0.0955806	-0.00511643	0.639646	0.126391	0.506602	-0.370658	NA	0.236046	0.479628	0.447107	0.127154	0.426603	-1.03353	0.414713	-0.335578	0.18748	0.638319	0.426097	0.0454829	0.241294	0.58705	0.460159	0.134427	-0.00367379	0.466687	-0.0664454	0.493307	0.610229	0.147058	0.360319	0.0898478	1	0	1.16399	0	TRUE	FALSE
GENE: Cs	0.0229799	-0.101432	0.100843	-0.0242677	-4.98474e-05	0.420427	-0.422953	-0.0509604	0.000275688	0.0131362	-0.07782	0.0441897	0.488555	0.0096245	-0.418912	0.0801564	0.117611	0.845963	0.10116	0.00226757	-0.0915611	0.030033	0.261107	0.407438	0.0677196	-0.144097	0.0240487	0.113689	0.11411	0.0412752	0.077169	1	1	1.04694	1	FALSE	FALSE
GENE: Csad	0.0568433	0.355328	0.404081	0.298956	-0.217025	0.114789	NA	-0.0115975	-0.373914	0.262616	0.331902	0.258349	0.160202	0.481216	-0.00289198	0.531855	0.466988	0.308449	0.137533	0.111165	0.524124	0.309356	0.0017012	0.0928467	0.332427	0.288698	0.368035	0.463238	0.123311	-0.00982781	0.0265743	1	0	1.15389	0	TRUE	FALSE
GENE: Csde1	-0.0190409	0.164291	-0.222581	-0.170257	0.0267614	0.00679708	-1.03834	-0.0298001	-0.07533	-0.0109408	-0.0119512	0.0678163	-0.0287834	-0.114183	-0.48273	0.0641687	-0.128571	0.0510668	-0.0389992	0.0450183	0.00656085	-0.0363364	0.1264	-0.127883	0.0864125	0.147289	0.0525087	0.0990045	-0.144472	-0.41011	-0.0994289	1	1	0.951028	1	FALSE	FALSE
GENE: Cse1l	0.158381	-0.217923	-0.401421	-0.143074	0.21797	0.350083	0.162939	-0.148001	-0.250334	-0.126703	-0.219544	-0.21247	0.348542	-0.184175	-0.316647	-0.176436	-0.34366	-0.364218	-0.063724	-0.178467	-0.264484	-0.357004	-0.0115094	0.0742162	-0.0583281	-0.129627	-0.433547	-0.422337	0.0133743	-0.234909	0.183637	0.00676851	1	0.919583	0.00676851	FALSE	TRUE
GENE: Csf1	-0.0579556	-0.0835195	-0.301171	-0.110081	-0.398805	-0.441177	NA	-0.0941118	0.0968015	-0.11437	-0.0874492	-0.315386	-0.0462798	-0.0554	NA	-0.717621	-0.205458	-0.0954491	0.0187042	-0.169834	-0.0294941	-0.0489211	-0.0893561	-0.26367	-0.139586	-0.0964526	-0.199784	-1.23745	0.0513364	-0.0729224	0.116758	0.00334158	1	0.883376	0.00334158	FALSE	TRUE
GENE: Csf2	0.0731069	-0.0309122	0.420538	0.105684	-0.101642	0.00410309	NA	-0.0860545	-0.331643	0.0124849	0.00845255	-0.156761	0.0105176	0.378357	NA	-0.00840636	0.0224551	-0.00793217	-0.238703	-0.0631004	0.131434	0.104888	-1.27786	2.22869	0.0228341	0.161548	0.0293758	-0.041733	-0.0189055	0.33367	0.0353275	1	0.916877	1.04196	0.916877	FALSE	FALSE
GENE: Csk	0.10926	-0.119058	0.0273653	-0.198737	-0.163371	-0.251485	0.363157	0.205962	0.0780896	0.0757149	-0.0152065	0.0246296	-0.411165	0.116997	-0.00560009	-0.317394	-0.0154625	0.129988	0.100041	0.17882	0.088015	-0.0130647	0.221515	-0.712192	0.0263085	0.056482	0.0570713	-0.32747	0.0933082	0.342741	0.224049	1	1	0.999314	1	FALSE	FALSE
GENE: Csnk1e	-0.0192717	-0.0498626	-0.281331	-0.32025	-0.143165	-0.270793	NA	-0.0582453	-0.712592	-0.0399575	0.149509	0.117995	-0.617439	-0.0203844	-0.855526	-0.247774	-0.148237	0.0798496	0.0204388	-0.0300309	0.123884	-0.0936705	-0.28142	-0.544903	-0.0215088	-0.117676	-0.00402508	-0.346075	0.0550364	0.127682	-0.0722576	1	1	0.898714	1	FALSE	FALSE
GENE: Csnk1g2	0.0763878	-0.0553978	0.0142498	0.204128	0.000512554	-0.221614	-1.09199	0.00834625	-0.428979	0.0819705	-0.0847811	0.0142035	-0.393421	0.0356455	-0.960908	-0.225071	0.057069	0.129393	0.123232	0.0994579	-0.0579682	0.0019935	0.110087	0.172192	0.0603956	-0.134898	-0.00981029	-0.120888	0.0859701	0.0117328	0.0531398	1	1	0.946785	1	FALSE	FALSE
GENE: Csnk2b	0.243823	-0.223649	0.11811	0.199617	-0.100548	0.0220356	-2.17327	0.200978	-0.0017985	0.142326	-0.0657723	-0.069721	0.0134856	0.271475	-2.16246	-0.0653847	0.122448	0.127316	0.206429	0.126055	0.0151026	0.0849365	0.436037	0.147071	0.100766	-0.177843	-0.0738161	-0.24482	0.266984	-0.0338356	0.345211	1	1	0.951941	1	FALSE	FALSE
GENE: Csrp1	-0.0558589	0.209731	-0.00358686	-0.0908062	-0.124873	-0.131992	NA	-0.054512	0.186034	0.0131989	0.00890925	0.227503	-0.673718	-0.0458379	NA	-0.609261	0.324335	1.24399	0.339723	0.110386	-0.171371	0.420675	0.339878	-0.600291	0.257504	-0.323436	0.203801	-0.616019	0.37007	-0.0487289	0.148559	1	0.0197297	1.02062	0.0197297	TRUE	FALSE
GENE: Cst3	-0.0391052	0.0998488	-0.148078	-0.119981	0.0424813	-0.25672	-0.76491	0.0432021	0.137967	0.0332962	-0.224316	0.117884	-0.387854	-0.052403	-1.13621	-0.188339	-0.16045	-0.276518	0.0503315	0.0949178	-0.0296391	0.0183719	-0.00148745	0.22031	0.0112262	0.0670278	-0.0012721	-0.141611	-0.0367324	-0.20678	-0.0356237	1	1	0.929469	1	FALSE	FALSE
GENE: Cstb	0.0869739	0.028919	-0.297562	0.225908	-0.0784847	-0.336323	0.785809	-0.267725	0.12527	-0.230035	-0.000698596	-0.10006	-0.37144	-0.136031	-0.0823888	-0.379463	-0.253907	0.0783185	-0.137715	-0.143983	-0.116203	-0.222101	-0.0636289	-0.117119	-0.203913	-0.0504728	-0.093386	-0.560081	-0.122539	0.00344508	0.0363636	0.126857	1	0.935242	0.126857	FALSE	FALSE
GENE: Cstf1	0.152181	-0.0512211	-0.219793	-0.11558	0.0832115	-0.00941496	NA	0.118726	-0.0629486	0.206148	-0.236027	-0.0184598	-0.235583	-0.0760747	-0.677096	-0.274642	-0.0852307	0.514111	0.0468825	0.0501398	-0.210002	-0.0833817	-0.239953	-0.306583	0.123093	-0.183348	-0.180757	-0.581318	0.095849	0.0937134	0.210581	1	1	0.951477	1	FALSE	FALSE
GENE: Cstf2	0.055143	-0.110088	-0.187407	-0.31907	0.419451	0.461499	NA	-0.0476008	0.222069	0.116851	0.0353922	0.0290073	0.434627	-0.171062	-0.717828	0.228421	-0.198878	-0.0685707	-0.0606824	-0.111424	-0.162007	-0.186648	0.302462	0.318895	0.06457	-0.00410304	-0.262084	0.0117828	-0.0347994	-0.384343	-0.0152867	1	1	0.992136	1	FALSE	FALSE
GENE: Ctage5	0.0285004	0.0915304	0.39859	-0.00559831	0.0888368	-0.0827112	-0.305001	0.00983036	0.294351	0.154202	-0.0253761	0.0521542	0.0376785	0.218844	-0.680699	0.102714	0.0943125	0.284077	-0.132018	0.0138703	0.413179	0.0675607	0.0742924	0.140785	0.169072	0.215064	0.127092	0.198321	-0.109102	0.166434	0.0162103	1	0.711664	1.04847	0.711664	FALSE	FALSE
GENE: Ctcf	-0.116734	0.126737	-0.195641	0.021457	0.110312	-0.339597	NA	-0.0158665	-0.419846	0.11575	0.0161562	0.0379042	-0.304833	-0.165236	-0.932908	-0.545119	-0.135203	0.739732	-0.0426854	-0.0367871	0.053806	-0.155651	0.247655	0.0940461	0.0166064	0.160646	0.0673534	-0.157755	-0.0607851	-0.512834	-0.116772	1	1	0.945051	1	FALSE	FALSE
GENE: Ctdsp2	-0.0910406	0.0327599	0.0914836	-0.713655	-0.106652	-0.32476	0.465345	0.123435	0.0669857	0.0612022	0.0579196	-0.0668127	0.0157235	0.102844	0.16676	-0.107624	0.160806	0.791238	0.0105551	0.154735	0.0774823	0.109592	-0.131477	-0.0113367	-0.0204087	-0.00310533	-0.000997168	0.29448	-0.00104822	0.303376	-0.031913	1	1	1.03355	1	FALSE	FALSE
GENE: Ctf1	0.202981	0.329083	0.388973	0.113422	-0.0317642	0.0651345	NA	0.154966	0.224675	0.255707	-0.0291906	0.216399	-0.00639466	0.502464	NA	0.050611	0.327606	0.111696	0.0339948	0.14588	0.517297	0.297151	-0.348525	-0.219625	0.218144	0.335871	0.18616	0.185058	0.0629726	0.940773	0.154689	1	0	1.13739	0	TRUE	FALSE
GENE: Ctgf	-0.0929246	-0.0295567	-0.595965	-0.425127	-0.938171	-0.935366	NA	0.128233	-0.298573	-0.488272	0.121163	0.0265258	-0.563773	-0.607467	NA	-0.234679	-0.11219	-1.03394	0.0757559	-0.136836	-0.719534	-0.212437	0.573115	-0.130085	-0.298421	-0.548525	-0.337099	-0.0563317	0.437866	-0.0772458	0.218504	0	1	0.840066	0	FALSE	TRUE
GENE: Ctla4	0.00579621	-0.803286	-1.37382	0.0312289	-0.905194	-0.165873	NA	-0.0846661	-0.151282	-0.842356	-0.0804493	-0.42006	-0.0151707	-1.17346	NA	-0.369702	-1.3264	-0.0401672	0.0679908	-0.0453878	-0.744227	-1.00039	0.715967	-0.0821544	-1.18477	-0.745065	-0.444569	-0.332361	0.109446	-0.177958	0.000302564	0	1	0.758256	0	FALSE	TRUE
GENE: Ctnna1	-0.209713	0.1875	-0.0356824	-0.0345456	0.14447	0.0856897	-0.97879	-0.0480283	0.414114	-0.048038	0.0602482	0.00296771	0.126851	-0.119538	-0.969746	0.127741	0.0155078	0.0879252	0.0182934	-0.0590222	-0.0833018	0.0280431	-0.164398	0.505027	-0.0740548	0.131722	0.171898	0.21117	-0.052882	0.220747	-0.215774	1	1	0.987698	1	FALSE	FALSE
GENE: Ctnnal1	-0.282076	0.153662	-0.107548	-0.262071	0.103248	0.482355	NA	-0.234553	0.0604224	-0.564708	0.0214087	-0.723136	1.04023	-0.131446	NA	0.513181	-0.158578	0.565258	-0.0401627	-0.316634	-0.798043	-0.0853403	-0.143418	-0.735726	-0.723654	0.230827	-0.340656	-0.0624953	-0.129498	0.513396	-0.257201	0	1	0.943958	0	FALSE	TRUE
GENE: Ctnnb1	-0.188171	0.0551421	-0.0235832	-0.4807	0.303621	0.349832	-1.46051	0.0367947	0.115987	-0.00947365	0.0757791	0.023351	0.477742	-0.211088	-1.3346	0.133508	-0.0646854	0.93717	0.0460811	0.0638258	-0.131278	-0.0583772	0.386147	0.27297	-0.0135155	0.0322337	0.0289716	0.425448	0.00876499	-0.650578	-0.237946	1	1	0.975898	1	FALSE	FALSE
GENE: Ctnnbip1	-0.0359228	0.351561	0.447395	0.175192	0.0653059	0.409967	NA	0.0318187	0.0662636	0.139926	0.0706725	0.194305	0.171185	0.291506	NA	0.652321	0.634219	0.768995	0.196142	-0.004349	0.109241	0.445436	-0.110887	-0.0686571	0.0722428	0.0718573	0.409351	0.54258	0.203767	-0.0559558	-0.0541345	1	0	1.15949	0	TRUE	FALSE
GENE: Ctrl	0.357813	-0.718935	0.153389	-0.132177	-2.28437	0.0733323	NA	0.648304	0.478657	-0.0603313	-0.100984	-0.961583	0.0472089	0.0373807	NA	-0.310778	-0.712049	0.0649981	-0.422314	-0.115473	0.0765496	-0.736307	-0.313034	-0.769605	-0.472907	-2.82457	-0.83142	-0.188877	-0.0370495	0.099228	-0.144193	0	1	0.785521	0	FALSE	TRUE
GENE: Ctsa	0.182018	0.0239162	0.420561	0.0605893	-0.142913	-0.381841	NA	0.126334	-0.0659102	0.0849647	0.0927104	0.0438135	-0.424033	0.607249	-0.722674	0.112498	0.199525	0.154555	0.0766319	0.208475	0.498694	0.305409	-0.111182	0.108321	0.0868095	0.27595	0.129958	0.0188708	0.0910647	0.435467	0.169268	1	0.0188141	1.06351	0.0188141	TRUE	FALSE
GENE: Ctsd	-0.031479	0.204261	0.00554128	0.149077	0.0593253	-0.278099	-0.218454	0.0752382	-0.391842	0.0834681	-0.00153999	0.178033	-0.254618	-0.108032	-0.452569	-0.0966434	0.0489938	0.166813	0.122788	0.12236	0.095165	0.168417	-0.0718994	-0.0772758	0.0630945	-0.0676843	0.376685	0.123979	0.0858526	-0.00533543	-0.0755055	1	1	0.999958	1	FALSE	FALSE
GENE: Ctse	0.0948722	0.134203	-0.0523318	-0.0176111	-0.352996	-0.678951	NA	-0.02083	-1.35134	0.00474124	0.100398	-0.00591646	-0.324879	0.0489218	NA	-1.9867	0.350009	-1.39574	0.086309	-0.0483309	0.273634	0.184138	0.388262	-0.403275	-0.134202	-0.0684971	0.282404	-0.569876	0.0977592	1.08369	0.144155	1	1	0.905829	1	FALSE	FALSE
GENE: Ctsh	0.212069	-0.516518	-0.182552	0.0087672	-0.626205	-0.382304	NA	-0.0398487	-0.287045	-0.222644	0.00829622	-0.127509	-0.770449	-0.206522	NA	-0.192314	-0.41076	-0.0640486	0.0394089	-0.0193701	0.131942	-0.221241	0.65233	0.180263	-0.322138	-0.435225	0.0632671	-0.393664	0.00853331	-0.112005	0.209004	0.000505464	1	0.90842	0.000505464	FALSE	TRUE
GENE: Ctss	-0.386869	-0.119546	-0.316287	-0.0306424	-0.0403257	-0.268512	NA	-0.077908	0.239964	-0.172615	0.0319484	-0.0778713	-0.0952792	-0.163709	-1.75398	-0.308215	-0.607893	0.070538	-0.490706	-0.0423615	-0.222282	-0.361474	0.730281	0.6346	-0.217139	0.153036	-0.462779	-0.485	-0.147852	-0.570873	-0.281858	0	1	0.873742	0	FALSE	TRUE
GENE: Ctsw	0.267716	-2.24439	-0.629197	0.0020748	-0.610491	0.00234525	NA	0.243416	0.514738	-0.55816	0.0996978	-0.162149	-0.00796077	-0.540339	-0.071001	-1.68043	-1.73685	-0.940937	0.0329793	0.24235	-0.168996	-1.19947	0.131485	0.833375	-1.05232	-1.37307	-0.499339	-0.108	0.0895519	0.369444	0.289471	0	1	0.785229	0	FALSE	TRUE
GENE: Ctsz	0.166249	-0.28186	0.043306	0.126061	-0.507427	-0.32293	NA	-0.176097	0.195049	-0.371311	-0.0518885	-0.462752	-0.139109	-0.0495896	-1.14075	-0.41064	-0.260625	-0.140054	-0.130082	-0.198816	-0.163759	-0.229811	-0.194292	0.325992	-0.442504	-0.118102	-0.296186	-0.721267	0.0577037	0.714288	0.273002	1.65289e-05	1	0.89279	1.65289e-05	FALSE	TRUE
GENE: Cuedc1	0.0539617	0.612553	0.182255	0.454749	-0.142662	-0.205919	NA	0.0996979	-0.284116	0.20679	0.217868	0.437647	-0.447832	0.343897	NA	-0.0774556	0.417855	0.358098	0.307268	0.23838	0.257882	0.569688	-0.728516	-0.834227	0.483344	0.178959	0.426733	0.173177	0.210235	-0.979113	0.0651309	1	0	1.06402	0	TRUE	FALSE
GENE: Cul1	-0.0601842	0.145368	-0.0163033	-0.0187478	0.254602	-0.0482807	0.33796	0.0180556	0.164428	0.222115	0.0480709	0.242287	-0.0819987	-0.0452021	-0.397577	0.0898255	0.0437365	-0.00405526	-0.0360919	0.146623	0.0489919	0.122128	0.338823	0.193217	0.219066	0.10686	0.153391	0.0850711	-0.0997596	-0.356552	-0.199164	1	0.935073	1.03681	0.935073	FALSE	FALSE
GENE: Cul2	0.0746502	-0.101735	-0.258321	-0.0429449	0.238793	0.319949	NA	0.0459585	0.0082443	0.0669638	-0.0795454	-0.106648	0.157243	-0.261085	NA	0.0902997	-0.249343	-0.29272	-0.0517451	0.00122385	-0.316625	-0.223033	0.040828	-0.0253258	0.0269891	-0.123612	-0.274236	0.0843813	-0.0365799	0.0502138	0.0202685	1	1	0.971319	1	FALSE	FALSE
GENE: Cul3	0.0223619	0.13542	0.0302204	0.0286021	0.205842	0.0992177	NA	-0.0145961	0.00477983	0.235805	-0.0437156	0.238332	0.0133931	0.0533655	NA	0.294845	-0.0340865	-0.150098	-0.012679	0.137103	0.137949	-0.0109043	0.135166	0.213421	0.176264	0.13436	0.0900617	0.412816	-0.0686731	-0.381196	-0.0789721	1	1	1.04907	1	FALSE	FALSE
GENE: Cux1	-0.114804	0.400066	0.298401	-0.032488	-0.0441544	-0.0534357	NA	0.0110907	-0.68031	0.0615937	0.107003	0.0499897	-0.158847	0.21566	NA	0.266519	0.401764	0.138828	0.280676	0.0581595	0.20048	0.335295	-0.49737	0.146915	-0.0251025	0.271053	0.286259	0.135411	0.0854557	-0.429954	-0.132091	1	0.061558	1.03854	0.061558	TRUE	FALSE
GENE: Cwc15	0.011346	-0.0306133	-0.167006	0.0402376	0.219979	-0.0900854	0.537326	-0.0179837	0.40097	-0.0539896	-0.154747	-0.112676	-0.0135901	-0.106386	-0.408914	-0.217654	-0.0231268	-0.0855741	-0.000846922	0.0176084	-0.168163	-0.0555353	-0.0591181	0.269468	-0.101934	-0.159342	-0.0296754	-0.124874	-0.0240998	0.0651853	-0.151174	1	1	0.982381	1	FALSE	FALSE
GENE: Cx3cl1	-0.202217	-0.194848	0.359409	-0.106394	0.0567356	-0.127124	NA	0.358397	0.055715	0.246279	-0.176607	0.157257	-0.164347	0.0172493	NA	-0.00369249	0.304259	0.343783	0.0180567	0.24688	-0.573998	0.216281	0.221387	0.101786	0.223717	-0.456462	-0.265748	-0.189382	0.251465	0.690539	-0.0463856	1	0.601926	1.03309	0.601926	FALSE	FALSE
GENE: Cx3cr1	0.0356775	-0.58748	-0.497583	0.0022596	-1.15034	0.0720207	NA	-0.0888991	0.378196	-0.489797	0.227805	-0.325926	-0.0601843	-0.03349	NA	-0.705959	-0.690784	-0.156566	-0.0775766	-0.0890854	0.41221	-0.400246	-0.0291773	0.30296	-0.596103	-0.221802	-0.0121919	-0.0172128	0.0736287	0.723825	-0.0307568	0	1	0.908114	0	FALSE	TRUE
GENE: Cxadr	-0.251529	0.274963	0.270194	-1.10753	0.651422	-0.0332972	NA	0.270063	0.79788	0.288329	-0.0562991	0.415164	0.372837	-0.0609933	NA	0.300206	0.288454	1.6216	0.0812391	0.221641	-0.0954794	0.189673	0.262275	0.408652	0.283826	0.00921183	0.255189	1.11808	-0.0925966	0.288292	-0.297969	1	9.85915e-05	1.17293	9.85915e-05	TRUE	FALSE
GENE: Cxcl10	-0.816267	-3.21856	-1.50812	-0.634674	-2.39706	-0.155497	NA	-1.83494	0.229702	-1.8944	-1.26454	-4.04122	-0.0259211	-0.417727	2.7922	-1.9131	-2.64942	-1.75636	-1.57762	-1.95712	-2.80443	-1.18407	0.306415	0.313357	-2.22401	-2.26576	-3.72476	-4.1721	-0.214042	0.476427	0.34042	0	1	0.395083	0	FALSE	TRUE
GENE: Cxcl12	-0.0472359	-0.0474049	-0.389456	-0.0824744	-0.0980359	0.121958	NA	0.245127	0.203239	0.0453208	-0.140844	0.359665	0.709763	0.150424	-0.483769	-0.849643	-0.272609	-0.813983	0.119636	0.414467	0.24693	-0.113861	0.0182104	0.201006	0.220074	0.015328	-0.022357	-0.842908	0.0313302	-0.0337173	-0.000305627	1	0.655071	0.974091	0.655071	FALSE	FALSE
GENE: Cxcl13	-0.0100629	-0.374227	-0.395261	0.00834941	-1.20929	0.336003	NA	-0.567198	-0.116964	-0.430879	-0.236624	-0.0885546	0.268374	0.221393	NA	-1.89233	-0.877488	0.145314	-0.428942	-0.246028	0.54236	-1.28477	0.328286	-0.781445	-0.821788	0.848457	-0.328515	-3.48175	-0.43457	-1.39658	-0.952256	0	1	0.721499	0	FALSE	TRUE
GENE: Cxcl14	-0.0144557	-0.344193	-0.418595	-0.162353	-0.591259	-0.860902	NA	0.209453	-0.434747	0.0412939	0.189141	0.0434292	-0.241596	-0.241354	NA	-0.895688	-0.351053	-0.701704	0.12145	0.252054	0.0325253	-0.0855545	-0.296875	-0.116743	-0.15245	0.252999	-0.387312	-1.00941	0.128958	-0.0771362	0.238728	0.000981432	1	0.869026	0.000981432	FALSE	TRUE
GENE: Cxcl5	-0.0350666	-0.41846	-0.633633	-0.298289	-0.22605	-0.0250677	NA	-0.208727	0.313329	-0.76019	-0.227035	-1.65667	0.00909239	-0.26298	NA	-0.213544	-0.560436	-0.87578	-0.0566686	-0.378867	-0.507932	-0.161777	-0.0757841	-0.494764	-0.518344	-0.275325	-0.335224	-0.0768642	0.0716464	-2.23748	-0.102655	0	1	0.764598	0	FALSE	TRUE
GENE: Cxcl9	-0.625072	-3.87382	-3.34391	-0.587355	-2.77143	-0.21679	NA	-1.70582	0.0596114	-3.73131	-1.10271	-4.65287	-0.793653	-2.7039	-2.16011	-4.82518	-4.98431	-4.66332	-2.02876	-1.93133	-3.6083	-3.67254	-0.212951	-0.747364	-4.2185	-2.33682	-4.55066	-5.36161	-0.866945	-1.95258	0.235336	0	1	0.181181	0	FALSE	TRUE
GENE: Cxcr3	-0.0474054	-1.54256	-1.5154	0.255653	-0.731416	-0.205028	NA	0.114783	-0.469453	-0.633226	0.125699	-0.144308	-0.155541	-1.00551	NA	-0.678574	-1.73097	-0.245332	0.032352	0.0902337	-0.0908286	-1.23417	0.969461	0.495796	-1.06503	-1.18403	-0.269316	-0.410659	-0.0463032	0.507259	0.118926	0	1	0.774432	0	FALSE	TRUE
GENE: Cxcr7	0.0301312	0.155398	-0.306433	-0.162411	-0.0760074	0.0233805	NA	-0.0117114	-0.257737	-0.0694288	-0.455218	0.103605	0.549452	0.043691	NA	0.0380378	-0.171662	-0.346937	-0.110885	0.0833095	0.339713	-0.137952	0.393178	-0.219885	0.0420531	0.114048	0.0741048	0.387688	-0.0147356	-0.767417	-0.0986236	1	0.266921	0.980375	0.266921	FALSE	FALSE
GENE: Cxxc1	0.189146	0.0700289	0.0804475	-0.335238	-0.137863	-0.103011	NA	0.166082	-0.238437	0.174113	0.000843895	0.113246	-0.10639	0.217674	NA	-0.0547758	0.179833	0.240505	0.252695	0.244426	0.0597156	0.227065	-0.339603	-0.718449	0.267665	-0.0472206	0.104993	-0.0283276	0.195949	-0.0986101	0.250458	1	0.184743	1.01996	0.184743	FALSE	FALSE
GENE: Cxxc5	-0.115058	0.356971	0.16864	0.132651	0.0551	-0.137559	NA	0.14809	0.0182873	0.339945	0.0433508	0.378677	-0.197529	0.362848	NA	0.117173	0.437434	-0.0168876	0.228997	0.262474	0.162916	0.283184	0.205963	-0.0639355	0.423819	-0.183541	0.154741	0.478628	0.0976734	-0.0389067	-0.178021	1	9.7629e-05	1.09838	9.7629e-05	TRUE	FALSE
GENE: Cyb561	-0.0902309	-0.119271	0.329729	0.10459	-0.118675	-0.143421	NA	-0.239255	-0.292554	-0.0591922	-0.4472	-0.251968	-0.115047	-0.0149735	NA	-0.0618818	0.194538	0.0532679	-0.0344798	-0.148774	-0.29629	0.0764313	0.0600983	0.0731672	-0.119527	-0.199349	-0.0325226	-0.310504	0.115018	-0.156106	0.0715536	0.528951	1	0.949391	0.528951	FALSE	FALSE
GENE: Cyb5r1	0.127712	-0.213779	-0.264164	-0.0258285	0.0349025	0.14888	NA	0.00293006	-0.190061	-0.0169666	-0.0493748	-0.157115	0.197006	-0.13146	-0.973016	-0.312457	-0.11263	-0.34203	0.0580778	-0.00874587	-0.268657	-0.177586	-0.162177	-1.07048	-0.00521814	-0.0946337	-0.282988	-0.665684	0.135256	-0.0779312	0.325789	0.493314	1	0.899744	0.493314	FALSE	FALSE
GENE: Cyba	-0.466457	-1.4527	-1.73597	-0.590692	-0.827329	-1.00154	NA	0.041776	-0.48219	-0.541936	-0.204317	-0.847653	-1.05946	-1.36487	-2.37894	-2.40135	-1.42926	-1.87147	0.0119637	0.12576	-0.903111	-1.29973	-0.560915	-1.10371	-0.757841	-1.61971	-1.06235	-1.05952	-0.127505	-1.13977	-0.289788	0	1	0.518823	0	FALSE	TRUE
GENE: Cyc1	0.123234	-0.218922	-0.0639464	-0.0937101	0.134579	0.191355	-0.51595	-0.0556308	-0.0861622	0.0280762	-0.157382	-0.0309276	0.143226	-0.0953826	-0.675691	-0.0495126	-0.249678	-0.184194	-0.133959	-0.106505	-0.0695381	-0.300717	-0.013331	-0.0870212	0.0329008	-0.0784604	-0.234389	-0.244861	-0.0569467	-0.25966	0.133025	1	1	0.929367	1	FALSE	FALSE
GENE: Cyfip1	-0.169227	0.146612	-0.0235358	0.184504	0.181173	-0.0356164	NA	-0.0674806	0.122371	-0.0484263	-0.0174477	-0.0760453	-0.117698	-0.140115	NA	0.0363781	0.0215129	0.38858	0.0042971	-0.0696837	-0.142436	0.0761318	0.226766	0.385415	-0.135088	0.0252142	0.0854586	0.00531394	-0.0584857	0.272772	-0.177964	1	1	1.02134	1	FALSE	FALSE
GENE: Cyfip2	-0.0498645	-1.32905	-1.50193	-0.0626196	-1.00954	-0.0661225	NA	0.105138	0.0999976	-0.204918	-0.184237	0.134011	-0.0187519	-0.997823	NA	-0.887006	-1.49392	-1.6548	0.140932	0.204	-0.145812	-1.30522	0.455614	-0.707797	-0.335208	-1.2273	-0.252583	-0.308295	-0.00798829	-0.426918	-0.0860039	0	1	0.730749	0	FALSE	TRUE
GENE: Cyp1a1	-0.0871038	0.0289956	0.0521887	0.973167	-0.109105	0.778285	NA	-0.0413354	0.473119	-0.0702411	0.990773	-0.0466923	0.778931	0.0686756	NA	0.774106	0.141867	0.781593	-0.809118	-0.0406509	0.015922	0.0639885	0.226147	0.588042	-0.0949499	-0.280683	-0.004618	0.762483	-0.0136856	0.397916	-0.458827	1	0.859345	1.14977	0.859345	FALSE	FALSE
GENE: Cyp1b1	0.159053	-0.13965	-0.530209	-0.0666469	-0.0482368	0.390872	NA	-0.0152167	1.11855	0.0244983	-0.0180755	-0.0377752	0.212227	-0.265969	NA	0.0341677	-0.230666	0.381509	-0.0177979	-0.0187535	-0.0450101	-0.219952	-0.152212	0.647169	-0.00694494	-0.495499	-0.000787236	0.525103	0.193847	0.116271	0.0687604	0.741691	1	1.03806	0.741691	FALSE	FALSE
GENE: Cyp2b10	0.179495	0.971004	2.91826	0.0238618	0.516851	-1.37898	NA	0.308077	1.22483	0.461817	0.433861	0.582115	-0.254901	1.30011	NA	0.171658	1.89697	0.961698	-0.643079	-0.823585	2.13639	0.0448254	-0.121755	1.64464	0.397229	1.86724	1.10057	0.34522	0.400305	2.20141	0.892869	1	0	1.60363	0	TRUE	FALSE
GENE: Cyp2d26	0.143608	1.40639	1.88176	1.38881	2.30776	-0.0273326	NA	0.25399	1.64447	1.53354	0.527074	1.5973	0.32121	1.73912	1.012	3.22877	1.46734	3.84787	-0.113833	0.153901	3.18805	1.22065	0.886133	1.8541	1.75941	1.27515	1.40253	5.56382	0.0250103	2.17236	0.087058	1	0	2.74778	0	TRUE	FALSE
GENE: Cyp2j6	0.114103	1.63602	2.47608	1.08919	0.914102	-0.741824	NA	0.0346802	0.61098	-0.186737	0.40805	-0.150689	-0.446314	2.21352	NA	1.03189	1.2776	1.5544	-0.237029	-0.142569	1.70271	1.15152	-0.0676647	-0.442188	-0.23814	2.74107	1.34494	1.08241	-0.31782	-0.809167	-0.161068	1	0	1.51724	0	TRUE	FALSE
GENE: Cyp2s1	0.118483	0.187325	0.33719	0.731657	0.108507	0.0295856	NA	0.249289	0.353256	0.275426	0.418255	0.379869	-0.0107021	0.25285	NA	0.421994	0.229075	0.37757	0.0978217	0.184531	0.34958	0.136874	0.421808	0.916176	0.397033	0.163446	0.215612	0.371218	0.0204691	0.488884	-0.0179503	1	0	1.21667	0	TRUE	FALSE
GENE: Cyp3a11	0.509887	2.73795	4.46093	-0.0311629	0.693455	-0.533181	NA	0.19748	-0.0556508	0.615335	1.42109	0.57587	0.0471223	3.32501	-0.519137	0.24552	4.66133	2.48099	-0.358653	-0.702776	5.25421	4.00514	-1.24058	2.49361	0.625608	2.354	4.73289	5.5949	0.44236	2.89288	0.407754	1	0	2.98515	0	TRUE	FALSE
GENE: Cyp3a13	-0.0312106	0.175858	0.813869	-0.129323	1.33482	-0.440982	1.76762	0.457427	0.918821	0.732496	0.226771	0.943066	0.681582	0.165841	1.10884	0.459153	0.252184	1.61636	-0.244498	0.398363	0.163526	0.0183532	1.10422	1.65692	0.829856	0.404043	0.101629	0.574012	-0.0888672	1.11324	-0.0509688	1	0	1.46353	0	TRUE	FALSE
GENE: Cyp4f13	0.103627	0.124223	1.2621	0.273466	0.293706	0.00132321	NA	0.2913	0.381194	0.483457	0.575167	0.550154	0.21715	1.0296	-0.606971	0.475493	0.623465	1.20989	0.158209	0.388293	1.10469	0.524905	0.160808	1.0681	0.686121	0.52174	0.489322	0.71377	0.132179	0.466047	0.0237868	1	0	1.3732	0	TRUE	FALSE
GENE: Cyp51	-0.285353	0.184552	-1.30152	-0.0379687	-0.0327258	0.74944	NA	-0.305149	0.0186834	-0.387641	-0.394679	-0.368481	0.955748	-1.28722	-0.421701	0.410985	-0.15998	0.573579	0.122498	-0.311906	-1.19093	0.157806	0.411425	0.0269598	-0.227932	-0.8972	0.193433	0.671934	-0.305504	-0.0721801	-0.585197	0	1	0.909698	0	FALSE	TRUE
GENE: Cyp7b1	-0.0757461	0.106593	-0.126272	-0.0162639	-0.0731034	0.528294	NA	-0.241037	0.470296	-0.054023	-0.423595	-0.098092	0.653911	0.118774	NA	0.0478865	-0.14192	-1.04604	-0.145957	-0.0329486	0.289285	0.170008	0.0321795	-0.11258	0.10379	0.0532179	0.133857	-0.677311	-0.192782	0.857789	-0.503538	0.243599	1	0.990596	0.243599	FALSE	FALSE
GENE: Cyth1	-0.295027	0.0270341	-0.0295168	-0.830605	0.100464	0.345497	NA	-0.0510083	0.290334	-0.0159764	-0.604757	0.0744535	0.0385299	-0.123124	NA	-0.118611	-0.0127369	1.28556	-0.20211	-0.0677076	-0.0865987	-0.0221052	0.558486	0.118553	-0.105148	0.0290206	0.0527847	-0.0816764	-0.065382	-1.06871	-0.322391	0.143798	1	0.972133	0.143798	FALSE	FALSE
GENE: Cyth2	0.0245294	0.0434211	0.345026	-0.152948	0.106943	-0.224254	0.486693	0.287892	0.297119	0.313192	0.0769956	0.103566	-0.0843419	0.127395	0.0184061	0.0100646	0.463392	0.447797	0.224494	0.216391	0.0879419	0.345013	0.309684	0.383232	0.266746	-0.0790779	0.287339	0.133931	0.139572	0.329535	0.00475912	1	0.000257069	1.12683	0.000257069	TRUE	FALSE
GENE: Cyth3	0.102877	-0.0513797	-0.304165	-0.0358181	-0.0722333	0.176503	NA	0.0393519	-0.348908	0.0390608	-5.46405e-05	0.102919	0.253055	-0.00111254	NA	-0.164079	-0.129857	-0.601499	0.0418859	0.137804	0.00473326	-0.0719669	0.425264	0.599679	0.0596541	-0.0743778	-0.0316232	-0.278234	0.109214	-0.757438	0.0691716	1	1	0.981962	1	FALSE	FALSE
GENE: Cytip	-0.0240886	0.108081	0.0253811	0.370136	-1.03374	-0.50391	NA	0.187837	-0.362536	-0.44614	0.507718	0.066218	-0.637343	0.599174	-0.357811	-0.416125	-0.303892	-0.360616	-0.135469	0.248392	1.33982	-0.080329	0.517743	0.282993	-0.752744	0.503622	0.823334	0.499989	-0.0110392	0.0769533	0.11329	0.737362	0	1.01971	0	TRUE	FALSE
GENE: D030056L22Rik	-0.0453368	0.0184936	-0.2473	-0.223938	0.623109	-0.737879	NA	0.254003	0.433903	0.116007	-0.702259	0.0435483	-0.320537	-0.0935507	-1.27263	-0.103549	-0.00856693	-0.163616	-0.060429	0.177471	-0.243377	0.0173433	-0.490769	-0.661969	0.389839	-0.150486	-0.038496	0.0881311	-0.18661	-0.302468	0.00975041	0.933179	1	0.914208	0.933179	FALSE	FALSE
GENE: D10Wsu102e	0.342609	-0.383592	0.177362	-0.281265	-0.239743	0.154852	NA	-0.131268	-0.685929	0.0958476	-0.208117	0.00583413	0.2332	0.396685	NA	-0.0817231	-0.00908788	0.38435	0.15276	-0.0740758	0.105798	0.162603	0.0831549	0.0712681	0.136406	-0.0790308	-0.047049	-0.0675289	0.127514	0.269442	0.339192	1	1	1.02298	1	FALSE	FALSE
GENE: D10Wsu52e	0.13839	-0.11088	0.0655402	0.0605422	0.0378617	0.00341351	-0.510923	0.10197	0.671541	0.297684	-0.175551	0.0195116	-0.0429462	0.123395	-0.849271	0.0942235	0.160634	-0.271499	0.200678	0.196207	0.0413699	0.194821	0.144038	0.183671	0.216099	-0.259698	0.0902976	0.291277	0.218813	0.418754	0.14282	1	0.669233	1.04323	0.669233	FALSE	FALSE
GENE: D15Ertd621e	0.0629743	0.149441	0.0308296	-0.593128	0.246411	-0.211956	NA	0.0437203	0.47201	0.120902	0.0820346	0.184515	0.0241626	0.00715557	-0.376971	0.209595	0.0835279	-0.250115	0.0387085	0.149591	0.0909536	0.0572003	0.364436	0.70307	0.152564	0.0938	0.149455	0.36737	0.00858702	0.0752777	0.033881	1	0.709666	1.06118	0.709666	FALSE	FALSE
GENE: D17Wsu104e	-0.209744	-0.104183	-0.579512	0.0889882	-0.173894	0.00645258	NA	-0.2948	-0.403299	-0.551159	-0.160769	-0.543249	-0.214976	-0.573985	-1.27921	-0.51988	-0.382018	-0.326976	-0.152911	-0.41843	-0.627487	-0.473663	-0.263576	-0.438822	-0.446427	-0.234745	-0.3789	-0.793683	-0.0666953	0.00723083	-0.0803601	0	1	0.782942	0	FALSE	TRUE
GENE: D19Bwg1357e	0.144788	-0.232307	-0.359614	-0.122224	0.164696	0.355426	-0.421712	-0.0869045	0.126433	0.0820328	-0.446228	-0.110172	0.242839	-0.255692	-0.483654	-0.496423	-0.270654	-0.19664	-0.12935	-0.100158	-0.376976	-0.220737	-0.405439	-0.321677	0.161839	-0.199069	-0.403034	-0.391253	0.0146973	-0.287988	0.134668	0.0270075	1	0.896417	0.0270075	FALSE	TRUE
GENE: D1Ertd622e	-0.221751	0.0953587	-0.0789547	0.269085	0.729801	0.187056	NA	0.112457	0.210957	0.034579	0.197226	0.110266	0.589451	-0.254962	-1.17854	0.487308	0.0544753	0.301531	-0.0622705	0.00489344	-0.0658544	0.0872633	0.548925	0.609509	0.0250727	0.000557113	0.243242	0.679345	-0.173612	0.149372	-0.353624	1	0.896571	1.08018	0.896571	FALSE	FALSE
GENE: D230025D16Rik	-0.00193479	0.177771	0.0354869	0.134016	0.207925	-0.181979	NA	0.100085	-0.349799	0.138663	0.0584352	0.151831	-0.103195	-0.0291248	-0.497705	-0.098803	0.106769	0.0205552	0.0774717	0.169639	0.0250499	0.00122655	-0.173693	-0.506025	0.115269	0.0638815	0.145087	-0.157321	0.0419937	-0.244084	0.00595689	1	1	0.986995	1	FALSE	FALSE
GENE: D2Wsu81e	0.192102	-0.0209642	0.169297	0.0655602	0.00812888	0.233525	1.15069	-0.0643282	-0.579448	-0.0168044	-0.0783281	-0.0632287	0.115957	0.173864	0.603162	-0.0889886	0.209506	-0.14837	0.037374	-0.0497951	-0.0277473	0.123878	-0.186921	-0.603367	0.0365815	0.0287051	-0.0971371	0.134234	0.127973	0.406498	0.161263	1	1	1.04463	1	FALSE	FALSE
GENE: D4Wsu53e	-0.199797	0.376754	-0.0062809	-0.478666	-0.11793	-0.208028	-1.16066	-0.0470369	0.177981	-0.147573	-0.0610171	0.083178	-0.191875	-0.0780255	-0.482017	0.387516	-0.0658362	-0.0261173	-0.0767398	-0.0426257	0.275551	-0.0610417	0.512114	0.339922	-0.071633	0.353965	0.248558	0.784574	-0.26868	-0.185976	-0.210661	1	1	0.985613	1	FALSE	FALSE
GENE: Dab1	0.328754	-0.387413	0.363091	-0.0839582	0.787931	1.84093	NA	0.812355	0.0180165	0.621215	0.599208	0.347576	0.112461	0.42408	0.262176	0.685358	0.177923	0.294241	0.414581	0.201448	-0.260151	0.0836488	-0.138856	-0.571976	0.811935	-0.462533	-0.175928	1.8922	0.505265	0.985306	0.191204	1	0	1.27987	0	TRUE	FALSE
GENE: Dab2	0.0886762	-0.000852154	-0.367743	-0.0796542	-0.48814	0.00530348	NA	-0.0736999	0.000788068	-0.181235	0.0773947	0.188283	-0.045315	0.0395103	NA	-0.0934692	-0.210056	-0.192276	0.0998891	0.138803	0.18163	0.0345359	0.0834829	-0.534408	-0.152933	-0.0573763	0.0755369	-0.202458	0.161196	-0.360188	-0.0975196	1	1	0.954181	1	FALSE	FALSE
GENE: Dab2ip	-0.0648876	0.11177	0.285169	-0.00316292	-0.0620177	0.185104	NA	0.0105256	-0.27875	0.0297742	0.184846	-0.0140799	0.163437	0.171572	NA	0.190774	0.237227	0.107293	0.0074598	-0.00543305	0.0477259	0.141	0.0272985	0.0928668	-0.026847	0.0972065	0.0537748	0.174042	-0.0086934	0.168168	-0.0018967	1	1	1.0495	1	FALSE	FALSE
GENE: Dach1	0.221537	0.374739	0.311223	0.226342	0.186179	0.333355	NA	0.238762	0.76147	0.394539	0.0178758	0.334318	0.691877	0.714961	NA	0.684997	0.291538	-0.0675508	0.104702	0.277443	0.791691	0.378111	-0.598517	1.15441	0.409707	0.494096	0.388615	0.72456	-0.12019	0.90291	0.230749	1	0	1.2962	0	TRUE	FALSE
GENE: Dad1	0.334237	-0.361397	0.294194	0.0650791	0.0380248	0.0334788	0.304688	0.0306232	-0.0263503	0.137258	-0.00165627	0.023339	-0.0933249	0.388271	-0.22663	-0.325196	0.132692	-0.0980404	0.215408	0.173243	0.0217708	0.137751	-0.235838	-0.576548	0.19901	-0.199871	-0.177414	-0.267166	0.318995	0.0867252	0.486442	1	0.141541	1.01877	0.141541	FALSE	FALSE
GENE: Dag1	0.125401	-0.194701	0.094715	-0.0926624	0.0248854	0.194012	-1.3981	-0.0475095	0.116417	0.0362484	-0.12928	-0.0364614	-0.00111696	0.055952	-0.520501	-0.0652238	-0.0262969	0.197084	-0.0162342	-0.00628068	-0.0944211	-0.153915	-0.144825	-0.16711	0.0732708	-0.0642483	-0.136946	-0.144208	0.0296459	0.18863	0.1109	1	1	0.952151	1	FALSE	FALSE
GENE: Daglb	-0.0963396	-0.125918	0.119502	-0.181068	-0.0680905	-0.0583237	NA	-0.214188	-0.874444	-0.421271	0.168531	-0.846329	-0.0593971	-0.0118271	NA	-0.185838	-0.074855	-0.391526	-0.275782	-0.463997	-0.324647	-0.258439	-0.981726	-0.794117	-0.665534	0.117067	-0.413429	-0.598661	-0.0430876	-0.196459	-0.0036118	0	1	0.82155	0	FALSE	TRUE
GENE: Dalrd3	0.0831701	-0.0176501	0.234362	-0.26196	0.147316	0.249331	NA	0.261659	-0.164968	0.168386	0.0778946	0.056634	0.121319	0.203914	-0.551028	-0.0331796	0.215423	0.271306	0.133652	0.21198	0.0700855	0.119857	-0.557357	-0.0318971	0.202993	0.0201147	-0.0910371	-0.609155	0.157212	0.0431786	0.274724	1	0.385159	1.02352	0.385159	FALSE	FALSE
GENE: Dao	0.189341	-0.440757	0.525683	0.453678	0.0102602	-1.03574	NA	0.0688588	-0.0217834	0.0758271	-0.675852	-0.00869748	-0.62349	0.133303	NA	-1.0905	-0.0636842	-0.10413	-0.382808	-0.110829	0.83001	-0.34069	0.0232223	-0.112086	0.0720245	-0.217161	0.343162	-0.525502	-0.0326954	0.129447	0.219698	0.103853	0.323047	0.937238	0.103853	FALSE	FALSE
GENE: Dap	0.0661575	0.435415	0.780421	0.147083	-0.368802	-0.140479	0.229967	-0.0372009	-0.223531	-0.00194116	-0.353754	-0.112866	-0.106566	0.905464	-0.450964	0.245231	0.786381	0.532689	0.268512	-0.051635	0.682477	0.638616	-0.231298	0.47892	0.00799917	0.268298	0.409764	0.375257	0.144311	0.339762	0.0961351	1	0	1.13745	0	TRUE	FALSE
GENE: Dapk2	0.00334272	-0.783362	-0.441397	0.0525641	-0.467335	0.170939	NA	-0.266508	0.0864875	-0.456372	-0.17512	-0.830529	-0.110891	-0.416839	-1.97184	-0.473385	-0.625646	-0.441603	-0.11129	-0.376003	-0.677553	-0.541802	-0.336158	-0.515188	-0.628146	-0.512303	-0.743106	-0.129253	0.00428796	-0.213455	0.0448037	0	1	0.759916	0	FALSE	TRUE
GENE: Dapk3	0.274693	-0.310782	0.385113	0.265574	-0.0765461	-0.164612	NA	0.37754	-1.05287	0.358944	-0.0475723	0.1355	-0.233922	0.445507	NA	-0.252603	0.472665	0.6228	0.403733	0.351837	0.0296097	0.367869	0.544412	0.424323	0.384194	-0.260105	0.069407	-0.453565	0.476908	-0.672159	0.301868	1	0	1.07865	0	TRUE	FALSE
GENE: Dars	0.0770548	-0.152967	-0.252141	-0.00954358	0.316296	0.156296	NA	-0.0642677	-0.222533	0.0315855	0.102263	-0.0313175	0.208563	-0.280928	-1.1283	0.0616701	-0.184157	0.0699562	-0.0455028	-0.0213682	-0.216469	-0.129773	-0.417713	-0.00301613	0.0715308	-0.0254654	-0.188785	0.144628	-0.120436	1.37516	-0.110106	1	1	0.977391	1	FALSE	FALSE
GENE: Daxx	-0.424938	-0.321764	-0.0813709	0.0130234	-0.536264	0.210397	NA	0.0152719	-0.483484	-0.237396	-0.101819	-0.449063	-0.00543269	-0.0277684	-0.172647	-0.116438	-0.243803	0.112595	-0.528737	-0.418912	-0.649432	-0.114635	0.205297	0.340789	-0.148319	-0.410064	-0.72797	-1.80528	-0.0356512	-0.163314	0.0462303	0	1	0.845555	0	FALSE	TRUE
GENE: Dbf4	0.336841	-0.592819	-0.983557	-0.00321552	0.16224	0.876206	NA	-0.594987	1.16633	-0.848241	-0.188123	-0.859147	0.610906	-0.914565	-1.18874	-0.34916	-1.02753	-0.876403	0.0178916	-0.166198	-0.826115	-0.968086	0.709849	0.492498	-0.800734	-0.457056	-0.800663	-0.707662	-0.353043	1.32848	-0.115198	0	1	0.832776	0	FALSE	TRUE
GENE: Dbn1	0.0648956	-0.133947	-0.0634523	0.104802	-0.395839	-0.108255	NA	0.038034	-0.480402	-0.0549945	0.14388	0.185665	0.0180323	0.110143	-0.259546	-0.466661	0.134916	-0.135946	0.162682	0.180409	0.076325	0.136515	-0.41856	-0.302836	0.0525135	-0.151167	-0.0325125	-0.0376863	0.128519	-0.303703	0.0089726	1	1	0.959282	1	FALSE	FALSE
GENE: Dbndd2	-0.0318947	0.28813	-0.135437	0.206158	0.062471	0.097366	0.902816	0.0374904	-0.369684	0.0373669	0.298837	0.00104717	-0.350337	-0.027793	-0.108539	0.308421	0.133036	0.53219	0.0609763	-0.00253076	-0.0626961	0.20134	-0.0677048	0.150352	0.0116855	0.117211	0.0322127	0.786478	0.102584	0.183768	-0.0206165	1	1	1.07838	1	FALSE	FALSE
GENE: Dbnl	-0.0888399	-0.464065	-0.298834	-0.302244	-0.27292	0.221296	NA	0.02816	-0.785664	-0.190304	-0.118341	-0.542058	0.303017	-0.300994	-0.454977	-0.576541	-0.243611	-0.122732	-0.0331431	-0.134287	-0.542764	-0.178492	-0.101025	-0.306191	-0.343635	-0.373071	-0.430275	-0.634386	0.0817545	-0.588578	0.0217002	0	1	0.835627	0	FALSE	TRUE
GENE: Dbt	0.13979	0.111684	-0.21395	0.255139	-0.165114	0.296638	NA	0.0345717	-0.052103	0.0431484	0.121926	-0.0127054	0.354387	-0.0717658	-0.974945	0.229646	-0.0129643	0.190129	-0.0686972	-0.15451	-0.118821	0.0216956	0.571628	1.11004	0.100567	-0.219708	-0.0955709	0.245817	-0.0503468	-0.0721449	0.0990758	1	1	1.03868	1	FALSE	FALSE
GENE: Dcaf11	-0.149893	0.423774	0.305903	0.396634	0.333417	-0.175824	0.394066	0.106029	0.135777	0.106096	0.0936056	0.240477	-0.215718	0.147251	0.239998	-0.0135578	0.0702566	0.46242	-0.155307	0.0902979	0.411218	0.0550375	0.344465	0.778661	0.159882	0.447101	0.24246	-0.0515106	-0.249535	0.588098	-0.136412	1	0.00294314	1.12897	0.00294314	TRUE	FALSE
GENE: Dcaf8	0.0589662	0.115081	0.350606	0.0696904	-0.0179665	-0.424833	-0.625779	0.0443925	-0.00812236	0.286807	0.0199236	0.273976	-0.262986	0.338145	-0.401585	-0.0213675	0.22011	0.223093	-0.0252595	0.179732	0.508003	0.277629	-0.108366	-0.0518902	0.325802	0.161796	0.276635	0.140298	0.0198248	0.0504926	-0.0237042	1	0.00262683	1.04501	0.00262683	TRUE	FALSE
GENE: Dck	0.0814082	-0.150589	-0.14792	-0.077939	-0.120693	0.148612	NA	0.00267906	0.00278206	-0.105837	-0.217156	-0.380697	0.705787	-0.0907409	NA	0.11955	-0.0372643	-0.509154	0.0976898	-0.00755989	-0.195509	-0.177733	0.0351474	-0.123801	-0.186818	-0.0613407	-0.190323	-0.237327	-0.030533	0.221357	0.311841	0.366601	1	0.968894	0.366601	FALSE	FALSE
GENE: Dclre1a	-0.0623933	0.0817644	0.054857	-0.103975	0.0672394	0.0378056	NA	-0.0398588	-0.574311	-0.00295273	-0.147303	-0.0277854	-0.157639	0.00490397	NA	-0.0455596	-0.12411	-0.15755	0.0101216	0.0224206	0.0549052	-0.156965	-0.2032	-0.228024	0.138977	0.196074	-0.0196662	-0.363148	-0.107831	0.071228	0.0317433	1	1	0.95903	1	FALSE	FALSE
GENE: Dcn	-0.128032	-0.0854223	-0.923138	0.0867934	0.000332614	-0.126323	NA	0.0053417	-0.0275265	0.0118094	-0.161206	0.215775	-0.178891	-0.590834	-1.51443	-0.438585	-0.481077	-0.561219	-0.0107344	0.102687	-0.169521	-0.329045	0.235781	-0.533288	0.110013	-0.635839	-0.0966099	-0.580127	-0.0381051	-0.0516788	-0.41232	0	1	0.844685	0	FALSE	TRUE
GENE: Dcp1a	0.21718	-0.301685	-0.00632342	-0.295518	-0.166939	0.385754	NA	0.138437	0.233814	0.118338	-0.0601533	-0.0587706	0.194721	0.209408	NA	-0.01434	-0.0071774	-0.472536	0.0726217	0.0589437	-0.139521	0.021437	-0.173269	0.0347619	0.149043	-0.2383	-0.185283	-0.540763	0.148423	0.00849082	0.209276	1	1	0.989067	1	FALSE	FALSE
GENE: Dcps	0.0429643	-0.164198	-0.472668	-0.0219794	-0.608804	0.0477897	0.322006	0.029091	-0.215686	-0.19325	0.0422532	-0.358824	-0.032521	-0.237572	-0.787925	-0.479439	-0.341319	-0.528272	0.00335842	-0.135759	-0.183165	-0.233476	-0.315027	-0.640733	-0.247508	-0.0936205	-0.241915	-0.310818	0.0589028	-0.101836	0.265766	0.000186782	1	0.871833	0.000186782	FALSE	TRUE
GENE: Dctn2	0.0201282	0.0982024	0.0455989	0.388749	0.186947	-0.277157	NA	-0.133799	0.202104	-0.057023	0.0345194	-0.0194891	-0.47935	0.00422406	-0.0408279	-0.206902	0.0520996	0.132184	-0.081146	-0.0731569	0.0975331	-0.0447354	0.0700955	0.135045	-0.0669598	0.114653	0.0884271	-0.222801	-0.0681515	0.254617	-0.0942492	1	1	1.00137	1	FALSE	FALSE
GENE: Dctn6	-0.191598	-0.169111	-0.574172	0.0264877	0.112539	-0.0170475	1.36986	-0.232298	0.401336	-0.265673	-0.684202	-0.229406	0.132152	-0.51309	0.851767	-0.118186	-0.408758	0.074552	-0.185187	-0.228133	-0.438891	-0.362224	0.185292	0.279278	-0.248533	-0.192386	-0.33527	-0.121189	-0.210112	-0.244514	-0.217967	0	1	0.940265	0	FALSE	TRUE
GENE: Dctpp1	0.0710037	0.220429	-0.211073	0.344073	-0.198375	-0.000577519	NA	-0.104567	-0.339182	-0.204707	0.214798	-0.38983	0.158647	-0.0689096	-1.21997	-0.180827	-0.0845215	0.0139393	-0.0991732	-0.328849	-0.0037528	0.0392229	-0.520404	-0.328823	-0.194032	0.0377802	-0.0569787	0.231069	-0.0369901	0.437828	0.129463	0.138885	1	0.940103	0.138885	FALSE	FALSE
GENE: Dcx	0.00338675	-0.0404551	0.0800717	-0.0121966	0.142417	0.00107251	NA	-0.0471417	0.0650356	0.155959	-0.0260992	0.139592	0.00593456	0.0214618	NA	-0.00153615	0.0596389	-0.000572151	0.020418	0.0837005	0.0117941	0.0131808	-0.0859672	1.08091	0.187738	0.0257284	-0.0151681	0.00504671	-0.0203521	-0.312298	-0.00818429	1	1	1.03732	1	FALSE	FALSE
GENE: Ddah2	-0.054888	0.0157632	-0.231885	-0.00524132	-0.194963	0.0126727	NA	0.147847	0.0621	-0.207796	-0.00159378	0.0738461	0.000395358	-0.0906892	-1.93388	0.00921755	0.0773054	0.0182476	0.214885	0.0447413	-0.0752786	0.0306226	0.447692	-0.368546	0.0460283	0.0301009	0.0810366	0.00240715	0.0819718	0.29308	0.12162	1	1	0.969219	1	FALSE	FALSE
GENE: Ddb1	0.0542383	-0.0244418	-0.0371218	0.267116	-0.0502444	0.166154	NA	-0.0493214	-0.249699	-0.0138928	0.0346022	-0.0187294	-0.0428479	-0.0970224	-0.310731	-0.144881	-0.0800624	-0.083411	-0.00123029	-0.0237644	-0.0574246	-0.0999238	-0.0255315	-0.117682	-0.0475991	0.0319737	-0.109776	-0.0819417	0.0703589	0.237852	0.143215	1	1	0.982553	1	FALSE	FALSE
GENE: Ddc	0.315815	-0.227806	0.276179	0.493351	0.449347	0.975206	NA	0.0919675	-0.431055	0.97788	1.07797	1.13803	-0.0929972	0.258631	NA	0.560652	-0.0210073	0.28395	0.018068	0.236457	1.14644	-0.0615086	-0.00129222	0.497498	1.19009	-0.0395893	0.451751	0.730652	0.106205	0.138111	0.256388	1	0	1.29437	0	TRUE	FALSE
GENE: Ddhd1	-0.0504349	-0.137918	0.0906536	-0.164015	0.104023	0.234986	NA	0.106789	0.0153056	0.139311	-0.218908	0.0606011	0.224037	-0.108016	-0.473603	0.357014	-0.083465	0.485309	-0.0884855	0.117505	-0.263319	-0.017817	-0.475815	0.258616	0.0399463	-0.0269347	-0.235848	0.227529	-0.0219566	0.310455	-0.0584146	1	1	1.00805	1	FALSE	FALSE
GENE: Ddit3	-0.291927	0.541067	0.411451	0.216023	0.125878	-0.296035	0.620369	-0.0278076	-0.0282634	-0.0117189	-0.141322	0.12989	0.153957	0.25395	0.313387	0.0986751	0.364505	0.303667	-0.205779	-0.0154151	0.278505	0.295	0.405237	0.476347	0.120453	0.528525	0.286162	-0.972765	-0.296727	0.168162	-0.144093	1	9.80392e-05	1.08526	9.80392e-05	TRUE	FALSE
GENE: Ddit4	0.240906	0.482173	0.309199	0.190656	-0.0522064	0.278758	NA	-0.0291838	-0.562964	0.0716794	-0.218547	-0.142875	0.964085	0.125693	NA	-0.979392	0.208278	2.08345	0.183817	0.314936	0.247112	-0.0847449	0.192863	-0.65577	-0.170214	0.615176	0.259264	-0.436411	0.0878278	0.00482711	0.103621	0.103178	0	1.09069	0	TRUE	FALSE
GENE: Ddr1	-0.235121	-0.0273181	-0.236515	-0.109568	0.0277407	-0.221853	NA	0.290694	0.0530427	0.164695	0.256909	-0.0334662	-0.379828	-0.791303	NA	0.098747	0.160855	0.186093	0.034439	0.343997	-1.02857	0.0240752	0.222613	0.424541	-0.0215422	-0.577277	-0.230826	0.199478	0.0531722	-0.221028	-0.102523	0.0296474	1	0.960741	0.0296474	FALSE	TRUE
GENE: Ddr2	0.0272271	0.352234	0.0198191	0.00669607	-0.136781	0.552415	NA	0.221313	-0.191248	0.226732	-0.00909423	0.428057	0.714521	0.280871	NA	0.600597	0.23146	0.380798	0.313178	0.371433	0.384453	0.406174	-0.0947187	-0.880503	0.461125	0.353185	0.18365	0.420654	0.320294	0.348684	0.140248	1	0	1.16622	0	TRUE	FALSE
GENE: Ddt	0.117919	0.157038	0.278905	0.202692	-0.0970503	-0.175319	NA	0.111488	-0.0469071	-0.0191154	0.0788309	-0.212299	-0.0211379	0.0629623	-0.1402	-0.101137	0.452375	0.378762	0.216865	-0.0179131	0.0618882	0.411847	-0.103414	0.437789	-0.07707	-0.110602	0.34338	0.00832287	0.190331	0.402482	0.211263	1	0.0435145	1.07185	0.0435145	TRUE	FALSE
GENE: Ddx1	0.00594707	-0.107291	-0.062796	0.22424	0.298713	0.435426	NA	0.0436149	0.275934	0.0986874	0.0404623	0.0155717	0.0272735	-0.162243	-0.991058	0.134797	-0.00223077	0.0898309	0.0677323	0.0145667	-0.0917325	-0.00340571	-0.108096	0.131336	0.0842608	-0.130985	-0.016827	0.163195	0.0726126	-0.011879	-0.00354971	1	1	1.01237	1	FALSE	FALSE
GENE: Ddx17	-0.0335754	0.269127	-0.0928742	-0.416551	0.0618645	-0.464196	NA	-0.0209983	-0.0579134	0.034886	0.129594	0.126003	-0.452692	-0.0256493	-1.3758	-0.126614	-0.0382521	0.422193	0.0417705	0.155633	0.174908	0.0329566	0.10227	-0.382505	0.0185748	0.31734	0.155557	0.175457	-0.0511316	-0.0874785	-0.0333078	1	1	0.967245	1	FALSE	FALSE
GENE: Ddx24	-0.103945	-0.206596	-0.193378	0.0239213	-0.130717	0.0655759	NA	0.0184935	0.117095	0.0190808	0.0467791	-0.0133983	0.0177211	-0.0501034	-1.0584	-0.367792	-0.16286	-0.216029	-0.134988	-0.0807238	-0.303169	-0.00947125	0.125992	0.186798	0.226321	-0.269218	-0.427427	-1.10938	0.0383613	0.089034	0.0378468	0.243487	1	0.915425	0.243487	FALSE	FALSE
GENE: Ddx3x	-0.0158271	0.0841752	-0.117605	-0.117338	0.0532895	0.300468	-1.13838	-0.134865	-0.22906	-0.0522231	-0.138912	0.0418734	0.224428	-0.0483861	-1.1868	0.256882	-0.0407403	0.142973	0.0130226	-0.0222275	-0.167336	0.104833	0.395563	0.762438	0.0549648	0.0252323	0.051819	0.12994	0.0415433	-0.64922	-0.105856	1	1	0.96742	1	FALSE	FALSE
GENE: Ddx3y	-0.0478121	0.0330321	0.1263	-0.183516	0.235294	-0.00383221	NA	-0.150644	0.131714	0.826324	-0.465339	0.176081	0.0198114	0.108695	1.80459	-2.03783	0.698239	-0.07045	-0.114866	-0.004698	0.0256421	0.0862912	0.543277	0.161877	0.151133	0.114245	0.0830416	0.0215398	-0.102577	-0.723765	-0.287946	1	0.00211494	1.02702	0.00211494	TRUE	FALSE
GENE: Ddx41	0.187119	-0.21108	-0.0734021	-0.209589	0.0441847	-0.0735832	NA	0.195611	-0.554695	0.173149	0.0939991	-0.0609202	-0.222991	0.0329276	-0.764796	-0.328417	0.0168972	-0.28102	0.128095	0.117953	-0.247339	0.00816818	0.448833	-0.332458	0.229877	-0.213627	-0.250237	-0.390241	0.203416	-0.0903074	0.227272	1	1	0.950501	1	FALSE	FALSE
GENE: Ddx47	0.111299	-0.127374	-0.0482983	-0.0776291	0.0684083	-0.114323	NA	0.163215	-0.0790895	0.141191	0.101296	-0.137187	0.0547894	-0.0118838	NA	-0.249607	0.00764388	-0.105597	0.140421	0.172013	-0.264457	0.0498007	-0.250243	-0.392955	0.093301	-0.101648	-0.159022	-0.285348	0.180478	-0.0300103	0.276151	1	1	0.979311	1	FALSE	FALSE
GENE: Ddx50	-0.264386	0.0500799	0.00167598	-0.026925	0.16935	0.0641614	-0.382548	-0.173566	0.752274	-0.0152909	-0.392871	0.194176	-0.12101	-0.00568417	-0.958598	-0.0369631	-0.0199492	-0.350785	-0.0922015	-0.0407476	-0.0505627	-0.0183023	0.449952	0.335758	0.0983311	-0.0680923	0.0557508	0.0451902	-0.149656	0.903649	-0.262686	1	1	0.993082	1	FALSE	FALSE
GENE: Ddx51	0.134583	0.0426188	-0.18749	-0.113088	0.120199	-0.271076	NA	0.0226167	-0.499638	0.135507	-0.198259	0.0709388	0.456214	-0.00804631	NA	-0.0994868	-0.0321989	0.289678	0.00132803	-0.084352	-0.182366	0.0139163	0.893982	-0.489782	0.192895	-0.0215505	-0.132437	-0.223171	0.143925	0.429769	0.216238	1	1	1.01496	1	FALSE	FALSE
GENE: Ddx52	0.0463152	-0.0604938	-0.329738	0.0877881	-0.0499654	-0.102259	NA	-0.0753264	-0.365975	-0.0892281	-0.102021	-0.128643	-0.193392	-0.200119	NA	0.0956025	-0.269396	-0.479839	-0.15502	-0.0194937	-0.171814	-0.198995	0.382916	0.283016	-0.0404654	-0.163035	-0.215901	-0.216864	-0.124622	-0.386742	-0.0239292	0.353222	1	0.92487	0.353222	FALSE	FALSE
GENE: Ddx54	-0.0270059	0.133948	-0.0775914	0.152822	0.0102127	0.13391	NA	-0.0391568	-0.279101	0.106699	0.0210647	0.0509127	-0.0827709	-0.0641222	-0.828384	0.0147595	0.0474938	0.0395451	-0.00357546	-0.0181949	-0.0794343	-0.0213854	-0.217592	0.462754	0.0359494	0.0528574	-0.00692934	-0.127731	0.0333305	-0.284224	-0.088398	1	1	0.978304	1	FALSE	FALSE
GENE: Ddx56	0.0453738	-0.216807	-0.278133	-0.0470035	0.103702	0.420858	NA	-0.180096	-0.177964	0.0605513	-0.0934908	-0.139642	0.393509	-0.0101079	-0.598031	-0.13661	-0.0447988	0.128585	-0.100155	-0.250055	-0.29694	-0.0784863	-0.3324	-0.489151	0.104352	-0.315548	-0.297571	-0.754547	0.069963	-0.123456	0.0681345	0.317432	1	0.920912	0.317432	FALSE	FALSE
GENE: Ddx6	0.0876186	0.169593	0.0564759	0.054019	0.0134093	-0.582519	NA	0.0529498	1.86589	0.112897	-0.0251989	0.21225	-0.353926	0.129182	NA	0.00247975	-0.0610569	0.311707	0.00511623	0.121009	0.207097	0.0166702	0.315267	-0.352617	0.10446	0.193953	0.14311	0.38798	-0.0507776	1.88145	0.058172	1	0.461662	1.12901	0.461662	FALSE	FALSE
GENE: Deaf1	0.0250338	0.309927	0.416564	-0.00759713	0.399155	0.0442607	NA	0.328177	-0.13377	0.481372	-0.0888537	0.49784	-0.259039	0.324917	-0.833814	0.502971	0.442175	0.402198	0.144174	0.403112	0.388932	0.325587	-0.253618	0.371877	0.509128	0.316469	0.333233	0.529009	0.130679	0.605493	-0.00998841	1	0	1.16596	0	TRUE	FALSE
GENE: Deb1	0.00318367	0.137293	0.0362246	0.242285	0.169261	-0.0848052	1.26506	-0.015134	-0.0714725	0.056626	-0.24951	0.122832	-0.0927399	-0.0748113	0.419117	0.187154	0.0361857	-0.394696	-0.121914	0.0346929	0.0543182	0.00736971	0.0645271	-0.242469	0.149745	0.208151	0.0799795	0.397657	-0.0917934	0.550448	-0.0215585	1	0.868525	1.06369	0.868525	FALSE	FALSE
GENE: Decr1	-0.0197008	-0.115778	0.532202	0.336136	0.411839	-0.407322	NA	0.0327765	0.330325	0.162138	-0.0224033	0.0804003	-0.516355	0.192473	-0.821486	-0.0257072	-0.0148814	-0.0381875	-0.0487448	0.0286918	0.344136	-0.0393654	-0.219997	0.925366	0.156018	0.263611	0.0250508	-0.280851	-0.0559202	0.323388	0.0507713	1	0.831153	1.03691	0.831153	FALSE	FALSE
GENE: Def8	0.243313	0.491178	0.645491	0.351516	0.229539	0.00893637	NA	0.0632412	-0.0130835	0.181996	0.199152	0.205898	-0.711028	0.765518	NA	0.348658	0.563017	0.435909	0.239091	0.162863	0.828029	0.458575	-0.256688	0.36649	0.269689	0.323031	0.529713	0.797193	0.0909562	0.171093	0.1136	1	0	1.2137	0	TRUE	FALSE
GENE: Degs1	0.118852	-0.0881312	0.213541	-0.0439796	0.0842144	-0.457773	NA	0.0158913	0.0668931	-0.143209	-0.28236	-0.178026	-0.0298076	0.371195	-0.754993	-0.28366	-0.10912	-0.638378	-0.224191	-0.0280754	0.424608	-0.0780663	0.253401	0.197827	-0.106462	0.397608	-0.0100131	-0.0940881	-0.0383955	0.419965	0.196742	1	1	0.981051	1	FALSE	FALSE
GENE: Degs2	0.127508	0.217116	0.46748	0.206228	0.328929	-0.0809355	0.0498424	0.182469	0.359928	0.246677	0.355902	0.194803	0.0144537	0.314585	-0.596527	0.511937	0.400425	0.89624	0.156892	0.164191	0.251063	0.33121	0.184488	0.403389	0.270243	0.198329	0.230899	0.543914	0.112669	0.622805	0.0748191	1	0	1.18899	0	TRUE	FALSE
GENE: Dek	0.0538178	-0.064435	-0.408166	0.0644141	0.166716	0.536044	NA	-0.152607	0.399147	-0.0758337	-0.194517	-0.0690122	0.48635	-0.191122	-1.31451	0.260399	-0.318263	-0.41688	-0.118123	-0.143282	-0.0448195	-0.201676	-0.201912	-0.103292	-0.046374	-0.0257379	-0.0939017	0.284102	-0.180359	-0.903519	-0.0283057	0.161052	1	0.932049	0.161052	FALSE	FALSE
GENE: Dennd5a	-0.0508343	0.172862	-0.402386	0.246843	-0.204585	0.247355	NA	0.0537648	-0.000417094	-0.043883	0.151365	0.220487	0.237597	-0.0658045	-0.810912	0.0588224	-0.214459	-0.563637	0.141135	0.146599	0.26053	0.0644591	0.249079	-0.998321	0.039934	0.150374	0.209828	0.075321	0.121179	0.459307	0.0494182	1	0.636976	1.00002	0.636976	FALSE	FALSE
GENE: Derl2	-0.241769	0.00657398	-0.594452	-0.109005	0.293718	0.0283103	NA	-0.180217	0.656447	-0.351889	-0.0653856	-0.34665	-0.10593	-0.589723	-0.13884	-0.347719	-0.262142	-0.155651	-0.163953	-0.238652	-0.48512	-0.325915	-2.00136	1.15598	-0.401271	-0.282005	-0.101474	-0.312527	-0.246052	0.151319	-0.254584	0	1	0.870351	0	FALSE	TRUE
GENE: Des	-0.158541	0.629249	-0.295901	-0.0794729	-0.315414	0.17407	NA	-0.0529586	0.174191	-0.163122	0.0464155	0.208791	-0.0206189	-0.641639	NA	0.347579	0.243136	0.0130751	0.365776	0.0524385	-0.50369	0.494674	-0.00678004	-0.0704133	0.106427	-0.0554533	0.250557	0.294329	0.189565	-0.0819912	0.076119	0.342719	0.0582364	1.0296	0.0582364	TRUE	FALSE
GENE: Dffa	0.178553	-0.395039	0.0513754	-0.0533602	0.0489865	-0.0770543	NA	0.124895	-0.258507	0.150979	-0.0310549	-0.0348777	-0.0426816	-0.124559	NA	-0.143266	0.0707805	-0.187255	0.10181	0.0575506	-0.301891	0.0552324	0.25342	0.25032	0.135383	-0.309925	-0.135059	-0.188962	0.188733	-0.194051	0.203564	1	1	0.985621	1	FALSE	FALSE
GENE: Dffb	0.198599	-0.121622	0.0182495	-0.022343	0.233929	-0.00950814	NA	0.273488	0.0817597	0.300026	-0.231008	0.00549499	0.104499	-0.0140696	NA	0.121094	0.00836591	0.626178	0.0469384	0.182167	-0.173375	0.00778902	-0.642421	1.32659	0.259087	-0.0205092	-0.125939	-0.0101234	0.142758	-0.891592	0.267916	1	0.568642	1.04752	0.568642	FALSE	FALSE
GENE: Dfna5	-0.228678	1.14846	0.893806	0.432593	1.15699	-0.178984	NA	0.48315	0.746941	0.669198	-0.427783	0.653438	0.106125	0.817938	NA	0.542571	1.21591	1.82294	0.453238	0.510203	0.689314	1.16943	1.45893	0.930848	0.827047	0.810747	1.37393	1.30225	0.103585	-0.0277262	-0.495448	1	0	1.57334	0	TRUE	FALSE
GENE: Dgcr14	0.15588	-0.264026	0.206752	0.0923546	-0.0406311	-0.19068	NA	0.267002	-0.590309	0.284721	-0.503745	-0.0362812	-0.299835	0.251822	0.84936	-0.151868	0.279578	0.310479	0.148858	0.207442	-0.015744	0.208771	1.79741	0.589327	0.320033	-0.293379	-0.0350602	-0.158998	0.211934	-0.2966	0.0937163	1	0.000246114	1.08168	0.000246114	TRUE	FALSE
GENE: Dgcr2	0.138843	0.250198	0.370161	-0.0638867	0.0315078	0.247895	NA	0.0996743	0.0861112	0.239142	0.278477	0.152892	-0.0780573	0.514019	NA	0.375036	0.342798	0.817963	0.0905377	0.197702	0.470006	0.316812	-0.14736	0.119476	0.21975	0.318921	0.271769	0.0715022	0.0110788	0.0882517	0.158486	1	0	1.15392	0	TRUE	FALSE
GENE: Dgka	-0.137044	-0.0465821	0.281812	-0.238361	0.0475565	-0.121576	NA	0.0593156	-0.264155	0.00231263	-0.401801	0.0279485	-0.120526	-0.0102731	-1.39887	-0.133004	0.221669	0.235633	0.160394	0.0752013	-0.0499805	0.152501	0.677044	0.475361	-0.0932909	-0.155348	0.271276	0.0697969	0.113476	-0.576229	-0.245499	1	1	0.974427	1	FALSE	FALSE
GENE: Dguok	0.0442969	-0.136351	0.168621	-0.0906021	0.215822	-0.365463	NA	0.202276	-0.0811019	0.285267	0.0993824	0.262512	-0.293923	0.144891	-0.888358	-0.341686	0.0413682	-0.260269	0.0556441	0.18684	0.326935	0.0784374	0.0863096	-0.0352161	0.213241	-0.0142311	0.0880728	-0.0116494	0.076181	-0.0715591	0.0853501	1	0.699742	1.00164	0.699742	FALSE	FALSE
GENE: Dhcr7	0.234386	0.4702	-0.0953174	0.377863	0.171953	0.471282	NA	0.0551403	-0.171808	0.0463027	0.0459147	0.00772182	0.29905	0.0427586	-0.46339	0.743479	0.346574	1.3108	0.183487	0.132558	0.117101	0.521725	-0.0315968	0.0928031	-0.0240382	-0.0454345	0.486339	0.719471	-0.110071	-0.488046	0.0459499	1	0.000110497	1.13532	0.000110497	TRUE	FALSE
GENE: Dhfr	0.110706	0.641821	0.385174	0.489141	0.397198	-0.231768	0.390082	-0.059033	0.302946	-0.074657	-0.53065	-0.0774351	-0.0769947	0.431513	-0.1548	0.753209	0.507537	0.145361	0.0461959	-0.162927	0.733205	0.544063	0.263851	1.64271	0.0884015	0.633052	0.751588	1.08109	-0.166615	0.461549	-0.00554565	1	0	1.23004	0	TRUE	FALSE
GENE: Dhodh	0.204189	-0.0498743	-0.130332	-0.183858	0.0904286	0.48669	NA	-0.0485297	0.0671395	0.119946	0.0871917	-0.00353642	0.660265	0.044332	NA	0.0995175	-0.0374367	-0.128702	-0.0774802	-0.0858325	-0.1094	-0.0985525	-0.117498	-0.00467809	0.121209	0.0261742	-0.199833	-0.00124693	0.00905652	0.053785	0.188305	1	1	1.02374	1	FALSE	FALSE
GENE: Dhrs1	0.196427	-0.00260415	0.818759	0.184081	-0.10837	0.299567	NA	0.0799889	-0.235595	0.17304	0.43548	0.16195	0.487326	0.599962	-0.860294	0.823524	0.229739	0.637769	-0.0961131	0.0208088	0.454949	0.0757265	-0.183725	0.51465	0.20013	0.288942	-0.0538966	0.923754	0.267332	0.43621	0.340352	1	0	1.17854	0	TRUE	FALSE
GENE: Dhrs4	0.318792	0.421868	0.55919	0.752037	0.369238	0.0194123	NA	0.22001	0.104124	0.42875	0.349906	0.281857	-0.0732991	0.654243	-0.0692127	0.457773	0.358434	0.773184	0.111493	0.218181	0.964507	0.391715	0.549836	0.595018	0.441732	0.544132	0.463468	0.592639	0.080425	0.539368	0.264595	1	0	1.30989	0	TRUE	FALSE
GENE: Dhrs7	0.326847	-0.348309	0.115019	0.0816003	-0.322925	-0.245246	0.474549	0.2359	-0.166749	-0.011437	-0.158276	-0.230917	-0.122747	0.113745	-0.246232	-0.0662977	-0.045707	-0.421732	0.336203	0.205834	0.219975	-0.0627465	-0.28227	-0.204774	0.0274255	-0.139983	-0.139412	0.00738218	0.13285	0.216211	0.192639	1	1	0.988229	1	FALSE	FALSE
GENE: Dhrs7b	-0.0216492	0.326975	0.0510927	0.148782	0.949777	-0.118314	0.414916	0.290415	-0.0941415	0.200706	0.348245	0.227007	-0.271875	-0.0372642	-0.0533273	-0.0537271	-0.0582542	0.377497	0.0474565	0.224447	0.215955	-0.0356346	-0.0849987	0.352413	0.145569	0.44785	0.172881	0.234966	-0.0869257	0.281207	-0.0101537	1	0.00224	1.10664	0.00224	TRUE	FALSE
GENE: Dhx15	-0.0768592	-0.0467114	-0.319932	-0.265116	0.149912	0.329599	NA	-0.16642	-0.128919	-0.0174528	-0.0302855	0.00604118	0.280171	-0.220412	-0.402315	0.174056	-0.212505	-0.156755	0.00850443	-0.108868	-0.18583	-0.14436	-0.170206	-0.213687	-0.03393	-0.00885936	-0.0729715	0.0370172	-0.0691713	0.0376784	-0.0933573	1	1	0.952155	1	FALSE	FALSE
GENE: Dhx16	0.0435591	0.00449263	0.0197341	-0.0328821	-0.122938	0.14012	NA	0.0948598	0.0018609	0.0346527	0.0653731	-0.138956	0.179898	-0.0122807	-0.330785	-0.112761	0.105146	-0.0718828	0.110586	0.0552933	-0.0883255	0.0691899	-0.00243157	-0.327067	-0.0445325	-0.0767138	-0.0247302	-0.315751	0.147473	0.07804	0.126383	1	1	0.99022	1	FALSE	FALSE
GENE: Dhx32	0.0431313	-0.0382273	-0.247801	0.160247	0.114929	0.568602	NA	-0.0231973	-0.455959	0.0132911	0.299686	0.00934962	0.204115	-0.228154	-0.929673	0.335613	-0.187328	0.145505	0.17325	0.0390768	-0.279761	-0.183611	0.555236	0.266833	0.0784503	-0.207343	-0.0375088	0.336406	0.0131642	0.169398	-0.0727382	1	1	1.01478	1	FALSE	FALSE
GENE: Dhx36	-0.0472465	0.307106	0.094022	0.115582	0.120003	0.147241	NA	-0.0604899	0.910715	0.104367	-0.14181	0.156251	0.181136	0.180101	-0.0861737	0.614952	0.133148	0.37091	-0.0988041	0.0270161	0.299691	0.211628	0.435291	0.775741	0.15561	0.30797	0.199068	0.54359	-0.117195	0.535129	-0.148082	1	0.0564872	1.15472	0.0564872	TRUE	FALSE
GENE: Diablo	0.0673023	-0.154557	-0.234132	-0.021554	0.266206	-0.0527148	0.545101	0.165524	0.825203	0.13266	0.047269	0.053478	-0.314082	-0.280375	-0.300986	-0.415213	-0.167066	-0.410101	-0.0346648	0.0672999	-0.413875	-0.1523	-0.646181	0.455994	0.211286	-0.250685	-0.245614	-0.330881	-0.0216719	0.407876	0.0247172	1	1	0.974032	1	FALSE	FALSE
GENE: Diap1	-0.118029	0.256546	0.182143	-0.798249	0.0887562	0.133045	NA	0.119436	0.285205	0.0766659	0.178768	0.0771207	-0.183275	-0.0188177	NA	-0.0837623	0.193842	1.46882	0.113643	0.132006	0.105302	0.0911521	0.105163	0.373645	-0.0340489	0.202819	0.274202	-0.720344	0.0113013	0.503129	-0.125879	1	1	1.07153	1	FALSE	FALSE
GENE: Dicer1	0.0385162	0.023521	-0.0377282	0.0951465	0.0396599	0.126701	NA	-0.0423254	-1.0816	0.103991	0.00163473	0.155007	-0.160427	0.12617	0.173714	0.122491	-0.0840555	0.102827	-0.0364769	0.0597085	0.208838	-0.0940115	-0.838402	-0.145456	0.156757	0.0871337	0.0312346	-0.101622	-0.114278	1.0385	-0.0634316	1	1	0.997502	1	FALSE	FALSE
GENE: Dido1	-0.00500765	0.317931	0.185037	0.0219956	0.189392	-0.129703	NA	0.0577163	0.156923	0.109767	0.126885	0.205767	-0.373594	0.0829139	NA	0.176813	0.191522	0.287557	0.115541	0.0639696	0.197484	0.174998	0.735787	0.16869	0.0935199	0.2895	0.259383	-0.362182	0.0452037	0.387371	0.0318354	1	0.0609157	1.09516	0.0609157	TRUE	FALSE
GENE: Dio1	0.291206	1.1274	2.22083	-0.544396	0.702404	-1.43825	NA	-0.0628019	0.416083	0.417364	-0.294557	0.436244	-1.34244	1.39981	NA	-0.719108	1.40117	-0.561974	0.84479	0.597706	1.67473	0.837551	0.299485	1.63499	0.26139	1.46063	0.354402	3.6333	0.0646205	0.346964	0.270844	1	0	1.45642	0	TRUE	FALSE
GENE: Dip2b	-0.0722009	0.225719	0.0610904	0.148153	0.14386	0.177286	NA	0.0166875	-0.0721118	0.214796	0.153902	0.205168	-0.00200775	-0.0500715	NA	0.239833	0.0495571	-0.117423	-0.0091735	0.153013	-0.114664	0.0181062	0.460858	0.141615	0.146805	0.194612	0.0820919	0.302558	-0.00336455	-0.133416	-0.0499596	1	1	1.06186	1	FALSE	FALSE
GENE: Dkk2	-0.193685	0.253124	-0.00449328	0.0914317	0.0416889	0.00285212	NA	-0.0464537	0.859254	-0.100361	0.134235	0.265005	0.00331492	0.0920137	NA	-0.204806	0.280252	-0.121208	0.10274	0.139645	0.121571	0.330784	-0.360644	-0.0512776	0.262448	0.192956	0.128895	0.0455156	0.131888	0.556969	-0.129274	1	0.171942	1.06984	0.171942	FALSE	FALSE
GENE: Dkk3	0.0805951	-0.0944423	-0.189121	-0.202088	-0.376359	0.151437	NA	0.212573	-0.0374266	0.16071	0.110723	0.259321	0.705928	0.022714	NA	0.442006	-0.0207063	-0.0417688	0.097513	0.265058	-0.077871	0.129168	0.519716	0.0701437	0.257654	-0.0341507	-0.209824	0.0411727	0.178217	-0.488208	0.126864	1	0.898701	1.05046	0.898701	FALSE	FALSE
GENE: Dlat	0.277338	-0.122221	-0.0372593	-0.324443	-0.0298534	-0.437275	0.576118	-0.21766	0.294897	0.0996589	-0.298945	0.0216724	-0.0977919	-0.0312099	0.0866527	0.0166141	-0.0970804	-0.634122	-0.131078	-0.186363	-0.144897	-0.187201	-0.156253	0.183062	0.013721	-0.0144061	-0.236002	-0.418461	0.0380106	-0.0946134	0.386764	1	1	0.95835	1	FALSE	FALSE
GENE: Dld	0.0244635	-0.254107	-0.132091	-0.109103	0.358614	0.441257	NA	-0.185561	0.396035	-0.0626191	-0.245548	-0.0494476	0.295419	-0.260278	-0.912721	0.0507693	-0.303289	-0.0201621	-0.201802	-0.215548	-0.21969	-0.228294	0.0992078	0.0297855	-0.00306587	-0.328114	-0.193128	-0.0960621	-0.132907	0.112918	-0.0216417	0.0439605	1	0.946786	0.0439605	FALSE	TRUE
GENE: Dlg3	-0.0760402	0.278278	0.395268	0.120624	0.0839148	-0.391014	-0.770195	-0.0883192	-0.423856	-0.0014139	-0.146827	-0.038276	-0.095197	0.111526	-0.715349	0.188121	0.499966	0.114111	0.066321	-0.0811876	0.0230893	0.378198	-0.34276	0.0157404	-0.123351	0.240692	0.327094	0.226455	0.041854	0.165935	-0.0505542	1	0.705976	0.9985	0.705976	FALSE	FALSE
GENE: Dlgap5	0.210643	-0.444402	-0.66421	0.0465606	-0.145303	1.0364	NA	-0.0448792	0.39319	-0.476346	-0.14883	-0.920242	0.672836	-0.73755	-0.400824	-0.0481553	-0.426734	0.0178317	0.128364	-0.33023	-0.716969	-0.574389	-0.87116	0.498615	-0.515752	-0.513574	-0.527998	-0.166736	0.190512	-0.487167	0.468965	0	1	0.880716	0	FALSE	TRUE
GENE: Dll1	-0.0397247	0.296971	0.499117	0.175963	-0.0774385	-0.366939	NA	0.0560512	0.641361	0.266559	0.172559	0.0875616	0.0309607	0.468942	-0.370218	-0.0745826	0.517844	-0.0198622	-0.146237	-0.0227599	0.317837	0.575957	-0.152183	0.506717	0.303613	0.347769	0.323749	-0.342945	0.0990932	0.350475	0.0106914	1	0	1.10795	0	TRUE	FALSE
GENE: Dlst	0.100708	-0.134323	0.263936	0.179732	0.193572	0.0629024	-0.141763	0.0177726	0.131975	0.0563582	-0.157848	0.0150168	-0.0703844	0.0707287	-1.09053	0.10473	0.188555	0.240785	0.075958	0.00847097	-0.000487958	0.0361108	0.36364	1.36515	0.0751871	-0.0952598	0.0975906	-0.114756	0.100859	0.275005	0.129636	1	1	1.05393	1	FALSE	FALSE
GENE: Dmap1	0.0894408	0.193224	0.308459	0.131716	0.0651058	-0.151328	0.102579	0.0969587	-0.460889	0.174526	0.136745	-0.0120069	-0.188552	0.213324	NA	-0.144108	0.311309	0.332027	0.157248	0.0583934	0.0391086	0.228454	0.11236	1.09518	0.139511	0.140184	0.100388	-0.040065	0.287802	0.210524	0.0412999	1	0.0728368	1.09098	0.0728368	TRUE	FALSE
GENE: Dmbt1	0.117568	-1.4324	-0.441014	-1.55376	0.130046	0.337022	NA	-0.0532805	0.557704	-0.081548	-0.813028	-0.161823	0.301374	-0.514475	NA	-2.10182	-1.37844	-2.18031	-0.691865	-0.0899009	-0.589596	-1.48521	-0.619098	-2.50274	-0.154603	-0.497172	-1.65972	-3.00009	-0.141559	-1.96923	0.345472	0	1	0.586509	0	FALSE	TRUE
GENE: Dmkn	-0.037787	0.198869	0.098061	-0.116511	-0.0907805	0.00768328	NA	-0.0208509	0.721806	-0.0444142	-0.00476796	0.0862453	-0.00211176	0.168679	NA	-0.000869823	0.152988	-0.0412434	0.0391203	-0.0370068	0.0947987	0.177884	-0.452013	0.0855346	0.0483169	0.0703905	0.0748315	0.0167898	0.0102127	0.499997	-0.0347877	1	1	1.0407	1	FALSE	FALSE
GENE: Dmpk	-0.243011	0.938297	-0.0180267	0.294101	0.0547979	0.281977	NA	-0.0760784	0.102939	-0.15455	0.151417	0.480796	-0.49973	-0.154646	NA	0.71933	0.140824	0.147983	0.158553	0.0512465	0.359984	0.316803	-0.311229	-0.681816	0.203828	0.427784	0.483059	0.633223	0.0292463	-0.0343771	-0.0619677	1	0	1.09353	0	TRUE	FALSE
GENE: Dmtf1	0.181757	-0.00195663	0.00507424	0.0221373	0.15908	-0.152527	NA	-0.20999	0.340249	-0.12542	0.331393	0.0107046	-0.269929	-0.103577	-0.379954	-0.0143084	-0.235753	-0.608422	0.0535482	0.259924	0.00884022	-0.216217	1.14876	0.210344	-0.106455	0.0589792	-0.0230692	-0.28469	-0.34111	-1.04699	-0.314814	0.106757	1	0.962719	0.106757	FALSE	FALSE
GENE: Dmwd	-0.0714832	0.133763	0.0488662	-0.00995674	-0.042432	-0.406189	NA	0.0828476	0.99956	0.0535356	0.119786	0.094383	-0.154745	0.174616	NA	0.0394872	0.299645	0.298074	0.176319	-0.0150262	0.0499699	0.232039	-0.729096	-0.0888623	0.0659691	0.0896972	0.119971	-0.0619249	0.190759	0.537546	-0.0526755	1	1	1.05335	1	FALSE	FALSE
GENE: Dnajb1	-0.136254	0.114104	-0.343902	-0.498235	0.0417509	-0.121259	NA	-0.327417	0.578057	-0.241253	0.0803034	-0.231821	0.03026	-0.302265	-2.14002	-0.451283	-0.166065	0.292299	-0.199957	-0.431408	-0.323237	-0.18334	0.313204	0.3281	-0.224793	-0.168782	-0.09577	-0.574084	-0.102815	0.60831	-0.088178	0	1	0.891604	0	FALSE	TRUE
GENE: Dnajb2	-0.178809	0.281445	-0.176223	-0.118364	0.349159	0.378685	NA	0.0477128	-0.143366	0.0658558	0.250223	0.24188	-0.214821	-0.120985	NA	0.464206	0.260201	0.259289	0.144689	0.0113704	-0.151964	0.286782	-0.238834	0.0737482	0.196536	-0.129805	0.340329	1.00355	-0.083422	0.204397	-0.104026	1	0.165494	1.07947	0.165494	FALSE	FALSE
GENE: Dnajb4	-0.329744	0.284633	-0.0893956	-0.0867241	0.388099	0.568811	NA	0.0524062	0.171225	0.179026	0.300316	0.660225	0.335405	-0.0529753	-0.910147	0.0563734	0.064491	0.131309	-0.150136	0.0995341	0.248444	-0.0483396	0.577305	0.680159	0.463562	0.196284	0.141222	0.0820666	-0.18234	-1.8635	-0.466709	1	0.00293855	1.03529	0.00293855	TRUE	FALSE
GENE: Dnajb5	-0.106908	0.365365	-0.0672307	0.140685	0.00416877	0.135637	NA	-0.0393285	-0.520555	-0.145668	-0.261714	0.174469	-0.00182999	-0.0582339	NA	0.150032	0.156392	0.361165	0.101575	-0.0174246	-0.148669	0.199735	0.26991	0.902114	0.0497846	0.000605137	0.227561	0.150017	0.164041	-0.194869	-0.126259	1	0.45471	1.04557	0.45471	FALSE	FALSE
GENE: Dnajc10	-0.120728	-0.410322	-0.794036	-0.391361	-0.207738	0.614849	NA	-0.423147	-0.310599	-0.579416	-0.285117	-0.245313	0.564081	-0.838418	-0.817167	-0.306949	-0.58154	-0.335787	-0.184908	-0.425737	-0.668652	-0.520099	-0.0221443	-0.369963	-0.427827	-0.532561	-0.365075	-0.179883	-0.0776282	-0.792872	-0.111179	0	1	0.791005	0	FALSE	TRUE
GENE: Dnajc15	0.0224263	-0.338771	-0.567687	0.124332	0.303752	0.325475	NA	-0.157516	0.309629	-0.187036	-0.338003	-0.244094	0.137122	-0.616982	-0.520806	-0.0987797	-0.57948	-0.685425	-0.148166	-0.238613	-0.422758	-0.543027	0.171113	0.0881961	-0.297775	-0.312319	-0.420186	-0.354642	-0.137003	0.00315751	0.0511956	0	1	0.877159	0	FALSE	TRUE
GENE: Dnajc2	-0.101383	-0.142455	-0.447553	0.0404836	0.165315	-0.121995	-0.0226882	-0.110057	0.0689144	-0.126083	-0.262121	-0.248623	0.0506495	-0.237819	-0.342927	-0.441195	-0.331704	0.134333	-0.186903	-0.173874	-0.403532	-0.268244	-0.288155	-0.413161	-0.0585719	-0.0496123	-0.400582	-0.887763	-0.101967	-0.448081	-0.0932455	4.66563e-05	1	0.869566	4.66563e-05	FALSE	TRUE
GENE: Dnajc3	-0.193241	-0.0707285	-0.454941	-0.530796	0.0128271	0.0965662	-0.397336	-0.185667	-0.247789	-0.1651	-0.281372	-0.114789	-0.000974853	-0.409453	0.136375	-0.00911347	-0.199136	-0.603183	0.0272586	-0.154521	-0.392527	-0.280839	-0.198592	-0.409939	-0.219182	-0.273045	-0.126847	0.163157	-0.0595344	-0.335328	-0.247799	4.70219e-05	1	0.872	4.70219e-05	FALSE	TRUE
GENE: Dnajc4	0.133197	0.0925286	0.343163	-0.0425131	0.144108	-0.200192	NA	0.0469767	0.130065	0.207073	-0.061757	0.167275	-0.181138	0.258454	-0.740005	-0.139243	0.213759	0.114708	-0.000343197	0.0825784	0.280281	0.188488	0.203349	-0.0357814	0.180045	0.180613	0.103239	-0.0776216	-0.0415983	0.00484591	0.0357327	1	0.694357	1.03743	0.694357	FALSE	FALSE
GENE: Dnajc5	-0.0153614	0.204734	0.20202	-0.0478662	0.0492354	-0.344647	NA	-0.0318795	-0.139135	0.182256	-0.00677667	0.17714	0.170087	0.225382	NA	0.188061	0.251007	0.270669	0.144904	0.127026	0.134914	0.327698	0.863683	0.181947	0.211018	0.134298	0.215828	0.108071	0.0850299	-0.457878	-0.0737948	1	0.0880421	1.08304	0.0880421	TRUE	FALSE
GENE: Dnajc7	-0.069028	0.0372131	-0.0380971	0.40911	0.0352407	-0.554716	NA	-0.154828	0.0572256	-0.203847	0.0800825	-0.0867243	-0.589111	-0.10257	-0.618837	-0.547916	-0.151502	0.209978	-0.152872	-0.13735	0.0272106	-0.116786	0.245408	-0.00556091	-0.199144	0.149098	-0.0297532	-0.551783	-0.120815	0.113119	-0.110403	0.366441	1	0.929205	0.366441	FALSE	FALSE
GENE: Dnajc8	0.00930153	-0.0474751	-0.307347	-0.162658	0.08726	0.175285	0.278588	-0.00409437	-0.122902	-0.0485781	-0.594788	-0.0818647	0.0356505	-0.237667	0.0404549	-0.39994	-0.225137	-0.335537	-0.0752761	0.00010134	-0.222633	-0.114245	0.499504	-0.0978445	0.0383519	-0.0474238	-0.127741	-0.429429	-0.00770719	-0.308765	0.0651324	0.680709	1	0.939955	0.680709	FALSE	FALSE
GENE: Dnajc9	0.00672326	-0.289773	-0.454555	-0.166851	0.00289034	0.308901	NA	-0.145398	-0.398662	-0.167221	-0.310826	-0.295517	0.397415	-0.35697	-1.03464	-0.469073	-0.332899	-0.737699	0.0443695	-0.187394	-0.289521	-0.265703	-0.429069	-0.958755	-0.237084	-0.380824	-0.209491	-0.312426	0.0769704	-0.31757	0.0942308	1.61812e-05	1	0.834771	1.61812e-05	FALSE	TRUE
GENE: Dnase1	-0.139585	-1.0608	0.311172	0.0468512	0.0888857	-1.12269	NA	0.00422748	-0.195931	-0.0882491	-0.290061	-0.00378198	1.05405	-0.708652	0.165498	-1.10808	-0.572731	-0.22141	-0.384022	-0.262468	-0.571869	-0.953273	0.0857796	1.41721	-0.264259	-0.567157	-0.926254	-0.0470033	0.121051	1.27204	0.515604	0	1	0.903212	0	FALSE	TRUE
GENE: Dnase1l1	-0.0315218	0.386062	0.429244	0.354859	0.248783	-0.107246	-0.388808	0.0564316	-0.0522071	0.0290172	0.0335405	0.0364623	-0.1481	0.160354	-0.171511	0.0548187	0.406586	0.120346	-0.0560049	0.0536623	0.564977	0.397347	-0.365344	-0.0730452	0.143675	0.37749	0.434268	0.297433	-0.0834814	-0.0138551	-0.0749161	1	0.000248691	1.06984	0.000248691	TRUE	FALSE
GENE: Dnase1l3	0.309303	-1.4702	-0.703908	-0.393149	-1.89095	-0.356725	NA	-0.646699	-0.0683482	-0.826047	-0.699617	-1.15454	-1.20961	-0.176627	NA	-2.17921	-1.2776	-1.26407	-0.253491	-0.596285	-0.419194	-0.761484	-0.298244	0.167545	-1.62893	-0.315996	-0.943184	-1.85486	0.117011	-1.07958	0.523063	0	1	0.600292	0	FALSE	TRUE
GENE: Dnm1l	0.0513397	-0.111868	-0.325786	-1.15277	0.132637	0.508927	NA	-0.0556607	0.170365	-0.004298	0.0337002	-0.0010075	0.300841	-0.313794	NA	-0.037668	-0.226159	0.107591	-0.032118	-0.0290108	-0.363981	-0.179204	-0.0848635	-0.321497	0.000944263	-0.251881	-0.186274	-0.295093	-0.0556849	-0.744865	0.00659331	0.078251	1	0.920616	0.078251	FALSE	TRUE
GENE: Dnmt3a	-0.0235168	0.366977	0.237564	0.103757	-0.00116293	-0.238051	NA	-0.0880154	0.823252	0.00562771	-0.0561287	0.103999	-0.522985	0.30074	-0.40405	0.159587	0.178773	0.302173	0.113829	-0.0774504	0.304393	0.180664	0.492509	-0.0600388	-0.0690694	0.455376	0.347803	0.586315	-0.0303773	-0.244224	0.0413085	1	0.0868602	1.07897	0.0868602	TRUE	FALSE
GENE: Dnttip2	-0.0236531	0.183714	-0.147797	-0.00847693	0.244555	-0.115049	NA	-0.00386342	0.0989759	0.0294	-0.0600497	-0.0184512	0.138282	-0.147712	-1.12783	-0.180044	-0.0744814	0.851441	-0.176023	-0.0482805	-0.0887819	-0.0663207	0.0652087	0.158467	0.0330037	0.322016	-0.0923288	-0.179375	-0.138186	-0.51844	-0.0953789	1	1	0.972982	1	FALSE	FALSE
GENE: Dock7	-0.0103558	-0.229144	-0.181225	-0.248674	-0.0840558	0.322557	NA	-0.108905	0.194125	-0.00994041	-0.137668	0.10091	0.261196	-0.198779	NA	0.0506324	-0.150062	-0.408772	0.0742338	-0.0330532	-0.127795	-0.0775923	-0.132454	0.147486	0.0848348	-0.230518	-0.121827	-0.146094	-0.0105606	-0.639774	-0.0627009	1	1	0.950728	1	FALSE	FALSE
GENE: Dohh	0.212627	-0.206316	0.369001	0.163645	0.0274476	0.120128	0.581571	0.1118	-0.465746	0.259029	-0.263811	-0.00704362	-0.0597449	0.356972	-0.387798	-0.0490055	0.385893	0.466028	0.253526	0.116726	0.0630775	0.192623	0.0228661	-0.245045	0.184398	0.0766687	0.0040129	-0.0593214	0.243266	0.597096	0.343185	1	0.00535637	1.07917	0.00535637	TRUE	FALSE
GENE: Dok1	0.0569465	-0.225496	-0.289719	0.518201	0.131494	-0.656604	NA	0.074449	0.0443051	-0.0501943	-0.0511478	-0.212056	-0.684829	0.00232905	0.291125	-0.816885	-0.35475	0.176257	0.0641155	0.16401	-0.243845	-0.0996542	-0.0823125	-0.0911685	-0.0939179	-0.372728	-0.13907	-0.591984	-0.0837969	-0.224334	0.18975	0.107377	1	0.919093	0.107377	FALSE	FALSE
GENE: Dok2	0.162751	-0.296201	-0.0902112	-0.167652	-0.146102	-0.0156122	NA	-0.146151	-0.237526	-0.257519	-0.085279	-0.49242	0.00661673	0.0110171	NA	-0.131696	-0.290837	-0.0035922	0.235174	-0.0804347	-0.0417365	-0.13592	-0.302314	-0.563991	-0.442609	-0.00523579	-0.024578	-0.169558	0.214453	-0.106729	0.0512063	0.0276667	1	0.91859	0.0276667	FALSE	TRUE
GENE: Dolpp1	0.196471	-0.0782596	0.372909	0.0413815	0.176985	0.340007	-0.349359	0.11588	-0.02847	0.242463	0.124424	-0.0755394	-0.208009	0.358475	-0.605018	-0.102519	0.322361	0.874156	0.17811	0.106005	0.0563709	0.218143	0.2178	-0.589516	0.169169	-0.0290189	-0.0171499	0.0415481	0.284579	0.125578	0.250204	1	0.0540605	1.06295	0.0540605	TRUE	FALSE
GENE: Dom3z	0.0590557	-0.146567	0.0961646	-0.0428763	-0.156179	-0.0908921	NA	-0.0324747	-0.796459	-0.110645	-0.187764	-0.231646	-0.00677315	0.127811	NA	-0.0637268	0.260413	0.132666	0.0416615	-0.0772226	-0.113963	0.173605	-0.239594	-0.206025	-0.0922211	-0.241426	-0.040577	-0.217172	0.188479	0.0137642	0.199729	1	1	0.95787	1	FALSE	FALSE
GENE: Dpf2	0.221738	-0.211284	0.378652	-0.0299275	-0.095951	0.0136045	-0.00360717	0.348646	-0.181027	0.291506	0.247775	0.114039	0.125745	0.476137	-0.793567	0.134074	0.400236	0.551309	0.282277	0.230237	0.218696	0.331488	0.0964158	-0.0744681	0.330606	-0.125306	0.0619986	-0.340495	0.334572	0.0158586	0.40011	1	0	1.08747	0	TRUE	FALSE
GENE: Dph5	0.00634009	-0.060793	-0.0674612	0.0151371	0.115872	0.358361	NA	-0.0292358	-0.301618	0.201253	-0.096148	0.0260464	-0.0168538	-0.10407	0.211418	-0.395204	0.0212203	-0.368151	0.0445049	-0.0301338	-0.126608	-0.0551715	-0.493619	-0.616992	0.144041	0.0343486	-0.161338	-0.585513	0.125105	-0.707446	0.101509	1	1	0.937112	1	FALSE	FALSE
GENE: Dpm2	0.147271	-0.215788	-0.122748	-0.0586478	-0.0558244	0.390384	NA	0.178916	0.116606	0.0741487	-0.313108	-0.0417002	0.31412	0.062754	-0.91924	-0.0857651	-0.0230892	-0.0414211	0.0931458	0.153131	-0.265654	0.121322	-0.357905	-0.359309	0.271985	-0.393476	-0.23594	-0.350341	0.156312	0.113505	0.20059	1	1	0.967147	1	FALSE	FALSE
GENE: Dpp8	0.0580649	0.0525539	0.00472591	-0.279402	0.214689	0.00481771	NA	0.0203959	-0.194435	0.106064	0.0887215	0.160018	0.0161197	-0.0591148	NA	0.403537	-0.0109513	-0.216912	0.0340251	0.12632	0.121586	-0.00179362	-0.648072	-0.420092	0.0844781	0.0269434	0.0921335	0.664558	-0.0378563	0.154027	-0.0396963	1	1	1.01264	1	FALSE	FALSE
GENE: Dppa5a	0.153249	0.269559	0.231727	0.212903	-0.0826878	-0.0080526	NA	-0.117574	-0.0443468	0.0416698	0.692397	0.0675778	-0.0548999	0.561149	NA	-0.00307249	0.0579919	0.0271505	-0.213433	-0.430293	0.480536	0.181262	-0.477184	-0.154449	-0.0666992	0.446378	0.0786274	0.00779568	0.0996696	-0.171998	0.0817788	1	0.101407	1.04563	0.101407	FALSE	FALSE
GENE: Dpt	-0.370139	0.401929	-0.670955	0.247105	0.0147224	0.00930892	NA	0.0979046	0.531391	0.0166719	0.023945	0.477522	0.535705	-0.273306	-0.583966	-0.193518	-0.240263	-1.01267	0.11159	0.17651	0.350368	0.0318344	0.288248	-0.297321	0.102053	-0.0560949	0.364123	0.112704	-0.0704407	-0.203792	-0.371046	0.958912	0.0128484	0.989659	0.0128484	FALSE	TRUE
GENE: Dpy30	0.0664871	-0.104071	-0.182964	-0.0179633	0.294307	0.1547	0.475789	-0.0806275	0.176372	-0.0340289	-0.025799	-0.0332213	-0.0266092	-0.136167	-0.0827074	-0.0276786	-0.15153	-0.157838	-0.0395643	-0.120184	-0.138334	-0.146159	-0.0595242	-0.182929	-0.0226876	-0.181463	-0.0987329	0.117088	0.0412065	0.14406	0.104513	1	1	0.989408	1	FALSE	FALSE
GENE: Dpysl3	0.0242257	-0.0969036	-0.153476	0.0567328	-0.244138	0.0368093	NA	0.199697	-0.455372	0.0720738	0.0572448	0.218227	-0.105916	0.0120172	NA	-0.138067	-0.0544918	0.52388	0.272441	0.310536	0.124213	0.0759586	0.46448	-0.0602679	0.365843	-0.235081	0.0372957	0.388745	0.215331	-0.717604	0.0425173	1	0.164647	1.03001	0.164647	FALSE	FALSE
GENE: Dr1	0.0723998	-0.0211051	-0.0417584	-0.554697	0.0457305	0.422184	0.0606128	0.0365734	0.128347	0.00089541	-0.00972015	-0.0390563	0.527878	0.0627737	-0.387105	0.123221	-0.0704831	0.816283	0.0147173	-0.0367048	-0.0238714	-0.00844437	0.00767318	-0.0736729	0.0128572	-0.0526519	-0.064593	0.115725	0.0177836	-0.377543	0.0330744	1	1	1.01662	1	FALSE	FALSE
GENE: Drap1	-0.106598	0.296615	0.0611019	0.201067	-0.194527	0.173682	NA	-0.162002	0.0950521	-0.183592	0.122436	-0.0365264	-0.0951871	0.086239	-0.364253	-0.0354839	0.124417	-0.00285497	-0.0925262	-0.20994	0.0529507	0.147359	0.132033	0.277871	-0.0772561	0.248766	0.0420076	-0.0585664	0.00746324	0.0478633	-0.0561095	1	1	1.01025	1	FALSE	FALSE
GENE: Drg1	0.212118	-0.15232	-0.103508	0.197541	-0.0520678	-0.161463	NA	0.123679	0.198157	0.0572917	0.187932	-0.0670254	-0.164821	0.0303672	-1.16874	-0.242461	0.00886039	-0.047276	0.157334	0.0383008	-0.0921794	0.130755	0.0372109	-0.0773021	0.0947521	-0.263104	-0.0320524	-0.0908498	0.0823247	0.211655	0.153688	1	1	0.98184	1	FALSE	FALSE
GENE: Dsc2	-0.176473	0.194684	-0.112055	-0.58923	0.552117	0.797247	NA	0.0348305	0.722976	-0.19802	0.250495	-0.199891	0.573316	-0.331401	-1.74128	0.373148	-0.0276664	0.004409	0.0650826	-0.0209338	-0.149314	-0.0480525	0.557337	0.640445	-0.261689	0.00483473	0.0759961	0.331184	-0.0187292	-0.235472	-0.108903	0.341595	1	1.0224	0.341595	FALSE	FALSE
GENE: Dstn	-0.167303	-0.083837	-0.151813	-0.148661	0.098218	0.0465578	-1.34286	-0.0471267	0.283104	-0.0397149	0.124992	0.0717237	0.0661669	-0.296848	-1.28971	-0.100969	-0.0761217	0.16833	-0.0527146	-0.00287399	-0.230763	-0.109641	0.0379619	0.0802258	-0.0482695	-0.137096	-0.0660425	-0.0954277	-0.107668	0.040128	-0.153155	0.680881	1	0.919957	0.680881	FALSE	FALSE
GENE: Dtd1	0.0458817	-0.268259	-0.29347	-0.164164	0.26415	0.00921224	NA	-0.0554949	-0.125378	0.0655895	-0.115883	-0.016273	0.154649	-0.453946	-0.927999	-0.459585	-0.181827	-0.298744	-0.131679	-0.0487664	-0.431146	-0.213288	-0.0815705	-0.260405	0.0342804	-0.23187	-0.262539	-0.336348	0.0724477	0.358306	0.0119874	0.0312673	1	0.904544	0.0312673	FALSE	TRUE
GENE: Dtna	0.0223708	0.619698	0.0974657	0.168843	-0.145026	0.507569	NA	0.12671	-0.00439518	0.0310032	0.179155	0.336388	0.447315	0.0567452	NA	0.600416	0.396818	-0.168159	0.213166	0.141117	0.0386697	0.41952	0.300356	0.528053	0.361934	0.15842	0.228645	0.419735	0.378746	0.616643	0.166724	1	0	1.18905	0	TRUE	FALSE
GENE: Dtx2	-0.0788092	-0.0599984	-0.0462505	0.0232597	-0.00142782	-0.0162339	NA	0.139983	-0.299659	0.014241	0.254799	0.0119289	0.0810092	0.0292987	NA	-0.0968628	0.077221	-0.124044	-0.0171796	0.0664329	0.0240825	0.039176	0.131139	0.0955807	0.100094	0.0274298	-0.0241782	-0.0592952	0.0729132	0.239992	-0.0357969	1	1	1.01369	1	FALSE	FALSE
GENE: Dtymk	0.161158	-0.306381	-0.100493	-0.0388835	-0.0945869	0.397266	NA	-0.155285	0.218908	0.0101296	-0.157057	-0.0341702	0.584797	-0.0466849	0.55402	-0.139794	-0.127891	-0.0171289	-0.073055	-0.180862	0.0322288	-0.0232686	-0.0843359	-0.45093	0.0623147	-0.182283	-0.140465	-0.171486	-0.0319125	0.539131	0.285761	1	1	1.00669	1	FALSE	FALSE
GENE: Dus1l	0.131735	-0.0734765	-0.0648547	0.172323	-0.055083	0.217546	0.0589605	-0.0180082	-0.352221	-0.0533598	-0.160786	-0.144387	0.101542	0.0514289	-0.747414	-0.154906	0.0603917	0.0774646	0.0475343	-0.0785171	-0.1553	-0.00399013	-0.16426	0.169665	0.130395	-0.181421	-0.112968	-0.499677	0.113527	0.349189	0.225859	1	1	0.975419	1	FALSE	FALSE
GENE: Dusp1	0.2751	-0.00223151	-0.0799201	0.0758457	0.110882	-0.168515	NA	-0.149066	-0.103571	-0.0434382	0.0176187	0.155132	-0.0355718	0.265481	-0.901917	0.285079	0.149982	0.442156	0.237284	-0.239183	-0.0427179	0.043634	0.446131	-0.0171468	0.155213	-0.446465	0.079802	0.337707	0.517347	-0.37112	0.224687	1	0.00355017	1.02855	0.00355017	TRUE	FALSE
GENE: Dusp19	0.0311714	-0.163714	-0.135544	-0.41683	0.0559836	-0.166431	NA	0.255658	0.271848	0.041865	0.00583072	-0.219292	0.0716997	-0.169688	NA	-0.0337675	-0.0268713	0.286124	0.186188	0.124596	-0.317893	-0.0561418	0.0329365	-0.056298	-0.038246	-0.143537	-0.260872	0.281263	0.0856679	-0.554146	0.131071	0.638358	1	0.97878	0.638358	FALSE	FALSE
GENE: Dusp2	-0.00173213	-0.325212	-0.233412	-0.104554	-0.391737	0.0017267	NA	-0.0597235	-0.693921	-0.151696	0.0338942	-0.219617	0.0109536	-0.237931	NA	-0.0786768	-0.536246	-0.0466632	0.0778171	-0.0215062	-0.0181963	-0.346945	-0.18596	-0.0435598	-0.370635	-0.0613319	-0.168637	-0.222481	0.101868	-0.635804	0.0346979	0.0113029	1	0.889582	0.0113029	FALSE	TRUE
GENE: Dusp6	-0.430885	0.151846	0.0700291	-0.293465	-0.206606	0.826618	NA	-0.157623	0.263088	-0.621308	0.274409	-0.466454	0.971963	-0.225926	-0.646082	-0.0893179	-0.166265	0.0976263	-0.252961	-0.611781	-0.681029	-0.111342	-0.307833	0.217471	-0.622102	-0.01736	-0.321661	-0.080112	0.117716	-0.536459	-0.00985261	0	1	0.914557	0	FALSE	TRUE
GENE: Dusp8	0.0381886	-0.590022	-0.306974	-0.171005	0.252988	-0.0556661	NA	0.119459	-0.270319	0.0959983	-0.0130522	0.102665	-0.505251	-0.435127	NA	-0.0979915	-0.121639	-0.0920951	0.17935	-0.0225555	-0.711013	-0.162704	-0.454741	-1.23218	0.19426	-1.04541	-0.328677	-0.359956	0.169188	0.185317	0.00103163	0.00475787	1	0.873929	0.00475787	FALSE	TRUE
GENE: Dvl1	0.026568	0.305017	0.34384	0.306865	-0.0449061	-0.210235	NA	-0.0135287	-0.567795	0.014192	0.269501	0.207966	-0.378781	0.282926	-0.0783432	0.114089	0.22477	0.305471	-0.0672363	-0.0481532	0.436763	0.218814	-0.151651	-0.0297152	0.0948364	0.354448	0.234505	0.115192	0.00290401	-0.0870449	0.0236252	1	0.0337345	1.05226	0.0337345	TRUE	FALSE
GENE: Dvl2	0.110608	-0.0258194	0.265497	0.0194119	-0.0194659	-0.0448739	NA	0.239296	-0.526478	0.440333	0.0448558	0.235178	-0.0605723	0.348243	NA	-0.0130427	0.304681	-0.022944	0.206226	0.345097	0.205908	0.186857	0.46143	0.205475	0.316373	0.0480962	0.22455	0.00950793	0.0364469	-0.055283	0.156494	1	0.000111111	1.09095	0.000111111	TRUE	FALSE
GENE: Dvl3	0.0730164	0.0306133	0.167042	-0.00457099	0.0140491	0.0111705	NA	0.0655327	-0.89324	0.298465	0.22793	0.355817	0.000188847	0.298954	NA	0.00370373	0.221752	0.0150901	0.109667	0.16259	0.185211	0.128648	0.641926	0.95425	0.280627	-0.0234023	0.155837	-0.00510399	0.0642069	-0.145703	0.082073	1	0.0318906	1.08664	0.0318906	TRUE	FALSE
GENE: Dync1h1	-0.166155	0.0258606	-0.0816363	-0.0684725	-0.0495375	0.0700335	-0.376862	-0.0770976	-0.078379	-0.0437405	0.151649	0.00399645	-0.229092	-0.387592	-0.6572	-0.242618	-0.256422	-0.352207	-0.093367	-0.044038	-0.259573	-0.289328	0.150161	-0.200833	-0.105736	0.0366231	-0.156817	-0.400865	-0.0817777	0.428631	-0.116407	0.0537589	1	0.915492	0.0537589	FALSE	TRUE
GENE: Dync1i2	0.00661438	0.0230155	-0.0879848	0.0237503	0.141248	0.166627	0.389792	-0.00391366	0.314523	-0.0403219	-0.0411403	-0.0288338	0.189713	-0.0504536	-0.177471	0.111645	-0.0174566	-0.141924	0.0525141	-0.00620037	-0.0736785	0.0288712	0.392149	0.0878861	0.0762523	-0.0569209	0.0263218	0.194661	-0.0473357	-0.0328103	-0.0338737	1	1	1.03146	1	FALSE	FALSE
GENE: Dyrk1a	-0.0228409	-0.049655	0.193253	0.0184085	0.0876852	-0.133731	NA	0.0559062	0.105003	0.136133	0.0700253	0.0764209	0.197818	0.182339	-0.23955	0.150995	0.241736	0.504732	0.113324	0.0483067	-0.0298876	0.068223	0.474732	0.475044	0.142598	-0.0327606	-0.00650506	0.149405	0.0888257	0.12125	-0.0125393	1	1	1.07611	1	FALSE	FALSE
GENE: E2f1	0.0118857	-0.0362719	-0.462561	0.2307	-0.0360654	-0.119004	NA	-0.369241	0.0589463	-0.408853	-0.0598039	-0.381504	-0.0172191	-0.297391	NA	-0.0666499	-0.36306	0.120674	0.0221292	-0.464134	-0.231893	-0.377697	-0.402399	-0.306293	-0.571766	-0.0580145	-0.195775	-0.103709	-0.0933673	-0.116559	-0.0713913	0	1	0.883837	0	FALSE	TRUE
GENE: E2f5	-0.0320587	0.180117	-0.168086	-0.0570505	0.223888	-0.0761283	NA	0.0846901	0.243242	0.00522655	-0.26046	0.013258	0.115178	-0.169824	-0.465307	0.307356	0.322676	-0.0993372	0.031938	0.11926	-0.0842733	0.30395	-0.0855488	-0.0819348	0.0100981	-0.201449	0.310314	0.973446	-0.132856	-0.0997517	-0.174272	1	1	1.02471	1	FALSE	FALSE
GENE: E4f1	0.0017944	0.0927928	0.336185	0.139095	0.111452	-0.247326	NA	0.0331121	-0.0383268	0.143704	0.126258	0.147293	-0.295705	0.344245	NA	-0.0973214	0.149311	0.194338	-0.00723123	0.124728	0.194524	0.118528	-0.34654	-0.214865	0.0882048	0.288611	0.0599484	-0.139909	0.0532802	0.286787	0.00464184	1	1	1.04027	1	FALSE	FALSE
GENE: Ebi3	0.0650842	-0.341451	-0.303608	0.0721355	-0.341904	-0.0102944	NA	-0.0353556	0.673768	-0.153565	-0.142786	-0.459987	-0.00514505	0.0918402	NA	-0.0566312	-0.38413	-0.136808	-0.0769812	-0.0137403	0.0405012	-0.277152	0.673573	-0.623676	-0.409035	0.0868874	-0.150309	-0.237058	0.104636	-0.602967	0.177477	0.0170387	1	0.935787	0.0170387	FALSE	TRUE
GENE: Ebna1bp2	-0.199886	-0.0915704	-0.342518	0.059936	0.277253	0.126127	-0.159172	-0.0181344	-0.255723	0.0242383	-0.0310601	-0.1108	0.188791	-0.400739	-0.857847	-0.222719	-0.182013	-0.351713	-0.157745	-0.136388	-0.469501	-0.229806	-0.200744	-0.300172	0.0150403	-0.147793	-0.31986	-0.476469	0.00167132	-0.127961	-0.176347	0.00161954	1	0.888771	0.00161954	FALSE	TRUE
GENE: Ebp	0.149838	0.12807	-0.293188	-0.00474098	0.0817321	0.00586616	0.0834006	-0.0421237	0.0978292	-0.061634	0.0366849	-0.0331822	0.00740081	-0.292549	-0.294682	-0.205648	-0.0639417	0.319228	0.154017	-0.0217688	-0.257291	0.00365593	0.060915	0.113939	-0.0847032	-0.152634	-0.0220903	0.00724982	0.0605816	0.357655	0.135508	1	1	0.999405	1	FALSE	FALSE
GENE: Ece1	0.238969	-0.00211548	0.199947	-0.012416	-0.153839	0.116644	-0.383755	0.0603915	0.0264926	0.0307558	-0.0176322	0.16107	-0.0810452	0.49812	-0.436978	0.474503	0.064789	0.00729218	0.0691587	0.0334081	0.520523	0.225043	0.195348	-0.125214	0.112619	0.202248	0.0458641	0.330193	0.0722203	0.114014	0.223312	1	0.0459032	1.06484	0.0459032	TRUE	FALSE
GENE: Ech1	-0.0606316	0.246595	0.486945	0.443808	0.537839	-0.263388	-0.417139	0.12553	0.158803	0.405211	0.284765	0.519803	-0.391858	0.277652	-1.09411	0.106894	-0.0214188	0.17572	-0.071045	0.088564	0.635441	0.0117824	-0.368559	-0.187451	0.456118	0.456934	0.252097	0.23727	-0.0927343	-0.000514511	-0.160692	1	0	1.06409	0	TRUE	FALSE
GENE: Echs1	0.164604	-0.0515177	0.139912	-0.0156202	0.362481	0.120366	0.18902	-0.0551842	0.30472	0.0961898	0.0544506	0.0855765	0.15683	-0.0933511	-0.39079	-0.151896	0.0602434	0.321141	-0.0108973	-0.141215	0.0503422	0.0158828	0.105615	0.0293053	0.0840422	-0.142248	0.196688	0.0434713	-0.142731	0.449218	-0.0260618	1	1	1.04127	1	FALSE	FALSE
GENE: Ecm1	0.480695	-0.0392765	0.0848012	0.201964	-0.912375	0.196232	NA	0.180902	-1.48088	-0.151014	0.470829	0.0947834	0.223744	0.514727	NA	-0.00730605	-0.0829728	-0.0135824	0.130705	0.232709	0.364024	0.294803	-0.96202	-1.03801	0.0691002	0.525949	-0.025884	-0.0796756	0.491005	0.610383	0.701512	1	0	1.02605	0	TRUE	FALSE
GENE: Ect2	0.191633	-0.184093	-0.656377	-0.107514	-0.0136822	0.574008	NA	0.101444	0.210527	-0.45026	0.0397388	-0.751722	0.870356	-0.512618	-0.901392	0.258605	-0.380994	-0.315	0.0845744	-0.256903	-0.62787	-0.480784	-0.7041	-0.863982	-0.455324	-0.457014	-0.447166	0.214061	0.078385	0.349108	0.404406	0	1	0.886997	0	FALSE	TRUE
GENE: Edem1	-0.126343	-0.0847011	-0.309972	-0.391007	-0.0625217	-0.0680454	-0.177991	-0.0443373	-0.249621	-0.115147	-0.147547	-0.0435658	-0.0399911	-0.24498	-0.880797	-0.449735	-0.148922	-0.358533	0.0124951	-0.0314869	-0.124596	-0.177117	0.219695	1.00544	-0.139103	-0.220154	0.0357023	-0.0889861	-0.0626063	-0.0564816	-0.174118	0.288291	1	0.919672	0.288291	FALSE	FALSE
GENE: Edem2	-0.0376963	-0.347239	-0.558515	-0.122289	-0.665538	0.0327936	NA	-0.132561	-0.22233	-0.340846	-0.352568	-0.357804	-0.107565	-0.09123	NA	-0.595161	-0.0895455	-0.406228	0.0326855	-0.262554	-0.22959	-0.169134	-0.350219	-0.355602	-0.23327	-0.753665	-0.218179	-0.603552	0.0247408	-0.0894424	0.0973737	0	1	0.835792	0	FALSE	TRUE
GENE: Edn1	0.283792	1.04723	0.197518	0.357579	-0.150812	-0.688331	NA	1.00078	-0.470986	0.549627	0.0817924	1.05021	-0.771241	0.387535	NA	0.531778	0.444898	0.395959	0.659681	1.3889	0.573595	0.438925	0.675085	0.439333	0.820231	0.537942	0.652205	0.676009	0.430024	-0.876503	0.165789	1	0	1.2954	0	TRUE	FALSE
GENE: Edn2	-0.177257	0.612395	0.126334	0.912888	1.23368	-0.466917	NA	0.707639	0.934008	1.1811	-0.0147852	1.40523	-0.530371	0.109502	NA	-0.629602	0.303555	0.100996	0.271262	0.94136	0.653505	0.496185	-0.19862	0.400669	1.41401	-0.147304	0.921966	1.0276	-0.0982304	0.370401	-0.431793	1	0	1.31414	0	TRUE	FALSE
GENE: Edn3	-0.319633	-0.177986	-0.0532791	0.00228264	0.71905	-0.258192	NA	-0.315227	0.795038	-0.0986672	0.00715821	0.338606	0.512842	-0.589373	NA	-0.621029	0.578503	0.383681	0.401504	-0.341967	-0.891448	0.537505	0.610207	0.038835	-0.150074	-1.08305	0.46517	0.832923	0.3405	0.969206	-0.345938	0.00018705	0	1.05619	0	TRUE	FALSE
GENE: Ednrb	0.102829	0.363132	-0.0870921	-0.142171	0.185803	0.725304	NA	0.191678	1.12895	0.302434	0.33018	0.454243	1.02039	0.566883	NA	0.739156	-0.132697	0.198038	-0.17517	0.0686922	0.78853	0.274968	0.0855191	0.113059	0.457583	0.741928	0.155414	0.324545	-0.0644568	1.82973	0.128042	1	0	1.29067	0	TRUE	FALSE
GENE: Eea1	-0.0984755	0.0233808	-0.23527	-0.155373	-0.0215796	0.267844	NA	-0.213394	0.0375318	-0.202538	-0.194871	-0.192242	0.20973	-0.181284	NA	0.130759	-0.21296	-0.198942	-0.0921024	-0.218538	0.0120365	-0.135488	0.115889	0.157114	-0.273251	0.0504758	-0.0464514	0.165541	-0.145044	-1.14706	-0.0833691	0.0885574	1	0.933525	0.0885574	FALSE	TRUE
GENE: Eed	-0.0305479	0.119867	-0.115066	0.0427055	0.107603	0.265656	0.0203483	-0.106009	0.161567	0.00239118	-0.0482199	-0.00714236	0.287278	-0.0634413	-0.807318	0.0293891	-0.118269	-0.213877	-0.144688	0.00576393	0.0709752	-0.0842096	0.282265	0.0200371	0.00959845	0.18686	-0.0262039	-0.0739753	-0.143273	-0.213239	-0.110518	1	1	0.984609	1	FALSE	FALSE
GENE: Eef1d	0.0641805	-0.0138689	-0.199642	0.22837	-0.0694709	-0.0606691	-0.878751	-0.0569637	-0.0964825	-0.0803076	0.0187469	-0.381935	-0.0346403	-0.164443	-0.817191	-0.269705	-0.00856994	-0.421179	0.134294	-0.112612	-0.459075	-0.1094	0.00210987	-0.247375	-0.232318	-0.22686	-0.232478	-0.339048	0.0881826	0.0520151	0.304798	0.0311407	1	0.901849	0.0311407	FALSE	TRUE
GENE: Eef2k	-0.134848	0.421869	0.144602	0.196066	0.158925	0.03097	NA	0.138739	0.115691	0.488575	0.00748221	0.604496	0.00821213	-0.0452078	NA	0.0283634	0.640047	0.0240251	0.474177	0.359489	0.0610896	0.626403	1.03444	1.56988	0.40684	-0.0249608	0.740331	0.0296617	0.164334	-0.866283	-0.219778	1	0	1.18732	0	TRUE	FALSE
GENE: Eepd1	-0.0374459	0.376195	0.68642	0.00493204	0.33344	0.165525	NA	0.343229	-0.00216832	0.274353	0.0654309	0.277385	0.369072	0.657169	-1.08079	0.417695	0.630779	0.0544256	0.504088	0.172378	0.758783	0.79972	-0.152129	2.05349	0.561347	0.112373	0.828961	1.55481	0.223686	1.44872	0.0432471	1	0	1.33315	0	TRUE	FALSE
GENE: Efhd2	0.0443282	-0.264005	0.279184	-0.153473	-0.112705	-0.0110405	NA	-0.0397292	-0.166789	-0.0539717	0.0736626	-0.317761	-0.138575	0.0635921	-0.722084	-0.380282	0.241516	0.0906458	0.276561	-0.0235313	-0.265853	0.21189	-0.189583	-0.33803	-0.274054	-0.222547	0.0675336	-0.317668	0.310407	0.0586664	0.03158	0.950938	1	0.949515	0.950938	FALSE	FALSE
GENE: Efna1	-0.105924	0.237875	0.142582	0.113067	0.21544	-0.327541	NA	0.0835539	0.135864	0.101629	0.93504	-0.0275191	-0.428634	-0.265588	-1.00463	0.278795	-0.330076	0.716312	-0.230338	0.182216	-0.276887	-0.566718	0.157401	0.308375	0.0777407	0.463397	-0.300977	0.421272	-0.342001	0.556106	-0.341072	6.18238e-05	1	1.01346	6.18238e-05	TRUE	FALSE
GENE: Efna4	0.116024	0.275258	0.2215	0.142796	0.127777	0.0800456	NA	0.220754	-0.512362	0.133425	-0.384723	0.0195319	0.376968	0.438484	NA	0.165724	0.448286	0.588235	0.230059	0.228583	0.228361	0.410262	-0.190084	-0.221594	0.159507	-0.078254	0.306174	0.416251	-0.0138068	0.523354	0.142412	1	0	1.11619	0	TRUE	FALSE
GENE: Efnb1	-0.0626488	0.157971	0.24583	-0.0863563	0.331558	-0.387289	NA	0.260905	0.350541	0.309399	0.00219133	0.199976	-0.408917	0.0841868	-1.15713	-0.0272904	0.266509	0.0314019	0.0819343	0.201473	0.0331147	0.259589	-0.559333	-0.173533	0.193677	-0.0409809	0.235233	0.410453	0.0692664	0.661092	-0.0746035	1	0.156069	1.03307	0.156069	FALSE	FALSE
GENE: Efnb2	-0.360957	0.227749	-0.106347	-0.608413	0.404535	0.34043	NA	-0.19059	0.207023	-0.148282	-0.135099	0.0963644	0.285871	-0.220227	-1.0395	0.303163	0.000946236	-0.265033	-0.233405	-0.316007	-0.437891	0.0226369	0.100751	-0.330222	-0.222748	-0.0312	0.0255631	0.028859	-0.0332684	0.215079	-0.265833	0.00156129	1	0.939825	0.00156129	FALSE	TRUE
GENE: Efnb3	-0.0299431	0.0289404	-0.0344668	0.056369	-0.0217118	0.0536956	NA	-0.106602	0.275625	0.0354911	0.0796219	-0.0805319	0.0495913	0.159901	0.528315	-0.034734	0.110452	0.0413676	0.0142674	-0.163207	0.0827373	-0.0221282	-0.161178	0.114827	-0.0754109	0.00194348	0.000210271	0.055676	-0.0699929	0.423863	0.177486	1	1	1.03504	1	FALSE	FALSE
GENE: Efs	0.0451706	0.0609724	0.03314	0.106773	-0.146882	0.0097406	NA	0.141995	0.627761	-0.0315551	0.119644	-0.0799278	-0.00588191	0.118602	NA	-0.03992	0.0783635	0.0124766	0.108211	-0.0895956	0.0901067	0.219191	0.114738	0.191803	0.0864868	0.127633	0.0529162	-0.00479057	0.0346653	0.369608	0.0723032	1	1	1.05964	1	FALSE	FALSE
GENE: Eftud1	-0.0202634	-0.0087809	0.221331	0.0678157	0.204056	0.188782	NA	0.0246693	-0.130928	0.121431	0.110489	0.024726	0.261713	0.0941881	-0.222461	0.451516	0.290817	0.199632	0.0615262	-0.0109469	-0.0669727	0.196114	0.20283	-0.0184484	0.0561382	-0.0566367	0.194675	0.292545	0.0468854	0.51399	-0.0882912	1	0.915327	1.07679	0.915327	FALSE	FALSE
GENE: Egf	0.0636121	0.447507	0.193204	-0.00297745	0.451563	0.217298	NA	0.195962	0.529628	0.433388	-0.133682	0.516891	0.207222	0.172972	NA	0.240737	0.406254	0.159021	0.202222	0.177806	0.240957	0.270187	0.07132	0.923431	0.589432	-0.205542	0.221969	0.220912	-0.0808329	-0.142199	-0.0148551	1	0	1.17013	0	TRUE	FALSE
GENE: Egfr	0.175961	-0.0737371	0.00855902	-0.319766	0.0861469	0.109765	NA	0.0652808	-0.362323	-0.110134	0.295059	-0.0975141	0.188419	-0.0720336	NA	0.181942	-0.0822739	0.395013	0.185827	-0.0478578	0.016873	-0.0632492	0.234125	-0.0734646	-0.0589754	-0.044689	-0.0598298	0.279218	0.215408	0.0598417	0.0922763	1	1	1.02723	1	FALSE	FALSE
GENE: Egln1	0.137654	0.296474	0.352248	0.0479386	0.22607	-0.0796463	NA	0.0460304	-0.322241	0.257194	0.341266	0.251947	-0.146267	0.294436	-0.0447733	0.135934	0.274577	0.170123	0.336431	0.256793	0.360907	0.232177	-0.103954	0.610928	0.28498	0.417267	0.409661	0.626002	0.143535	-0.131708	-0.0164252	1	0	1.13986	0	TRUE	FALSE
GENE: Egln2	0.0523976	0.203878	0.334544	0.269285	0.0220655	-0.174234	NA	-0.0358261	-0.315265	0.0483992	0.0328653	0.0155642	-0.248054	0.221371	-0.450846	0.023109	0.267058	0.221184	0.0959283	0.00626452	0.188764	0.181754	-0.0413158	0.22742	0.0159698	0.258651	0.248865	-0.0202282	0.0794295	0.23414	0.0160658	1	0.947197	1.04679	0.947197	FALSE	FALSE
GENE: Egr1	0.27581	0.108749	0.0938701	0.336343	0.462049	1.45561	NA	-0.294139	0.583535	0.130756	-0.00718674	0.341231	0.21822	0.519922	0.226833	0.112503	0.446156	0.0465622	-0.0902422	-0.47321	-0.121172	0.40036	-0.739317	0.121489	0.389254	-0.219977	0.359528	0.727195	0.550716	0.289851	0.334961	1	0	1.16436	0	TRUE	FALSE
GENE: Ehf	-0.0124774	0.00847476	-0.291588	0.0213348	0.0690085	0.0240008	NA	0.018434	1.11903	0.189884	0.0211909	0.292212	0.0485476	-0.139359	-1.27686	0.197055	-0.131343	-0.348595	-0.0144841	0.0464625	-0.435511	0.0539821	0.35936	-0.0251186	0.27907	-0.158917	-0.168388	-0.218357	-0.111279	0.187751	-0.0351176	0.905264	1	0.990077	0.905264	FALSE	FALSE
GENE: Ehhadh	0.144223	0.401136	0.309171	0.918455	0.739917	0.363779	NA	0.198554	-0.293257	0.207209	0.414702	0.480589	0.119148	0.0599058	-0.485089	0.811581	0.174337	0.852612	-0.226795	-0.0351152	0.765544	0.28508	0.593211	1.14892	0.527747	0.0732033	0.607734	1.22266	-0.147871	0.807361	0.120072	1	0	1.29411	0	TRUE	FALSE
GENE: Ehmt2	-0.131861	0.0731094	-0.0248488	-0.0837685	-0.139115	-0.118545	1.13238	0.0204759	-0.142401	0.0215264	0.0803987	-0.0200005	-0.306629	-0.0837771	0.381928	-0.0872907	0.0626309	-0.0608695	0.0247206	0.0611628	-0.0404784	0.0535141	0.373682	0.175405	-0.0208688	0.0171886	0.0654846	-0.172071	-0.0311967	0.134675	-0.134703	1	1	1.02444	1	FALSE	FALSE
GENE: Ei24	0.105972	0.182289	0.149271	0.380352	0.234837	0.0150184	NA	0.101101	0.336408	0.182617	-0.0690707	0.111387	-0.288719	0.202645	0.866277	0.0447019	0.182081	-0.0691773	0.081024	0.197097	0.298398	0.138701	0.0447517	0.0262389	0.170069	0.286617	0.182381	0.221689	-0.0753487	0.182874	0.0316924	1	0.00240909	1.1084	0.00240909	TRUE	FALSE
GENE: Eif1b	0.126364	0.0545383	-0.0171194	0.0627714	-0.114542	-0.014998	0.749718	0.055983	0.130904	0.104982	-0.342586	0.12945	-0.196239	0.287871	0.191416	-0.0583548	0.0882086	-0.133039	0.037628	0.0927778	0.292961	0.274663	0.0789847	-0.238402	0.197971	0.130947	0.135116	-0.0181046	0.102343	0.157859	0.204463	1	0.0521895	1.05878	0.0521895	TRUE	FALSE
GENE: Eif2a	0.0171284	-0.0796207	-0.353733	0.282383	-0.0512966	-0.0320638	NA	-0.0945643	0.160508	-0.0466611	-0.165462	-0.125477	-0.0248551	-0.158916	-0.296549	0.117201	-0.177834	-0.107864	-0.0966238	-0.120964	-0.161126	-0.12137	-0.047069	0.398852	0.0199916	-0.0512503	-0.161998	0.241412	-0.135302	-0.136018	0.00624236	1	1	0.965872	1	FALSE	FALSE
GENE: Eif2ak3	-0.0001578	-0.0221982	-0.14934	-0.102087	-0.0150293	0.189398	0.230496	-0.0608038	-0.0294949	-0.106091	0.00660859	-0.0605885	0.273893	-0.2089	0.222595	0.0318517	-0.0614703	0.133705	-0.0557151	-0.15948	-0.129422	-0.149026	0.151232	0.507106	-0.052713	-0.1143	-0.0196179	0.411077	-0.0613528	-0.0220108	-0.14413	1	1	1.00975	1	FALSE	FALSE
GENE: Eif2b1	0.181452	-0.052571	-0.330222	-0.205794	0.029371	0.310599	-0.0576758	-0.153992	-0.0761571	-0.0128519	-0.201095	-0.0547416	0.325375	-0.255556	-0.447669	-0.0971541	-0.119359	0.108272	-0.0277612	-0.138944	-0.428984	-0.0370111	-0.108981	-0.440138	0.0596812	-0.190344	-0.263	-0.259438	0.0347093	-0.262078	0.161149	0.632922	1	0.934894	0.632922	FALSE	FALSE
GENE: Eif2b4	0.0996261	-0.102902	-0.162776	0.081673	-0.0043188	0.237295	0.361959	0.0721611	-0.128935	0.0236466	-0.110792	-0.066245	-0.117079	-0.131396	-0.458882	-0.221015	-0.0977105	-0.150475	0.0502655	-0.0958966	-0.23954	-0.0393666	-0.156148	-0.234932	0.0868366	-0.174399	-0.175977	-0.383649	0.114391	0.19748	0.270041	1	1	0.963627	1	FALSE	FALSE
GENE: Eif2b5	0.0613982	0.148621	-0.143318	0.179512	0.207384	-0.0253497	NA	-0.0368467	-0.496882	0.00560366	-0.00806673	-0.0403858	-0.0944806	-0.110529	-0.766512	-0.275709	0.0141016	-0.0891746	0.00848624	-0.102257	-0.185366	-0.0760999	0.453198	0.289163	0.0284877	0.100355	-0.135614	-0.296007	0.104819	0.341826	0.0084463	1	1	0.978715	1	FALSE	FALSE
GENE: Eif2s3y	0.00128463	0.244157	0.0810339	0.230588	0.224807	0.00797061	NA	0.18957	0.291979	1.04113	-0.481919	0.203631	0.00777195	0.232406	NA	-2.56662	1.01498	0.00511406	0.0491101	0.139831	0.24256	0.256075	0.426087	0.599334	0.231376	0.292833	0.222245	0.0147299	0.215414	-0.940259	0.149237	1	0	1.06479	0	TRUE	FALSE
GENE: Eif3a	-0.0661194	-0.0444429	-0.415447	-0.372778	-0.0732242	0.0150392	NA	-0.181634	-0.0496876	-0.142892	-0.320213	-0.117009	0.252539	-0.28786	NA	-0.305492	-0.319478	1.10055	-0.0518626	-0.182222	-0.187928	-0.160959	0.142719	-0.00255296	-0.161683	0.0170125	-0.170035	0.0588427	-0.0503845	-0.635721	0.011835	0.000756757	1	0.93748	0.000756757	FALSE	TRUE
GENE: Eif3b	0.0430476	-0.35432	-0.234546	-0.07237	0.12761	0.448578	NA	-0.0846388	-0.030119	0.000487922	0.0867156	-0.150964	0.201976	-0.217638	-0.492634	-0.333897	-0.154654	-0.125652	0.0672371	-0.102697	-0.408198	-0.179928	-0.520105	-0.541083	-0.0224938	-0.341952	-0.326088	-0.596504	0.0733853	0.0781823	0.0935019	0.0995813	1	0.910254	0.0995813	FALSE	TRUE
GENE: Eif3c	-0.131265	0.0281002	-0.347906	-0.0544834	0.186133	0.150311	0.227265	-0.0522483	-0.156264	-0.000277462	-0.114242	0.0202236	-0.0066011	-0.341551	0.0375228	-0.0667979	-0.207128	-0.0472779	-0.0157847	0.0169731	-0.250368	-0.193137	0.326476	0.15095	0.0140179	-0.0571124	-0.090949	-0.148384	-0.125956	-0.206628	-0.204069	1	1	0.963554	1	FALSE	FALSE
GENE: Eif3d	0.107587	-0.110183	-0.322353	0.0106163	-0.117264	0.232843	NA	-0.0673113	-0.324106	-0.0487157	-0.0539232	-0.247969	0.0619178	-0.105839	-1.45597	-0.247166	-0.179119	-0.0733818	-0.0413036	-0.12133	-0.323779	-0.138138	-0.0190597	-0.174181	-0.0366024	-0.195371	-0.332817	-0.523118	0.0943064	0.296257	0.128638	0.0386938	1	0.904864	0.0386938	FALSE	TRUE
GENE: Eif3e	-0.127936	0.30418	-0.643844	0.207712	0.0106852	-0.142914	0.654212	-0.081207	-0.331406	-0.014367	-0.186453	-0.0530794	-0.199386	-0.441082	0.0562648	-0.0365261	-0.269173	0.00308594	-0.225641	-0.0929645	-0.109981	-0.194121	0.219489	0.374932	-0.0928176	0.224166	0.04089	-0.0165672	-0.326258	-0.00415154	-0.249688	0.00798368	1	0.961757	0.00798368	FALSE	TRUE
GENE: Eif3f	0.118429	0.236495	0.0689053	0.140387	0.134885	-0.0106346	-0.733149	0.120635	-0.391394	0.381637	0.0609715	0.223893	-0.0168139	0.132751	-0.784953	0.0685611	0.158534	-0.0506222	0.0190275	0.177376	0.231755	0.127602	-0.279015	0.102904	0.167868	0.200445	0.188177	0.139865	-0.0849439	-0.372247	-0.0626615	1	0.167579	1.00931	0.167579	FALSE	FALSE
GENE: Eif3g	0.205359	-0.268625	-0.174103	-0.122017	-0.024522	0.26673	0.845834	-0.106494	-0.500318	0.0883123	-0.10692	-0.0569559	0.224698	-0.101517	-0.120115	-0.188779	-0.0577015	-0.102175	0.0315499	-0.0637087	-0.193406	-0.0125948	-0.125863	-0.244854	0.126843	-0.238807	-0.282861	-0.295343	0.110561	0.0980737	0.182975	1	1	0.973378	1	FALSE	FALSE
GENE: Eif3k	0.0558949	0.0109421	-0.117761	-0.0761634	-0.0552678	-0.112015	-0.29927	0.160999	-0.100661	0.127423	0.0209303	0.00729686	-0.186585	-0.0775093	-0.677549	-0.167375	0.0573811	-0.313792	0.0456515	0.123819	-0.0751982	-0.00740146	-0.210501	-0.283457	0.076246	-0.0429995	-0.0332292	-0.0289935	0.0844183	0.262335	0.0298028	1	1	0.960496	1	FALSE	FALSE
GENE: Eif3l	0.203756	-0.0951137	-0.0636785	0.120561	-0.0411248	0.0813255	NA	-0.104604	0.40457	0.0704027	0.0203997	0.0676281	0.124792	0.0538632	-1.40992	-0.0585962	0.0429767	-0.11627	0.167055	-0.0297019	0.0498931	-0.00702019	0.0917579	0.285771	0.0975123	-0.0896599	-0.0216247	0.0715823	0.110908	0.627641	0.295023	1	1	1.02219	1	FALSE	FALSE
GENE: Eif4a2	-0.210522	0.423638	-0.204529	-0.0614281	-0.318934	-0.378535	0.128861	-0.120506	0.119901	-0.142397	-0.384797	0.112241	-0.258151	-0.104114	-0.330656	0.0241132	-0.122622	0.153696	-0.290917	-0.101125	0.120353	0.0876485	0.215497	-0.0719586	-0.0611373	0.229716	0.208006	-0.00567721	-0.182533	-0.413394	-0.166097	0.116996	1	0.953995	0.116996	FALSE	FALSE
GENE: Eif4b	0.0707606	0.370328	0.17051	0.118559	-0.036887	-0.153201	-1.35516	0.106864	0.208596	0.235197	0.316005	0.139304	-0.287047	0.22659	-0.81553	0.116033	0.2808	0.473276	0.0887485	0.105361	0.383174	0.230313	-0.0117339	0.408295	0.174628	0.312108	0.332634	0.56903	-0.0418365	0.638037	0.00279838	1	0.00130588	1.07842	0.00130588	TRUE	FALSE
GENE: Eif4e	-0.0347766	0.195151	0.105022	0.0765801	0.204486	0.00378256	NA	-0.135206	0.486245	0.0129285	0.0498461	0.0327412	0.000211143	0.0290998	-0.346096	-0.01521	0.103803	-0.0620608	-0.0147066	-0.129239	-0.0547965	0.0502086	-0.0148658	0.2526	-0.0444622	0.0321152	-0.0226161	0.00759752	0.0518911	0.74587	-0.0476402	1	1	1.03571	1	FALSE	FALSE
GENE: Eif4e2	0.0989079	-0.0222132	0.028427	0.287062	-0.00139153	-0.247654	NA	-0.0337993	-0.0835074	0.091818	-0.113268	-0.0621842	-0.149815	0.0144509	-0.929933	0.302752	0.00441008	0.382296	0.0483088	0.0429549	-0.118125	-0.0169682	-0.433904	-0.0674609	0.0464394	0.0863368	-0.0773175	0.0711041	0.0488079	0.654686	0.0657712	1	1	0.998084	1	FALSE	FALSE
GENE: Eif4ebp2	0.178512	0.0770199	0.134679	0.383275	-0.245347	-0.259117	NA	0.296008	0.123107	0.215294	-0.00841374	0.0327096	-0.288727	0.459674	NA	0.661725	0.427901	0.843641	0.139249	0.226109	0.249239	0.384051	-0.547384	0.166927	0.22262	0.102793	0.116863	1.0996	0.239827	0.4826	0.35115	1	0	1.16155	0	TRUE	FALSE
GENE: Eif4g2	-0.0901686	0.113663	-0.190654	0.0188439	0.0418833	0.242046	-1.5529	-0.094861	-0.191352	-0.0446564	0.254591	0.024214	0.188313	-0.188844	-1.356	0.175223	-0.119147	-0.153333	-0.031112	-0.0468795	-0.0770265	-0.126382	0.134529	0.255812	-0.0185825	0.116999	-0.0805459	-0.130506	-0.127324	0.0158093	-0.13154	1	1	0.931576	1	FALSE	FALSE
GENE: Eif4g3	-0.197808	-0.31328	-0.493525	-0.0238086	-0.230471	0.433285	NA	-0.23492	-0.621885	-0.201021	0.0310531	-0.194403	0.0572211	-0.395119	NA	-0.383574	-0.394524	-0.375509	-0.0459065	-0.182999	-0.451146	-0.386055	-0.0290552	-0.723522	-0.27901	-0.359622	-0.402247	-0.833317	0.0405191	-0.701675	-0.138856	0	1	0.825341	0	FALSE	TRUE
GENE: Eif5a	0.197159	-0.445901	0.00780191	-0.17753	-0.134964	0.362983	-0.0570949	-0.00608904	0.611875	0.0206131	-0.209971	-0.225537	0.318875	-0.0249564	-0.364239	-0.361458	0.0886857	-0.0947783	0.202387	0.0125799	-0.228584	0.030131	-0.102379	-0.381468	0.00737642	-0.431123	-0.195766	-0.535142	0.226766	0.164179	0.397917	1	1	0.97075	1	FALSE	FALSE
GENE: Eif5b	-0.0713645	0.00349269	-0.249326	-0.573621	-0.10815	0.340052	NA	-0.13726	0.567969	-0.190111	-0.238397	-0.108534	0.0831558	-0.163678	-0.1318	-0.0207222	-0.292877	-0.516964	-0.139337	-0.0933997	-0.20683	-0.19978	0.0620164	-0.0393304	-0.154648	-0.0288159	-0.206141	-0.28315	-0.05757	0.319569	-0.0859383	0.0262567	1	0.934727	0.0262567	FALSE	TRUE
GENE: Elac2	0.155902	-0.263478	-0.265969	0.149651	-0.0228163	0.314417	NA	-0.0874313	0.154191	0.0847699	-0.0302997	-0.103214	0.208522	-0.106014	NA	-0.126544	-0.144577	-0.353247	-0.027843	-0.0949955	-0.281774	-0.0585093	-0.135672	-0.283488	0.0278855	-0.217166	-0.282775	-0.383696	0.0962287	0.150539	0.195774	1	1	0.959456	1	FALSE	FALSE
GENE: Elavl4	-0.169382	0.391625	-0.0679466	0.0199033	-0.0824516	-0.233683	NA	0.0597762	-0.364428	0.105496	-0.00555983	0.330391	-0.779585	0.240362	NA	0.0382932	0.259826	-0.0507597	0.215768	0.176911	0.116575	0.345046	0.974221	-0.614344	0.447593	0.0112094	0.178404	-0.0371997	0.120808	0.431898	0.0182812	1	0.00251701	1.0509	0.00251701	TRUE	FALSE
GENE: Elf1	-0.217363	-0.00238065	0.0189276	0.167378	-0.19593	0.353143	NA	0.0196474	0.226254	-0.00330357	-0.0164774	0.00708459	0.692659	0.0868027	NA	0.475343	-0.11067	-0.0711219	-0.327163	-0.11313	0.102929	-0.0490346	-0.00523207	-0.0912388	-0.000156488	0.0839253	-0.118151	0.114342	-0.096405	0.191014	-0.0677507	1	1	1.02551	1	FALSE	FALSE
GENE: Elf4	-0.0222539	0.107759	0.0959581	-0.593731	0.0756406	0.0260094	NA	0.0414415	0.161526	-0.0834922	0.252492	-0.041681	0.047527	0.122543	NA	0.0615397	0.224737	0.248158	0.0965133	-0.0949777	0.0746857	0.187777	0.0131615	0.112259	-0.173815	0.0365468	0.313771	0.00727885	0.119583	-0.0494448	-0.084139	1	1	1.03115	1	FALSE	FALSE
GENE: Elk3	0.186535	-0.483119	-0.337644	0.0142717	-0.65088	0.509838	NA	0.0417529	0.0116857	-0.207119	-0.0442786	-0.063407	0.449118	0.109214	NA	-0.978575	-0.327211	-0.479434	0.220922	0.156366	0.121312	-0.0805086	0.955438	0.384777	-0.160359	-0.290201	-0.0532208	-0.743034	0.319697	0.188011	0.324739	1	1	0.978594	1	FALSE	FALSE
GENE: Ell	0.0839826	-0.0901046	0.383892	-0.189786	0.0450289	0.331132	NA	0.241187	-0.0598598	0.18268	0.132588	-0.0016958	0.0179131	0.155077	-0.00916274	0.322321	0.381784	0.746428	0.222331	0.205431	-0.290004	0.275881	0.135712	-0.0153337	0.164472	-0.134676	-0.0101413	0.151128	0.232945	0.187023	0.0456279	1	0.0284221	1.09287	0.0284221	TRUE	FALSE
GENE: Elmod3	0.227113	0.820667	1.00281	0.836842	0.203398	-0.169113	1.30556	0.265912	0.182168	0.215087	0.563035	0.308455	-0.178799	0.811162	1.12305	0.887667	0.672422	1.11043	0.287572	0.251995	0.959608	0.4742	-0.494292	0.626483	0.346653	0.785789	0.666933	1.1483	0.132772	0.630822	0.161808	1	0	1.43545	0	TRUE	FALSE
GENE: Eln	0.0668841	0.016276	-0.207794	-0.086812	-0.68577	0.176817	NA	-0.210239	-0.500084	-0.533331	0.0418676	-0.289562	0.321326	-0.0546548	NA	-0.6256	0.138434	-0.196032	0.32078	-0.137779	-0.123103	0.0955657	0.742418	-0.798814	-0.60592	-0.126193	0.117778	-0.298764	0.262342	-0.877247	0.0642077	0.033619	1	0.908974	0.033619	FALSE	TRUE
GENE: Elof1	-0.0101204	-0.0782215	-0.215121	-0.0859962	0.0543635	0.0158348	0.254698	-0.104998	-0.302944	-0.213967	0.304209	-0.230019	-0.0263616	-0.200305	-0.467874	-0.353017	-0.108588	0.0113692	0.10944	-0.196276	-0.427008	-0.116668	-0.100971	0.15804	-0.261882	-0.229788	-0.197068	-0.424124	0.0364323	-0.0962911	0.0238044	0.0491761	1	0.925151	0.0491761	FALSE	TRUE
GENE: Elovl1	0.0192694	-0.197048	-0.136921	0.231145	0.291941	0.0336378	NA	0.0701145	-0.139384	0.0408316	-0.180583	0.00464617	0.150241	-0.0239878	-0.608689	-0.00472479	0.292713	0.423395	0.238814	-0.0236833	-0.245494	0.23182	-0.303665	0.0428182	0.0497196	-0.397548	0.0856615	0.14347	0.0645421	0.133318	-0.0708273	1	1	1.00499	1	FALSE	FALSE
GENE: Elovl5	0.0792245	0.208532	-0.711991	-0.0685112	-0.0908476	-0.00727568	NA	0.150224	0.0408106	-0.162207	-0.141597	-0.250771	-0.147338	-0.55456	-1.01832	-0.0752026	0.100823	-0.281704	0.496819	0.101842	-0.453515	0.263407	-0.182824	-0.0847169	-0.181496	-0.490973	0.227372	0.47514	0.0224095	-0.233502	0.060825	0.150742	1	0.934977	0.150742	FALSE	FALSE
GENE: Elovl6	0.177957	-0.476893	-0.574386	-0.254212	0.501156	0.898008	NA	0.0959797	0.311788	-0.0741322	-0.342916	-0.0757589	1.11794	-0.613758	NA	0.0813436	-0.437422	-0.515067	0.0545457	-0.000581172	-0.55259	-0.57995	-0.615616	-0.491748	-0.0758223	-0.506104	-0.552162	-0.0413005	-0.0651002	-0.113125	0.198893	0	1	0.919286	0	FALSE	TRUE
GENE: Elp2	0.195396	-0.0133044	-0.167704	0.175389	0.120618	-0.119523	-0.163904	0.136567	-0.428524	0.044746	0.129649	-0.141247	-0.113915	-0.020468	-0.552902	-0.136892	-0.000113633	-0.181008	0.181858	0.144981	-0.0862368	0.154401	-0.0193287	0.0407755	0.174661	-0.178219	0.0907779	-0.136817	0.117661	0.214134	0.0746946	1	1	0.989683	1	FALSE	FALSE
GENE: Elp3	0.167556	-0.153964	-0.0243656	0.0504972	-0.0124482	0.282245	NA	-0.00671457	-0.332603	0.180166	0.14666	0.050623	-0.0611547	0.0499584	-0.0453414	-0.121792	-0.0338991	-0.139739	0.0361959	0.0637353	-0.101284	-0.0272297	0.0152172	-0.0213037	0.185744	-0.255637	-0.143771	0.0493192	0.140318	-0.296047	0.0987404	1	1	0.994003	1	FALSE	FALSE
GENE: Emb	0.300746	-1.11126	-0.569366	-0.0371789	-0.422604	0.00389468	NA	-0.114545	0.0400928	-0.549465	-0.0704571	-0.697665	-0.110625	-0.507317	NA	-0.538248	-1.35786	-0.106779	-0.254982	0.0892223	-0.354345	-1.09679	-0.424006	-0.0284481	-0.982811	-0.103358	-0.573061	-0.00705998	-0.0314839	-0.0624167	0.0445639	0	1	0.794328	0	FALSE	TRUE
GENE: Emcn	0.245765	0.281608	-0.149849	-0.208308	-0.344122	0.380461	NA	-0.116966	-0.422277	-0.00214075	-0.0552719	0.290293	1.32953	0.317819	0.543203	-0.14567	0.0020273	0.380707	-0.226342	-0.0679923	0.745563	0.27944	0.811947	0.0501084	0.207507	0.667167	-0.0331956	-0.450435	-0.0583624	-1.33186	0.693705	1	0	1.08709	0	TRUE	FALSE
GENE: Emd	0.176947	-0.129823	-0.280329	0.00226002	-0.140274	0.0393443	NA	0.0563057	-0.0703939	0.0324427	-0.227003	-0.0136298	-0.0177641	0.05883	NA	-0.307587	-0.00380567	-0.359295	0.221628	0.106374	-0.0713406	0.0492987	0.0688031	-0.745732	0.122001	-0.299238	-0.0640586	-0.138324	0.211048	-0.422604	0.208909	1	1	0.954758	1	FALSE	FALSE
GENE: Emg1	-0.0250688	-0.119561	-0.442397	-0.290653	0.179569	0.299121	NA	-0.19833	-0.00304063	-0.230626	0.110129	-0.310976	0.284307	-0.391586	-1.08941	-0.310198	-0.416559	-0.283595	-0.0267894	-0.22927	-0.404727	-0.327592	-0.241645	-0.595533	-0.213414	-0.110851	-0.395108	-0.31838	0.0130143	0.089782	0.118832	0	1	0.872956	0	FALSE	TRUE
GENE: Emp1	-0.131179	-0.0311902	0.757957	0.17984	0.585664	-0.211692	NA	0.252011	1.40594	-0.185989	-0.402696	-0.0333565	0.5976	0.283349	NA	0.169707	0.369795	0.395167	0.0806614	-0.104874	0.0279548	0.329937	0.261664	0.928943	-0.10345	-0.101461	0.270276	0.130834	0.0733031	0.339812	-0.127683	1	0.0753648	1.15439	0.0753648	TRUE	FALSE
GENE: Emp2	-0.223878	0.151259	-0.462402	0.0976461	-0.749929	0.932561	NA	0.154746	-0.238708	-0.280923	-0.166421	-0.0369196	0.15255	-0.0316024	0.00948018	0.361789	-0.192946	0.783615	0.134225	0.160469	-0.237847	0.0489135	0.016023	-0.230347	0.0517264	-0.166167	-0.0993661	-0.0879529	0.140212	-0.699678	0.0904572	0.577464	1	0.98579	0.577464	FALSE	FALSE
GENE: Emp3	0.337907	-0.504641	-0.6595	0.208239	-0.624471	0.116442	NA	0.145486	-0.0618153	0.0435539	-0.188826	-0.0369625	0.176974	0.0631311	-1.05849	-0.828009	-0.224995	-0.612787	0.493342	0.407976	0.199065	0.136827	0.142082	-0.349826	0.189178	-0.778312	0.118623	-0.166647	0.435624	-0.144546	0.440917	0.846272	0.00463626	0.942034	0.00463626	FALSE	TRUE
GENE: Emr1	0.0374164	-0.693926	-0.824417	-0.00977523	-0.89535	-0.153104	NA	-0.32227	0.482059	-1.08218	-0.199567	-0.985644	-0.313232	-0.309042	NA	-0.668526	-1.50783	-1.23394	-0.244387	-0.319429	0.216765	-0.885868	-0.353295	-1.23115	-1.37966	-0.00901248	-0.135506	-0.608758	-0.131065	-0.458334	0.0475541	0	1	0.712681	0	FALSE	TRUE
GENE: Eng	0.283084	-0.258633	-0.31636	0.0346631	-0.629638	-0.487858	NA	-0.184666	-0.372628	-0.373474	-0.00631641	-0.304123	0.0873363	0.147284	NA	-0.417834	-0.320972	-0.0924651	0.020543	-0.0148227	0.192604	-0.0273031	0.0271422	-0.615493	-0.255209	0.143715	-0.341784	-0.816679	0.130535	-0.0400699	0.504551	0.00410256	1	0.902223	0.00410256	FALSE	TRUE
GENE: Eno2	0.118491	0.0408856	0.239893	-0.0903987	-0.249303	0.123331	NA	-0.00506768	-0.338384	0.127722	-0.00130845	0.18596	0.00185543	0.317221	NA	0.151008	0.33136	0.12346	0.17045	0.196964	0.217995	0.345003	-0.0474566	0.0682893	0.346828	-0.109315	0.128506	0.157521	0.250906	1.02909	0.155895	1	0.00016129	1.09999	0.00016129	TRUE	FALSE
GENE: Eno3	-0.130686	-0.743045	0.0586828	0.604044	-1.24293	0.125404	NA	-0.741446	-1.12071	0.232878	0.018862	0.607379	0.150172	-0.189168	-1.40825	0.338322	-0.172339	0.741148	0.0486201	-0.639049	-0.100686	-0.354472	0.240446	0.0475018	0.0828214	-0.281906	0.150765	1.18094	0.168419	-0.786643	-0.206727	0	0.00388403	0.926125	0	FALSE	TRUE
GENE: Enoph1	0.0743735	0.265331	0.213902	-0.13001	0.445717	0.286942	NA	0.117663	-0.12533	0.280701	-0.0633113	0.242003	0.02754	0.269278	-1.97866	0.247111	0.105882	0.421948	-0.0333345	0.0473304	0.174207	0.163233	-0.0831378	-0.0400539	0.339439	0.184356	0.195008	0.552469	-0.06933	-0.0107937	0.0429482	1	0.0171818	1.05126	0.0171818	TRUE	FALSE
GENE: Enpep	-0.257157	0.120039	0.575984	0.00773176	1.84958	-0.175154	NA	0.433358	1.32879	0.71244	-0.461826	1.04649	0.084274	0.141538	-1.14471	0.0775112	0.190707	0.294818	-0.137217	-0.239492	0.129115	0.0573802	0.963953	0.143109	0.735226	0.411232	0.104449	0.184552	-0.115779	0.997466	-0.295152	1	0	1.19646	0	TRUE	FALSE
GENE: Enpp1	0.074224	0.0736102	-0.496728	-0.0125857	-0.273557	0.552263	NA	-0.112571	-0.552531	0.0384161	0.25655	0.291504	0.0508626	-0.0361353	-0.576563	0.233093	-0.0687149	0.302031	-0.00325393	0.0350171	-0.356693	-0.0604861	-0.532218	-0.205197	0.250957	-0.277435	0.0124559	0.0178405	0.145151	-0.120271	-0.0617969	1	1	0.967885	1	FALSE	FALSE
GENE: Enpp2	-0.0804367	0.747052	0.12218	0.224014	0.180539	-0.625997	NA	0.20292	-0.0918798	0.534384	-0.214329	0.698953	0.153586	0.415732	NA	-0.322233	0.332842	0.761789	0.155605	0.39612	0.339238	0.169019	0.871203	-0.464357	0.684173	0.487887	0.32766	-0.457397	0.151856	-1.2597	-0.328307	1	0	1.10328	0	TRUE	FALSE
GENE: Entpd1	0.0269068	-0.0974443	-0.211013	-0.491917	-0.367628	-0.138805	NA	-0.0202846	-0.667613	-0.171104	-0.0811002	-0.107813	-0.163091	0.0111005	NA	-0.311112	-0.284337	-0.281309	0.11343	0.00442704	0.110466	-0.111659	-0.23843	-1.43926	-0.163328	-0.0547597	-0.0150701	-0.125517	0.0648538	0.142843	0.0695281	0.778673	1	0.887377	0.778673	FALSE	FALSE
GENE: Entpd5	-0.0290318	0.235129	0.432229	0.206774	0.954817	0.00653054	0.201742	0.161141	0.435596	0.600846	0.539487	0.813656	0.00333298	0.175259	0.875956	0.584901	0.140583	0.7318	-0.0710002	0.236416	0.501868	0.00445317	-0.417803	0.61486	0.741544	0.221582	0.432169	0.2277	-0.237127	0.322749	-0.0621996	1	0	1.23904	0	TRUE	FALSE
GENE: Entpd7	-0.114087	0.570503	0.629258	-0.359675	0.0218458	-0.840802	NA	-0.277952	-0.553971	-0.112582	-0.152822	-0.0368844	0.144749	0.170361	-1.80878	0.503565	0.411791	-0.0463453	-0.239618	-0.412665	0.396797	0.013776	-0.137537	0.213975	-0.0908498	0.671803	0.396102	0.414167	-0.0859474	0.66078	0.0577679	0.461115	0.0370672	1.00016	0.0370672	TRUE	FALSE
GENE: Epb4.1l1	-0.105752	0.26793	-0.111895	-0.269543	0.287052	0.333229	NA	0.116507	0.341366	0.441932	-0.0153911	0.496638	-0.19068	0.0697857	NA	0.203024	0.321608	0.69392	0.239952	0.153188	-0.370584	0.51877	0.447036	-0.883657	0.566601	-0.116705	0.275065	0.251321	-0.0235358	0.531818	-0.290935	1	0	1.10502	0	TRUE	FALSE
GENE: Epb4.1l2	-0.0668362	-0.0873698	-0.678174	-0.721546	-0.274832	0.205787	NA	0.0847059	0.41893	-0.133101	-0.106385	-0.188612	0.475085	-0.466737	NA	-0.440533	-0.396999	0.0952987	0.05503	0.016004	-0.440226	-0.322389	0.572457	-0.480346	-0.200887	-0.147359	-0.2607	-0.566406	0.0292069	0.038246	0.0803808	4.73186e-05	1	0.910816	4.73186e-05	FALSE	TRUE
GENE: Epb4.1l4a	-0.285356	0.201614	-0.0908904	-0.287541	0.558293	-0.911996	NA	0.145779	-0.124297	0.657746	0.0140252	0.200986	-0.767818	-0.185372	NA	-0.506091	-0.0327848	0.330335	0.515948	0.35737	-0.715685	-0.133017	-0.219028	-0.115688	0.769077	0.00199874	-0.216351	0.448381	0.156948	0.187599	-0.557159	0.320227	0.00412214	0.985691	0.00412214	FALSE	TRUE
GENE: Epb4.1l4b	-0.233726	0.0453684	0.205089	0.0115205	0.158321	0.0370137	NA	-0.0698383	0.357155	-0.0610934	0.0307118	-0.0653688	-0.114898	-0.0605092	-0.581018	0.0426916	0.0837538	-0.142449	-0.0996774	-0.0886599	-0.141963	-0.0600481	-0.059689	-0.0196498	-0.118819	0.0856116	0.0267313	0.00364478	-0.108712	0.130828	-0.208445	1	1	0.976796	1	FALSE	FALSE
GENE: Epb4.2	-0.0228281	0.400759	0.167993	0.00703511	0.0411225	-0.0432144	NA	0.0477907	0.131806	0.0449096	0.15949	-0.0556449	0.0619955	0.312576	NA	-0.0165595	0.325628	-0.0589342	-0.0132757	0.00861772	-0.0190066	0.322994	-0.964892	-0.0260515	0.0659748	0.329823	-0.146095	0.012596	0.0527731	-0.549359	0.100483	1	1	1.01635	1	FALSE	FALSE
GENE: Epc1	-0.0713106	0.436753	0.156407	0.252425	0.206979	-0.00661265	NA	0.011424	-0.0929712	0.192806	0.0348903	0.221906	-0.0695705	0.0745482	NA	0.381448	0.0699346	0.0949614	-0.123993	0.0992357	0.231227	0.0605322	-0.112043	-0.162244	0.190371	0.352259	0.151648	0.504549	-0.11698	0.0624802	-0.135491	1	0.289907	1.07166	0.289907	FALSE	FALSE
GENE: Epcam	-0.123088	0.00779552	0.032716	0.0706179	0.288329	-0.0277798	0.150785	0.0695664	0.50647	0.0739518	0.0209943	0.0948649	0.0950245	-0.155989	0.390519	0.032929	0.0872141	0.367995	0.104534	0.145141	-0.0336581	0.0984823	0.331554	0.587647	0.0422931	-0.0459115	0.124667	0.112857	0.0500424	0.287323	-0.138265	1	1	1.08503	1	FALSE	FALSE
GENE: Epha2	-0.0694665	-0.076114	0.203344	0.1836	1.00231	0.326998	NA	-0.165336	0.654967	-0.00351693	0.138128	0.250053	0.677867	0.00534567	NA	0.531512	0.269601	0.528843	0.14305	-0.35626	-0.456394	0.265766	-1.27654	0.406427	0.0269484	-0.501575	0.190734	0.164987	0.31664	2.07289	-0.0847673	0.63485	0	1.13695	0	TRUE	FALSE
GENE: Ephb3	0.186937	-0.270604	-0.0831355	0.0598913	-0.640004	0.330044	NA	0.120086	-0.64047	-0.0711991	-0.0268326	-0.0212834	0.286506	0.188025	NA	-0.139754	-0.194922	-0.343612	0.173048	0.220873	-0.0403384	-0.0741586	-0.464264	0.11579	-0.0426207	-0.265009	-0.24771	-0.0821002	0.234306	-0.335099	0.205511	1	1	0.956469	1	FALSE	FALSE
GENE: Ephb6	0.0104956	-0.171512	0.0990886	0.0325415	-0.696456	0.000311432	NA	0.0291163	-0.0135375	-0.122456	0.0922609	-0.0934467	-0.00996015	0.163802	NA	0.0022372	-0.0659531	3.0524e-06	0.0309126	0.0195012	-0.090684	-0.000970061	-0.393812	-0.0155161	-0.0835969	-0.058918	0.00799087	-0.00415432	0.0798192	0.0834365	-0.200978	1	1	0.967775	1	FALSE	FALSE
GENE: Ephx1	0.398167	0.461236	1.12904	0.103636	0.162902	-0.430042	NA	0.252686	-1.31935	0.593557	0.411607	0.932271	-0.681743	1.63371	-1.37007	0.219999	0.56179	0.0640052	0.0234383	0.361877	1.7432	0.624926	-1.11001	-0.465439	0.918492	1.11238	0.63158	0.504304	0.0697545	0.0496939	0.620052	1	0	1.20881	0	TRUE	FALSE
GENE: Ephx2	0.0768525	1.22507	1.51277	1.49045	1.27139	-1.35739	-0.0453936	0.240126	0.400598	0.817242	0.887504	0.72641	-0.177419	0.829358	-0.0269006	0.861862	0.945775	1.35468	-0.347061	-0.0780808	1.60341	0.443184	0.106563	2.03936	0.920449	1.2195	0.758549	2.39949	-0.140704	1.4558	0.178576	1	0	1.62059	0	TRUE	FALSE
GENE: Epn2	0.0674504	0.305276	0.167463	0.0220186	0.167163	-0.224832	NA	-0.0239978	-0.245978	0.091606	0.0228769	0.261747	0.0461831	0.20861	NA	0.270555	0.182914	0.295688	0.153838	0.0578907	0.288205	0.24517	-0.42046	-0.495279	0.169781	0.433221	0.138748	0.566611	0.183827	-0.173029	-0.00290818	1	0.0146075	1.0682	0.0146075	TRUE	FALSE
GENE: Eps15	-0.0406618	-0.0524066	-0.27155	-0.0645956	0.00586927	0.0778893	NA	-0.0113327	-0.915848	-0.00376657	-0.0151009	0.00842752	0.014158	-0.19268	-1.07555	-0.156291	-0.101449	-0.195776	0.108987	0.0382582	-0.137357	-0.0833946	0.273783	0.066944	-0.0455102	-0.107543	0.0723077	0.0429256	0.00138224	-0.951658	-0.0992652	1	1	0.915717	1	FALSE	FALSE
GENE: Eps8	-0.17199	0.0365873	0.220046	-0.157055	0.345369	-0.0155665	NA	0.0520099	0.356645	-0.0786031	-0.10614	-0.111155	0.30625	-0.111998	-1.44969	0.36534	0.105087	0.708632	0.028216	-0.0216289	-0.251946	-0.0595139	0.280416	1.09863	-0.167277	-0.00873638	-0.0515604	0.806531	0.0423203	-0.218405	-0.207028	1	1	1.03679	1	FALSE	FALSE
GENE: Ercc1	0.145854	0.0832915	-0.0717914	0.0724041	-0.176534	-0.0252269	NA	0.112929	-0.822072	-0.0676282	-0.20073	-0.116895	0.0504323	0.100142	NA	-0.242636	0.180016	0.0845845	0.316148	-0.0189382	-0.057385	0.145319	-1.50321	-0.470321	0.00712408	-0.173692	0.027679	-0.212943	0.338416	0.45531	0.173996	1	1	0.956371	1	FALSE	FALSE
GENE: Ercc2	0.272234	-0.274486	0.0678957	-0.0106721	0.0134135	0.00687146	NA	0.265895	-0.0125567	0.260439	-0.121489	0.0625534	0.00211852	0.210069	NA	0.0181711	0.0839438	0.015034	0.149162	0.221718	-0.0862559	-0.00115921	-0.00375984	-0.301011	0.243261	-0.256817	-0.178948	0.00312062	0.210808	-0.232129	0.290391	1	1	1.02218	1	FALSE	FALSE
GENE: Ercc3	-0.0456555	-0.0749729	0.103384	0.0309524	0.239357	-0.111219	NA	0.105189	-0.249937	0.214441	-0.0330373	0.0890858	-0.0467549	0.0469414	-0.442477	-0.145351	0.0866769	0.139577	-0.0409604	0.143004	-0.0677129	0.0231391	0.377548	0.964077	0.217037	-0.0358564	-0.0252138	-0.269467	0.00469815	-0.091521	-0.0761256	1	1	1.02406	1	FALSE	FALSE
GENE: Ercc5	-0.0383249	0.413393	0.311438	0.0966963	0.238713	-0.243121	NA	0.02696	0.645214	0.11703	-0.029412	0.228892	-0.394887	0.234308	NA	0.292447	0.233225	0.142577	0.00685582	0.0577723	0.32674	0.263924	0.447795	-0.0951235	0.120231	0.483085	0.328062	0.510642	-0.0984192	0.302053	-0.0796755	1	0.00296214	1.12288	0.00296214	TRUE	FALSE
GENE: Ereg	-0.116297	0.692977	-0.508457	-0.053401	0.400795	0.037764	NA	-0.517697	-0.0633559	-0.265304	0.185802	-0.0786581	0.21581	0.508242	NA	0.743956	0.627226	0.585492	-0.083548	-0.718781	-0.223612	1.09941	0.0274103	-0.27597	-0.19474	0.49292	0.288643	0.130002	0.0173446	0.320531	-0.29275	0.0672189	0	1.07387	0	TRUE	FALSE
GENE: Ergic1	0.0352312	-0.0831488	-0.447346	-0.107593	-0.186994	0.284237	NA	0.0072129	0.359485	-0.0371858	-0.044651	0.0917207	0.165371	-0.135052	NA	-0.620971	-0.108571	0.0150379	0.0419873	0.023353	-0.154677	-0.168066	-0.0365299	-0.376865	0.150422	-0.261687	-0.232516	-0.353341	0.0629109	-0.317849	0.111509	1	1	0.945954	1	FALSE	FALSE
GENE: Ergic3	-0.0889762	0.219902	0.198014	0.231012	0.108634	-0.335385	0.609351	0.0979005	0.397363	0.159227	-0.0271556	0.197402	-0.400455	0.0757855	NA	-0.123963	0.120182	0.310232	-0.0726215	0.0627375	0.15642	0.186989	0.309953	0.132051	0.132039	0.163357	0.16502	0.077831	-0.0337207	0.0741951	-0.128111	1	0.33717	1.07116	0.33717	FALSE	FALSE
GENE: Eri2	0.174728	-0.340982	-0.515431	0.00352008	0.00836258	0.0848342	NA	-0.104501	0.277329	-0.176418	0.222589	-0.374833	-0.163207	-0.358789	NA	-0.0137579	-0.312218	-0.189245	-0.0877876	-0.259566	-0.345466	-0.294587	-0.345211	-0.710432	-0.0989396	-0.389748	-0.319862	-0.0966388	-0.0376113	0.0168997	0.234373	0	1	0.897755	0	FALSE	TRUE
GENE: Erlin1	-0.0687704	0.0790902	0.435562	-0.103478	0.164402	-0.0481956	-0.367814	0.0282724	0.045715	0.046124	-0.0857735	0.0155181	0.0527049	0.585175	-0.838541	0.469189	0.256281	0.469003	-0.2165	-0.135811	0.255306	0.375604	0.493531	0.348588	0.10649	0.230719	0.0993231	0.173013	-0.221956	-0.0592777	-0.0338252	1	0.385268	1.05867	0.385268	FALSE	FALSE
GENE: Ern2	-0.104222	0.225109	0.25385	0.331949	-0.190438	-0.0871636	NA	-0.00460683	-0.0116941	0.186805	0.162459	0.544969	-0.0208694	0.167217	NA	0.101025	0.283371	0.0096789	0.230814	0.174683	0.22087	0.247777	-0.501604	-1.45552	0.325819	0.0596193	0.281477	0.309307	0.0712303	-0.294324	-0.185441	1	0.00162791	1.03235	0.00162791	TRUE	FALSE
GENE: Ero1l	-0.0545787	-0.322548	-0.392738	-1.10763	-0.0872785	0.179036	NA	-0.119582	0.104023	-0.291183	-0.0848743	-0.330955	0.470839	-0.575377	-0.866413	-0.482494	-0.589185	-0.191808	-0.203366	-0.119419	-0.542241	-0.628196	-0.122242	-0.140043	-0.441426	0.00260546	-0.461793	-1.04721	-0.216509	-0.451502	0.00401639	0	1	0.810189	0	FALSE	TRUE
GENE: Erp44	0.00723021	-0.0917084	-0.257875	-0.294336	-0.0125496	0.182124	NA	-0.053037	-0.249883	-0.102656	-0.0296777	-0.150706	0.0378365	-0.206246	-1.01414	-0.133383	-0.108216	-0.351907	-0.0125755	-0.0768867	-0.153653	-0.179819	0.20654	0.0714353	-0.114162	-0.111243	-0.102667	-0.18059	-0.0600728	0.152283	0.113336	0.700556	1	0.927076	0.700556	FALSE	FALSE
GENE: Errfi1	0.227102	1.07343	1.40578	-0.378504	0.545948	0.122936	NA	0.283195	0.241217	0.353687	0.346629	0.576033	0.312802	1.2048	0.316829	1.45488	1.49012	1.76206	0.0566808	0.0928355	0.853642	1.26479	0.00532426	1.24372	0.576934	0.589316	0.929217	1.47002	0.487594	0.88573	0.125959	1	0	1.5845	0	TRUE	FALSE
GENE: Esr2	-0.00826412	-0.0766079	0.119099	-0.0715179	-0.456521	-0.00121439	NA	-0.382103	0.0302339	0.0964929	-0.104717	0.172153	-0.00551029	0.0448058	NA	0.000660095	0.104618	-0.00584257	-0.0272357	0.00512284	0.0229723	0.109637	-0.9704	1.14278	0.0127701	0.076149	0.0290716	0.00587911	0.0135279	-0.919504	-0.0288832	1	1	0.974695	1	FALSE	FALSE
GENE: Esrp1	0.0810928	-0.410568	-0.152776	-0.0567581	-0.010013	0.347892	NA	0.00665996	0.2912	-0.0303028	-0.157776	-0.0911712	0.227407	-0.100537	-0.183667	-0.0311572	-0.095477	-0.334484	0.141723	0.0407922	-0.168746	-0.222688	0.138991	0.00753791	-0.123717	-0.41402	-0.197181	0.0323851	0.060682	-0.498845	0.118914	1	1	0.959605	1	FALSE	FALSE
GENE: Esrra	0.0398099	0.391898	0.498665	0.10417	0.127872	-0.411848	-0.161083	-0.0513704	-0.158495	0.11351	-0.251615	-0.0254419	-0.321852	0.297865	-0.631219	0.0293925	0.362036	0.351833	0.0675584	-0.0365844	0.218717	0.242237	-0.248863	-0.0975905	-0.013395	0.261906	0.295511	-0.194114	0.15202	0.405456	0.0320834	1	0.127297	1.03155	0.127297	FALSE	FALSE
GENE: Esyt1	0.0433237	-0.40196	-0.469812	-0.216703	-0.47628	0.206198	NA	0.217217	-0.000443634	0.0547884	-0.0877981	-0.0775536	0.0594985	-0.297958	NA	-0.344374	-0.354647	-0.100043	0.141403	0.213136	-0.485097	-0.279844	-0.0439606	-0.469102	0.0110609	-0.506662	-0.298313	-1.22202	0.113705	0.183312	0.0455988	0.000102041	1	0.890686	0.000102041	FALSE	TRUE
GENE: Etaa1	0.164952	0.021962	-0.278726	-0.0401935	0.136065	0.082347	NA	0.0703243	-1.13737	-0.0302506	-0.188089	-0.106775	0.165371	-0.198217	-0.495458	0.0662842	-0.0964749	-0.47243	-0.0704033	0.0442461	0.0484144	-0.241316	-0.876031	0.206232	-0.00143233	0.0718666	0.00837206	0.52031	-0.407515	-0.127417	0.0216196	1	1	0.930026	1	FALSE	FALSE
GENE: Etfdh	0.188298	-0.137571	0.322614	0.136666	0.38575	0.146351	0.480942	0.174253	0.567523	0.20932	0.232662	0.211627	-0.144472	0.205613	-0.43661	0.220962	-0.157599	0.224514	0.0640441	0.174483	0.361239	-0.143837	0.209702	1.04223	0.255216	0.164172	0.0613583	0.185055	0.0988577	0.0563028	0.100568	1	0.00668449	1.12985	0.00668449	TRUE	FALSE
GENE: Ethe1	0.0116105	0.194863	0.474087	0.481552	0.284809	0.432959	NA	0.104141	0.19933	0.0928903	0.333955	0.202888	-0.126611	0.358372	-0.280428	0.270129	0.322209	0.236324	0.163256	0.00468527	0.431626	0.201764	-0.281405	-0.207854	0.107108	0.175849	0.407963	0.635771	0.0690694	-1.1217	0.0236273	1	0	1.10198	0	TRUE	FALSE
GENE: Ets1	-0.0432179	-0.387685	-0.513701	-0.158202	-0.418755	-0.342531	NA	0.0537447	-0.0162382	-0.136572	-0.0195473	0.0125334	-0.0494218	-0.337044	NA	-0.46603	-0.421609	-1.02815	0.017864	0.101156	-0.109755	-0.292867	1.34932	-0.195727	-0.2503	-0.371566	-0.131674	-0.504468	0.0295074	-0.263329	0.00387137	0.00410758	1	0.889685	0.00410758	FALSE	TRUE
GENE: Ets2	0.118436	0.143117	0.228158	0.117442	0.146434	0.177878	0.0324946	0.188322	0.424045	0.25207	-0.00301154	0.263119	-0.0589968	0.353196	-0.485673	0.110983	0.154517	0.34728	0.189272	0.230151	0.184401	0.210955	0.156357	0.147472	0.3393	0.166739	0.0915313	-0.00240475	0.143958	-0.217189	0.0154157	1	0.00164925	1.09762	0.00164925	TRUE	FALSE
[truncated: 2,868 more rows]
